# Supplementary material for: Shared 6mer Peptides of Human and Omicron (21K and 21L) at SARS-CoV-2 Mutation Sites
Source: Antibodies (Basel). 2022 Oct 25;11(4):68. doi: 10.3390/antib11040068 (PMC9680445; doi:10.3390/antib11040068)
Supplement: Supplementary file 1 [file antibodies-11-00068-s001.zip]

Archive with 16 entries (16 files):
- Descriptions-and-authors-note.pdf
- DocumentS1.pdf
- DocumentS10.xlsx
- DocumentS11.xls
- DocumentS12.xls
- DocumentS13.xls
- DocumentS14.xls
- DocumentS2.pdf
- DocumentS3.txt
- DocumentS4.txt
- DocumentS5.xls
- DocumentS6.xls
- DocumentS7.xls
- DocumentS8.xls
- DocumentS9.xlsx
- FigureS1_mutations of interest from covariants.org.png
