# Supplementary material for: Shared 6mer Peptides of Human and Omicron (21K and 21L) at SARS-CoV-2 Mutation Sites
Source: Antibodies (Basel). 2022 Oct 25;11(4):68. doi: 10.3390/antib11040068 (PMC9680445; doi:10.3390/antib11040068)
Supplement: Supplementary file 1 [file antibodies-11-00068-s001.zip › DocumentS10.xlsx]

## Sheet: Sayfa1
Source organisms of the initially predicted 233 sequences in documents S7 and S8. (Includes corrected names after predictions, at ID#217–219.)
Peptide	ID#	Source organism	Identifier ID (for reference purposes)
SIQLPPAY	1	SARS-CoV-2	>aaS.1.p2.pp5.1-YP_009724390.1
IQLPPAYT	2	SARS-CoV-2	>baS.1.p2.pp5.1-YP_009724390.1
QLPPAYTF	3	SARS-CoV-2	>caS.1.p2.pp5.1-YP_009724390.1
GIQLPPAY	4	SARS-CoV-2	>abS.1.p2.pp5.1-YP_009724390.1
IQLPPAYW	5	SARS-CoV-2	>bbS.1.p2.pp5.1-YP_009724390.1
QYQLPPAY	7	SARS-CoV-2	>acS.1.p2.pp5.1-YP_009724390.1
YQLPPAYY	8	SARS-CoV-2	>bcS.1.p2.pp5.1-YP_009724390.1
QLPPAYYY	9	SARS-CoV-2	>ccS.1.p2.pp5.1-YP_009724390.1
SCQLPPAY	10	SARS-CoV-2	>adS.1.p2.pp5.1-YP_009724390.1
CQLPPAYY	11	SARS-CoV-2	>bdS.1.p2.pp5.1-YP_009724390.1
QLPPAYYD	12	SARS-CoV-2	>cdS.1.p2.pp5.1-YP_009724390.1
CQQSYTNS	13	Omicron 21L	>aS.1.p2.pp5-Omicron21L-T19I-delL24-delP25-delP26-A27S
QQSYTNSW	14	Omicron 21L	>bS.1.p2.pp5-Omicron21L-T19I-delL24-delP25-delP26-A27S
QSYTNSWT	15	Omicron 21L	>cS.1.p2.pp5-Omicron21L-T19I-delL24-delP25-delP26-A27S
GTFLGVYY	16	SARS-CoV-2	>aaS.4.pp4.1-YP_009724390.1
TFLGVYYY	17	SARS-CoV-2	>baS.4.pp4.1-YP_009724390.1
FLGVYYYG	18	SARS-CoV-2	>caS.4.pp4.1-YP_009724390.1
CGFLGVYY	19	SARS-CoV-2	>abS.4.pp4.1-YP_009724390.1
GFLGVYYV	20	SARS-CoV-2	>bbS.4.pp4.1-YP_009724390.1
FLGVYYVG	21	SARS-CoV-2	>cbS.4.pp4.1-YP_009724390.1
GRFLDVYY	22	Omicron 21L	>aaS.4.2.pp4.1-Omicron21L-G142D
RFLDVYYG	23	Omicron 21L	>baS.4.2.pp4.1-Omicron21L-G142D
FLDVYYGM	24	Omicron 21L	>caS.4.2.pp4.1-Omicron21L-G142D
GEFLDVYY	25	Omicron 21L	>abS.4.2.pp4.1-Omicron21L-G142D
EFLDVYYG	26	Omicron 21L	>bbS.4.2.pp4.1-Omicron21L-G142D
FLDVYYGM	27	Omicron 21L	>cbS.4.2.pp4.1-Omicron21L-G142D
VRFLDVYY	28	Omicron 21L	>acS.4.2.pp4.1-Omicron21L-G142D
RFLDVYYY	29	Omicron 21L	>bcS.4.2.pp4.1-Omicron21L-G142D
FLDVYYYY	30	Omicron 21L	>ccS.4.2.pp4.1-Omicron21L-G142D
KDFLDVYY	31	Omicron 21L	>adS.4.2.pp4.1-Omicron21L-G142D
DFLDVYYN	32	Omicron 21L	>bdS.4.2.pp4.1-Omicron21L-G142D
FLDVYYNL	33	Omicron 21L	>cdS.4.2.pp4.1-Omicron21L-G142D
QRLVRDLP	34	SARS-CoV-2	>aaS.5.pp5-YP_009724390.1
RLVRDLPK	35	SARS-CoV-2	>baS.5.pp5-YP_009724390.1
LVRDLPKG	36	SARS-CoV-2	>caS.5.pp5-YP_009724390.1
KSLVRDLP	37	SARS-CoV-2	>abS.5.pp5-YP_009724390.1
SLVRDLPE	38	SARS-CoV-2	>bbS.5.pp5-YP_009724390.1
LVRDLPEG	39	SARS-CoV-2	>cbS.5.pp5-YP_009724390.1
YELGRDLP	40	Omicron 21L	>aaS.5.2.pp5-Omicron21L-V213G
ELGRDLPC	41	Omicron 21L	>baS.5.2.pp5-Omicron21L-V213G
LGRDLPCQ	42	Omicron 21L	>caS.5.2.pp5-Omicron21L-V213G
YELGRDLP	43	Omicron 21L	>abS.5.2.pp5-Omicron21L-V213G
ELGRDLPC	44	Omicron 21L	>bbS.5.2.pp5-Omicron21L-V213G
LGRDLPCR	45	Omicron 21L	>cbS.5.2.pp5-Omicron21L-V213G
CVRDLPQM	46	SARS-CoV-2	>aa2S.5.pp5-YP_009724390.1
VRDLPQMV	47	SARS-CoV-2	>ba2S.5.pp5-YP_009724390.1
CVRDLPQV	49	SARS-CoV-2	>ab2S.5.pp5-YP_009724390.1
VRDLPQVW	50	SARS-CoV-2	>bb2S.5.pp5-YP_009724390.1
ATGRDLPQ	52	Omicron 21L	>a2S.5.2.pp5-Omicron21L-V213G
TGRDLPQW	53	Omicron 21L	>b2S.5.2.pp5-Omicron21L-V213G
GRDLPQWP	54	Omicron 21L	>c2S.5.2.pp5-Omicron21L-V213G
QCSVLYNS	55	SARS-CoV-2	>aaS.7.pp1-YP_009724390.1
CSVLYNSW	56	SARS-CoV-2	>baS.7.pp1-YP_009724390.1
SVLYNSWP	57	SARS-CoV-2	>caS.7.pp1-YP_009724390.1
ELSVLYNS	58	SARS-CoV-2	>abS.7.pp1-YP_009724390.1
LSVLYNSF	59	SARS-CoV-2	>bbS.7.pp1-YP_009724390.1
SVLYNSFA	60	SARS-CoV-2	>cbS.7.pp1-YP_009724390.1
TCSVLYNF	61	Omicron 21L	>aaS.7.2.pp1-Omicron21L-S371F-S373P-S375F-T376A
CSVLYNFS	62	Omicron 21L	>baS.7.2.pp1-Omicron21L-S371F-S373P-S375F-T376A
SVLYNFSL	63	Omicron 21L	>caS.7.2.pp1-Omicron21L-S371F-S373P-S375F-T376A
PCSVLYNF	64	Omicron 21L	>abS.7.2.pp1-Omicron21L-S371F-S373P-S375F-T376A
CSVLYNFS	65	Omicron 21L	>bbS.7.2.pp1-Omicron21L-S371F-S373P-S375F-T376A
SVLYNFSL	66	Omicron 21L	>cbS.7.2.pp1-Omicron21L-S371F-S373P-S375F-T376A
SQSVLYNF	67	Omicron 21L	>acS.7.2.pp1-Omicron21L-S371F-S373P-S375F-T376A
QSVLYNFN	68	Omicron 21L	>bcS.7.2.pp1-Omicron21L-S371F-S373P-S375F-T376A
SVLYNFNS	69	Omicron 21L	>ccS.7.2.pp1-Omicron21L-S371F-S373P-S375F-T376A
QRYNSASF	70	SARS-CoV-2	>aaS.7.pp4-YP_009724390.1
RYNSASFT	71	SARS-CoV-2	>baS.7.pp4-YP_009724390.1
YNSASFTF	72	SARS-CoV-2	>caS.7.pp4-YP_009724390.1
QKYNSASF	73	SARS-CoV-2	>abS.7.pp4-YP_009724390.1
KYNSASFT	74	SARS-CoV-2	>bbS.7.pp4-YP_009724390.1
YNSASFTF	75	SARS-CoV-2	>cbS.7.pp4-YP_009724390.1
DGYNSASF	76	SARS-CoV-2	>acS.7.pp4-YP_009724390.1
GYNSASFF	77	SARS-CoV-2	>bcS.7.pp4-YP_009724390.1
YNSASFFD	78	SARS-CoV-2	>ccS.7.pp4-YP_009724390.1
DGYNSASF	79	SARS-CoV-2	>adS.7.pp4-YP_009724390.1
GYNSASFD	80	SARS-CoV-2	>bdS.7.pp4-YP_009724390.1
YNSASFDY	81	SARS-CoV-2	>cdS.7.pp4-YP_009724390.1
QKYNSASF	82	SARS-CoV-2	>aeS.7.pp4-YP_009724390.1
KYNSASFT	83	SARS-CoV-2	>beS.7.pp4-YP_009724390.1
YNSASFTF	84	SARS-CoV-2	>ceS.7.pp4-YP_009724390.1
QKYNFAPF	85	Omicron 21L	>aS.7.2.pp4-Omicron21L-S371F-S373P-S375F-T376A
KYNFAPFT	86	Omicron 21L	>bS.7.2.pp4-Omicron21L-S371F-S373P-S375F-T376A
YNFAPFTF	87	Omicron 21L	>cS.7.2.pp4-Omicron21L-S371F-S373P-S375F-T376A
SVASFSTF	88	SARS-CoV-2	>aS.7.pp7-YP_009724390.1
VASFSTFT	89	SARS-CoV-2	>bS.7.pp7-YP_009724390.1
ASFSTFTI	90	SARS-CoV-2	>cS.7.pp7-YP_009724390.1
VSAPFFAF	91	Omicron 21L	>aS.7.2.pp7-Omicron21L-S371F-S373P-S375F-T376A
SAPFFAFF	92	Omicron 21L	>bS.7.2.pp7-Omicron21L-S371F-S373P-S375F-T376A
APFFAFFI	93	Omicron 21L	>cS.7.2.pp7-Omicron21L-S371F-S373P-S375F-T376A
GGPLQSYG	94	SARS-CoV-2	>aaS.12.pp4-YP_009724390.1
GPLQSYGF	95	SARS-CoV-2	>baS.12.pp4-YP_009724390.1
PLQSYGFD	96	SARS-CoV-2	>caS.12.pp4-YP_009724390.1
PVPLQSYG	97	SARS-CoV-2	>abS.12.pp4-YP_009724390.1
VPLQSYGD	98	SARS-CoV-2	>bbS.12.pp4-YP_009724390.1
PLQSYGDR	99	SARS-CoV-2	>cbS.12.pp4-YP_009724390.1
GSPLRSYG	100	Omicron 21L	>aaS.12.1.pp4-Omicron21K-Q493R-G496S-Q498R-N501Y-Y505H-21L-Q493R-Q498R-N501Y-Y505H
SPLRSYGM	101	Omicron 21L	>baS.12.1.pp4-Omicron21K-Q493R-G496S-Q498R-N501Y-Y505H-21L-Q493R-Q498R-N501Y-Y505H
PLRSYGMD	102	Omicron 21L	>caS.12.1.pp4-Omicron21K-Q493R-G496S-Q498R-N501Y-Y505H-21L-Q493R-Q498R-N501Y-Y505H
GSPLRSYG	103	Omicron 21L	>abS.12.1.pp4-Omicron21K-Q493R-G496S-Q498R-N501Y-Y505H-21L-Q493R-Q498R-N501Y-Y505H
SPLRSYGT	104	Omicron 21L	>bbS.12.1.pp4-Omicron21K-Q493R-G496S-Q498R-N501Y-Y505H-21L-Q493R-Q498R-N501Y-Y505H
PLRSYGTD	105	Omicron 21L	>cbS.12.1.pp4-Omicron21K-Q493R-G496S-Q498R-N501Y-Y505H-21L-Q493R-Q498R-N501Y-Y505H
GPLQSYGF	106	SARS-CoV-2	>aS.12.pp5-YP_009724390.1
PLQSYGFD	107	SARS-CoV-2	>bS.12.pp5-YP_009724390.1
LQSYGFDI	108	SARS-CoV-2	>cS.12.pp5-YP_009724390.1
EGLRSYGF	109	Omicron 21L	>aaS.12.1.pp5-Omicron21K-Q493R-G496S-Q498R-N501Y-Y505H-21L-Q493R-Q498R-N501Y-Y505H
GLRSYGFD	110	Omicron 21L	>baS.12.1.pp5-Omicron21K-Q493R-G496S-Q498R-N501Y-Y505H-21L-Q493R-Q498R-N501Y-Y505H
LRSYGFDY	111	Omicron 21L	>caS.12.1.pp5-Omicron21K-Q493R-G496S-Q498R-N501Y-Y505H-21L-Q493R-Q498R-N501Y-Y505H
KWLRSYGF	112	Omicron 21L	>abS.12.1.pp5-Omicron21K-Q493R-G496S-Q498R-N501Y-Y505H-21L-Q493R-Q498R-N501Y-Y505H
WLRSYGFD	113	Omicron 21L	>bbS.12.1.pp5-Omicron21K-Q493R-G496S-Q498R-N501Y-Y505H-21L-Q493R-Q498R-N501Y-Y505H
LRSYGFDY	114	Omicron 21L	>cbS.12.1.pp5-Omicron21K-Q493R-G496S-Q498R-N501Y-Y505H-21L-Q493R-Q498R-N501Y-Y505H
PTLRSYGF	115	Omicron 21L	>acS.12.1.pp5-Omicron21K-Q493R-G496S-Q498R-N501Y-Y505H-21L-Q493R-Q498R-N501Y-Y505H
TLRSYGFD	116	Omicron 21L	>bcS.12.1.pp5-Omicron21K-Q493R-G496S-Q498R-N501Y-Y505H-21L-Q493R-Q498R-N501Y-Y505H
LRSYGFDV	117	Omicron 21L	>ccS.12.1.pp5-Omicron21K-Q493R-G496S-Q498R-N501Y-Y505H-21L-Q493R-Q498R-N501Y-Y505H
CAGGHSYG	118	SARS-CoV-2	>aaOrf1ab.1.pp2-YP_009724389.1
AGGHSYGY	119	SARS-CoV-2	>baOrf1ab.1.pp2-YP_009724389.1
CAGGHSYG	121	SARS-CoV-2	>abOrf1ab.1.pp2-YP_009724389.1
AGGHSYGP	122	SARS-CoV-2	>bbOrf1ab.1.pp2-YP_009724389.1
AKAGGHSY	124	SARS-CoV-2	>acOrf1ab.1.pp2-YP_009724389.1
KAGGHSYF	125	SARS-CoV-2	>bcOrf1ab.1.pp2-YP_009724389.1
AGGHSYFS	126	SARS-CoV-2	>ccOrf1ab.1.pp2-YP_009724389.1
DFAGGHSY	127	SARS-CoV-2	>adOrf1ab.1.pp2-YP_009724389.1
FAGGHSYG	128	SARS-CoV-2	>bdOrf1ab.1.pp2-YP_009724389.1
AGGHSYGL	129	SARS-CoV-2	>cdOrf1ab.1.pp2-YP_009724389.1
WWAGGHSY	130	SARS-CoV-2	>aeOrf1ab.1.pp2-YP_009724389.1
WAGGHSYK	131	SARS-CoV-2	>beOrf1ab.1.pp2-YP_009724389.1
AGGHSYKS	132	SARS-CoV-2	>ceOrf1ab.1.pp2-YP_009724389.1
QEAGGHRY	133	Omicron 21L	>aOrf1ab.1.pp2-Omicron21L-S135R
EAGGHRYA	134	Omicron 21L	>bOrf1ab.1.pp2-Omicron21L-S135R
AGGHRYAV	135	Omicron 21L	>cOrf1ab.1.pp2-Omicron21L-S135R
CAGGHSYG	136	SARS-CoV-2	>aaOrf1ab.1.pp3-YP_009724389.1
AGGHSYGY	137	SARS-CoV-2	>baOrf1ab.1.pp3-YP_009724389.1
GGHSYGYH	138	SARS-CoV-2	>caOrf1ab.1.pp3-YP_009724389.1
CAGGHSYG	139	SARS-CoV-2	>abOrf1ab.1.pp3-YP_009724389.1
AGGHSYGP	140	SARS-CoV-2	>bbOrf1ab.1.pp3-YP_009724389.1
GGHSYGPN	141	SARS-CoV-2	>cbOrf1ab.1.pp3-YP_009724389.1
GGGGHSYG	142	SARS-CoV-2	>acOrf1ab.1.pp3-YP_009724389.1
GGGHSYGF	143	SARS-CoV-2	>bcOrf1ab.1.pp3-YP_009724389.1
GGHSYGFA	144	SARS-CoV-2	>ccOrf1ab.1.pp3-YP_009724389.1
REGGHSYG	145	SARS-CoV-2	>adOrf1ab.1.pp3-YP_009724389.1
EGGHSYGI	146	SARS-CoV-2	>bdOrf1ab.1.pp3-YP_009724389.1
GGHSYGID	147	SARS-CoV-2	>cdOrf1ab.1.pp3-YP_009724389.1
REGGHSYG	148	SARS-CoV-2	>aeOrf1ab.1.pp3-YP_009724389.1
EGGHSYGD	149	SARS-CoV-2	>beOrf1ab.1.pp3-YP_009724389.1
GGHSYGDP	150	SARS-CoV-2	>ceOrf1ab.1.pp3-YP_009724389.1
NLGGHSYG	151	SARS-CoV-2	>afOrf1ab.1.pp3-YP_009724389.1
LGGHSYGF	152	SARS-CoV-2	>bfOrf1ab.1.pp3-YP_009724389.1
GGHSYGFG	153	SARS-CoV-2	>cfOrf1ab.1.pp3-YP_009724389.1
GGGGHSYG	154	SARS-CoV-2	>agOrf1ab.1.pp3-YP_009724389.1
GGGHSYGT	155	SARS-CoV-2	>bgOrf1ab.1.pp3-YP_009724389.1
GGHSYGTF	156	SARS-CoV-2	>cgOrf1ab.1.pp3-YP_009724389.1
PEGGHSYG	157	SARS-CoV-2	>ahOrf1ab.1.pp3-YP_009724389.1
EGGHSYGW	158	SARS-CoV-2	>bhOrf1ab.1.pp3-YP_009724389.1
GGHSYGWR	159	SARS-CoV-2	>chOrf1ab.1.pp3-YP_009724389.1
FAGGHSYG	160	SARS-CoV-2	>aiOrf1ab.1.pp3-YP_009724389.1
AGGHSYGL	161	SARS-CoV-2	>biOrf1ab.1.pp3-YP_009724389.1
GGHSYGLI	162	SARS-CoV-2	>ciOrf1ab.1.pp3-YP_009724389.1
ARGGHRYG	163	Omicron 21L	>aaOrf1ab.1.pp3-Omicron21L-S135R
RGGHRYGW	164	Omicron 21L	>baOrf1ab.1.pp3-Omicron21L-S135R
GGHRYGWD	165	Omicron 21L	>caOrf1ab.1.pp3-Omicron21L-S135R
RGGGHRYG	166	Omicron 21L	>abOrf1ab.1.pp3-Omicron21L-S135R
GGGHRYGY	167	Omicron 21L	>bbOrf1ab.1.pp3-Omicron21L-S135R
GGHRYGYA	168	Omicron 21L	>cbOrf1ab.1.pp3-Omicron21L-S135R
TGGGHRYG	169	Omicron 21L	>acOrf1ab.1.pp3-Omicron21L-S135R
GGGHRYGY	170	Omicron 21L	>bcOrf1ab.1.pp3-Omicron21L-S135R
GGHRYGYI	171	Omicron 21L	>ccOrf1ab.1.pp3-Omicron21L-S135R
ARHSYGAD	172	SARS-CoV-2	>aOrf1ab.1.pp5-YP_009724389.1
RHSYGADA	173	SARS-CoV-2	>bOrf1ab.1.pp5-YP_009724389.1
HSYGADAF	174	SARS-CoV-2	>cOrf1ab.1.pp5-YP_009724389.1
ARHRYGAD	175	Omicron 21L	>aOrf1ab.1.pp5-Omicron21L-S135R
RHRYGADY	176	Omicron 21L	>bOrf1ab.1.pp5-Omicron21L-S135R
HRYGADYY	177	Omicron 21L	>cOrf1ab.1.pp5-Omicron21L-S135R
ARDVLLPL	178	SARS-CoV-2	>aaOrf1ab.9.pp1-YP_009724389.1
RDVLLPLY	179	SARS-CoV-2	>baOrf1ab.9.pp1-YP_009724389.1
DVLLPLYY	180	SARS-CoV-2	>caOrf1ab.9.pp1-YP_009724389.1
EGDVLLPL	181	SARS-CoV-2	>abOrf1ab.9.pp1-YP_009724389.1
GDVLLPLS	182	SARS-CoV-2	>bbOrf1ab.9.pp1-YP_009724389.1
DVLLPLSL	183	SARS-CoV-2	>cbOrf1ab.9.pp1-YP_009724389.1
MPDVLLPF	184	Omicron 21L	>aOrf1ab.9.pp1-Omicron21L-L3201F
PDVLLPFQ	185	Omicron 21L	>bOrf1ab.9.pp1-Omicron21L-L3201F
DVLLPFQA	186	Omicron 21L	>cOrf1ab.9.pp1-Omicron21L-L3201F
QSVLLPLT	187	SARS-CoV-2	>aaOrf1ab.9.pp2-YP_009724389.1
SVLLPLTF	188	SARS-CoV-2	>baOrf1ab.9.pp2-YP_009724389.1
CVLLPLTY	190	SARS-CoV-2	>abOrf1ab.9.pp2-YP_009724389.1
VLLPLTYY	191	SARS-CoV-2	>bbOrf1ab.9.pp2-YP_009724389.1
SKVLLPLT	193	SARS-CoV-2	>acOrf1ab.9.pp2-YP_009724389.1
KVLLPLTY	194	SARS-CoV-2	>bcOrf1ab.9.pp2-YP_009724389.1
VLLPLTYE	195	SARS-CoV-2	>ccOrf1ab.9.pp2-YP_009724389.1
GPVLLPFT	196	Omicron 21L	>aOrf1ab.9.pp2-Omicron21L-L3201F
PVLLPFTL	197	Omicron 21L	>bOrf1ab.9.pp2-Omicron21L-L3201F
VLLPFTLN	198	Omicron 21L	>cOrf1ab.9.pp2-Omicron21L-L3201F
QFLLPLTQ	199	SARS-CoV-2	>aaOrf1ab.9.pp3-YP_009724389.1
FLLPLTQE	200	SARS-CoV-2	>baOrf1ab.9.pp3-YP_009724389.1
LLPLTQEA	201	SARS-CoV-2	>caOrf1ab.9.pp3-YP_009724389.1
QRLLPLTQ	202	SARS-CoV-2	>abOrf1ab.9.pp3-YP_009724389.1
RLLPLTQY	203	SARS-CoV-2	>bbOrf1ab.9.pp3-YP_009724389.1
LLPLTQYP	204	SARS-CoV-2	>cbOrf1ab.9.pp3-YP_009724389.1
ERLLPLTQ	205	SARS-CoV-2	>acOrf1ab.9.pp3-YP_009724389.1
RLLPLTQR	206	SARS-CoV-2	>bcOrf1ab.9.pp3-YP_009724389.1
LLPLTQRW	207	SARS-CoV-2	>ccOrf1ab.9.pp3-YP_009724389.1
LVLLPLTQ	208	SARS-CoV-2	>adOrf1ab.9.pp3-YP_009724389.1
VLLPLTQH	209	SARS-CoV-2	>bdOrf1ab.9.pp3-YP_009724389.1
LLPLTQHC	210	SARS-CoV-2	>cdOrf1ab.9.pp3-YP_009724389.1
ILLLPFTQ	211	Omicron 21L	>aOrf1ab.9.pp3-Omicron21L-L3201F
LLLPFTQP	212	Omicron 21L	>bOrf1ab.9.pp3-Omicron21L-L3201F
LLPFTQPE	213	Omicron 21L	>cOrf1ab.9.pp3-Omicron21L-L3201F
RLNARLRA	214	SARS-CoV-2	>aaOrf1ab.2.pp2-YP_009724389.1
LNARLRAM	215	SARS-CoV-2	>baOrf1ab.2.pp2-YP_009724389.1
NARLRAML	216	SARS-CoV-2	>caOrf1ab.2.pp2-YP_009724389.1
NYNARLCA	217	SARS-CoV-2Omicron 21L	>abOrf1ab.2.pp2-YP_009724389.1	Corrected name: aaOrf1b.2.pp2-Omicron21L-R131
YNARLCAE	218	SARS-CoV-2Omicron 21L	>bbOrf1ab.2.pp2-YP_009724389.1	Corrected name: baOrf1b.2.pp2-Omicron21L-R132
NARLCAER	219	SARS-CoV-2Omicron 21L	>cbOrf1ab.2.pp2-YP_009724389.1	Corrected name: caOrf1b.2.pp2-Omicron21L-R133
SYNARLCA	220	Omicron 21L	>aOrf1ab.2.pp2-Omicron21L-R1315C
YNARLCAE	221	Omicron 21L	>bOrf1ab.2.pp2-Omicron21L-R1315C
NARLCAER	222	Omicron 21L	>cOrf1ab.2.pp2-Omicron21L-R1315C
EEARLRAK	223	SARS-CoV-2	>aOrf1ab.2.pp3-YP_009724389.1
EARLRAKE	224	SARS-CoV-2	>bOrf1ab.2.pp3-YP_009724389.1
ARLRAKEA	225	SARS-CoV-2	>cOrf1ab.2.pp3-YP_009724389.1
LRARLCAK	226	Omicron 21L	>aOrf1ab.2.pp3-Omicron21L-R1315C
RARLCAKG	227	Omicron 21L	>bOrf1ab.2.pp3-Omicron21L-R1315C
ARLCAKGV	228	Omicron 21L	>cOrf1ab.2.pp3-Omicron21L-R1315C
TTKKPTET	229	SARS-CoV-2	>aOrf1ab.4.pp3-YP_009724389.1
TKKPTETP	230	SARS-CoV-2	>bOrf1ab.4.pp3-YP_009724389.1
KKPTETPP	231	SARS-CoV-2	>cOrf1ab.4.pp3-YP_009724389.1
EEKKPIET	232	Omicron 21L	>aOrf1ab.4.pp3-Omicron21L-T2163I
EKKPIETG	233	Omicron 21L	>bOrf1ab.4.pp3-Omicron21L-T2163I
KKPIETGS	234	Omicron 21L	>cOrf1ab.4.pp3-Omicron21L-T2163I
QTQLSTDT	235	SARS-CoV-2	>aOrf3a.1.pp1-YP_009724391.1
TQLSTDTK	236	SARS-CoV-2	>bOrf3a.1.pp1-YP_009724391.1
QLSTDTKK	237	SARS-CoV-2	>cOrf3a.1.pp1-YP_009724391.1
SGQLSTDI	238	Omicron 21L	>aOrf3a.1.pp1-Omicron21L-T223I
GQLSTDIT	239	Omicron 21L	>bOrf3a.1.pp1-Omicron21L-T223I
QLSTDITT	240	Omicron 21L	>cOrf3a.1.pp1-Omicron21L-T223I
