# Supplementary material for: Shared 6mer Peptides of Human and Omicron (21K and 21L) at SARS-CoV-2 Mutation Sites
Source: Antibodies (Basel). 2022 Oct 25;11(4):68. doi: 10.3390/antib11040068 (PMC9680445; doi:10.3390/antib11040068)
Supplement: Supplementary file 1 [file antibodies-11-00068-s001.zip › DocumentS11.xls]

## Sheet: DocumentS15
NetCTLpan HLA prediction-results of sequences involving Omicron 21K-specific mutations and sequences involving mutations common to both Omicron 21K and Omicron 21L. (o at the Sequence Name indicates Omicron and q indicates SARS-CoV-2.)
N	Sequence Name	Peptide	Allele	MHC	TAP	Cle	Comb	%Rank	Allele	MHC	TAP	Cle	Comb	%Rank	Allele	MHC	TAP	Cle	Comb	%Rank	Allele	MHC	TAP	Cle	Comb	%Rank	Allele	MHC	TAP	Cle	Comb	%Rank	Allele	MHC	TAP	Cle	Comb	%Rank	Allele	MHC	TAP	Cle	Comb	%Rank	Allele	MHC	TAP	Cle	Comb
0	1q	VYFASTEK	HLA-A*01:01	0.018000	0.892000	0.953656	0.254873	32000000	HLA-A*02:01	0.032000	0.892000	0.953656	0.268873	32000000	HLA-A*03:01	0.377000	0.892000	0.953656	0.613873	1500000	HLA-A*24:02	0.085000	0.892000	0.953656	0.321873	9000000	HLA-A*26:01	0.026000	0.892000	0.953656	0.262873	16000000	HLA-B*07:02	0.019000	0.892000	0.953656	0.255873	32000000	HLA-B*08:01	0.024000	0.892000	0.953656	0.260873	32000000	HLA-B*27:05	0.127000	0.892000	0.953656	0.363873
N	Sequence Name	Peptide	Allele	MHC	TAP	Cle	Comb	%Rank	Allele	MHC	TAP	Cle	Comb	%Rank	Allele	MHC	TAP	Cle	Comb	%Rank	Allele	MHC	TAP	Cle	Comb	%Rank	Allele	MHC	TAP	Cle	Comb	%Rank	Allele	MHC	TAP	Cle	Comb	%Rank	Allele	MHC	TAP	Cle	Comb	%Rank	Allele	MHC	TAP	Cle	Comb
0	2q	YFASTEKS	HLA-A*01:01	0.041000	-2250000	0.256804	0.042531	50000000	HLA-A*02:01	0.033000	-2250000	0.256804	0.034531	50000000	HLA-A*03:01	0.018000	-2250000	0.256804	0.019531	50000000	HLA-A*24:02	0.083000	-2250000	0.256804	0.084531	50000000	HLA-A*26:01	0.024000	-2250000	0.256804	0.025531	50000000	HLA-B*07:02	0.021000	-2250000	0.256804	0.022531	50000000	HLA-B*08:01	0.027000	-2250000	0.256804	0.028531	50000000	HLA-B*27:05	0.031000	-2250000	0.256804	0.032531
N	Sequence Name	Peptide	Allele	MHC	TAP	Cle	Comb	%Rank	Allele	MHC	TAP	Cle	Comb	%Rank	Allele	MHC	TAP	Cle	Comb	%Rank	Allele	MHC	TAP	Cle	Comb	%Rank	Allele	MHC	TAP	Cle	Comb	%Rank	Allele	MHC	TAP	Cle	Comb	%Rank	Allele	MHC	TAP	Cle	Comb	%Rank	Allele	MHC	TAP	Cle	Comb
0	3q	FASTEKSN	HLA-A*01:01	0.028000	-1508000	0.037013	-0.001372	50000000	HLA-A*02:01	0.013000	-1508000	0.037013	-0.016372	50000000	HLA-A*03:01	0.011000	-1508000	0.037013	-0.018372	50000000	HLA-A*24:02	0.006000	-1508000	0.037013	-0.023372	50000000	HLA-A*26:01	0.013000	-1508000	0.037013	-0.016372	50000000	HLA-B*07:02	0.025000	-1508000	0.037013	-0.004372	50000000	HLA-B*08:01	0.031000	-1508000	0.037013	0.001628	50000000	HLA-B*27:05	0.019000	-1508000	0.037013	-0.010372
N	Sequence Name	Peptide	Allele	MHC	TAP	Cle	Comb	%Rank	Allele	MHC	TAP	Cle	Comb	%Rank	Allele	MHC	TAP	Cle	Comb	%Rank	Allele	MHC	TAP	Cle	Comb	%Rank	Allele	MHC	TAP	Cle	Comb	%Rank	Allele	MHC	TAP	Cle	Comb	%Rank	Allele	MHC	TAP	Cle	Comb	%Rank	Allele	MHC	TAP	Cle	Comb
0	4o	VYFASIEK	HLA-A*01:01	0.018000	0.892000	0.945390	0.253013	32000000	HLA-A*02:01	0.038000	0.892000	0.945390	0.273013	32000000	HLA-A*03:01	0.379000	0.892000	0.945390	0.614013	1500000	HLA-A*24:02	0.104000	0.892000	0.945390	0.339013	8000000	HLA-A*26:01	0.024000	0.892000	0.945390	0.259013	16000000	HLA-B*07:02	0.018000	0.892000	0.945390	0.253013	32000000	HLA-B*08:01	0.024000	0.892000	0.945390	0.259013	32000000	HLA-B*27:05	0.138000	0.892000	0.945390	0.373013
N	Sequence Name	Peptide	Allele	MHC	TAP	Cle	Comb	%Rank	Allele	MHC	TAP	Cle	Comb	%Rank	Allele	MHC	TAP	Cle	Comb	%Rank	Allele	MHC	TAP	Cle	Comb	%Rank	Allele	MHC	TAP	Cle	Comb	%Rank	Allele	MHC	TAP	Cle	Comb	%Rank	Allele	MHC	TAP	Cle	Comb	%Rank	Allele	MHC	TAP	Cle	Comb
0	5o	YFASIEKS	HLA-A*01:01	0.041000	-2250000	0.244410	0.039742	50000000	HLA-A*02:01	0.044000	-2250000	0.244410	0.042742	50000000	HLA-A*03:01	0.021000	-2250000	0.244410	0.019742	50000000	HLA-A*24:02	0.095000	-2250000	0.244410	0.093742	50000000	HLA-A*26:01	0.029000	-2250000	0.244410	0.027742	50000000	HLA-B*07:02	0.021000	-2250000	0.244410	0.019742	50000000	HLA-B*08:01	0.034000	-2250000	0.244410	0.032742	50000000	HLA-B*27:05	0.037000	-2250000	0.244410	0.035742
N	Sequence Name	Peptide	Allele	MHC	TAP	Cle	Comb	%Rank	Allele	MHC	TAP	Cle	Comb	%Rank	Allele	MHC	TAP	Cle	Comb	%Rank	Allele	MHC	TAP	Cle	Comb	%Rank	Allele	MHC	TAP	Cle	Comb	%Rank	Allele	MHC	TAP	Cle	Comb	%Rank	Allele	MHC	TAP	Cle	Comb	%Rank	Allele	MHC	TAP	Cle	Comb
0	6o	FASIEKSN	HLA-A*01:01	0.030000	-1508000	0.043529	0.002094	50000000	HLA-A*02:01	0.016000	-1508000	0.043529	-0.011906	50000000	HLA-A*03:01	0.011000	-1508000	0.043529	-0.016906	50000000	HLA-A*24:02	0.008000	-1508000	0.043529	-0.019906	50000000	HLA-A*26:01	0.012000	-1508000	0.043529	-0.015906	50000000	HLA-B*07:02	0.026000	-1508000	0.043529	-0.001906	50000000	HLA-B*08:01	0.038000	-1508000	0.043529	0.010094	50000000	HLA-B*27:05	0.019000	-1508000	0.043529	-0.008906
N	Sequence Name	Peptide	Allele	MHC	TAP	Cle	Comb	%Rank	Allele	MHC	TAP	Cle	Comb	%Rank	Allele	MHC	TAP	Cle	Comb	%Rank	Allele	MHC	TAP	Cle	Comb	%Rank	Allele	MHC	TAP	Cle	Comb	%Rank	Allele	MHC	TAP	Cle	Comb	%Rank	Allele	MHC	TAP	Cle	Comb	%Rank	Allele	MHC	TAP	Cle	Comb
0	7q	TPINLVRD	HLA-A*01:01	0.013000	-2282000	0.207338	0.002601	50000000	HLA-A*02:01	0.010000	-2282000	0.207338	-0.000399	50000000	HLA-A*03:01	0.007000	-2282000	0.207338	-0.003399	50000000	HLA-A*24:02	0.005000	-2282000	0.207338	-0.005399	50000000	HLA-A*26:01	0.013000	-2282000	0.207338	0.002601	50000000	HLA-B*07:02	0.057000	-2282000	0.207338	0.046601	50000000	HLA-B*08:01	0.025000	-2282000	0.207338	0.014601	50000000	HLA-B*27:05	0.014000	-2282000	0.207338	0.003601
N	Sequence Name	Peptide	Allele	MHC	TAP	Cle	Comb	%Rank	Allele	MHC	TAP	Cle	Comb	%Rank	Allele	MHC	TAP	Cle	Comb	%Rank	Allele	MHC	TAP	Cle	Comb	%Rank	Allele	MHC	TAP	Cle	Comb	%Rank	Allele	MHC	TAP	Cle	Comb	%Rank	Allele	MHC	TAP	Cle	Comb	%Rank	Allele	MHC	TAP	Cle	Comb
0	8q	PINLVRDL	HLA-A*01:01	0.031000	0.550000	0.938801	0.255980	32000000	HLA-A*02:01	0.044000	0.550000	0.938801	0.268980	32000000	HLA-A*03:01	0.023000	0.550000	0.938801	0.247980	32000000	HLA-A*24:02	0.021000	0.550000	0.938801	0.245980	32000000	HLA-A*26:01	0.015000	0.550000	0.938801	0.239980	32000000	HLA-B*07:02	0.034000	0.550000	0.938801	0.258980	32000000	HLA-B*08:01	0.060000	0.550000	0.938801	0.284980	32000000	HLA-B*27:05	0.022000	0.550000	0.938801	0.246980
N	Sequence Name	Peptide	Allele	MHC	TAP	Cle	Comb	%Rank	Allele	MHC	TAP	Cle	Comb	%Rank	Allele	MHC	TAP	Cle	Comb	%Rank	Allele	MHC	TAP	Cle	Comb	%Rank	Allele	MHC	TAP	Cle	Comb	%Rank	Allele	MHC	TAP	Cle	Comb	%Rank	Allele	MHC	TAP	Cle	Comb	%Rank	Allele	MHC	TAP	Cle	Comb
0	9q	INLVRDLP	HLA-A*01:01	0.013000	-0.004000	0.033335	0.020400	50000000	HLA-A*02:01	0.007000	-0.004000	0.033335	0.014400	50000000	HLA-A*03:01	0.012000	-0.004000	0.033335	0.019400	50000000	HLA-A*24:02	0.011000	-0.004000	0.033335	0.018400	50000000	HLA-A*26:01	0.002000	-0.004000	0.033335	0.009400	50000000	HLA-B*07:02	0.011000	-0.004000	0.033335	0.018400	50000000	HLA-B*08:01	0.032000	-0.004000	0.033335	0.039400	50000000	HLA-B*27:05	0.026000	-0.004000	0.033335	0.033400
N	Sequence Name	Peptide	Allele	MHC	TAP	Cle	Comb	%Rank	Allele	MHC	TAP	Cle	Comb	%Rank	Allele	MHC	TAP	Cle	Comb	%Rank	Allele	MHC	TAP	Cle	Comb	%Rank	Allele	MHC	TAP	Cle	Comb	%Rank	Allele	MHC	TAP	Cle	Comb	%Rank	Allele	MHC	TAP	Cle	Comb	%Rank	Allele	MHC	TAP	Cle	Comb
0	10o	IIVREPED	HLA-A*01:01	0.019000	-1568000	0.043722	-0.010363	50000000	HLA-A*02:01	0.017000	-1568000	0.043722	-0.012363	50000000	HLA-A*03:01	0.018000	-1568000	0.043722	-0.011363	50000000	HLA-A*24:02	0.008000	-1568000	0.043722	-0.021363	50000000	HLA-A*26:01	0.010000	-1568000	0.043722	-0.019363	50000000	HLA-B*07:02	0.007000	-1568000	0.043722	-0.022363	50000000	HLA-B*08:01	0.013000	-1568000	0.043722	-0.016363	50000000	HLA-B*27:05	0.013000	-1568000	0.043722	-0.016363
N	Sequence Name	Peptide	Allele	MHC	TAP	Cle	Comb	%Rank	Allele	MHC	TAP	Cle	Comb	%Rank	Allele	MHC	TAP	Cle	Comb	%Rank	Allele	MHC	TAP	Cle	Comb	%Rank	Allele	MHC	TAP	Cle	Comb	%Rank	Allele	MHC	TAP	Cle	Comb	%Rank	Allele	MHC	TAP	Cle	Comb	%Rank	Allele	MHC	TAP	Cle	Comb
0	11o	IVREPEDL	HLA-A*01:01	0.032000	1146000	0.788458	0.238053	32000000	HLA-A*02:01	0.072000	1146000	0.788458	0.278053	32000000	HLA-A*03:01	0.032000	1146000	0.788458	0.238053	32000000	HLA-A*24:02	0.024000	1146000	0.788458	0.230053	32000000	HLA-A*26:01	0.031000	1146000	0.788458	0.237053	32000000	HLA-B*07:02	0.192000	1146000	0.788458	0.398053	4000000	HLA-B*08:01	0.102000	1146000	0.788458	0.308053	16000000	HLA-B*27:05	0.027000	1146000	0.788458	0.233053
N	Sequence Name	Peptide	Allele	MHC	TAP	Cle	Comb	%Rank	Allele	MHC	TAP	Cle	Comb	%Rank	Allele	MHC	TAP	Cle	Comb	%Rank	Allele	MHC	TAP	Cle	Comb	%Rank	Allele	MHC	TAP	Cle	Comb	%Rank	Allele	MHC	TAP	Cle	Comb	%Rank	Allele	MHC	TAP	Cle	Comb	%Rank	Allele	MHC	TAP	Cle	Comb
0	12o	VREPEDLP	HLA-A*01:01	0.009000	0.180000	0.072122	0.029727	50000000	HLA-A*02:01	0.004000	0.180000	0.072122	0.024727	50000000	HLA-A*03:01	0.004000	0.180000	0.072122	0.024727	50000000	HLA-A*24:02	0.003000	0.180000	0.072122	0.023727	50000000	HLA-A*26:01	0.001000	0.180000	0.072122	0.021727	50000000	HLA-B*07:02	0.006000	0.180000	0.072122	0.026727	50000000	HLA-B*08:01	0.006000	0.180000	0.072122	0.026727	50000000	HLA-B*27:05	0.049000	0.180000	0.072122	0.069727
N	Sequence Name	Peptide	Allele	MHC	TAP	Cle	Comb	%Rank	Allele	MHC	TAP	Cle	Comb	%Rank	Allele	MHC	TAP	Cle	Comb	%Rank	Allele	MHC	TAP	Cle	Comb	%Rank	Allele	MHC	TAP	Cle	Comb	%Rank	Allele	MHC	TAP	Cle	Comb	%Rank	Allele	MHC	TAP	Cle	Comb	%Rank	Allele	MHC	TAP	Cle	Comb
0	13q	PINLVRDL	HLA-A*01:01	0.031000	0.550000	0.938801	0.255980	32000000	HLA-A*02:01	0.044000	0.550000	0.938801	0.268980	32000000	HLA-A*03:01	0.023000	0.550000	0.938801	0.247980	32000000	HLA-A*24:02	0.021000	0.550000	0.938801	0.245980	32000000	HLA-A*26:01	0.015000	0.550000	0.938801	0.239980	32000000	HLA-B*07:02	0.034000	0.550000	0.938801	0.258980	32000000	HLA-B*08:01	0.060000	0.550000	0.938801	0.284980	32000000	HLA-B*27:05	0.022000	0.550000	0.938801	0.246980
N	Sequence Name	Peptide	Allele	MHC	TAP	Cle	Comb	%Rank	Allele	MHC	TAP	Cle	Comb	%Rank	Allele	MHC	TAP	Cle	Comb	%Rank	Allele	MHC	TAP	Cle	Comb	%Rank	Allele	MHC	TAP	Cle	Comb	%Rank	Allele	MHC	TAP	Cle	Comb	%Rank	Allele	MHC	TAP	Cle	Comb	%Rank	Allele	MHC	TAP	Cle	Comb
0	14q	INLVRDLP	HLA-A*01:01	0.013000	-0.004000	0.033335	0.020400	50000000	HLA-A*02:01	0.007000	-0.004000	0.033335	0.014400	50000000	HLA-A*03:01	0.012000	-0.004000	0.033335	0.019400	50000000	HLA-A*24:02	0.011000	-0.004000	0.033335	0.018400	50000000	HLA-A*26:01	0.002000	-0.004000	0.033335	0.009400	50000000	HLA-B*07:02	0.011000	-0.004000	0.033335	0.018400	50000000	HLA-B*08:01	0.032000	-0.004000	0.033335	0.039400	50000000	HLA-B*27:05	0.026000	-0.004000	0.033335	0.033400
N	Sequence Name	Peptide	Allele	MHC	TAP	Cle	Comb	%Rank	Allele	MHC	TAP	Cle	Comb	%Rank	Allele	MHC	TAP	Cle	Comb	%Rank	Allele	MHC	TAP	Cle	Comb	%Rank	Allele	MHC	TAP	Cle	Comb	%Rank	Allele	MHC	TAP	Cle	Comb	%Rank	Allele	MHC	TAP	Cle	Comb	%Rank	Allele	MHC	TAP	Cle	Comb
0	15q	NLVRDLPQ	HLA-A*01:01	0.022000	0.290000	0.056910	0.042055	50000000	HLA-A*02:01	0.060000	0.290000	0.056910	0.080055	50000000	HLA-A*03:01	0.035000	0.290000	0.056910	0.055055	50000000	HLA-A*24:02	0.008000	0.290000	0.056910	0.028055	50000000	HLA-A*26:01	0.041000	0.290000	0.056910	0.061055	50000000	HLA-B*07:02	0.019000	0.290000	0.056910	0.039055	50000000	HLA-B*08:01	0.064000	0.290000	0.056910	0.084055	50000000	HLA-B*27:05	0.030000	0.290000	0.056910	0.050055
N	Sequence Name	Peptide	Allele	MHC	TAP	Cle	Comb	%Rank	Allele	MHC	TAP	Cle	Comb	%Rank	Allele	MHC	TAP	Cle	Comb	%Rank	Allele	MHC	TAP	Cle	Comb	%Rank	Allele	MHC	TAP	Cle	Comb	%Rank	Allele	MHC	TAP	Cle	Comb	%Rank	Allele	MHC	TAP	Cle	Comb	%Rank	Allele	MHC	TAP	Cle	Comb
0	16o	IVREPEDL	HLA-A*01:01	0.032000	1146000	0.788458	0.238053	32000000	HLA-A*02:01	0.072000	1146000	0.788458	0.278053	32000000	HLA-A*03:01	0.032000	1146000	0.788458	0.238053	32000000	HLA-A*24:02	0.024000	1146000	0.788458	0.230053	32000000	HLA-A*26:01	0.031000	1146000	0.788458	0.237053	32000000	HLA-B*07:02	0.192000	1146000	0.788458	0.398053	4000000	HLA-B*08:01	0.102000	1146000	0.788458	0.308053	16000000	HLA-B*27:05	0.027000	1146000	0.788458	0.233053
N	Sequence Name	Peptide	Allele	MHC	TAP	Cle	Comb	%Rank	Allele	MHC	TAP	Cle	Comb	%Rank	Allele	MHC	TAP	Cle	Comb	%Rank	Allele	MHC	TAP	Cle	Comb	%Rank	Allele	MHC	TAP	Cle	Comb	%Rank	Allele	MHC	TAP	Cle	Comb	%Rank	Allele	MHC	TAP	Cle	Comb	%Rank	Allele	MHC	TAP	Cle	Comb
0	17o	VREPEDLP	HLA-A*01:01	0.009000	0.180000	0.072122	0.029727	50000000	HLA-A*02:01	0.004000	0.180000	0.072122	0.024727	50000000	HLA-A*03:01	0.004000	0.180000	0.072122	0.024727	50000000	HLA-A*24:02	0.003000	0.180000	0.072122	0.023727	50000000	HLA-A*26:01	0.001000	0.180000	0.072122	0.021727	50000000	HLA-B*07:02	0.006000	0.180000	0.072122	0.026727	50000000	HLA-B*08:01	0.006000	0.180000	0.072122	0.026727	50000000	HLA-B*27:05	0.049000	0.180000	0.072122	0.069727
N	Sequence Name	Peptide	Allele	MHC	TAP	Cle	Comb	%Rank	Allele	MHC	TAP	Cle	Comb	%Rank	Allele	MHC	TAP	Cle	Comb	%Rank	Allele	MHC	TAP	Cle	Comb	%Rank	Allele	MHC	TAP	Cle	Comb	%Rank	Allele	MHC	TAP	Cle	Comb	%Rank	Allele	MHC	TAP	Cle	Comb	%Rank	Allele	MHC	TAP	Cle	Comb
0	18o	REPEDLPQ	HLA-A*01:01	0.006000	0.100000	0.259537	0.066896	50000000	HLA-A*02:01	0.014000	0.100000	0.259537	0.074896	50000000	HLA-A*03:01	0.004000	0.100000	0.259537	0.064896	50000000	HLA-A*24:02	0.010000	0.100000	0.259537	0.070896	50000000	HLA-A*26:01	0.004000	0.100000	0.259537	0.064896	50000000	HLA-B*07:02	0.014000	0.100000	0.259537	0.074896	50000000	HLA-B*08:01	0.011000	0.100000	0.259537	0.071896	50000000	HLA-B*27:05	0.030000	0.100000	0.259537	0.090896
N	Sequence Name	Peptide	Allele	MHC	TAP	Cle	Comb	%Rank	Allele	MHC	TAP	Cle	Comb	%Rank	Allele	MHC	TAP	Cle	Comb	%Rank	Allele	MHC	TAP	Cle	Comb	%Rank	Allele	MHC	TAP	Cle	Comb	%Rank	Allele	MHC	TAP	Cle	Comb	%Rank	Allele	MHC	TAP	Cle	Comb	%Rank	Allele	MHC	TAP	Cle	Comb
0	19q	INLVRDLP	HLA-A*01:01	0.013000	-0.004000	0.033335	0.020400	50000000	HLA-A*02:01	0.007000	-0.004000	0.033335	0.014400	50000000	HLA-A*03:01	0.012000	-0.004000	0.033335	0.019400	50000000	HLA-A*24:02	0.011000	-0.004000	0.033335	0.018400	50000000	HLA-A*26:01	0.002000	-0.004000	0.033335	0.009400	50000000	HLA-B*07:02	0.011000	-0.004000	0.033335	0.018400	50000000	HLA-B*08:01	0.032000	-0.004000	0.033335	0.039400	50000000	HLA-B*27:05	0.026000	-0.004000	0.033335	0.033400
N	Sequence Name	Peptide	Allele	MHC	TAP	Cle	Comb	%Rank	Allele	MHC	TAP	Cle	Comb	%Rank	Allele	MHC	TAP	Cle	Comb	%Rank	Allele	MHC	TAP	Cle	Comb	%Rank	Allele	MHC	TAP	Cle	Comb	%Rank	Allele	MHC	TAP	Cle	Comb	%Rank	Allele	MHC	TAP	Cle	Comb	%Rank	Allele	MHC	TAP	Cle	Comb
0	20q	NLVRDLPQ	HLA-A*01:01	0.022000	0.290000	0.056910	0.042055	50000000	HLA-A*02:01	0.060000	0.290000	0.056910	0.080055	50000000	HLA-A*03:01	0.035000	0.290000	0.056910	0.055055	50000000	HLA-A*24:02	0.008000	0.290000	0.056910	0.028055	50000000	HLA-A*26:01	0.041000	0.290000	0.056910	0.061055	50000000	HLA-B*07:02	0.019000	0.290000	0.056910	0.039055	50000000	HLA-B*08:01	0.064000	0.290000	0.056910	0.084055	50000000	HLA-B*27:05	0.030000	0.290000	0.056910	0.050055
N	Sequence Name	Peptide	Allele	MHC	TAP	Cle	Comb	%Rank	Allele	MHC	TAP	Cle	Comb	%Rank	Allele	MHC	TAP	Cle	Comb	%Rank	Allele	MHC	TAP	Cle	Comb	%Rank	Allele	MHC	TAP	Cle	Comb	%Rank	Allele	MHC	TAP	Cle	Comb	%Rank	Allele	MHC	TAP	Cle	Comb	%Rank	Allele	MHC	TAP	Cle	Comb
0	21q	LVRDLPQG	HLA-A*01:01	0.025000	-1126000	0.205339	0.043051	50000000	HLA-A*02:01	0.020000	-1126000	0.205339	0.038051	50000000	HLA-A*03:01	0.036000	-1126000	0.205339	0.054051	50000000	HLA-A*24:02	0.006000	-1126000	0.205339	0.024051	50000000	HLA-A*26:01	0.020000	-1126000	0.205339	0.038051	50000000	HLA-B*07:02	0.048000	-1126000	0.205339	0.066051	50000000	HLA-B*08:01	0.050000	-1126000	0.205339	0.068051	50000000	HLA-B*27:05	0.020000	-1126000	0.205339	0.038051
N	Sequence Name	Peptide	Allele	MHC	TAP	Cle	Comb	%Rank	Allele	MHC	TAP	Cle	Comb	%Rank	Allele	MHC	TAP	Cle	Comb	%Rank	Allele	MHC	TAP	Cle	Comb	%Rank	Allele	MHC	TAP	Cle	Comb	%Rank	Allele	MHC	TAP	Cle	Comb	%Rank	Allele	MHC	TAP	Cle	Comb	%Rank	Allele	MHC	TAP	Cle	Comb
0	22o	VREPEDLP	HLA-A*01:01	0.009000	0.180000	0.072122	0.029727	50000000	HLA-A*02:01	0.004000	0.180000	0.072122	0.024727	50000000	HLA-A*03:01	0.004000	0.180000	0.072122	0.024727	50000000	HLA-A*24:02	0.003000	0.180000	0.072122	0.023727	50000000	HLA-A*26:01	0.001000	0.180000	0.072122	0.021727	50000000	HLA-B*07:02	0.006000	0.180000	0.072122	0.026727	50000000	HLA-B*08:01	0.006000	0.180000	0.072122	0.026727	50000000	HLA-B*27:05	0.049000	0.180000	0.072122	0.069727
N	Sequence Name	Peptide	Allele	MHC	TAP	Cle	Comb	%Rank	Allele	MHC	TAP	Cle	Comb	%Rank	Allele	MHC	TAP	Cle	Comb	%Rank	Allele	MHC	TAP	Cle	Comb	%Rank	Allele	MHC	TAP	Cle	Comb	%Rank	Allele	MHC	TAP	Cle	Comb	%Rank	Allele	MHC	TAP	Cle	Comb	%Rank	Allele	MHC	TAP	Cle	Comb
0	23o	REPEDLPQ	HLA-A*01:01	0.006000	0.100000	0.259537	0.066896	50000000	HLA-A*02:01	0.014000	0.100000	0.259537	0.074896	50000000	HLA-A*03:01	0.004000	0.100000	0.259537	0.064896	50000000	HLA-A*24:02	0.010000	0.100000	0.259537	0.070896	50000000	HLA-A*26:01	0.004000	0.100000	0.259537	0.064896	50000000	HLA-B*07:02	0.014000	0.100000	0.259537	0.074896	50000000	HLA-B*08:01	0.011000	0.100000	0.259537	0.071896	50000000	HLA-B*27:05	0.030000	0.100000	0.259537	0.090896
N	Sequence Name	Peptide	Allele	MHC	TAP	Cle	Comb	%Rank	Allele	MHC	TAP	Cle	Comb	%Rank	Allele	MHC	TAP	Cle	Comb	%Rank	Allele	MHC	TAP	Cle	Comb	%Rank	Allele	MHC	TAP	Cle	Comb	%Rank	Allele	MHC	TAP	Cle	Comb	%Rank	Allele	MHC	TAP	Cle	Comb	%Rank	Allele	MHC	TAP	Cle	Comb
0	24o	EPEDLPQG	HLA-A*01:01	0.015000	-2642000	0.266381	0.008886	50000000	HLA-A*02:01	0.007000	-2642000	0.266381	0.000886	50000000	HLA-A*03:01	0.003000	-2642000	0.266381	-0.003114	50000000	HLA-A*24:02	0.002000	-2642000	0.266381	-0.004114	50000000	HLA-A*26:01	0.010000	-2642000	0.266381	0.003886	50000000	HLA-B*07:02	0.026000	-2642000	0.266381	0.019886	50000000	HLA-B*08:01	0.017000	-2642000	0.266381	0.010886	50000000	HLA-B*27:05	0.007000	-2642000	0.266381	0.000886
N	Sequence Name	Peptide	Allele	MHC	TAP	Cle	Comb	%Rank	Allele	MHC	TAP	Cle	Comb	%Rank	Allele	MHC	TAP	Cle	Comb	%Rank	Allele	MHC	TAP	Cle	Comb	%Rank	Allele	MHC	TAP	Cle	Comb	%Rank	Allele	MHC	TAP	Cle	Comb	%Rank	Allele	MHC	TAP	Cle	Comb	%Rank	Allele	MHC	TAP	Cle	Comb
0	25q	LVRDLPQG	HLA-A*01:01	0.025000	-1126000	0.205339	0.043051	50000000	HLA-A*02:01	0.020000	-1126000	0.205339	0.038051	50000000	HLA-A*03:01	0.036000	-1126000	0.205339	0.054051	50000000	HLA-A*24:02	0.006000	-1126000	0.205339	0.024051	50000000	HLA-A*26:01	0.020000	-1126000	0.205339	0.038051	50000000	HLA-B*07:02	0.048000	-1126000	0.205339	0.066051	50000000	HLA-B*08:01	0.050000	-1126000	0.205339	0.068051	50000000	HLA-B*27:05	0.020000	-1126000	0.205339	0.038051
N	Sequence Name	Peptide	Allele	MHC	TAP	Cle	Comb	%Rank	Allele	MHC	TAP	Cle	Comb	%Rank	Allele	MHC	TAP	Cle	Comb	%Rank	Allele	MHC	TAP	Cle	Comb	%Rank	Allele	MHC	TAP	Cle	Comb	%Rank	Allele	MHC	TAP	Cle	Comb	%Rank	Allele	MHC	TAP	Cle	Comb	%Rank	Allele	MHC	TAP	Cle	Comb
0	26q	VRDLPQGF	HLA-A*01:01	0.056000	2546000	0.783896	0.296027	9000000	HLA-A*02:01	0.022000	2546000	0.783896	0.262027	32000000	HLA-A*03:01	0.020000	2546000	0.783896	0.260027	32000000	HLA-A*24:02	0.044000	2546000	0.783896	0.284027	16000000	HLA-A*26:01	0.009000	2546000	0.783896	0.249027	32000000	HLA-B*07:02	0.030000	2546000	0.783896	0.270027	32000000	HLA-B*08:01	0.031000	2546000	0.783896	0.271027	32000000	HLA-B*27:05	0.240000	2546000	0.783896	0.480027
N	Sequence Name	Peptide	Allele	MHC	TAP	Cle	Comb	%Rank	Allele	MHC	TAP	Cle	Comb	%Rank	Allele	MHC	TAP	Cle	Comb	%Rank	Allele	MHC	TAP	Cle	Comb	%Rank	Allele	MHC	TAP	Cle	Comb	%Rank	Allele	MHC	TAP	Cle	Comb	%Rank	Allele	MHC	TAP	Cle	Comb	%Rank	Allele	MHC	TAP	Cle	Comb
0	27q	RDLPQGFS	HLA-A*01:01	0.011000	-2254000	0.158754	-0.009630	50000000	HLA-A*02:01	0.014000	-2254000	0.158754	-0.006630	50000000	HLA-A*03:01	0.020000	-2254000	0.158754	-0.000630	50000000	HLA-A*24:02	0.015000	-2254000	0.158754	-0.005630	50000000	HLA-A*26:01	0.003000	-2254000	0.158754	-0.017630	50000000	HLA-B*07:02	0.016000	-2254000	0.158754	-0.004630	50000000	HLA-B*08:01	0.016000	-2254000	0.158754	-0.004630	50000000	HLA-B*27:05	0.064000	-2254000	0.158754	0.043370
N	Sequence Name	Peptide	Allele	MHC	TAP	Cle	Comb	%Rank	Allele	MHC	TAP	Cle	Comb	%Rank	Allele	MHC	TAP	Cle	Comb	%Rank	Allele	MHC	TAP	Cle	Comb	%Rank	Allele	MHC	TAP	Cle	Comb	%Rank	Allele	MHC	TAP	Cle	Comb	%Rank	Allele	MHC	TAP	Cle	Comb	%Rank	Allele	MHC	TAP	Cle	Comb
0	28o	EPEDLPQG	HLA-A*01:01	0.015000	-2642000	0.266381	0.008886	50000000	HLA-A*02:01	0.007000	-2642000	0.266381	0.000886	50000000	HLA-A*03:01	0.003000	-2642000	0.266381	-0.003114	50000000	HLA-A*24:02	0.002000	-2642000	0.266381	-0.004114	50000000	HLA-A*26:01	0.010000	-2642000	0.266381	0.003886	50000000	HLA-B*07:02	0.026000	-2642000	0.266381	0.019886	50000000	HLA-B*08:01	0.017000	-2642000	0.266381	0.010886	50000000	HLA-B*27:05	0.007000	-2642000	0.266381	0.000886
N	Sequence Name	Peptide	Allele	MHC	TAP	Cle	Comb	%Rank	Allele	MHC	TAP	Cle	Comb	%Rank	Allele	MHC	TAP	Cle	Comb	%Rank	Allele	MHC	TAP	Cle	Comb	%Rank	Allele	MHC	TAP	Cle	Comb	%Rank	Allele	MHC	TAP	Cle	Comb	%Rank	Allele	MHC	TAP	Cle	Comb	%Rank	Allele	MHC	TAP	Cle	Comb
0	29o	PEDLPQGF	HLA-A*01:01	0.030000	1864000	0.949312	0.290195	10000000	HLA-A*02:01	0.011000	1864000	0.949312	0.271195	32000000	HLA-A*03:01	0.004000	1864000	0.949312	0.264195	32000000	HLA-A*24:02	0.018000	1864000	0.949312	0.278195	16000000	HLA-A*26:01	0.005000	1864000	0.949312	0.265195	16000000	HLA-B*07:02	0.008000	1864000	0.949312	0.268195	32000000	HLA-B*08:01	0.010000	1864000	0.949312	0.270195	32000000	HLA-B*27:05	0.019000	1864000	0.949312	0.279195
N	Sequence Name	Peptide	Allele	MHC	TAP	Cle	Comb	%Rank	Allele	MHC	TAP	Cle	Comb	%Rank	Allele	MHC	TAP	Cle	Comb	%Rank	Allele	MHC	TAP	Cle	Comb	%Rank	Allele	MHC	TAP	Cle	Comb	%Rank	Allele	MHC	TAP	Cle	Comb	%Rank	Allele	MHC	TAP	Cle	Comb	%Rank	Allele	MHC	TAP	Cle	Comb
0	30o	EDLPQGFS	HLA-A*01:01	0.011000	-2852000	0.081288	-0.042010	50000000	HLA-A*02:01	0.007000	-2852000	0.081288	-0.046010	50000000	HLA-A*03:01	0.006000	-2852000	0.081288	-0.047010	50000000	HLA-A*24:02	0.005000	-2852000	0.081288	-0.048010	50000000	HLA-A*26:01	0.009000	-2852000	0.081288	-0.044010	50000000	HLA-B*07:02	0.008000	-2852000	0.081288	-0.045010	50000000	HLA-B*08:01	0.012000	-2852000	0.081288	-0.041010	50000000	HLA-B*27:05	0.017000	-2852000	0.081288	-0.036010
N	Sequence Name	Peptide	Allele	MHC	TAP	Cle	Comb	%Rank	Allele	MHC	TAP	Cle	Comb	%Rank	Allele	MHC	TAP	Cle	Comb	%Rank	Allele	MHC	TAP	Cle	Comb	%Rank	Allele	MHC	TAP	Cle	Comb	%Rank	Allele	MHC	TAP	Cle	Comb	%Rank	Allele	MHC	TAP	Cle	Comb	%Rank	Allele	MHC	TAP	Cle	Comb
0	31q	IAPGQTGK	HLA-A*01:01	0.038000	0.478000	0.939924	0.261433	16000000	HLA-A*02:01	0.020000	0.478000	0.939924	0.243433	32000000	HLA-A*03:01	0.199000	0.478000	0.939924	0.422433	5000000	HLA-A*24:02	0.019000	0.478000	0.939924	0.242433	32000000	HLA-A*26:01	0.039000	0.478000	0.939924	0.262433	16000000	HLA-B*07:02	0.021000	0.478000	0.939924	0.244433	32000000	HLA-B*08:01	0.023000	0.478000	0.939924	0.246433	32000000	HLA-B*27:05	0.033000	0.478000	0.939924	0.256433
N	Sequence Name	Peptide	Allele	MHC	TAP	Cle	Comb	%Rank	Allele	MHC	TAP	Cle	Comb	%Rank	Allele	MHC	TAP	Cle	Comb	%Rank	Allele	MHC	TAP	Cle	Comb	%Rank	Allele	MHC	TAP	Cle	Comb	%Rank	Allele	MHC	TAP	Cle	Comb	%Rank	Allele	MHC	TAP	Cle	Comb	%Rank	Allele	MHC	TAP	Cle	Comb
0	32q	APGQTGKI	HLA-A*01:01	0.024000	-0.108000	0.897620	0.223265	32000000	HLA-A*02:01	0.019000	-0.108000	0.897620	0.218264	32000000	HLA-A*03:01	0.010000	-0.108000	0.897620	0.209265	32000000	HLA-A*24:02	0.022000	-0.108000	0.897620	0.221264	32000000	HLA-A*26:01	0.007000	-0.108000	0.897620	0.206264	32000000	HLA-B*07:02	0.396000	-0.108000	0.897620	0.595264	1500000	HLA-B*08:01	0.083000	-0.108000	0.897620	0.282265	32000000	HLA-B*27:05	0.026000	-0.108000	0.897620	0.225264
N	Sequence Name	Peptide	Allele	MHC	TAP	Cle	Comb	%Rank	Allele	MHC	TAP	Cle	Comb	%Rank	Allele	MHC	TAP	Cle	Comb	%Rank	Allele	MHC	TAP	Cle	Comb	%Rank	Allele	MHC	TAP	Cle	Comb	%Rank	Allele	MHC	TAP	Cle	Comb	%Rank	Allele	MHC	TAP	Cle	Comb	%Rank	Allele	MHC	TAP	Cle	Comb
0	33q	PGQTGKIA	HLA-A*01:01	0.012000	-1142000	0.488898	0.093452	50000000	HLA-A*02:01	0.006000	-1142000	0.488898	0.087452	50000000	HLA-A*03:01	0.008000	-1142000	0.488898	0.089452	50000000	HLA-A*24:02	0.004000	-1142000	0.488898	0.085452	50000000	HLA-A*26:01	0.002000	-1142000	0.488898	0.083452	50000000	HLA-B*07:02	0.013000	-1142000	0.488898	0.094452	50000000	HLA-B*08:01	0.021000	-1142000	0.488898	0.102452	50000000	HLA-B*27:05	0.012000	-1142000	0.488898	0.093452
N	Sequence Name	Peptide	Allele	MHC	TAP	Cle	Comb	%Rank	Allele	MHC	TAP	Cle	Comb	%Rank	Allele	MHC	TAP	Cle	Comb	%Rank	Allele	MHC	TAP	Cle	Comb	%Rank	Allele	MHC	TAP	Cle	Comb	%Rank	Allele	MHC	TAP	Cle	Comb	%Rank	Allele	MHC	TAP	Cle	Comb	%Rank	Allele	MHC	TAP	Cle	Comb
0	34o	IAPGQTGN	HLA-A*01:01	0.021000	-1302000	0.151329	0.022499	50000000	HLA-A*02:01	0.013000	-1302000	0.151329	0.014499	50000000	HLA-A*03:01	0.010000	-1302000	0.151329	0.011499	50000000	HLA-A*24:02	0.010000	-1302000	0.151329	0.011499	50000000	HLA-A*26:01	0.013000	-1302000	0.151329	0.014499	50000000	HLA-B*07:02	0.015000	-1302000	0.151329	0.016499	50000000	HLA-B*08:01	0.011000	-1302000	0.151329	0.012499	50000000	HLA-B*27:05	0.011000	-1302000	0.151329	0.012499
N	Sequence Name	Peptide	Allele	MHC	TAP	Cle	Comb	%Rank	Allele	MHC	TAP	Cle	Comb	%Rank	Allele	MHC	TAP	Cle	Comb	%Rank	Allele	MHC	TAP	Cle	Comb	%Rank	Allele	MHC	TAP	Cle	Comb	%Rank	Allele	MHC	TAP	Cle	Comb	%Rank	Allele	MHC	TAP	Cle	Comb	%Rank	Allele	MHC	TAP	Cle	Comb
0	35o	APGQTGNI	HLA-A*01:01	0.023000	-0.108000	0.822228	0.205301	32000000	HLA-A*02:01	0.024000	-0.108000	0.822228	0.206301	32000000	HLA-A*03:01	0.010000	-0.108000	0.822228	0.192301	32000000	HLA-A*24:02	0.023000	-0.108000	0.822228	0.205301	32000000	HLA-A*26:01	0.008000	-0.108000	0.822228	0.190301	32000000	HLA-B*07:02	0.442000	-0.108000	0.822228	0.624301	1000000	HLA-B*08:01	0.085000	-0.108000	0.822228	0.267301	32000000	HLA-B*27:05	0.026000	-0.108000	0.822228	0.208301
N	Sequence Name	Peptide	Allele	MHC	TAP	Cle	Comb	%Rank	Allele	MHC	TAP	Cle	Comb	%Rank	Allele	MHC	TAP	Cle	Comb	%Rank	Allele	MHC	TAP	Cle	Comb	%Rank	Allele	MHC	TAP	Cle	Comb	%Rank	Allele	MHC	TAP	Cle	Comb	%Rank	Allele	MHC	TAP	Cle	Comb	%Rank	Allele	MHC	TAP	Cle	Comb
0	36o	PGQTGNIA	HLA-A*01:01	0.017000	-1142000	0.676190	0.140593	50000000	HLA-A*02:01	0.009000	-1142000	0.676190	0.132593	50000000	HLA-A*03:01	0.009000	-1142000	0.676190	0.132593	50000000	HLA-A*24:02	0.006000	-1142000	0.676190	0.129593	50000000	HLA-A*26:01	0.003000	-1142000	0.676190	0.126593	50000000	HLA-B*07:02	0.014000	-1142000	0.676190	0.137593	50000000	HLA-B*08:01	0.019000	-1142000	0.676190	0.142593	50000000	HLA-B*27:05	0.015000	-1142000	0.676190	0.138593
N	Sequence Name	Peptide	Allele	MHC	TAP	Cle	Comb	%Rank	Allele	MHC	TAP	Cle	Comb	%Rank	Allele	MHC	TAP	Cle	Comb	%Rank	Allele	MHC	TAP	Cle	Comb	%Rank	Allele	MHC	TAP	Cle	Comb	%Rank	Allele	MHC	TAP	Cle	Comb	%Rank	Allele	MHC	TAP	Cle	Comb	%Rank	Allele	MHC	TAP	Cle	Comb
0	37q	QTGKIADY	HLA-A*01:01	0.359000	2484000	0.972026	0.639806	0.400000	HLA-A*02:01	0.023000	2484000	0.972026	0.303806	16000000	HLA-A*03:01	0.117000	2484000	0.972026	0.397806	5000000	HLA-A*24:02	0.020000	2484000	0.972026	0.300806	16000000	HLA-A*26:01	0.230000	2484000	0.972026	0.510806	1500000	HLA-B*07:02	0.020000	2484000	0.972026	0.300806	16000000	HLA-B*08:01	0.028000	2484000	0.972026	0.308806	16000000	HLA-B*27:05	0.029000	2484000	0.972026	0.309806
N	Sequence Name	Peptide	Allele	MHC	TAP	Cle	Comb	%Rank	Allele	MHC	TAP	Cle	Comb	%Rank	Allele	MHC	TAP	Cle	Comb	%Rank	Allele	MHC	TAP	Cle	Comb	%Rank	Allele	MHC	TAP	Cle	Comb	%Rank	Allele	MHC	TAP	Cle	Comb	%Rank	Allele	MHC	TAP	Cle	Comb	%Rank	Allele	MHC	TAP	Cle	Comb
0	38q	TGKIADYN	HLA-A*01:01	0.013000	-1552000	0.039096	-0.017003	50000000	HLA-A*02:01	0.006000	-1552000	0.039096	-0.024003	50000000	HLA-A*03:01	0.011000	-1552000	0.039096	-0.019003	50000000	HLA-A*24:02	0.007000	-1552000	0.039096	-0.023003	50000000	HLA-A*26:01	0.004000	-1552000	0.039096	-0.026003	50000000	HLA-B*07:02	0.008000	-1552000	0.039096	-0.022003	50000000	HLA-B*08:01	0.018000	-1552000	0.039096	-0.012003	50000000	HLA-B*27:05	0.016000	-1552000	0.039096	-0.014003
N	Sequence Name	Peptide	Allele	MHC	TAP	Cle	Comb	%Rank	Allele	MHC	TAP	Cle	Comb	%Rank	Allele	MHC	TAP	Cle	Comb	%Rank	Allele	MHC	TAP	Cle	Comb	%Rank	Allele	MHC	TAP	Cle	Comb	%Rank	Allele	MHC	TAP	Cle	Comb	%Rank	Allele	MHC	TAP	Cle	Comb	%Rank	Allele	MHC	TAP	Cle	Comb
0	39q	GKIADYNY	HLA-A*01:01	0.037000	3060000	0.922541	0.321072	6000000	HLA-A*02:01	0.015000	3060000	0.922541	0.299072	16000000	HLA-A*03:01	0.045000	3060000	0.922541	0.329072	9000000	HLA-A*24:02	0.016000	3060000	0.922541	0.300072	16000000	HLA-A*26:01	0.035000	3060000	0.922541	0.319072	7000000	HLA-B*07:02	0.015000	3060000	0.922541	0.299072	16000000	HLA-B*08:01	0.014000	3060000	0.922541	0.298072	16000000	HLA-B*27:05	0.121000	3060000	0.922541	0.405072
N	Sequence Name	Peptide	Allele	MHC	TAP	Cle	Comb	%Rank	Allele	MHC	TAP	Cle	Comb	%Rank	Allele	MHC	TAP	Cle	Comb	%Rank	Allele	MHC	TAP	Cle	Comb	%Rank	Allele	MHC	TAP	Cle	Comb	%Rank	Allele	MHC	TAP	Cle	Comb	%Rank	Allele	MHC	TAP	Cle	Comb	%Rank	Allele	MHC	TAP	Cle	Comb
0	40o	QTGNIADY	HLA-A*01:01	0.396000	2484000	0.973162	0.677061	0.300000	HLA-A*02:01	0.023000	2484000	0.973162	0.304061	16000000	HLA-A*03:01	0.114000	2484000	0.973162	0.395061	5000000	HLA-A*24:02	0.019000	2484000	0.973162	0.300061	16000000	HLA-A*26:01	0.246000	2484000	0.973162	0.527061	1500000	HLA-B*07:02	0.022000	2484000	0.973162	0.303061	16000000	HLA-B*08:01	0.022000	2484000	0.973162	0.303061	16000000	HLA-B*27:05	0.033000	2484000	0.973162	0.314061
N	Sequence Name	Peptide	Allele	MHC	TAP	Cle	Comb	%Rank	Allele	MHC	TAP	Cle	Comb	%Rank	Allele	MHC	TAP	Cle	Comb	%Rank	Allele	MHC	TAP	Cle	Comb	%Rank	Allele	MHC	TAP	Cle	Comb	%Rank	Allele	MHC	TAP	Cle	Comb	%Rank	Allele	MHC	TAP	Cle	Comb	%Rank	Allele	MHC	TAP	Cle	Comb
0	41o	TGNIADYN	HLA-A*01:01	0.020000	-1736000	0.039763	-0.014453	50000000	HLA-A*02:01	0.008000	-1736000	0.039763	-0.026453	50000000	HLA-A*03:01	0.012000	-1736000	0.039763	-0.022453	50000000	HLA-A*24:02	0.007000	-1736000	0.039763	-0.027453	50000000	HLA-A*26:01	0.004000	-1736000	0.039763	-0.030453	50000000	HLA-B*07:02	0.009000	-1736000	0.039763	-0.025453	50000000	HLA-B*08:01	0.008000	-1736000	0.039763	-0.026453	50000000	HLA-B*27:05	0.015000	-1736000	0.039763	-0.019453
N	Sequence Name	Peptide	Allele	MHC	TAP	Cle	Comb	%Rank	Allele	MHC	TAP	Cle	Comb	%Rank	Allele	MHC	TAP	Cle	Comb	%Rank	Allele	MHC	TAP	Cle	Comb	%Rank	Allele	MHC	TAP	Cle	Comb	%Rank	Allele	MHC	TAP	Cle	Comb	%Rank	Allele	MHC	TAP	Cle	Comb	%Rank	Allele	MHC	TAP	Cle	Comb
0	42o	GNIADYNY	HLA-A*01:01	0.068000	2840000	0.895502	0.340488	5000000	HLA-A*02:01	0.019000	2840000	0.895502	0.291488	16000000	HLA-A*03:01	0.057000	2840000	0.895502	0.329488	9000000	HLA-A*24:02	0.029000	2840000	0.895502	0.301488	16000000	HLA-A*26:01	0.064000	2840000	0.895502	0.336488	6000000	HLA-B*07:02	0.017000	2840000	0.895502	0.289488	16000000	HLA-B*08:01	0.016000	2840000	0.895502	0.288488	32000000	HLA-B*27:05	0.061000	2840000	0.895502	0.333488
N	Sequence Name	Peptide	Allele	MHC	TAP	Cle	Comb	%Rank	Allele	MHC	TAP	Cle	Comb	%Rank	Allele	MHC	TAP	Cle	Comb	%Rank	Allele	MHC	TAP	Cle	Comb	%Rank	Allele	MHC	TAP	Cle	Comb	%Rank	Allele	MHC	TAP	Cle	Comb	%Rank	Allele	MHC	TAP	Cle	Comb	%Rank	Allele	MHC	TAP	Cle	Comb
0	43q	NSNNLDSK	HLA-A*01:01	0.080000	0.602000	0.490381	0.205386	32000000	HLA-A*02:01	0.012000	0.602000	0.490381	0.137386	50000000	HLA-A*03:01	0.195000	0.602000	0.490381	0.320386	9000000	HLA-A*24:02	0.008000	0.602000	0.490381	0.133386	50000000	HLA-A*26:01	0.046000	0.602000	0.490381	0.171386	32000000	HLA-B*07:02	0.016000	0.602000	0.490381	0.141386	50000000	HLA-B*08:01	0.025000	0.602000	0.490381	0.150386	50000000	HLA-B*27:05	0.041000	0.602000	0.490381	0.166386
N	Sequence Name	Peptide	Allele	MHC	TAP	Cle	Comb	%Rank	Allele	MHC	TAP	Cle	Comb	%Rank	Allele	MHC	TAP	Cle	Comb	%Rank	Allele	MHC	TAP	Cle	Comb	%Rank	Allele	MHC	TAP	Cle	Comb	%Rank	Allele	MHC	TAP	Cle	Comb	%Rank	Allele	MHC	TAP	Cle	Comb	%Rank	Allele	MHC	TAP	Cle	Comb
0	44q	SNNLDSKV	HLA-A*01:01	0.041000	0.072000	0.773047	0.216736	32000000	HLA-A*02:01	0.032000	0.072000	0.773047	0.207736	32000000	HLA-A*03:01	0.015000	0.072000	0.773047	0.190736	32000000	HLA-A*24:02	0.016000	0.072000	0.773047	0.191736	32000000	HLA-A*26:01	0.016000	0.072000	0.773047	0.191736	32000000	HLA-B*07:02	0.037000	0.072000	0.773047	0.212736	32000000	HLA-B*08:01	0.054000	0.072000	0.773047	0.229736	32000000	HLA-B*27:05	0.024000	0.072000	0.773047	0.199736
N	Sequence Name	Peptide	Allele	MHC	TAP	Cle	Comb	%Rank	Allele	MHC	TAP	Cle	Comb	%Rank	Allele	MHC	TAP	Cle	Comb	%Rank	Allele	MHC	TAP	Cle	Comb	%Rank	Allele	MHC	TAP	Cle	Comb	%Rank	Allele	MHC	TAP	Cle	Comb	%Rank	Allele	MHC	TAP	Cle	Comb	%Rank	Allele	MHC	TAP	Cle	Comb
0	45q	NNLDSKVG	HLA-A*01:01	0.008000	-1240000	0.061693	-0.009119	50000000	HLA-A*02:01	0.005000	-1240000	0.061693	-0.012119	50000000	HLA-A*03:01	0.005000	-1240000	0.061693	-0.012119	50000000	HLA-A*24:02	0.002000	-1240000	0.061693	-0.015119	50000000	HLA-A*26:01	0.003000	-1240000	0.061693	-0.014119	50000000	HLA-B*07:02	0.011000	-1240000	0.061693	-0.006119	50000000	HLA-B*08:01	0.025000	-1240000	0.061693	0.007881	50000000	HLA-B*27:05	0.014000	-1240000	0.061693	-0.003119
N	Sequence Name	Peptide	Allele	MHC	TAP	Cle	Comb	%Rank	Allele	MHC	TAP	Cle	Comb	%Rank	Allele	MHC	TAP	Cle	Comb	%Rank	Allele	MHC	TAP	Cle	Comb	%Rank	Allele	MHC	TAP	Cle	Comb	%Rank	Allele	MHC	TAP	Cle	Comb	%Rank	Allele	MHC	TAP	Cle	Comb	%Rank	Allele	MHC	TAP	Cle	Comb
0	46o	NSNKLDSK	HLA-A*01:01	0.076000	0.602000	0.481888	0.199475	32000000	HLA-A*02:01	0.011000	0.602000	0.481888	0.134475	50000000	HLA-A*03:01	0.198000	0.602000	0.481888	0.321475	9000000	HLA-A*24:02	0.009000	0.602000	0.481888	0.132475	50000000	HLA-A*26:01	0.045000	0.602000	0.481888	0.168475	50000000	HLA-B*07:02	0.016000	0.602000	0.481888	0.139475	50000000	HLA-B*08:01	0.036000	0.602000	0.481888	0.159475	50000000	HLA-B*27:05	0.036000	0.602000	0.481888	0.159475
N	Sequence Name	Peptide	Allele	MHC	TAP	Cle	Comb	%Rank	Allele	MHC	TAP	Cle	Comb	%Rank	Allele	MHC	TAP	Cle	Comb	%Rank	Allele	MHC	TAP	Cle	Comb	%Rank	Allele	MHC	TAP	Cle	Comb	%Rank	Allele	MHC	TAP	Cle	Comb	%Rank	Allele	MHC	TAP	Cle	Comb	%Rank	Allele	MHC	TAP	Cle	Comb
0	47o	SNKLDSKV	HLA-A*01:01	0.029000	0.256000	0.707973	0.194694	32000000	HLA-A*02:01	0.018000	0.256000	0.707973	0.183694	50000000	HLA-A*03:01	0.012000	0.256000	0.707973	0.177694	50000000	HLA-A*24:02	0.017000	0.256000	0.707973	0.182694	32000000	HLA-A*26:01	0.014000	0.256000	0.707973	0.179694	32000000	HLA-B*07:02	0.041000	0.256000	0.707973	0.206694	32000000	HLA-B*08:01	0.160000	0.256000	0.707973	0.325694	16000000	HLA-B*27:05	0.024000	0.256000	0.707973	0.189694
N	Sequence Name	Peptide	Allele	MHC	TAP	Cle	Comb	%Rank	Allele	MHC	TAP	Cle	Comb	%Rank	Allele	MHC	TAP	Cle	Comb	%Rank	Allele	MHC	TAP	Cle	Comb	%Rank	Allele	MHC	TAP	Cle	Comb	%Rank	Allele	MHC	TAP	Cle	Comb	%Rank	Allele	MHC	TAP	Cle	Comb	%Rank	Allele	MHC	TAP	Cle	Comb
0	48o	NKLDSKVS	HLA-A*01:01	0.005000	-1870000	0.057287	-0.028860	50000000	HLA-A*02:01	0.006000	-1870000	0.057287	-0.027860	50000000	HLA-A*03:01	0.004000	-1870000	0.057287	-0.029860	50000000	HLA-A*24:02	0.002000	-1870000	0.057287	-0.031860	50000000	HLA-A*26:01	0.002000	-1870000	0.057287	-0.031860	50000000	HLA-B*07:02	0.010000	-1870000	0.057287	-0.023860	50000000	HLA-B*08:01	0.023000	-1870000	0.057287	-0.010860	50000000	HLA-B*27:05	0.031000	-1870000	0.057287	-0.002860
N	Sequence Name	Peptide	Allele	MHC	TAP	Cle	Comb	%Rank	Allele	MHC	TAP	Cle	Comb	%Rank	Allele	MHC	TAP	Cle	Comb	%Rank	Allele	MHC	TAP	Cle	Comb	%Rank	Allele	MHC	TAP	Cle	Comb	%Rank	Allele	MHC	TAP	Cle	Comb	%Rank	Allele	MHC	TAP	Cle	Comb	%Rank	Allele	MHC	TAP	Cle	Comb
0	49q	KVGGNYNY	HLA-A*01:01	0.135000	2876000	0.972741	0.425767	2000000	HLA-A*02:01	0.047000	2876000	0.972741	0.337767	16000000	HLA-A*03:01	0.298000	2876000	0.972741	0.588767	2000000	HLA-A*24:02	0.070000	2876000	0.972741	0.360767	6000000	HLA-A*26:01	0.089000	2876000	0.972741	0.379767	4000000	HLA-B*07:02	0.034000	2876000	0.972741	0.324767	9000000	HLA-B*08:01	0.021000	2876000	0.972741	0.311767	16000000	HLA-B*27:05	0.065000	2876000	0.972741	0.355767
N	Sequence Name	Peptide	Allele	MHC	TAP	Cle	Comb	%Rank	Allele	MHC	TAP	Cle	Comb	%Rank	Allele	MHC	TAP	Cle	Comb	%Rank	Allele	MHC	TAP	Cle	Comb	%Rank	Allele	MHC	TAP	Cle	Comb	%Rank	Allele	MHC	TAP	Cle	Comb	%Rank	Allele	MHC	TAP	Cle	Comb	%Rank	Allele	MHC	TAP	Cle	Comb
0	50q	VGGNYNYL	HLA-A*01:01	0.041000	0.470000	0.959291	0.268590	16000000	HLA-A*02:01	0.068000	0.470000	0.959291	0.295590	16000000	HLA-A*03:01	0.025000	0.470000	0.959291	0.252590	32000000	HLA-A*24:02	0.114000	0.470000	0.959291	0.341590	7000000	HLA-A*26:01	0.008000	0.470000	0.959291	0.235590	32000000	HLA-B*07:02	0.048000	0.470000	0.959291	0.275590	16000000	HLA-B*08:01	0.077000	0.470000	0.959291	0.304590	16000000	HLA-B*27:05	0.029000	0.470000	0.959291	0.256590
N	Sequence Name	Peptide	Allele	MHC	TAP	Cle	Comb	%Rank	Allele	MHC	TAP	Cle	Comb	%Rank	Allele	MHC	TAP	Cle	Comb	%Rank	Allele	MHC	TAP	Cle	Comb	%Rank	Allele	MHC	TAP	Cle	Comb	%Rank	Allele	MHC	TAP	Cle	Comb	%Rank	Allele	MHC	TAP	Cle	Comb	%Rank	Allele	MHC	TAP	Cle	Comb
0	51q	GGNYNYLY	HLA-A*01:01	0.207000	2424000	0.932207	0.477347	1500000	HLA-A*02:01	0.027000	2424000	0.932207	0.297347	16000000	HLA-A*03:01	0.171000	2424000	0.932207	0.441347	4000000	HLA-A*24:02	0.058000	2424000	0.932207	0.328347	9000000	HLA-A*26:01	0.048000	2424000	0.932207	0.318347	7000000	HLA-B*07:02	0.021000	2424000	0.932207	0.291347	16000000	HLA-B*08:01	0.024000	2424000	0.932207	0.294347	16000000	HLA-B*27:05	0.095000	2424000	0.932207	0.365347
N	Sequence Name	Peptide	Allele	MHC	TAP	Cle	Comb	%Rank	Allele	MHC	TAP	Cle	Comb	%Rank	Allele	MHC	TAP	Cle	Comb	%Rank	Allele	MHC	TAP	Cle	Comb	%Rank	Allele	MHC	TAP	Cle	Comb	%Rank	Allele	MHC	TAP	Cle	Comb	%Rank	Allele	MHC	TAP	Cle	Comb	%Rank	Allele	MHC	TAP	Cle	Comb
0	52o	KVSGNYNY	HLA-A*01:01	0.203000	3194000	0.962448	0.499401	1000000	HLA-A*02:01	0.063000	3194000	0.962448	0.359401	10000000	HLA-A*03:01	0.394000	3194000	0.962448	0.690401	1000000	HLA-A*24:02	0.063000	3194000	0.962448	0.359401	6000000	HLA-A*26:01	0.160000	3194000	0.962448	0.456401	3000000	HLA-B*07:02	0.050000	3194000	0.962448	0.346401	7000000	HLA-B*08:01	0.025000	3194000	0.962448	0.321401	16000000	HLA-B*27:05	0.093000	3194000	0.962448	0.389401
N	Sequence Name	Peptide	Allele	MHC	TAP	Cle	Comb	%Rank	Allele	MHC	TAP	Cle	Comb	%Rank	Allele	MHC	TAP	Cle	Comb	%Rank	Allele	MHC	TAP	Cle	Comb	%Rank	Allele	MHC	TAP	Cle	Comb	%Rank	Allele	MHC	TAP	Cle	Comb	%Rank	Allele	MHC	TAP	Cle	Comb	%Rank	Allele	MHC	TAP	Cle	Comb
0	53o	VSGNYNYL	HLA-A*01:01	0.123000	0.766000	0.969592	0.360308	4000000	HLA-A*02:01	0.105000	0.766000	0.969592	0.342308	16000000	HLA-A*03:01	0.047000	0.766000	0.969592	0.284308	16000000	HLA-A*24:02	0.129000	0.766000	0.969592	0.366308	6000000	HLA-A*26:01	0.025000	0.766000	0.969592	0.262308	16000000	HLA-B*07:02	0.057000	0.766000	0.969592	0.294308	16000000	HLA-B*08:01	0.072000	0.766000	0.969592	0.309308	16000000	HLA-B*27:05	0.030000	0.766000	0.969592	0.267308
N	Sequence Name	Peptide	Allele	MHC	TAP	Cle	Comb	%Rank	Allele	MHC	TAP	Cle	Comb	%Rank	Allele	MHC	TAP	Cle	Comb	%Rank	Allele	MHC	TAP	Cle	Comb	%Rank	Allele	MHC	TAP	Cle	Comb	%Rank	Allele	MHC	TAP	Cle	Comb	%Rank	Allele	MHC	TAP	Cle	Comb	%Rank	Allele	MHC	TAP	Cle	Comb
0	54o	SGNYNYLY	HLA-A*01:01	0.302000	2592000	0.947204	0.579921	0.800000	HLA-A*02:01	0.035000	2592000	0.947204	0.312921	16000000	HLA-A*03:01	0.182000	2592000	0.947204	0.459921	4000000	HLA-A*24:02	0.075000	2592000	0.947204	0.352921	7000000	HLA-A*26:01	0.099000	2592000	0.947204	0.376921	4000000	HLA-B*07:02	0.031000	2592000	0.947204	0.308921	16000000	HLA-B*08:01	0.040000	2592000	0.947204	0.317921	16000000	HLA-B*27:05	0.091000	2592000	0.947204	0.368921
N	Sequence Name	Peptide	Allele	MHC	TAP	Cle	Comb	%Rank	Allele	MHC	TAP	Cle	Comb	%Rank	Allele	MHC	TAP	Cle	Comb	%Rank	Allele	MHC	TAP	Cle	Comb	%Rank	Allele	MHC	TAP	Cle	Comb	%Rank	Allele	MHC	TAP	Cle	Comb	%Rank	Allele	MHC	TAP	Cle	Comb	%Rank	Allele	MHC	TAP	Cle	Comb
0	55q	YQAGSTPC	HLA-A*01:01	0.026000	0.114000	0.157026	0.064181	50000000	HLA-A*02:01	0.277000	0.114000	0.157026	0.315181	16000000	HLA-A*03:01	0.020000	0.114000	0.157026	0.058181	50000000	HLA-A*24:02	0.029000	0.114000	0.157026	0.067181	50000000	HLA-A*26:01	0.046000	0.114000	0.157026	0.084181	50000000	HLA-B*07:02	0.067000	0.114000	0.157026	0.105181	50000000	HLA-B*08:01	0.049000	0.114000	0.157026	0.087181	50000000	HLA-B*27:05	0.116000	0.114000	0.157026	0.154181
N	Sequence Name	Peptide	Allele	MHC	TAP	Cle	Comb	%Rank	Allele	MHC	TAP	Cle	Comb	%Rank	Allele	MHC	TAP	Cle	Comb	%Rank	Allele	MHC	TAP	Cle	Comb	%Rank	Allele	MHC	TAP	Cle	Comb	%Rank	Allele	MHC	TAP	Cle	Comb	%Rank	Allele	MHC	TAP	Cle	Comb	%Rank	Allele	MHC	TAP	Cle	Comb
0	56q	QAGSTPCN	HLA-A*01:01	0.022000	-1714000	0.068744	-0.005383	50000000	HLA-A*02:01	0.006000	-1714000	0.068744	-0.021383	50000000	HLA-A*03:01	0.013000	-1714000	0.068744	-0.014383	50000000	HLA-A*24:02	0.004000	-1714000	0.068744	-0.023383	50000000	HLA-A*26:01	0.004000	-1714000	0.068744	-0.023383	50000000	HLA-B*07:02	0.010000	-1714000	0.068744	-0.017383	50000000	HLA-B*08:01	0.011000	-1714000	0.068744	-0.016383	50000000	HLA-B*27:05	0.013000	-1714000	0.068744	-0.014383
N	Sequence Name	Peptide	Allele	MHC	TAP	Cle	Comb	%Rank	Allele	MHC	TAP	Cle	Comb	%Rank	Allele	MHC	TAP	Cle	Comb	%Rank	Allele	MHC	TAP	Cle	Comb	%Rank	Allele	MHC	TAP	Cle	Comb	%Rank	Allele	MHC	TAP	Cle	Comb	%Rank	Allele	MHC	TAP	Cle	Comb	%Rank	Allele	MHC	TAP	Cle	Comb
0	57q	AGSTPCNG	HLA-A*01:01	0.013000	-1348000	0.071383	-0.004639	50000000	HLA-A*02:01	0.008000	-1348000	0.071383	-0.009639	50000000	HLA-A*03:01	0.014000	-1348000	0.071383	-0.003639	50000000	HLA-A*24:02	0.005000	-1348000	0.071383	-0.012639	50000000	HLA-A*26:01	0.004000	-1348000	0.071383	-0.013639	50000000	HLA-B*07:02	0.014000	-1348000	0.071383	-0.003639	50000000	HLA-B*08:01	0.013000	-1348000	0.071383	-0.004639	50000000	HLA-B*27:05	0.017000	-1348000	0.071383	-0.000639
N	Sequence Name	Peptide	Allele	MHC	TAP	Cle	Comb	%Rank	Allele	MHC	TAP	Cle	Comb	%Rank	Allele	MHC	TAP	Cle	Comb	%Rank	Allele	MHC	TAP	Cle	Comb	%Rank	Allele	MHC	TAP	Cle	Comb	%Rank	Allele	MHC	TAP	Cle	Comb	%Rank	Allele	MHC	TAP	Cle	Comb	%Rank	Allele	MHC	TAP	Cle	Comb
0	58o	YQAGNKPC	HLA-A*01:01	0.019000	0.114000	0.054778	0.034175	50000000	HLA-A*02:01	0.115000	0.114000	0.054778	0.130175	50000000	HLA-A*03:01	0.012000	0.114000	0.054778	0.027175	50000000	HLA-A*24:02	0.021000	0.114000	0.054778	0.036175	50000000	HLA-A*26:01	0.021000	0.114000	0.054778	0.036175	50000000	HLA-B*07:02	0.044000	0.114000	0.054778	0.059175	50000000	HLA-B*08:01	0.050000	0.114000	0.054778	0.065175	50000000	HLA-B*27:05	0.092000	0.114000	0.054778	0.107175
N	Sequence Name	Peptide	Allele	MHC	TAP	Cle	Comb	%Rank	Allele	MHC	TAP	Cle	Comb	%Rank	Allele	MHC	TAP	Cle	Comb	%Rank	Allele	MHC	TAP	Cle	Comb	%Rank	Allele	MHC	TAP	Cle	Comb	%Rank	Allele	MHC	TAP	Cle	Comb	%Rank	Allele	MHC	TAP	Cle	Comb	%Rank	Allele	MHC	TAP	Cle	Comb
0	59o	QAGNKPCN	HLA-A*01:01	0.016000	-1714000	0.035645	-0.018830	50000000	HLA-A*02:01	0.005000	-1714000	0.035645	-0.029830	50000000	HLA-A*03:01	0.011000	-1714000	0.035645	-0.023830	50000000	HLA-A*24:02	0.003000	-1714000	0.035645	-0.031830	50000000	HLA-A*26:01	0.003000	-1714000	0.035645	-0.031830	50000000	HLA-B*07:02	0.009000	-1714000	0.035645	-0.025830	50000000	HLA-B*08:01	0.017000	-1714000	0.035645	-0.017830	50000000	HLA-B*27:05	0.010000	-1714000	0.035645	-0.024830
N	Sequence Name	Peptide	Allele	MHC	TAP	Cle	Comb	%Rank	Allele	MHC	TAP	Cle	Comb	%Rank	Allele	MHC	TAP	Cle	Comb	%Rank	Allele	MHC	TAP	Cle	Comb	%Rank	Allele	MHC	TAP	Cle	Comb	%Rank	Allele	MHC	TAP	Cle	Comb	%Rank	Allele	MHC	TAP	Cle	Comb	%Rank	Allele	MHC	TAP	Cle	Comb
0	60o	AGNKPCNG	HLA-A*01:01	0.011000	-1528000	0.061682	-0.013322	50000000	HLA-A*02:01	0.007000	-1528000	0.061682	-0.017322	50000000	HLA-A*03:01	0.017000	-1528000	0.061682	-0.007322	50000000	HLA-A*24:02	0.005000	-1528000	0.061682	-0.019322	50000000	HLA-A*26:01	0.003000	-1528000	0.061682	-0.021322	50000000	HLA-B*07:02	0.015000	-1528000	0.061682	-0.009322	50000000	HLA-B*08:01	0.018000	-1528000	0.061682	-0.006322	50000000	HLA-B*27:05	0.014000	-1528000	0.061682	-0.010322
N	Sequence Name	Peptide	Allele	MHC	TAP	Cle	Comb	%Rank	Allele	MHC	TAP	Cle	Comb	%Rank	Allele	MHC	TAP	Cle	Comb	%Rank	Allele	MHC	TAP	Cle	Comb	%Rank	Allele	MHC	TAP	Cle	Comb	%Rank	Allele	MHC	TAP	Cle	Comb	%Rank	Allele	MHC	TAP	Cle	Comb	%Rank	Allele	MHC	TAP	Cle	Comb
0	61q	YQTQTNSP	HLA-A*01:01	0.021000	0.098000	0.285586	0.087707	50000000	HLA-A*02:01	0.030000	0.098000	0.285586	0.096707	50000000	HLA-A*03:01	0.009000	0.098000	0.285586	0.075707	50000000	HLA-A*24:02	0.018000	0.098000	0.285586	0.084707	50000000	HLA-A*26:01	0.017000	0.098000	0.285586	0.083707	50000000	HLA-B*07:02	0.027000	0.098000	0.285586	0.093707	50000000	HLA-B*08:01	0.038000	0.098000	0.285586	0.104707	50000000	HLA-B*27:05	0.059000	0.098000	0.285586	0.125707
N	Sequence Name	Peptide	Allele	MHC	TAP	Cle	Comb	%Rank	Allele	MHC	TAP	Cle	Comb	%Rank	Allele	MHC	TAP	Cle	Comb	%Rank	Allele	MHC	TAP	Cle	Comb	%Rank	Allele	MHC	TAP	Cle	Comb	%Rank	Allele	MHC	TAP	Cle	Comb	%Rank	Allele	MHC	TAP	Cle	Comb	%Rank	Allele	MHC	TAP	Cle	Comb
0	62q	QTQTNSPR	HLA-A*01:01	0.065000	1306000	0.524452	0.215652	32000000	HLA-A*02:01	0.014000	1306000	0.524452	0.164652	50000000	HLA-A*03:01	0.164000	1306000	0.524452	0.314652	10000000	HLA-A*24:02	0.022000	1306000	0.524452	0.172652	50000000	HLA-A*26:01	0.071000	1306000	0.524452	0.221652	32000000	HLA-B*07:02	0.016000	1306000	0.524452	0.166652	50000000	HLA-B*08:01	0.028000	1306000	0.524452	0.178652	50000000	HLA-B*27:05	0.039000	1306000	0.524452	0.189652
N	Sequence Name	Peptide	Allele	MHC	TAP	Cle	Comb	%Rank	Allele	MHC	TAP	Cle	Comb	%Rank	Allele	MHC	TAP	Cle	Comb	%Rank	Allele	MHC	TAP	Cle	Comb	%Rank	Allele	MHC	TAP	Cle	Comb	%Rank	Allele	MHC	TAP	Cle	Comb	%Rank	Allele	MHC	TAP	Cle	Comb	%Rank	Allele	MHC	TAP	Cle	Comb
0	63q	TQTNSPRR	HLA-A*01:01	0.019000	1602000	0.630424	0.200895	32000000	HLA-A*02:01	0.024000	1602000	0.630424	0.205895	32000000	HLA-A*03:01	0.129000	1602000	0.630424	0.310895	10000000	HLA-A*24:02	0.022000	1602000	0.630424	0.203895	32000000	HLA-A*26:01	0.022000	1602000	0.630424	0.203895	32000000	HLA-B*07:02	0.008000	1602000	0.630424	0.189895	32000000	HLA-B*08:01	0.017000	1602000	0.630424	0.198895	50000000	HLA-B*27:05	0.113000	1602000	0.630424	0.294895
N	Sequence Name	Peptide	Allele	MHC	TAP	Cle	Comb	%Rank	Allele	MHC	TAP	Cle	Comb	%Rank	Allele	MHC	TAP	Cle	Comb	%Rank	Allele	MHC	TAP	Cle	Comb	%Rank	Allele	MHC	TAP	Cle	Comb	%Rank	Allele	MHC	TAP	Cle	Comb	%Rank	Allele	MHC	TAP	Cle	Comb	%Rank	Allele	MHC	TAP	Cle	Comb
0	64o	YQTQTKSH	HLA-A*01:01	0.030000	-0.542000	0.473653	0.123022	50000000	HLA-A*02:01	0.033000	-0.542000	0.473653	0.126022	50000000	HLA-A*03:01	0.034000	-0.542000	0.473653	0.127022	50000000	HLA-A*24:02	0.016000	-0.542000	0.473653	0.109022	50000000	HLA-A*26:01	0.036000	-0.542000	0.473653	0.129022	50000000	HLA-B*07:02	0.031000	-0.542000	0.473653	0.124022	50000000	HLA-B*08:01	0.039000	-0.542000	0.473653	0.132022	50000000	HLA-B*27:05	0.107000	-0.542000	0.473653	0.200022
N	Sequence Name	Peptide	Allele	MHC	TAP	Cle	Comb	%Rank	Allele	MHC	TAP	Cle	Comb	%Rank	Allele	MHC	TAP	Cle	Comb	%Rank	Allele	MHC	TAP	Cle	Comb	%Rank	Allele	MHC	TAP	Cle	Comb	%Rank	Allele	MHC	TAP	Cle	Comb	%Rank	Allele	MHC	TAP	Cle	Comb	%Rank	Allele	MHC	TAP	Cle	Comb
0	65o	QTQTKSHR	HLA-A*01:01	0.061000	1306000	0.535038	0.214034	32000000	HLA-A*02:01	0.011000	1306000	0.535038	0.164034	50000000	HLA-A*03:01	0.139000	1306000	0.535038	0.292034	16000000	HLA-A*24:02	0.021000	1306000	0.535038	0.174034	50000000	HLA-A*26:01	0.041000	1306000	0.535038	0.194034	32000000	HLA-B*07:02	0.008000	1306000	0.535038	0.161034	50000000	HLA-B*08:01	0.027000	1306000	0.535038	0.180034	50000000	HLA-B*27:05	0.026000	1306000	0.535038	0.179034
N	Sequence Name	Peptide	Allele	MHC	TAP	Cle	Comb	%Rank	Allele	MHC	TAP	Cle	Comb	%Rank	Allele	MHC	TAP	Cle	Comb	%Rank	Allele	MHC	TAP	Cle	Comb	%Rank	Allele	MHC	TAP	Cle	Comb	%Rank	Allele	MHC	TAP	Cle	Comb	%Rank	Allele	MHC	TAP	Cle	Comb	%Rank	Allele	MHC	TAP	Cle	Comb
0	66o	TQTKSHRR	HLA-A*01:01	0.025000	1602000	0.756977	0.235370	32000000	HLA-A*02:01	0.025000	1602000	0.756977	0.235370	32000000	HLA-A*03:01	0.129000	1602000	0.756977	0.339370	8000000	HLA-A*24:02	0.033000	1602000	0.756977	0.243370	32000000	HLA-A*26:01	0.029000	1602000	0.756977	0.239370	32000000	HLA-B*07:02	0.010000	1602000	0.756977	0.220370	32000000	HLA-B*08:01	0.030000	1602000	0.756977	0.240370	32000000	HLA-B*27:05	0.123000	1602000	0.756977	0.333370
N	Sequence Name	Peptide	Allele	MHC	TAP	Cle	Comb	%Rank	Allele	MHC	TAP	Cle	Comb	%Rank	Allele	MHC	TAP	Cle	Comb	%Rank	Allele	MHC	TAP	Cle	Comb	%Rank	Allele	MHC	TAP	Cle	Comb	%Rank	Allele	MHC	TAP	Cle	Comb	%Rank	Allele	MHC	TAP	Cle	Comb	%Rank	Allele	MHC	TAP	Cle	Comb
0	67q	TQTNSPRR	HLA-A*01:01	0.019000	1602000	0.630424	0.200895	32000000	HLA-A*02:01	0.024000	1602000	0.630424	0.205895	32000000	HLA-A*03:01	0.129000	1602000	0.630424	0.310895	10000000	HLA-A*24:02	0.022000	1602000	0.630424	0.203895	32000000	HLA-A*26:01	0.022000	1602000	0.630424	0.203895	32000000	HLA-B*07:02	0.008000	1602000	0.630424	0.189895	32000000	HLA-B*08:01	0.017000	1602000	0.630424	0.198895	50000000	HLA-B*27:05	0.113000	1602000	0.630424	0.294895
N	Sequence Name	Peptide	Allele	MHC	TAP	Cle	Comb	%Rank	Allele	MHC	TAP	Cle	Comb	%Rank	Allele	MHC	TAP	Cle	Comb	%Rank	Allele	MHC	TAP	Cle	Comb	%Rank	Allele	MHC	TAP	Cle	Comb	%Rank	Allele	MHC	TAP	Cle	Comb	%Rank	Allele	MHC	TAP	Cle	Comb	%Rank	Allele	MHC	TAP	Cle	Comb
0	68q	QTNSPRRA	HLA-A*01:01	0.077000	-0.838000	0.337642	0.132019	50000000	HLA-A*02:01	0.023000	-0.838000	0.337642	0.078019	50000000	HLA-A*03:01	0.066000	-0.838000	0.337642	0.121019	50000000	HLA-A*24:02	0.008000	-0.838000	0.337642	0.063019	50000000	HLA-A*26:01	0.035000	-0.838000	0.337642	0.090019	50000000	HLA-B*07:02	0.050000	-0.838000	0.337642	0.105019	50000000	HLA-B*08:01	0.041000	-0.838000	0.337642	0.096019	50000000	HLA-B*27:05	0.017000	-0.838000	0.337642	0.072019
N	Sequence Name	Peptide	Allele	MHC	TAP	Cle	Comb	%Rank	Allele	MHC	TAP	Cle	Comb	%Rank	Allele	MHC	TAP	Cle	Comb	%Rank	Allele	MHC	TAP	Cle	Comb	%Rank	Allele	MHC	TAP	Cle	Comb	%Rank	Allele	MHC	TAP	Cle	Comb	%Rank	Allele	MHC	TAP	Cle	Comb	%Rank	Allele	MHC	TAP	Cle	Comb
0	69q	TNSPRRAR	HLA-A*01:01	0.023000	1334000	0.211585	0.103957	50000000	HLA-A*02:01	0.009000	1334000	0.211585	0.089957	50000000	HLA-A*03:01	0.059000	1334000	0.211585	0.139957	50000000	HLA-A*24:02	0.015000	1334000	0.211585	0.095957	50000000	HLA-A*26:01	0.021000	1334000	0.211585	0.101957	50000000	HLA-B*07:02	0.015000	1334000	0.211585	0.095957	50000000	HLA-B*08:01	0.055000	1334000	0.211585	0.135957	50000000	HLA-B*27:05	0.045000	1334000	0.211585	0.125957
N	Sequence Name	Peptide	Allele	MHC	TAP	Cle	Comb	%Rank	Allele	MHC	TAP	Cle	Comb	%Rank	Allele	MHC	TAP	Cle	Comb	%Rank	Allele	MHC	TAP	Cle	Comb	%Rank	Allele	MHC	TAP	Cle	Comb	%Rank	Allele	MHC	TAP	Cle	Comb	%Rank	Allele	MHC	TAP	Cle	Comb	%Rank	Allele	MHC	TAP	Cle	Comb
0	70o	TQTKSHRR	HLA-A*01:01	0.025000	1602000	0.756977	0.235370	32000000	HLA-A*02:01	0.025000	1602000	0.756977	0.235370	32000000	HLA-A*03:01	0.129000	1602000	0.756977	0.339370	8000000	HLA-A*24:02	0.033000	1602000	0.756977	0.243370	32000000	HLA-A*26:01	0.029000	1602000	0.756977	0.239370	32000000	HLA-B*07:02	0.010000	1602000	0.756977	0.220370	32000000	HLA-B*08:01	0.030000	1602000	0.756977	0.240370	32000000	HLA-B*27:05	0.123000	1602000	0.756977	0.333370
N	Sequence Name	Peptide	Allele	MHC	TAP	Cle	Comb	%Rank	Allele	MHC	TAP	Cle	Comb	%Rank	Allele	MHC	TAP	Cle	Comb	%Rank	Allele	MHC	TAP	Cle	Comb	%Rank	Allele	MHC	TAP	Cle	Comb	%Rank	Allele	MHC	TAP	Cle	Comb	%Rank	Allele	MHC	TAP	Cle	Comb	%Rank	Allele	MHC	TAP	Cle	Comb
0	71o	QTKSHRRA	HLA-A*01:01	0.052000	-0.654000	0.448447	0.136551	50000000	HLA-A*02:01	0.016000	-0.654000	0.448447	0.100551	50000000	HLA-A*03:01	0.066000	-0.654000	0.448447	0.150551	50000000	HLA-A*24:02	0.011000	-0.654000	0.448447	0.095551	50000000	HLA-A*26:01	0.055000	-0.654000	0.448447	0.139551	50000000	HLA-B*07:02	0.095000	-0.654000	0.448447	0.179551	50000000	HLA-B*08:01	0.224000	-0.654000	0.448447	0.308551	16000000	HLA-B*27:05	0.024000	-0.654000	0.448447	0.108551
N	Sequence Name	Peptide	Allele	MHC	TAP	Cle	Comb	%Rank	Allele	MHC	TAP	Cle	Comb	%Rank	Allele	MHC	TAP	Cle	Comb	%Rank	Allele	MHC	TAP	Cle	Comb	%Rank	Allele	MHC	TAP	Cle	Comb	%Rank	Allele	MHC	TAP	Cle	Comb	%Rank	Allele	MHC	TAP	Cle	Comb	%Rank	Allele	MHC	TAP	Cle	Comb
0	72o	TKSHRRAR	HLA-A*01:01	0.014000	1554000	0.140749	0.084519	50000000	HLA-A*02:01	0.007000	1554000	0.140749	0.077519	50000000	HLA-A*03:01	0.037000	1554000	0.140749	0.107519	50000000	HLA-A*24:02	0.007000	1554000	0.140749	0.077519	50000000	HLA-A*26:01	0.009000	1554000	0.140749	0.079519	50000000	HLA-B*07:02	0.014000	1554000	0.140749	0.084519	50000000	HLA-B*08:01	0.061000	1554000	0.140749	0.131519	50000000	HLA-B*27:05	0.101000	1554000	0.140749	0.171519
N	Sequence Name	Peptide	Allele	MHC	TAP	Cle	Comb	%Rank	Allele	MHC	TAP	Cle	Comb	%Rank	Allele	MHC	TAP	Cle	Comb	%Rank	Allele	MHC	TAP	Cle	Comb	%Rank	Allele	MHC	TAP	Cle	Comb	%Rank	Allele	MHC	TAP	Cle	Comb	%Rank	Allele	MHC	TAP	Cle	Comb	%Rank	Allele	MHC	TAP	Cle	Comb
0	73q	QTNSPRRA	HLA-A*01:01	0.077000	-0.838000	0.337642	0.132019	50000000	HLA-A*02:01	0.023000	-0.838000	0.337642	0.078019	50000000	HLA-A*03:01	0.066000	-0.838000	0.337642	0.121019	50000000	HLA-A*24:02	0.008000	-0.838000	0.337642	0.063019	50000000	HLA-A*26:01	0.035000	-0.838000	0.337642	0.090019	50000000	HLA-B*07:02	0.050000	-0.838000	0.337642	0.105019	50000000	HLA-B*08:01	0.041000	-0.838000	0.337642	0.096019	50000000	HLA-B*27:05	0.017000	-0.838000	0.337642	0.072019
N	Sequence Name	Peptide	Allele	MHC	TAP	Cle	Comb	%Rank	Allele	MHC	TAP	Cle	Comb	%Rank	Allele	MHC	TAP	Cle	Comb	%Rank	Allele	MHC	TAP	Cle	Comb	%Rank	Allele	MHC	TAP	Cle	Comb	%Rank	Allele	MHC	TAP	Cle	Comb	%Rank	Allele	MHC	TAP	Cle	Comb	%Rank	Allele	MHC	TAP	Cle	Comb
0	74q	TNSPRRAR	HLA-A*01:01	0.023000	1334000	0.211585	0.103957	50000000	HLA-A*02:01	0.009000	1334000	0.211585	0.089957	50000000	HLA-A*03:01	0.059000	1334000	0.211585	0.139957	50000000	HLA-A*24:02	0.015000	1334000	0.211585	0.095957	50000000	HLA-A*26:01	0.021000	1334000	0.211585	0.101957	50000000	HLA-B*07:02	0.015000	1334000	0.211585	0.095957	50000000	HLA-B*08:01	0.055000	1334000	0.211585	0.135957	50000000	HLA-B*27:05	0.045000	1334000	0.211585	0.125957
N	Sequence Name	Peptide	Allele	MHC	TAP	Cle	Comb	%Rank	Allele	MHC	TAP	Cle	Comb	%Rank	Allele	MHC	TAP	Cle	Comb	%Rank	Allele	MHC	TAP	Cle	Comb	%Rank	Allele	MHC	TAP	Cle	Comb	%Rank	Allele	MHC	TAP	Cle	Comb	%Rank	Allele	MHC	TAP	Cle	Comb	%Rank	Allele	MHC	TAP	Cle	Comb
0	75q	NSPRRARS	HLA-A*01:01	0.032000	-1950000	0.131680	0.012878	50000000	HLA-A*02:01	0.010000	-1950000	0.131680	-0.009122	50000000	HLA-A*03:01	0.021000	-1950000	0.131680	0.001878	50000000	HLA-A*24:02	0.013000	-1950000	0.131680	-0.006122	50000000	HLA-A*26:01	0.018000	-1950000	0.131680	-0.001122	50000000	HLA-B*07:02	0.021000	-1950000	0.131680	0.001878	50000000	HLA-B*08:01	0.085000	-1950000	0.131680	0.065878	50000000	HLA-B*27:05	0.013000	-1950000	0.131680	-0.006122
N	Sequence Name	Peptide	Allele	MHC	TAP	Cle	Comb	%Rank	Allele	MHC	TAP	Cle	Comb	%Rank	Allele	MHC	TAP	Cle	Comb	%Rank	Allele	MHC	TAP	Cle	Comb	%Rank	Allele	MHC	TAP	Cle	Comb	%Rank	Allele	MHC	TAP	Cle	Comb	%Rank	Allele	MHC	TAP	Cle	Comb	%Rank	Allele	MHC	TAP	Cle	Comb
0	76o	QTKSHRRA	HLA-A*01:01	0.052000	-0.654000	0.448447	0.136551	50000000	HLA-A*02:01	0.016000	-0.654000	0.448447	0.100551	50000000	HLA-A*03:01	0.066000	-0.654000	0.448447	0.150551	50000000	HLA-A*24:02	0.011000	-0.654000	0.448447	0.095551	50000000	HLA-A*26:01	0.055000	-0.654000	0.448447	0.139551	50000000	HLA-B*07:02	0.095000	-0.654000	0.448447	0.179551	50000000	HLA-B*08:01	0.224000	-0.654000	0.448447	0.308551	16000000	HLA-B*27:05	0.024000	-0.654000	0.448447	0.108551
N	Sequence Name	Peptide	Allele	MHC	TAP	Cle	Comb	%Rank	Allele	MHC	TAP	Cle	Comb	%Rank	Allele	MHC	TAP	Cle	Comb	%Rank	Allele	MHC	TAP	Cle	Comb	%Rank	Allele	MHC	TAP	Cle	Comb	%Rank	Allele	MHC	TAP	Cle	Comb	%Rank	Allele	MHC	TAP	Cle	Comb	%Rank	Allele	MHC	TAP	Cle	Comb
0	77o	TKSHRRAR	HLA-A*01:01	0.014000	1554000	0.140749	0.084519	50000000	HLA-A*02:01	0.007000	1554000	0.140749	0.077519	50000000	HLA-A*03:01	0.037000	1554000	0.140749	0.107519	50000000	HLA-A*24:02	0.007000	1554000	0.140749	0.077519	50000000	HLA-A*26:01	0.009000	1554000	0.140749	0.079519	50000000	HLA-B*07:02	0.014000	1554000	0.140749	0.084519	50000000	HLA-B*08:01	0.061000	1554000	0.140749	0.131519	50000000	HLA-B*27:05	0.101000	1554000	0.140749	0.171519
N	Sequence Name	Peptide	Allele	MHC	TAP	Cle	Comb	%Rank	Allele	MHC	TAP	Cle	Comb	%Rank	Allele	MHC	TAP	Cle	Comb	%Rank	Allele	MHC	TAP	Cle	Comb	%Rank	Allele	MHC	TAP	Cle	Comb	%Rank	Allele	MHC	TAP	Cle	Comb	%Rank	Allele	MHC	TAP	Cle	Comb	%Rank	Allele	MHC	TAP	Cle	Comb
0	78o	KSHRRARS	HLA-A*01:01	0.032000	-1940000	0.076506	0.000714	50000000	HLA-A*02:01	0.013000	-1940000	0.076506	-0.018286	50000000	HLA-A*03:01	0.074000	-1940000	0.076506	0.042714	50000000	HLA-A*24:02	0.019000	-1940000	0.076506	-0.012286	50000000	HLA-A*26:01	0.010000	-1940000	0.076506	-0.021286	50000000	HLA-B*07:02	0.052000	-1940000	0.076506	0.020714	50000000	HLA-B*08:01	0.094000	-1940000	0.076506	0.062714	50000000	HLA-B*27:05	0.040000	-1940000	0.076506	0.008714
N	Sequence Name	Peptide	Allele	MHC	TAP	Cle	Comb	%Rank	Allele	MHC	TAP	Cle	Comb	%Rank	Allele	MHC	TAP	Cle	Comb	%Rank	Allele	MHC	TAP	Cle	Comb	%Rank	Allele	MHC	TAP	Cle	Comb	%Rank	Allele	MHC	TAP	Cle	Comb	%Rank	Allele	MHC	TAP	Cle	Comb	%Rank	Allele	MHC	TAP	Cle	Comb
0	79q	TNSPRRAR	HLA-A*01:01	0.023000	1334000	0.211585	0.103957	50000000	HLA-A*02:01	0.009000	1334000	0.211585	0.089957	50000000	HLA-A*03:01	0.059000	1334000	0.211585	0.139957	50000000	HLA-A*24:02	0.015000	1334000	0.211585	0.095957	50000000	HLA-A*26:01	0.021000	1334000	0.211585	0.101957	50000000	HLA-B*07:02	0.015000	1334000	0.211585	0.095957	50000000	HLA-B*08:01	0.055000	1334000	0.211585	0.135957	50000000	HLA-B*27:05	0.045000	1334000	0.211585	0.125957
N	Sequence Name	Peptide	Allele	MHC	TAP	Cle	Comb	%Rank	Allele	MHC	TAP	Cle	Comb	%Rank	Allele	MHC	TAP	Cle	Comb	%Rank	Allele	MHC	TAP	Cle	Comb	%Rank	Allele	MHC	TAP	Cle	Comb	%Rank	Allele	MHC	TAP	Cle	Comb	%Rank	Allele	MHC	TAP	Cle	Comb	%Rank	Allele	MHC	TAP	Cle	Comb
0	80q	NSPRRARS	HLA-A*01:01	0.032000	-1950000	0.131680	0.012878	50000000	HLA-A*02:01	0.010000	-1950000	0.131680	-0.009122	50000000	HLA-A*03:01	0.021000	-1950000	0.131680	0.001878	50000000	HLA-A*24:02	0.013000	-1950000	0.131680	-0.006122	50000000	HLA-A*26:01	0.018000	-1950000	0.131680	-0.001122	50000000	HLA-B*07:02	0.021000	-1950000	0.131680	0.001878	50000000	HLA-B*08:01	0.085000	-1950000	0.131680	0.065878	50000000	HLA-B*27:05	0.013000	-1950000	0.131680	-0.006122
N	Sequence Name	Peptide	Allele	MHC	TAP	Cle	Comb	%Rank	Allele	MHC	TAP	Cle	Comb	%Rank	Allele	MHC	TAP	Cle	Comb	%Rank	Allele	MHC	TAP	Cle	Comb	%Rank	Allele	MHC	TAP	Cle	Comb	%Rank	Allele	MHC	TAP	Cle	Comb	%Rank	Allele	MHC	TAP	Cle	Comb	%Rank	Allele	MHC	TAP	Cle	Comb
0	81q	SPRRARSV	HLA-A*01:01	0.028000	-0.104000	0.627121	0.166502	50000000	HLA-A*02:01	0.025000	-0.104000	0.627121	0.163502	50000000	HLA-A*03:01	0.019000	-0.104000	0.627121	0.157502	50000000	HLA-A*24:02	0.011000	-0.104000	0.627121	0.149502	50000000	HLA-A*26:01	0.021000	-0.104000	0.627121	0.159502	50000000	HLA-B*07:02	0.812000	-0.104000	0.627121	0.950502	0.200000	HLA-B*08:01	0.512000	-0.104000	0.627121	0.650502	0.800000	HLA-B*27:05	0.052000	-0.104000	0.627121	0.190502
N	Sequence Name	Peptide	Allele	MHC	TAP	Cle	Comb	%Rank	Allele	MHC	TAP	Cle	Comb	%Rank	Allele	MHC	TAP	Cle	Comb	%Rank	Allele	MHC	TAP	Cle	Comb	%Rank	Allele	MHC	TAP	Cle	Comb	%Rank	Allele	MHC	TAP	Cle	Comb	%Rank	Allele	MHC	TAP	Cle	Comb	%Rank	Allele	MHC	TAP	Cle	Comb
0	82o	TKSHRRAR	HLA-A*01:01	0.014000	1554000	0.140749	0.084519	50000000	HLA-A*02:01	0.007000	1554000	0.140749	0.077519	50000000	HLA-A*03:01	0.037000	1554000	0.140749	0.107519	50000000	HLA-A*24:02	0.007000	1554000	0.140749	0.077519	50000000	HLA-A*26:01	0.009000	1554000	0.140749	0.079519	50000000	HLA-B*07:02	0.014000	1554000	0.140749	0.084519	50000000	HLA-B*08:01	0.061000	1554000	0.140749	0.131519	50000000	HLA-B*27:05	0.101000	1554000	0.140749	0.171519
N	Sequence Name	Peptide	Allele	MHC	TAP	Cle	Comb	%Rank	Allele	MHC	TAP	Cle	Comb	%Rank	Allele	MHC	TAP	Cle	Comb	%Rank	Allele	MHC	TAP	Cle	Comb	%Rank	Allele	MHC	TAP	Cle	Comb	%Rank	Allele	MHC	TAP	Cle	Comb	%Rank	Allele	MHC	TAP	Cle	Comb	%Rank	Allele	MHC	TAP	Cle	Comb
0	83o	KSHRRARS	HLA-A*01:01	0.032000	-1940000	0.076506	0.000714	50000000	HLA-A*02:01	0.013000	-1940000	0.076506	-0.018286	50000000	HLA-A*03:01	0.074000	-1940000	0.076506	0.042714	50000000	HLA-A*24:02	0.019000	-1940000	0.076506	-0.012286	50000000	HLA-A*26:01	0.010000	-1940000	0.076506	-0.021286	50000000	HLA-B*07:02	0.052000	-1940000	0.076506	0.020714	50000000	HLA-B*08:01	0.094000	-1940000	0.076506	0.062714	50000000	HLA-B*27:05	0.040000	-1940000	0.076506	0.008714
N	Sequence Name	Peptide	Allele	MHC	TAP	Cle	Comb	%Rank	Allele	MHC	TAP	Cle	Comb	%Rank	Allele	MHC	TAP	Cle	Comb	%Rank	Allele	MHC	TAP	Cle	Comb	%Rank	Allele	MHC	TAP	Cle	Comb	%Rank	Allele	MHC	TAP	Cle	Comb	%Rank	Allele	MHC	TAP	Cle	Comb	%Rank	Allele	MHC	TAP	Cle	Comb
0	84o	SHRRARSV	HLA-A*01:01	0.024000	0.430000	0.539442	0.156124	50000000	HLA-A*02:01	0.023000	0.430000	0.539442	0.155124	50000000	HLA-A*03:01	0.017000	0.430000	0.539442	0.149124	50000000	HLA-A*24:02	0.028000	0.430000	0.539442	0.160124	50000000	HLA-A*26:01	0.011000	0.430000	0.539442	0.143124	50000000	HLA-B*07:02	0.303000	0.430000	0.539442	0.435124	3000000	HLA-B*08:01	0.398000	0.430000	0.539442	0.530124	2000000	HLA-B*27:05	0.087000	0.430000	0.539442	0.219124
N	Sequence Name	Peptide	Allele	MHC	TAP	Cle	Comb	%Rank	Allele	MHC	TAP	Cle	Comb	%Rank	Allele	MHC	TAP	Cle	Comb	%Rank	Allele	MHC	TAP	Cle	Comb	%Rank	Allele	MHC	TAP	Cle	Comb	%Rank	Allele	MHC	TAP	Cle	Comb	%Rank	Allele	MHC	TAP	Cle	Comb	%Rank	Allele	MHC	TAP	Cle	Comb
0	85q	YQTQTNSP	HLA-A*01:01	0.021000	0.098000	0.285586	0.087707	50000000	HLA-A*02:01	0.030000	0.098000	0.285586	0.096707	50000000	HLA-A*03:01	0.009000	0.098000	0.285586	0.075707	50000000	HLA-A*24:02	0.018000	0.098000	0.285586	0.084707	50000000	HLA-A*26:01	0.017000	0.098000	0.285586	0.083707	50000000	HLA-B*07:02	0.027000	0.098000	0.285586	0.093707	50000000	HLA-B*08:01	0.038000	0.098000	0.285586	0.104707	50000000	HLA-B*27:05	0.059000	0.098000	0.285586	0.125707
N	Sequence Name	Peptide	Allele	MHC	TAP	Cle	Comb	%Rank	Allele	MHC	TAP	Cle	Comb	%Rank	Allele	MHC	TAP	Cle	Comb	%Rank	Allele	MHC	TAP	Cle	Comb	%Rank	Allele	MHC	TAP	Cle	Comb	%Rank	Allele	MHC	TAP	Cle	Comb	%Rank	Allele	MHC	TAP	Cle	Comb	%Rank	Allele	MHC	TAP	Cle	Comb
0	86q	QTQTNSPR	HLA-A*01:01	0.065000	1306000	0.524452	0.215652	32000000	HLA-A*02:01	0.014000	1306000	0.524452	0.164652	50000000	HLA-A*03:01	0.164000	1306000	0.524452	0.314652	10000000	HLA-A*24:02	0.022000	1306000	0.524452	0.172652	50000000	HLA-A*26:01	0.071000	1306000	0.524452	0.221652	32000000	HLA-B*07:02	0.016000	1306000	0.524452	0.166652	50000000	HLA-B*08:01	0.028000	1306000	0.524452	0.178652	50000000	HLA-B*27:05	0.039000	1306000	0.524452	0.189652
N	Sequence Name	Peptide	Allele	MHC	TAP	Cle	Comb	%Rank	Allele	MHC	TAP	Cle	Comb	%Rank	Allele	MHC	TAP	Cle	Comb	%Rank	Allele	MHC	TAP	Cle	Comb	%Rank	Allele	MHC	TAP	Cle	Comb	%Rank	Allele	MHC	TAP	Cle	Comb	%Rank	Allele	MHC	TAP	Cle	Comb	%Rank	Allele	MHC	TAP	Cle	Comb
0	87q	TQTNSPRR	HLA-A*01:01	0.019000	1602000	0.630424	0.200895	32000000	HLA-A*02:01	0.024000	1602000	0.630424	0.205895	32000000	HLA-A*03:01	0.129000	1602000	0.630424	0.310895	10000000	HLA-A*24:02	0.022000	1602000	0.630424	0.203895	32000000	HLA-A*26:01	0.022000	1602000	0.630424	0.203895	32000000	HLA-B*07:02	0.008000	1602000	0.630424	0.189895	32000000	HLA-B*08:01	0.017000	1602000	0.630424	0.198895	50000000	HLA-B*27:05	0.113000	1602000	0.630424	0.294895
N	Sequence Name	Peptide	Allele	MHC	TAP	Cle	Comb	%Rank	Allele	MHC	TAP	Cle	Comb	%Rank	Allele	MHC	TAP	Cle	Comb	%Rank	Allele	MHC	TAP	Cle	Comb	%Rank	Allele	MHC	TAP	Cle	Comb	%Rank	Allele	MHC	TAP	Cle	Comb	%Rank	Allele	MHC	TAP	Cle	Comb	%Rank	Allele	MHC	TAP	Cle	Comb
0	88o	YQTQTKSH	HLA-A*01:01	0.030000	-0.542000	0.473653	0.123022	50000000	HLA-A*02:01	0.033000	-0.542000	0.473653	0.126022	50000000	HLA-A*03:01	0.034000	-0.542000	0.473653	0.127022	50000000	HLA-A*24:02	0.016000	-0.542000	0.473653	0.109022	50000000	HLA-A*26:01	0.036000	-0.542000	0.473653	0.129022	50000000	HLA-B*07:02	0.031000	-0.542000	0.473653	0.124022	50000000	HLA-B*08:01	0.039000	-0.542000	0.473653	0.132022	50000000	HLA-B*27:05	0.107000	-0.542000	0.473653	0.200022
N	Sequence Name	Peptide	Allele	MHC	TAP	Cle	Comb	%Rank	Allele	MHC	TAP	Cle	Comb	%Rank	Allele	MHC	TAP	Cle	Comb	%Rank	Allele	MHC	TAP	Cle	Comb	%Rank	Allele	MHC	TAP	Cle	Comb	%Rank	Allele	MHC	TAP	Cle	Comb	%Rank	Allele	MHC	TAP	Cle	Comb	%Rank	Allele	MHC	TAP	Cle	Comb
0	89o	QTQTKSHR	HLA-A*01:01	0.061000	1306000	0.535038	0.214034	32000000	HLA-A*02:01	0.011000	1306000	0.535038	0.164034	50000000	HLA-A*03:01	0.139000	1306000	0.535038	0.292034	16000000	HLA-A*24:02	0.021000	1306000	0.535038	0.174034	50000000	HLA-A*26:01	0.041000	1306000	0.535038	0.194034	32000000	HLA-B*07:02	0.008000	1306000	0.535038	0.161034	50000000	HLA-B*08:01	0.027000	1306000	0.535038	0.180034	50000000	HLA-B*27:05	0.026000	1306000	0.535038	0.179034
N	Sequence Name	Peptide	Allele	MHC	TAP	Cle	Comb	%Rank	Allele	MHC	TAP	Cle	Comb	%Rank	Allele	MHC	TAP	Cle	Comb	%Rank	Allele	MHC	TAP	Cle	Comb	%Rank	Allele	MHC	TAP	Cle	Comb	%Rank	Allele	MHC	TAP	Cle	Comb	%Rank	Allele	MHC	TAP	Cle	Comb	%Rank	Allele	MHC	TAP	Cle	Comb
0	90o	TQTKSHRR	HLA-A*01:01	0.025000	1602000	0.756977	0.235370	32000000	HLA-A*02:01	0.025000	1602000	0.756977	0.235370	32000000	HLA-A*03:01	0.129000	1602000	0.756977	0.339370	8000000	HLA-A*24:02	0.033000	1602000	0.756977	0.243370	32000000	HLA-A*26:01	0.029000	1602000	0.756977	0.239370	32000000	HLA-B*07:02	0.010000	1602000	0.756977	0.220370	32000000	HLA-B*08:01	0.030000	1602000	0.756977	0.240370	32000000	HLA-B*27:05	0.123000	1602000	0.756977	0.333370
N	Sequence Name	Peptide	Allele	MHC	TAP	Cle	Comb	%Rank	Allele	MHC	TAP	Cle	Comb	%Rank	Allele	MHC	TAP	Cle	Comb	%Rank	Allele	MHC	TAP	Cle	Comb	%Rank	Allele	MHC	TAP	Cle	Comb	%Rank	Allele	MHC	TAP	Cle	Comb	%Rank	Allele	MHC	TAP	Cle	Comb	%Rank	Allele	MHC	TAP	Cle	Comb
0	91q	NSPRRARS	HLA-A*01:01	0.032000	-1950000	0.131680	0.012878	50000000	HLA-A*02:01	0.010000	-1950000	0.131680	-0.009122	50000000	HLA-A*03:01	0.021000	-1950000	0.131680	0.001878	50000000	HLA-A*24:02	0.013000	-1950000	0.131680	-0.006122	50000000	HLA-A*26:01	0.018000	-1950000	0.131680	-0.001122	50000000	HLA-B*07:02	0.021000	-1950000	0.131680	0.001878	50000000	HLA-B*08:01	0.085000	-1950000	0.131680	0.065878	50000000	HLA-B*27:05	0.013000	-1950000	0.131680	-0.006122
N	Sequence Name	Peptide	Allele	MHC	TAP	Cle	Comb	%Rank	Allele	MHC	TAP	Cle	Comb	%Rank	Allele	MHC	TAP	Cle	Comb	%Rank	Allele	MHC	TAP	Cle	Comb	%Rank	Allele	MHC	TAP	Cle	Comb	%Rank	Allele	MHC	TAP	Cle	Comb	%Rank	Allele	MHC	TAP	Cle	Comb	%Rank	Allele	MHC	TAP	Cle	Comb
0	92q	SPRRARSV	HLA-A*01:01	0.028000	-0.104000	0.627121	0.166502	50000000	HLA-A*02:01	0.025000	-0.104000	0.627121	0.163502	50000000	HLA-A*03:01	0.019000	-0.104000	0.627121	0.157502	50000000	HLA-A*24:02	0.011000	-0.104000	0.627121	0.149502	50000000	HLA-A*26:01	0.021000	-0.104000	0.627121	0.159502	50000000	HLA-B*07:02	0.812000	-0.104000	0.627121	0.950502	0.200000	HLA-B*08:01	0.512000	-0.104000	0.627121	0.650502	0.800000	HLA-B*27:05	0.052000	-0.104000	0.627121	0.190502
N	Sequence Name	Peptide	Allele	MHC	TAP	Cle	Comb	%Rank	Allele	MHC	TAP	Cle	Comb	%Rank	Allele	MHC	TAP	Cle	Comb	%Rank	Allele	MHC	TAP	Cle	Comb	%Rank	Allele	MHC	TAP	Cle	Comb	%Rank	Allele	MHC	TAP	Cle	Comb	%Rank	Allele	MHC	TAP	Cle	Comb	%Rank	Allele	MHC	TAP	Cle	Comb
0	93q	PRRARSVA	HLA-A*01:01	0.009000	-0.458000	0.640598	0.141685	50000000	HLA-A*02:01	0.006000	-0.458000	0.640598	0.138685	50000000	HLA-A*03:01	0.008000	-0.458000	0.640598	0.140685	50000000	HLA-A*24:02	0.004000	-0.458000	0.640598	0.136685	50000000	HLA-A*26:01	0.002000	-0.458000	0.640598	0.134685	50000000	HLA-B*07:02	0.042000	-0.458000	0.640598	0.174685	50000000	HLA-B*08:01	0.133000	-0.458000	0.640598	0.265685	32000000	HLA-B*27:05	0.158000	-0.458000	0.640598	0.290685
N	Sequence Name	Peptide	Allele	MHC	TAP	Cle	Comb	%Rank	Allele	MHC	TAP	Cle	Comb	%Rank	Allele	MHC	TAP	Cle	Comb	%Rank	Allele	MHC	TAP	Cle	Comb	%Rank	Allele	MHC	TAP	Cle	Comb	%Rank	Allele	MHC	TAP	Cle	Comb	%Rank	Allele	MHC	TAP	Cle	Comb	%Rank	Allele	MHC	TAP	Cle	Comb
0	94o	KSHRRARS	HLA-A*01:01	0.032000	-1940000	0.076506	0.000714	50000000	HLA-A*02:01	0.013000	-1940000	0.076506	-0.018286	50000000	HLA-A*03:01	0.074000	-1940000	0.076506	0.042714	50000000	HLA-A*24:02	0.019000	-1940000	0.076506	-0.012286	50000000	HLA-A*26:01	0.010000	-1940000	0.076506	-0.021286	50000000	HLA-B*07:02	0.052000	-1940000	0.076506	0.020714	50000000	HLA-B*08:01	0.094000	-1940000	0.076506	0.062714	50000000	HLA-B*27:05	0.040000	-1940000	0.076506	0.008714
N	Sequence Name	Peptide	Allele	MHC	TAP	Cle	Comb	%Rank	Allele	MHC	TAP	Cle	Comb	%Rank	Allele	MHC	TAP	Cle	Comb	%Rank	Allele	MHC	TAP	Cle	Comb	%Rank	Allele	MHC	TAP	Cle	Comb	%Rank	Allele	MHC	TAP	Cle	Comb	%Rank	Allele	MHC	TAP	Cle	Comb	%Rank	Allele	MHC	TAP	Cle	Comb
0	95o	SHRRARSV	HLA-A*01:01	0.024000	0.430000	0.539442	0.156124	50000000	HLA-A*02:01	0.023000	0.430000	0.539442	0.155124	50000000	HLA-A*03:01	0.017000	0.430000	0.539442	0.149124	50000000	HLA-A*24:02	0.028000	0.430000	0.539442	0.160124	50000000	HLA-A*26:01	0.011000	0.430000	0.539442	0.143124	50000000	HLA-B*07:02	0.303000	0.430000	0.539442	0.435124	3000000	HLA-B*08:01	0.398000	0.430000	0.539442	0.530124	2000000	HLA-B*27:05	0.087000	0.430000	0.539442	0.219124
N	Sequence Name	Peptide	Allele	MHC	TAP	Cle	Comb	%Rank	Allele	MHC	TAP	Cle	Comb	%Rank	Allele	MHC	TAP	Cle	Comb	%Rank	Allele	MHC	TAP	Cle	Comb	%Rank	Allele	MHC	TAP	Cle	Comb	%Rank	Allele	MHC	TAP	Cle	Comb	%Rank	Allele	MHC	TAP	Cle	Comb	%Rank	Allele	MHC	TAP	Cle	Comb
0	96o	HRRARSVA	HLA-A*01:01	0.015000	-0.214000	0.259405	0.068016	50000000	HLA-A*02:01	0.013000	-0.214000	0.259405	0.066016	50000000	HLA-A*03:01	0.021000	-0.214000	0.259405	0.074016	50000000	HLA-A*24:02	0.007000	-0.214000	0.259405	0.060016	50000000	HLA-A*26:01	0.009000	-0.214000	0.259405	0.062016	50000000	HLA-B*07:02	0.196000	-0.214000	0.259405	0.249016	32000000	HLA-B*08:01	0.347000	-0.214000	0.259405	0.400016	6000000	HLA-B*27:05	0.389000	-0.214000	0.259405	0.442016
N	Sequence Name	Peptide	Allele	MHC	TAP	Cle	Comb	%Rank	Allele	MHC	TAP	Cle	Comb	%Rank	Allele	MHC	TAP	Cle	Comb	%Rank	Allele	MHC	TAP	Cle	Comb	%Rank	Allele	MHC	TAP	Cle	Comb	%Rank	Allele	MHC	TAP	Cle	Comb	%Rank	Allele	MHC	TAP	Cle	Comb	%Rank	Allele	MHC	TAP	Cle	Comb
0	97q	TQLNRALT	HLA-A*01:01	0.020000	-0.480000	0.080525	0.026118	50000000	HLA-A*02:01	0.114000	-0.480000	0.080525	0.120118	50000000	HLA-A*03:01	0.038000	-0.480000	0.080525	0.044118	50000000	HLA-A*24:02	0.028000	-0.480000	0.080525	0.034118	50000000	HLA-A*26:01	0.008000	-0.480000	0.080525	0.014118	50000000	HLA-B*07:02	0.024000	-0.480000	0.080525	0.030118	50000000	HLA-B*08:01	0.069000	-0.480000	0.080525	0.075118	50000000	HLA-B*27:05	0.129000	-0.480000	0.080525	0.135118
N	Sequence Name	Peptide	Allele	MHC	TAP	Cle	Comb	%Rank	Allele	MHC	TAP	Cle	Comb	%Rank	Allele	MHC	TAP	Cle	Comb	%Rank	Allele	MHC	TAP	Cle	Comb	%Rank	Allele	MHC	TAP	Cle	Comb	%Rank	Allele	MHC	TAP	Cle	Comb	%Rank	Allele	MHC	TAP	Cle	Comb	%Rank	Allele	MHC	TAP	Cle	Comb
0	98q	QLNRALTG	HLA-A*01:01	0.038000	-1724000	0.194914	0.038756	50000000	HLA-A*02:01	0.055000	-1724000	0.194914	0.055756	50000000	HLA-A*03:01	0.062000	-1724000	0.194914	0.062756	50000000	HLA-A*24:02	0.012000	-1724000	0.194914	0.012756	50000000	HLA-A*26:01	0.016000	-1724000	0.194914	0.016756	50000000	HLA-B*07:02	0.024000	-1724000	0.194914	0.024756	50000000	HLA-B*08:01	0.061000	-1724000	0.194914	0.061756	50000000	HLA-B*27:05	0.027000	-1724000	0.194914	0.027756
N	Sequence Name	Peptide	Allele	MHC	TAP	Cle	Comb	%Rank	Allele	MHC	TAP	Cle	Comb	%Rank	Allele	MHC	TAP	Cle	Comb	%Rank	Allele	MHC	TAP	Cle	Comb	%Rank	Allele	MHC	TAP	Cle	Comb	%Rank	Allele	MHC	TAP	Cle	Comb	%Rank	Allele	MHC	TAP	Cle	Comb	%Rank	Allele	MHC	TAP	Cle	Comb
0	99q	LNRALTGI	HLA-A*01:01	0.028000	0.566000	0.821577	0.227005	32000000	HLA-A*02:01	0.037000	0.566000	0.821577	0.236005	32000000	HLA-A*03:01	0.021000	0.566000	0.821577	0.220005	32000000	HLA-A*24:02	0.034000	0.566000	0.821577	0.233005	32000000	HLA-A*26:01	0.020000	0.566000	0.821577	0.219005	32000000	HLA-B*07:02	0.120000	0.566000	0.821577	0.319005	10000000	HLA-B*08:01	0.204000	0.566000	0.821577	0.403005	6000000	HLA-B*27:05	0.053000	0.566000	0.821577	0.252005
N	Sequence Name	Peptide	Allele	MHC	TAP	Cle	Comb	%Rank	Allele	MHC	TAP	Cle	Comb	%Rank	Allele	MHC	TAP	Cle	Comb	%Rank	Allele	MHC	TAP	Cle	Comb	%Rank	Allele	MHC	TAP	Cle	Comb	%Rank	Allele	MHC	TAP	Cle	Comb	%Rank	Allele	MHC	TAP	Cle	Comb	%Rank	Allele	MHC	TAP	Cle	Comb
0	100o	TQLKRALT	HLA-A*01:01	0.020000	-0.480000	0.077382	0.025411	50000000	HLA-A*02:01	0.099000	-0.480000	0.077382	0.104411	50000000	HLA-A*03:01	0.037000	-0.480000	0.077382	0.042411	50000000	HLA-A*24:02	0.028000	-0.480000	0.077382	0.033411	50000000	HLA-A*26:01	0.007000	-0.480000	0.077382	0.012411	50000000	HLA-B*07:02	0.026000	-0.480000	0.077382	0.031411	50000000	HLA-B*08:01	0.113000	-0.480000	0.077382	0.118411	50000000	HLA-B*27:05	0.124000	-0.480000	0.077382	0.129411
N	Sequence Name	Peptide	Allele	MHC	TAP	Cle	Comb	%Rank	Allele	MHC	TAP	Cle	Comb	%Rank	Allele	MHC	TAP	Cle	Comb	%Rank	Allele	MHC	TAP	Cle	Comb	%Rank	Allele	MHC	TAP	Cle	Comb	%Rank	Allele	MHC	TAP	Cle	Comb	%Rank	Allele	MHC	TAP	Cle	Comb	%Rank	Allele	MHC	TAP	Cle	Comb
0	101o	QLKRALTG	HLA-A*01:01	0.025000	-1540000	0.169077	0.024542	50000000	HLA-A*02:01	0.030000	-1540000	0.169077	0.029542	50000000	HLA-A*03:01	0.053000	-1540000	0.169077	0.052542	50000000	HLA-A*24:02	0.014000	-1540000	0.169077	0.013542	50000000	HLA-A*26:01	0.017000	-1540000	0.169077	0.016542	50000000	HLA-B*07:02	0.034000	-1540000	0.169077	0.033542	50000000	HLA-B*08:01	0.166000	-1540000	0.169077	0.165542	50000000	HLA-B*27:05	0.029000	-1540000	0.169077	0.028542
N	Sequence Name	Peptide	Allele	MHC	TAP	Cle	Comb	%Rank	Allele	MHC	TAP	Cle	Comb	%Rank	Allele	MHC	TAP	Cle	Comb	%Rank	Allele	MHC	TAP	Cle	Comb	%Rank	Allele	MHC	TAP	Cle	Comb	%Rank	Allele	MHC	TAP	Cle	Comb	%Rank	Allele	MHC	TAP	Cle	Comb	%Rank	Allele	MHC	TAP	Cle	Comb
0	102o	LKRALTGI	HLA-A*01:01	0.017000	0.786000	0.854958	0.229016	32000000	HLA-A*02:01	0.030000	0.786000	0.854958	0.242016	32000000	HLA-A*03:01	0.014000	0.786000	0.854958	0.226016	32000000	HLA-A*24:02	0.021000	0.786000	0.854958	0.233016	32000000	HLA-A*26:01	0.012000	0.786000	0.854958	0.224016	32000000	HLA-B*07:02	0.098000	0.786000	0.854958	0.310016	16000000	HLA-B*08:01	0.178000	0.786000	0.854958	0.390016	6000000	HLA-B*27:05	0.108000	0.786000	0.854958	0.320016
N	Sequence Name	Peptide	Allele	MHC	TAP	Cle	Comb	%Rank	Allele	MHC	TAP	Cle	Comb	%Rank	Allele	MHC	TAP	Cle	Comb	%Rank	Allele	MHC	TAP	Cle	Comb	%Rank	Allele	MHC	TAP	Cle	Comb	%Rank	Allele	MHC	TAP	Cle	Comb	%Rank	Allele	MHC	TAP	Cle	Comb	%Rank	Allele	MHC	TAP	Cle	Comb
0	103q	TPPIKDFG	HLA-A*01:01	0.012000	-2030000	0.094894	-0.017399	50000000	HLA-A*02:01	0.009000	-2030000	0.094894	-0.020399	50000000	HLA-A*03:01	0.004000	-2030000	0.094894	-0.025399	50000000	HLA-A*24:02	0.006000	-2030000	0.094894	-0.023399	50000000	HLA-A*26:01	0.003000	-2030000	0.094894	-0.026399	50000000	HLA-B*07:02	0.045000	-2030000	0.094894	0.015601	50000000	HLA-B*08:01	0.038000	-2030000	0.094894	0.008601	50000000	HLA-B*27:05	0.008000	-2030000	0.094894	-0.021399
N	Sequence Name	Peptide	Allele	MHC	TAP	Cle	Comb	%Rank	Allele	MHC	TAP	Cle	Comb	%Rank	Allele	MHC	TAP	Cle	Comb	%Rank	Allele	MHC	TAP	Cle	Comb	%Rank	Allele	MHC	TAP	Cle	Comb	%Rank	Allele	MHC	TAP	Cle	Comb	%Rank	Allele	MHC	TAP	Cle	Comb	%Rank	Allele	MHC	TAP	Cle	Comb
0	104q	PPIKDFGG	HLA-A*01:01	0.008000	-2172000	0.315907	0.024779	50000000	HLA-A*02:01	0.007000	-2172000	0.315907	0.023779	50000000	HLA-A*03:01	0.004000	-2172000	0.315907	0.020779	50000000	HLA-A*24:02	0.003000	-2172000	0.315907	0.019779	50000000	HLA-A*26:01	0.006000	-2172000	0.315907	0.022779	50000000	HLA-B*07:02	0.025000	-2172000	0.315907	0.041779	50000000	HLA-B*08:01	0.021000	-2172000	0.315907	0.037779	50000000	HLA-B*27:05	0.010000	-2172000	0.315907	0.026779
N	Sequence Name	Peptide	Allele	MHC	TAP	Cle	Comb	%Rank	Allele	MHC	TAP	Cle	Comb	%Rank	Allele	MHC	TAP	Cle	Comb	%Rank	Allele	MHC	TAP	Cle	Comb	%Rank	Allele	MHC	TAP	Cle	Comb	%Rank	Allele	MHC	TAP	Cle	Comb	%Rank	Allele	MHC	TAP	Cle	Comb	%Rank	Allele	MHC	TAP	Cle	Comb
0	105q	PIKDFGGF	HLA-A*01:01	0.044000	2314000	0.909034	0.306383	7000000	HLA-A*02:01	0.023000	2314000	0.909034	0.285383	32000000	HLA-A*03:01	0.030000	2314000	0.909034	0.292383	16000000	HLA-A*24:02	0.045000	2314000	0.909034	0.307383	16000000	HLA-A*26:01	0.129000	2314000	0.909034	0.391383	4000000	HLA-B*07:02	0.024000	2314000	0.909034	0.286383	16000000	HLA-B*08:01	0.063000	2314000	0.909034	0.325383	16000000	HLA-B*27:05	0.028000	2314000	0.909034	0.290383
N	Sequence Name	Peptide	Allele	MHC	TAP	Cle	Comb	%Rank	Allele	MHC	TAP	Cle	Comb	%Rank	Allele	MHC	TAP	Cle	Comb	%Rank	Allele	MHC	TAP	Cle	Comb	%Rank	Allele	MHC	TAP	Cle	Comb	%Rank	Allele	MHC	TAP	Cle	Comb	%Rank	Allele	MHC	TAP	Cle	Comb	%Rank	Allele	MHC	TAP	Cle	Comb
0	106o	TPPIKYFG	HLA-A*01:01	0.017000	-2030000	0.204966	0.012367	50000000	HLA-A*02:01	0.012000	-2030000	0.204966	0.007367	50000000	HLA-A*03:01	0.006000	-2030000	0.204966	0.001367	50000000	HLA-A*24:02	0.015000	-2030000	0.204966	0.010367	50000000	HLA-A*26:01	0.005000	-2030000	0.204966	0.000367	50000000	HLA-B*07:02	0.065000	-2030000	0.204966	0.060367	50000000	HLA-B*08:01	0.082000	-2030000	0.204966	0.077367	50000000	HLA-B*27:05	0.012000	-2030000	0.204966	0.007367
N	Sequence Name	Peptide	Allele	MHC	TAP	Cle	Comb	%Rank	Allele	MHC	TAP	Cle	Comb	%Rank	Allele	MHC	TAP	Cle	Comb	%Rank	Allele	MHC	TAP	Cle	Comb	%Rank	Allele	MHC	TAP	Cle	Comb	%Rank	Allele	MHC	TAP	Cle	Comb	%Rank	Allele	MHC	TAP	Cle	Comb	%Rank	Allele	MHC	TAP	Cle	Comb
0	107o	PPIKYFGG	HLA-A*01:01	0.010000	-2172000	0.390712	0.043610	50000000	HLA-A*02:01	0.009000	-2172000	0.390712	0.042610	50000000	HLA-A*03:01	0.006000	-2172000	0.390712	0.039610	50000000	HLA-A*24:02	0.006000	-2172000	0.390712	0.039610	50000000	HLA-A*26:01	0.007000	-2172000	0.390712	0.040610	50000000	HLA-B*07:02	0.038000	-2172000	0.390712	0.071610	50000000	HLA-B*08:01	0.051000	-2172000	0.390712	0.084610	50000000	HLA-B*27:05	0.014000	-2172000	0.390712	0.047610
N	Sequence Name	Peptide	Allele	MHC	TAP	Cle	Comb	%Rank	Allele	MHC	TAP	Cle	Comb	%Rank	Allele	MHC	TAP	Cle	Comb	%Rank	Allele	MHC	TAP	Cle	Comb	%Rank	Allele	MHC	TAP	Cle	Comb	%Rank	Allele	MHC	TAP	Cle	Comb	%Rank	Allele	MHC	TAP	Cle	Comb	%Rank	Allele	MHC	TAP	Cle	Comb
0	108o	PIKYFGGF	HLA-A*01:01	0.042000	2314000	0.919100	0.306647	7000000	HLA-A*02:01	0.023000	2314000	0.919100	0.287647	32000000	HLA-A*03:01	0.033000	2314000	0.919100	0.297647	16000000	HLA-A*24:02	0.056000	2314000	0.919100	0.320647	9000000	HLA-A*26:01	0.096000	2314000	0.919100	0.360647	5000000	HLA-B*07:02	0.026000	2314000	0.919100	0.290648	16000000	HLA-B*08:01	0.112000	2314000	0.919100	0.376648	7000000	HLA-B*27:05	0.035000	2314000	0.919100	0.299648
N	Sequence Name	Peptide	Allele	MHC	TAP	Cle	Comb	%Rank	Allele	MHC	TAP	Cle	Comb	%Rank	Allele	MHC	TAP	Cle	Comb	%Rank	Allele	MHC	TAP	Cle	Comb	%Rank	Allele	MHC	TAP	Cle	Comb	%Rank	Allele	MHC	TAP	Cle	Comb	%Rank	Allele	MHC	TAP	Cle	Comb	%Rank	Allele	MHC	TAP	Cle	Comb
0	109q	QRNAPRIT	HLA-A*01:01	0.009000	-0.722000	0.047034	0.001533	50000000	HLA-A*02:01	0.009000	-0.722000	0.047034	0.001533	50000000	HLA-A*03:01	0.010000	-0.722000	0.047034	0.002533	50000000	HLA-A*24:02	0.003000	-0.722000	0.047034	-0.004467	50000000	HLA-A*26:01	0.003000	-0.722000	0.047034	-0.004467	50000000	HLA-B*07:02	0.023000	-0.722000	0.047034	0.015533	50000000	HLA-B*08:01	0.026000	-0.722000	0.047034	0.018533	50000000	HLA-B*27:05	0.187000	-0.722000	0.047034	0.179533
N	Sequence Name	Peptide	Allele	MHC	TAP	Cle	Comb	%Rank	Allele	MHC	TAP	Cle	Comb	%Rank	Allele	MHC	TAP	Cle	Comb	%Rank	Allele	MHC	TAP	Cle	Comb	%Rank	Allele	MHC	TAP	Cle	Comb	%Rank	Allele	MHC	TAP	Cle	Comb	%Rank	Allele	MHC	TAP	Cle	Comb	%Rank	Allele	MHC	TAP	Cle	Comb
0	110q	RNAPRITF	HLA-A*01:01	0.039000	2670000	0.956811	0.321032	6000000	HLA-A*02:01	0.042000	2670000	0.956811	0.324032	16000000	HLA-A*03:01	0.058000	2670000	0.956811	0.340032	8000000	HLA-A*24:02	0.259000	2670000	0.956811	0.541032	2000000	HLA-A*26:01	0.026000	2670000	0.956811	0.308032	8000000	HLA-B*07:02	0.218000	2670000	0.956811	0.500032	2000000	HLA-B*08:01	0.200000	2670000	0.956811	0.482032	3000000	HLA-B*27:05	0.169000	2670000	0.956811	0.451032
N	Sequence Name	Peptide	Allele	MHC	TAP	Cle	Comb	%Rank	Allele	MHC	TAP	Cle	Comb	%Rank	Allele	MHC	TAP	Cle	Comb	%Rank	Allele	MHC	TAP	Cle	Comb	%Rank	Allele	MHC	TAP	Cle	Comb	%Rank	Allele	MHC	TAP	Cle	Comb	%Rank	Allele	MHC	TAP	Cle	Comb	%Rank	Allele	MHC	TAP	Cle	Comb
0	111q	NAPRITFG	HLA-A*01:01	0.027000	-1118000	0.125313	0.027245	50000000	HLA-A*02:01	0.022000	-1118000	0.125313	0.022245	50000000	HLA-A*03:01	0.016000	-1118000	0.125313	0.016245	50000000	HLA-A*24:02	0.023000	-1118000	0.125313	0.023245	50000000	HLA-A*26:01	0.019000	-1118000	0.125313	0.019245	50000000	HLA-B*07:02	0.023000	-1118000	0.125313	0.023245	50000000	HLA-B*08:01	0.069000	-1118000	0.125313	0.069245	50000000	HLA-B*27:05	0.016000	-1118000	0.125313	0.016245
N	Sequence Name	Peptide	Allele	MHC	TAP	Cle	Comb	%Rank	Allele	MHC	TAP	Cle	Comb	%Rank	Allele	MHC	TAP	Cle	Comb	%Rank	Allele	MHC	TAP	Cle	Comb	%Rank	Allele	MHC	TAP	Cle	Comb	%Rank	Allele	MHC	TAP	Cle	Comb	%Rank	Allele	MHC	TAP	Cle	Comb	%Rank	Allele	MHC	TAP	Cle	Comb
0	112o	QRNALRIT	HLA-A*01:01	0.011000	-0.722000	0.060797	0.006629	50000000	HLA-A*02:01	0.012000	-0.722000	0.060797	0.007629	50000000	HLA-A*03:01	0.010000	-0.722000	0.060797	0.005629	50000000	HLA-A*24:02	0.004000	-0.722000	0.060797	-0.000371	50000000	HLA-A*26:01	0.005000	-0.722000	0.060797	0.000629	50000000	HLA-B*07:02	0.021000	-0.722000	0.060797	0.016629	50000000	HLA-B*08:01	0.035000	-0.722000	0.060797	0.030629	50000000	HLA-B*27:05	0.250000	-0.722000	0.060797	0.245629
N	Sequence Name	Peptide	Allele	MHC	TAP	Cle	Comb	%Rank	Allele	MHC	TAP	Cle	Comb	%Rank	Allele	MHC	TAP	Cle	Comb	%Rank	Allele	MHC	TAP	Cle	Comb	%Rank	Allele	MHC	TAP	Cle	Comb	%Rank	Allele	MHC	TAP	Cle	Comb	%Rank	Allele	MHC	TAP	Cle	Comb	%Rank	Allele	MHC	TAP	Cle	Comb
0	113o	RNALRITF	HLA-A*01:01	0.041000	2670000	0.900309	0.310320	7000000	HLA-A*02:01	0.040000	2670000	0.900309	0.309320	16000000	HLA-A*03:01	0.050000	2670000	0.900309	0.319320	9000000	HLA-A*24:02	0.215000	2670000	0.900309	0.484320	3000000	HLA-A*26:01	0.024000	2670000	0.900309	0.293320	10000000	HLA-B*07:02	0.176000	2670000	0.900309	0.445320	3000000	HLA-B*08:01	0.237000	2670000	0.900309	0.506320	3000000	HLA-B*27:05	0.187000	2670000	0.900309	0.456320
N	Sequence Name	Peptide	Allele	MHC	TAP	Cle	Comb	%Rank	Allele	MHC	TAP	Cle	Comb	%Rank	Allele	MHC	TAP	Cle	Comb	%Rank	Allele	MHC	TAP	Cle	Comb	%Rank	Allele	MHC	TAP	Cle	Comb	%Rank	Allele	MHC	TAP	Cle	Comb	%Rank	Allele	MHC	TAP	Cle	Comb	%Rank	Allele	MHC	TAP	Cle	Comb
0	114o	NALRITFG	HLA-A*01:01	0.024000	-1052000	0.063396	0.011964	50000000	HLA-A*02:01	0.032000	-1052000	0.063396	0.019964	50000000	HLA-A*03:01	0.026000	-1052000	0.063396	0.013964	50000000	HLA-A*24:02	0.016000	-1052000	0.063396	0.003964	50000000	HLA-A*26:01	0.012000	-1052000	0.063396	-0.000036	50000000	HLA-B*07:02	0.028000	-1052000	0.063396	0.015964	50000000	HLA-B*08:01	0.094000	-1052000	0.063396	0.081964	50000000	HLA-B*27:05	0.038000	-1052000	0.063396	0.025964
N	Sequence Name	Peptide	Allele	MHC	TAP	Cle	Comb	%Rank	Allele	MHC	TAP	Cle	Comb	%Rank	Allele	MHC	TAP	Cle	Comb	%Rank	Allele	MHC	TAP	Cle	Comb	%Rank	Allele	MHC	TAP	Cle	Comb	%Rank	Allele	MHC	TAP	Cle	Comb	%Rank	Allele	MHC	TAP	Cle	Comb	%Rank	Allele	MHC	TAP	Cle	Comb
0	115q	RNAPRITF	HLA-A*01:01	0.039000	2670000	0.956811	0.321032	6000000	HLA-A*02:01	0.042000	2670000	0.956811	0.324032	16000000	HLA-A*03:01	0.058000	2670000	0.956811	0.340032	8000000	HLA-A*24:02	0.259000	2670000	0.956811	0.541032	2000000	HLA-A*26:01	0.026000	2670000	0.956811	0.308032	8000000	HLA-B*07:02	0.218000	2670000	0.956811	0.500032	2000000	HLA-B*08:01	0.200000	2670000	0.956811	0.482032	3000000	HLA-B*27:05	0.169000	2670000	0.956811	0.451032
N	Sequence Name	Peptide	Allele	MHC	TAP	Cle	Comb	%Rank	Allele	MHC	TAP	Cle	Comb	%Rank	Allele	MHC	TAP	Cle	Comb	%Rank	Allele	MHC	TAP	Cle	Comb	%Rank	Allele	MHC	TAP	Cle	Comb	%Rank	Allele	MHC	TAP	Cle	Comb	%Rank	Allele	MHC	TAP	Cle	Comb	%Rank	Allele	MHC	TAP	Cle	Comb
0	116q	NAPRITFG	HLA-A*01:01	0.027000	-1118000	0.125313	0.027245	50000000	HLA-A*02:01	0.022000	-1118000	0.125313	0.022245	50000000	HLA-A*03:01	0.016000	-1118000	0.125313	0.016245	50000000	HLA-A*24:02	0.023000	-1118000	0.125313	0.023245	50000000	HLA-A*26:01	0.019000	-1118000	0.125313	0.019245	50000000	HLA-B*07:02	0.023000	-1118000	0.125313	0.023245	50000000	HLA-B*08:01	0.069000	-1118000	0.125313	0.069245	50000000	HLA-B*27:05	0.016000	-1118000	0.125313	0.016245
N	Sequence Name	Peptide	Allele	MHC	TAP	Cle	Comb	%Rank	Allele	MHC	TAP	Cle	Comb	%Rank	Allele	MHC	TAP	Cle	Comb	%Rank	Allele	MHC	TAP	Cle	Comb	%Rank	Allele	MHC	TAP	Cle	Comb	%Rank	Allele	MHC	TAP	Cle	Comb	%Rank	Allele	MHC	TAP	Cle	Comb	%Rank	Allele	MHC	TAP	Cle	Comb
0	117q	APRITFGG	HLA-A*01:01	0.019000	-1614000	0.261093	0.037396	50000000	HLA-A*02:01	0.011000	-1614000	0.261093	0.029396	50000000	HLA-A*03:01	0.011000	-1614000	0.261093	0.029396	50000000	HLA-A*24:02	0.006000	-1614000	0.261093	0.024396	50000000	HLA-A*26:01	0.006000	-1614000	0.261093	0.024396	50000000	HLA-B*07:02	0.278000	-1614000	0.261093	0.296396	16000000	HLA-B*08:01	0.120000	-1614000	0.261093	0.138396	50000000	HLA-B*27:05	0.026000	-1614000	0.261093	0.044396
N	Sequence Name	Peptide	Allele	MHC	TAP	Cle	Comb	%Rank	Allele	MHC	TAP	Cle	Comb	%Rank	Allele	MHC	TAP	Cle	Comb	%Rank	Allele	MHC	TAP	Cle	Comb	%Rank	Allele	MHC	TAP	Cle	Comb	%Rank	Allele	MHC	TAP	Cle	Comb	%Rank	Allele	MHC	TAP	Cle	Comb	%Rank	Allele	MHC	TAP	Cle	Comb
0	118o	RNALRITF	HLA-A*01:01	0.041000	2670000	0.900309	0.310320	7000000	HLA-A*02:01	0.040000	2670000	0.900309	0.309320	16000000	HLA-A*03:01	0.050000	2670000	0.900309	0.319320	9000000	HLA-A*24:02	0.215000	2670000	0.900309	0.484320	3000000	HLA-A*26:01	0.024000	2670000	0.900309	0.293320	10000000	HLA-B*07:02	0.176000	2670000	0.900309	0.445320	3000000	HLA-B*08:01	0.237000	2670000	0.900309	0.506320	3000000	HLA-B*27:05	0.187000	2670000	0.900309	0.456320
N	Sequence Name	Peptide	Allele	MHC	TAP	Cle	Comb	%Rank	Allele	MHC	TAP	Cle	Comb	%Rank	Allele	MHC	TAP	Cle	Comb	%Rank	Allele	MHC	TAP	Cle	Comb	%Rank	Allele	MHC	TAP	Cle	Comb	%Rank	Allele	MHC	TAP	Cle	Comb	%Rank	Allele	MHC	TAP	Cle	Comb	%Rank	Allele	MHC	TAP	Cle	Comb
0	119o	NALRITFG	HLA-A*01:01	0.024000	-1052000	0.063396	0.011964	50000000	HLA-A*02:01	0.032000	-1052000	0.063396	0.019964	50000000	HLA-A*03:01	0.026000	-1052000	0.063396	0.013964	50000000	HLA-A*24:02	0.016000	-1052000	0.063396	0.003964	50000000	HLA-A*26:01	0.012000	-1052000	0.063396	-0.000036	50000000	HLA-B*07:02	0.028000	-1052000	0.063396	0.015964	50000000	HLA-B*08:01	0.094000	-1052000	0.063396	0.081964	50000000	HLA-B*27:05	0.038000	-1052000	0.063396	0.025964
N	Sequence Name	Peptide	Allele	MHC	TAP	Cle	Comb	%Rank	Allele	MHC	TAP	Cle	Comb	%Rank	Allele	MHC	TAP	Cle	Comb	%Rank	Allele	MHC	TAP	Cle	Comb	%Rank	Allele	MHC	TAP	Cle	Comb	%Rank	Allele	MHC	TAP	Cle	Comb	%Rank	Allele	MHC	TAP	Cle	Comb	%Rank	Allele	MHC	TAP	Cle	Comb
0	120o	ALRITFGG	HLA-A*01:01	0.026000	-1032000	0.198125	0.044778	50000000	HLA-A*02:01	0.063000	-1032000	0.198125	0.081778	50000000	HLA-A*03:01	0.072000	-1032000	0.198125	0.090778	50000000	HLA-A*24:02	0.013000	-1032000	0.198125	0.031778	50000000	HLA-A*26:01	0.011000	-1032000	0.198125	0.029778	50000000	HLA-B*07:02	0.043000	-1032000	0.198125	0.061778	50000000	HLA-B*08:01	0.107000	-1032000	0.198125	0.125778	50000000	HLA-B*27:05	0.028000	-1032000	0.198125	0.046778
N	Sequence Name	Peptide	Allele	MHC	TAP	Cle	Comb	%Rank	Allele	MHC	TAP	Cle	Comb	%Rank	Allele	MHC	TAP	Cle	Comb	%Rank	Allele	MHC	TAP	Cle	Comb	%Rank	Allele	MHC	TAP	Cle	Comb	%Rank	Allele	MHC	TAP	Cle	Comb	%Rank	Allele	MHC	TAP	Cle	Comb	%Rank	Allele	MHC	TAP	Cle	Comb
0	121q	NAPRITFG	HLA-A*01:01	0.027000	-1118000	0.125313	0.027245	50000000	HLA-A*02:01	0.022000	-1118000	0.125313	0.022245	50000000	HLA-A*03:01	0.016000	-1118000	0.125313	0.016245	50000000	HLA-A*24:02	0.023000	-1118000	0.125313	0.023245	50000000	HLA-A*26:01	0.019000	-1118000	0.125313	0.019245	50000000	HLA-B*07:02	0.023000	-1118000	0.125313	0.023245	50000000	HLA-B*08:01	0.069000	-1118000	0.125313	0.069245	50000000	HLA-B*27:05	0.016000	-1118000	0.125313	0.016245
N	Sequence Name	Peptide	Allele	MHC	TAP	Cle	Comb	%Rank	Allele	MHC	TAP	Cle	Comb	%Rank	Allele	MHC	TAP	Cle	Comb	%Rank	Allele	MHC	TAP	Cle	Comb	%Rank	Allele	MHC	TAP	Cle	Comb	%Rank	Allele	MHC	TAP	Cle	Comb	%Rank	Allele	MHC	TAP	Cle	Comb	%Rank	Allele	MHC	TAP	Cle	Comb
0	122q	APRITFGG	HLA-A*01:01	0.019000	-1614000	0.261093	0.037396	50000000	HLA-A*02:01	0.011000	-1614000	0.261093	0.029396	50000000	HLA-A*03:01	0.011000	-1614000	0.261093	0.029396	50000000	HLA-A*24:02	0.006000	-1614000	0.261093	0.024396	50000000	HLA-A*26:01	0.006000	-1614000	0.261093	0.024396	50000000	HLA-B*07:02	0.278000	-1614000	0.261093	0.296396	16000000	HLA-B*08:01	0.120000	-1614000	0.261093	0.138396	50000000	HLA-B*27:05	0.026000	-1614000	0.261093	0.044396
N	Sequence Name	Peptide	Allele	MHC	TAP	Cle	Comb	%Rank	Allele	MHC	TAP	Cle	Comb	%Rank	Allele	MHC	TAP	Cle	Comb	%Rank	Allele	MHC	TAP	Cle	Comb	%Rank	Allele	MHC	TAP	Cle	Comb	%Rank	Allele	MHC	TAP	Cle	Comb	%Rank	Allele	MHC	TAP	Cle	Comb	%Rank	Allele	MHC	TAP	Cle	Comb
0	123q	PRITFGGP	HLA-A*01:01	0.005000	0.222000	0.220947	0.060263	50000000	HLA-A*02:01	0.005000	0.222000	0.220947	0.060263	50000000	HLA-A*03:01	0.005000	0.222000	0.220947	0.060263	50000000	HLA-A*24:02	0.003000	0.222000	0.220947	0.058263	50000000	HLA-A*26:01	0.003000	0.222000	0.220947	0.058263	50000000	HLA-B*07:02	0.005000	0.222000	0.220947	0.060263	50000000	HLA-B*08:01	0.012000	0.222000	0.220947	0.067263	50000000	HLA-B*27:05	0.117000	0.222000	0.220947	0.172263
N	Sequence Name	Peptide	Allele	MHC	TAP	Cle	Comb	%Rank	Allele	MHC	TAP	Cle	Comb	%Rank	Allele	MHC	TAP	Cle	Comb	%Rank	Allele	MHC	TAP	Cle	Comb	%Rank	Allele	MHC	TAP	Cle	Comb	%Rank	Allele	MHC	TAP	Cle	Comb	%Rank	Allele	MHC	TAP	Cle	Comb	%Rank	Allele	MHC	TAP	Cle	Comb
0	124o	NALRITFG	HLA-A*01:01	0.024000	-1052000	0.063396	0.011964	50000000	HLA-A*02:01	0.032000	-1052000	0.063396	0.019964	50000000	HLA-A*03:01	0.026000	-1052000	0.063396	0.013964	50000000	HLA-A*24:02	0.016000	-1052000	0.063396	0.003964	50000000	HLA-A*26:01	0.012000	-1052000	0.063396	-0.000036	50000000	HLA-B*07:02	0.028000	-1052000	0.063396	0.015964	50000000	HLA-B*08:01	0.094000	-1052000	0.063396	0.081964	50000000	HLA-B*27:05	0.038000	-1052000	0.063396	0.025964
N	Sequence Name	Peptide	Allele	MHC	TAP	Cle	Comb	%Rank	Allele	MHC	TAP	Cle	Comb	%Rank	Allele	MHC	TAP	Cle	Comb	%Rank	Allele	MHC	TAP	Cle	Comb	%Rank	Allele	MHC	TAP	Cle	Comb	%Rank	Allele	MHC	TAP	Cle	Comb	%Rank	Allele	MHC	TAP	Cle	Comb	%Rank	Allele	MHC	TAP	Cle	Comb
0	125o	ALRITFGG	HLA-A*01:01	0.026000	-1032000	0.198125	0.044778	50000000	HLA-A*02:01	0.063000	-1032000	0.198125	0.081778	50000000	HLA-A*03:01	0.072000	-1032000	0.198125	0.090778	50000000	HLA-A*24:02	0.013000	-1032000	0.198125	0.031778	50000000	HLA-A*26:01	0.011000	-1032000	0.198125	0.029778	50000000	HLA-B*07:02	0.043000	-1032000	0.198125	0.061778	50000000	HLA-B*08:01	0.107000	-1032000	0.198125	0.125778	50000000	HLA-B*27:05	0.028000	-1032000	0.198125	0.046778
N	Sequence Name	Peptide	Allele	MHC	TAP	Cle	Comb	%Rank	Allele	MHC	TAP	Cle	Comb	%Rank	Allele	MHC	TAP	Cle	Comb	%Rank	Allele	MHC	TAP	Cle	Comb	%Rank	Allele	MHC	TAP	Cle	Comb	%Rank	Allele	MHC	TAP	Cle	Comb	%Rank	Allele	MHC	TAP	Cle	Comb	%Rank	Allele	MHC	TAP	Cle	Comb
0	126o	LRITFGGP	HLA-A*01:01	0.011000	0.608000	0.129153	0.055259	50000000	HLA-A*02:01	0.011000	0.608000	0.129153	0.055259	50000000	HLA-A*03:01	0.010000	0.608000	0.129153	0.054259	50000000	HLA-A*24:02	0.006000	0.608000	0.129153	0.050259	50000000	HLA-A*26:01	0.007000	0.608000	0.129153	0.051259	50000000	HLA-B*07:02	0.014000	0.608000	0.129153	0.058259	50000000	HLA-B*08:01	0.031000	0.608000	0.129153	0.075259	50000000	HLA-B*27:05	0.253000	0.608000	0.129153	0.297259
N	Sequence Name	Peptide	Allele	MHC	TAP	Cle	Comb	%Rank	Allele	MHC	TAP	Cle	Comb	%Rank	Allele	MHC	TAP	Cle	Comb	%Rank	Allele	MHC	TAP	Cle	Comb	%Rank	Allele	MHC	TAP	Cle	Comb	%Rank	Allele	MHC	TAP	Cle	Comb	%Rank	Allele	MHC	TAP	Cle	Comb	%Rank	Allele	MHC	TAP	Cle	Comb
0	127q	TGSNQNGE	HLA-A*01:01	0.014000	-1806000	0.031827	-0.023989	50000000	HLA-A*02:01	0.004000	-1806000	0.031827	-0.033989	50000000	HLA-A*03:01	0.009000	-1806000	0.031827	-0.028989	50000000	HLA-A*24:02	0.002000	-1806000	0.031827	-0.035989	50000000	HLA-A*26:01	0.006000	-1806000	0.031827	-0.031989	50000000	HLA-B*07:02	0.007000	-1806000	0.031827	-0.030989	50000000	HLA-B*08:01	0.007000	-1806000	0.031827	-0.030989	50000000	HLA-B*27:05	0.010000	-1806000	0.031827	-0.027989
N	Sequence Name	Peptide	Allele	MHC	TAP	Cle	Comb	%Rank	Allele	MHC	TAP	Cle	Comb	%Rank	Allele	MHC	TAP	Cle	Comb	%Rank	Allele	MHC	TAP	Cle	Comb	%Rank	Allele	MHC	TAP	Cle	Comb	%Rank	Allele	MHC	TAP	Cle	Comb	%Rank	Allele	MHC	TAP	Cle	Comb	%Rank	Allele	MHC	TAP	Cle	Comb
0	128q	GSNQNGER	HLA-A*01:01	0.041000	1280000	0.603139	0.208706	32000000	HLA-A*02:01	0.008000	1280000	0.603139	0.175706	50000000	HLA-A*03:01	0.115000	1280000	0.603139	0.282706	16000000	HLA-A*24:02	0.011000	1280000	0.603139	0.178706	32000000	HLA-A*26:01	0.025000	1280000	0.603139	0.192706	32000000	HLA-B*07:02	0.013000	1280000	0.603139	0.180706	50000000	HLA-B*08:01	0.011000	1280000	0.603139	0.178706	50000000	HLA-B*27:05	0.038000	1280000	0.603139	0.205706
N	Sequence Name	Peptide	Allele	MHC	TAP	Cle	Comb	%Rank	Allele	MHC	TAP	Cle	Comb	%Rank	Allele	MHC	TAP	Cle	Comb	%Rank	Allele	MHC	TAP	Cle	Comb	%Rank	Allele	MHC	TAP	Cle	Comb	%Rank	Allele	MHC	TAP	Cle	Comb	%Rank	Allele	MHC	TAP	Cle	Comb	%Rank	Allele	MHC	TAP	Cle	Comb
0	129q	SNQNGERS	HLA-A*01:01	0.017000	-2364000	0.049794	-0.030896	50000000	HLA-A*02:01	0.007000	-2364000	0.049794	-0.040896	50000000	HLA-A*03:01	0.008000	-2364000	0.049794	-0.039896	50000000	HLA-A*24:02	0.007000	-2364000	0.049794	-0.040896	50000000	HLA-A*26:01	0.005000	-2364000	0.049794	-0.042896	50000000	HLA-B*07:02	0.011000	-2364000	0.049794	-0.036896	50000000	HLA-B*08:01	0.014000	-2364000	0.049794	-0.033896	50000000	HLA-B*27:05	0.014000	-2364000	0.049794	-0.033896
N	Sequence Name	Peptide	Allele	MHC	TAP	Cle	Comb	%Rank	Allele	MHC	TAP	Cle	Comb	%Rank	Allele	MHC	TAP	Cle	Comb	%Rank	Allele	MHC	TAP	Cle	Comb	%Rank	Allele	MHC	TAP	Cle	Comb	%Rank	Allele	MHC	TAP	Cle	Comb	%Rank	Allele	MHC	TAP	Cle	Comb	%Rank	Allele	MHC	TAP	Cle	Comb
0	130q	GSNQNGER	HLA-A*01:01	0.041000	1280000	0.603139	0.208706	32000000	HLA-A*02:01	0.008000	1280000	0.603139	0.175706	50000000	HLA-A*03:01	0.115000	1280000	0.603139	0.282706	16000000	HLA-A*24:02	0.011000	1280000	0.603139	0.178706	32000000	HLA-A*26:01	0.025000	1280000	0.603139	0.192706	32000000	HLA-B*07:02	0.013000	1280000	0.603139	0.180706	50000000	HLA-B*08:01	0.011000	1280000	0.603139	0.178706	50000000	HLA-B*27:05	0.038000	1280000	0.603139	0.205706
N	Sequence Name	Peptide	Allele	MHC	TAP	Cle	Comb	%Rank	Allele	MHC	TAP	Cle	Comb	%Rank	Allele	MHC	TAP	Cle	Comb	%Rank	Allele	MHC	TAP	Cle	Comb	%Rank	Allele	MHC	TAP	Cle	Comb	%Rank	Allele	MHC	TAP	Cle	Comb	%Rank	Allele	MHC	TAP	Cle	Comb	%Rank	Allele	MHC	TAP	Cle	Comb
0	131q	SNQNGERS	HLA-A*01:01	0.017000	-2364000	0.049794	-0.030896	50000000	HLA-A*02:01	0.007000	-2364000	0.049794	-0.040896	50000000	HLA-A*03:01	0.008000	-2364000	0.049794	-0.039896	50000000	HLA-A*24:02	0.007000	-2364000	0.049794	-0.040896	50000000	HLA-A*26:01	0.005000	-2364000	0.049794	-0.042896	50000000	HLA-B*07:02	0.011000	-2364000	0.049794	-0.036896	50000000	HLA-B*08:01	0.014000	-2364000	0.049794	-0.033896	50000000	HLA-B*27:05	0.014000	-2364000	0.049794	-0.033896
N	Sequence Name	Peptide	Allele	MHC	TAP	Cle	Comb	%Rank	Allele	MHC	TAP	Cle	Comb	%Rank	Allele	MHC	TAP	Cle	Comb	%Rank	Allele	MHC	TAP	Cle	Comb	%Rank	Allele	MHC	TAP	Cle	Comb	%Rank	Allele	MHC	TAP	Cle	Comb	%Rank	Allele	MHC	TAP	Cle	Comb	%Rank	Allele	MHC	TAP	Cle	Comb
0	132q	NQNGERSG	HLA-A*01:01	0.013000	-1132000	0.057343	-0.002398	50000000	HLA-A*02:01	0.014000	-1132000	0.057343	-0.001398	50000000	HLA-A*03:01	0.008000	-1132000	0.057343	-0.007398	50000000	HLA-A*24:02	0.004000	-1132000	0.057343	-0.011398	50000000	HLA-A*26:01	0.005000	-1132000	0.057343	-0.010398	50000000	HLA-B*07:02	0.016000	-1132000	0.057343	0.000602	50000000	HLA-B*08:01	0.030000	-1132000	0.057343	0.014602	50000000	HLA-B*27:05	0.038000	-1132000	0.057343	0.022602
N	Sequence Name	Peptide	Allele	MHC	TAP	Cle	Comb	%Rank	Allele	MHC	TAP	Cle	Comb	%Rank	Allele	MHC	TAP	Cle	Comb	%Rank	Allele	MHC	TAP	Cle	Comb	%Rank	Allele	MHC	TAP	Cle	Comb	%Rank	Allele	MHC	TAP	Cle	Comb	%Rank	Allele	MHC	TAP	Cle	Comb	%Rank	Allele	MHC	TAP	Cle	Comb
0	133q	SNQNGERS	HLA-A*01:01	0.017000	-2364000	0.049794	-0.030896	50000000	HLA-A*02:01	0.007000	-2364000	0.049794	-0.040896	50000000	HLA-A*03:01	0.008000	-2364000	0.049794	-0.039896	50000000	HLA-A*24:02	0.007000	-2364000	0.049794	-0.040896	50000000	HLA-A*26:01	0.005000	-2364000	0.049794	-0.042896	50000000	HLA-B*07:02	0.011000	-2364000	0.049794	-0.036896	50000000	HLA-B*08:01	0.014000	-2364000	0.049794	-0.033896	50000000	HLA-B*27:05	0.014000	-2364000	0.049794	-0.033896
N	Sequence Name	Peptide	Allele	MHC	TAP	Cle	Comb	%Rank	Allele	MHC	TAP	Cle	Comb	%Rank	Allele	MHC	TAP	Cle	Comb	%Rank	Allele	MHC	TAP	Cle	Comb	%Rank	Allele	MHC	TAP	Cle	Comb	%Rank	Allele	MHC	TAP	Cle	Comb	%Rank	Allele	MHC	TAP	Cle	Comb	%Rank	Allele	MHC	TAP	Cle	Comb
0	134q	NQNGERSG	HLA-A*01:01	0.013000	-1132000	0.057343	-0.002398	50000000	HLA-A*02:01	0.014000	-1132000	0.057343	-0.001398	50000000	HLA-A*03:01	0.008000	-1132000	0.057343	-0.007398	50000000	HLA-A*24:02	0.004000	-1132000	0.057343	-0.011398	50000000	HLA-A*26:01	0.005000	-1132000	0.057343	-0.010398	50000000	HLA-B*07:02	0.016000	-1132000	0.057343	0.000602	50000000	HLA-B*08:01	0.030000	-1132000	0.057343	0.014602	50000000	HLA-B*27:05	0.038000	-1132000	0.057343	0.022602
N	Sequence Name	Peptide	Allele	MHC	TAP	Cle	Comb	%Rank	Allele	MHC	TAP	Cle	Comb	%Rank	Allele	MHC	TAP	Cle	Comb	%Rank	Allele	MHC	TAP	Cle	Comb	%Rank	Allele	MHC	TAP	Cle	Comb	%Rank	Allele	MHC	TAP	Cle	Comb	%Rank	Allele	MHC	TAP	Cle	Comb	%Rank	Allele	MHC	TAP	Cle	Comb
0	135q	QNGERSGA	HLA-A*01:01	0.020000	-1122000	0.160195	0.027994	50000000	HLA-A*02:01	0.015000	-1122000	0.160195	0.022994	50000000	HLA-A*03:01	0.009000	-1122000	0.160195	0.016994	50000000	HLA-A*24:02	0.004000	-1122000	0.160195	0.011994	50000000	HLA-A*26:01	0.009000	-1122000	0.160195	0.016994	50000000	HLA-B*07:02	0.026000	-1122000	0.160195	0.033994	50000000	HLA-B*08:01	0.060000	-1122000	0.160195	0.067994	50000000	HLA-B*27:05	0.015000	-1122000	0.160195	0.022994
N	Sequence Name	Peptide	Allele	MHC	TAP	Cle	Comb	%Rank	Allele	MHC	TAP	Cle	Comb	%Rank	Allele	MHC	TAP	Cle	Comb	%Rank	Allele	MHC	TAP	Cle	Comb	%Rank	Allele	MHC	TAP	Cle	Comb	%Rank	Allele	MHC	TAP	Cle	Comb	%Rank	Allele	MHC	TAP	Cle	Comb	%Rank	Allele	MHC	TAP	Cle	Comb
0	136q	NQNGERSG	HLA-A*01:01	0.013000	-1132000	0.057343	-0.002398	50000000	HLA-A*02:01	0.014000	-1132000	0.057343	-0.001398	50000000	HLA-A*03:01	0.008000	-1132000	0.057343	-0.007398	50000000	HLA-A*24:02	0.004000	-1132000	0.057343	-0.011398	50000000	HLA-A*26:01	0.005000	-1132000	0.057343	-0.010398	50000000	HLA-B*07:02	0.016000	-1132000	0.057343	0.000602	50000000	HLA-B*08:01	0.030000	-1132000	0.057343	0.014602	50000000	HLA-B*27:05	0.038000	-1132000	0.057343	0.022602
N	Sequence Name	Peptide	Allele	MHC	TAP	Cle	Comb	%Rank	Allele	MHC	TAP	Cle	Comb	%Rank	Allele	MHC	TAP	Cle	Comb	%Rank	Allele	MHC	TAP	Cle	Comb	%Rank	Allele	MHC	TAP	Cle	Comb	%Rank	Allele	MHC	TAP	Cle	Comb	%Rank	Allele	MHC	TAP	Cle	Comb	%Rank	Allele	MHC	TAP	Cle	Comb
0	137q	QNGERSGA	HLA-A*01:01	0.020000	-1122000	0.160195	0.027994	50000000	HLA-A*02:01	0.015000	-1122000	0.160195	0.022994	50000000	HLA-A*03:01	0.009000	-1122000	0.160195	0.016994	50000000	HLA-A*24:02	0.004000	-1122000	0.160195	0.011994	50000000	HLA-A*26:01	0.009000	-1122000	0.160195	0.016994	50000000	HLA-B*07:02	0.026000	-1122000	0.160195	0.033994	50000000	HLA-B*08:01	0.060000	-1122000	0.160195	0.067994	50000000	HLA-B*27:05	0.015000	-1122000	0.160195	0.022994
N	Sequence Name	Peptide	Allele	MHC	TAP	Cle	Comb	%Rank	Allele	MHC	TAP	Cle	Comb	%Rank	Allele	MHC	TAP	Cle	Comb	%Rank	Allele	MHC	TAP	Cle	Comb	%Rank	Allele	MHC	TAP	Cle	Comb	%Rank	Allele	MHC	TAP	Cle	Comb	%Rank	Allele	MHC	TAP	Cle	Comb	%Rank	Allele	MHC	TAP	Cle	Comb
0	138q	NGERSGAR	HLA-A*01:01	0.024000	1226000	0.296828	0.121436	50000000	HLA-A*02:01	0.005000	1226000	0.296828	0.102436	50000000	HLA-A*03:01	0.034000	1226000	0.296828	0.131436	50000000	HLA-A*24:02	0.007000	1226000	0.296828	0.104436	50000000	HLA-A*26:01	0.016000	1226000	0.296828	0.113436	50000000	HLA-B*07:02	0.013000	1226000	0.296828	0.110436	50000000	HLA-B*08:01	0.033000	1226000	0.296828	0.130436	50000000	HLA-B*27:05	0.033000	1226000	0.296828	0.130436
N	Sequence Name	Peptide	Allele	MHC	TAP	Cle	Comb	%Rank	Allele	MHC	TAP	Cle	Comb	%Rank	Allele	MHC	TAP	Cle	Comb	%Rank	Allele	MHC	TAP	Cle	Comb	%Rank	Allele	MHC	TAP	Cle	Comb	%Rank	Allele	MHC	TAP	Cle	Comb	%Rank	Allele	MHC	TAP	Cle	Comb	%Rank	Allele	MHC	TAP	Cle	Comb
0	139o	TGSNQNGG	HLA-A*01:01	0.016000	-1636000	0.067419	-0.009731	50000000	HLA-A*02:01	0.006000	-1636000	0.067419	-0.019731	50000000	HLA-A*03:01	0.009000	-1636000	0.067419	-0.016731	50000000	HLA-A*24:02	0.003000	-1636000	0.067419	-0.022731	50000000	HLA-A*26:01	0.005000	-1636000	0.067419	-0.020731	50000000	HLA-B*07:02	0.008000	-1636000	0.067419	-0.017731	50000000	HLA-B*08:01	0.009000	-1636000	0.067419	-0.016731	50000000	HLA-B*27:05	0.012000	-1636000	0.067419	-0.013731
N	Sequence Name	Peptide	Allele	MHC	TAP	Cle	Comb	%Rank	Allele	MHC	TAP	Cle	Comb	%Rank	Allele	MHC	TAP	Cle	Comb	%Rank	Allele	MHC	TAP	Cle	Comb	%Rank	Allele	MHC	TAP	Cle	Comb	%Rank	Allele	MHC	TAP	Cle	Comb	%Rank	Allele	MHC	TAP	Cle	Comb	%Rank	Allele	MHC	TAP	Cle	Comb
0	140o	GSNQNGGA	HLA-A*01:01	0.048000	-0.740000	0.250517	0.085866	50000000	HLA-A*02:01	0.029000	-0.740000	0.250517	0.066866	50000000	HLA-A*03:01	0.049000	-0.740000	0.250517	0.086866	50000000	HLA-A*24:02	0.006000	-0.740000	0.250517	0.043866	50000000	HLA-A*26:01	0.027000	-0.740000	0.250517	0.064866	50000000	HLA-B*07:02	0.051000	-0.740000	0.250517	0.088866	50000000	HLA-B*08:01	0.019000	-0.740000	0.250517	0.056866	50000000	HLA-B*27:05	0.028000	-0.740000	0.250517	0.065866
N	Sequence Name	Peptide	Allele	MHC	TAP	Cle	Comb	%Rank	Allele	MHC	TAP	Cle	Comb	%Rank	Allele	MHC	TAP	Cle	Comb	%Rank	Allele	MHC	TAP	Cle	Comb	%Rank	Allele	MHC	TAP	Cle	Comb	%Rank	Allele	MHC	TAP	Cle	Comb	%Rank	Allele	MHC	TAP	Cle	Comb	%Rank	Allele	MHC	TAP	Cle	Comb
0	141o	SNQNGGAR	HLA-A*01:01	0.022000	1366000	0.221098	0.105897	50000000	HLA-A*02:01	0.009000	1366000	0.221098	0.092897	50000000	HLA-A*03:01	0.045000	1366000	0.221098	0.128897	50000000	HLA-A*24:02	0.013000	1366000	0.221098	0.096897	50000000	HLA-A*26:01	0.023000	1366000	0.221098	0.106897	50000000	HLA-B*07:02	0.016000	1366000	0.221098	0.099897	50000000	HLA-B*08:01	0.023000	1366000	0.221098	0.106897	50000000	HLA-B*27:05	0.050000	1366000	0.221098	0.133897
N	Sequence Name	Peptide	Allele	MHC	TAP	Cle	Comb	%Rank	Allele	MHC	TAP	Cle	Comb	%Rank	Allele	MHC	TAP	Cle	Comb	%Rank	Allele	MHC	TAP	Cle	Comb	%Rank	Allele	MHC	TAP	Cle	Comb	%Rank	Allele	MHC	TAP	Cle	Comb	%Rank	Allele	MHC	TAP	Cle	Comb	%Rank	Allele	MHC	TAP	Cle	Comb
0	142q	NGERSGAR	HLA-A*01:01	0.024000	1226000	0.296828	0.121436	50000000	HLA-A*02:01	0.005000	1226000	0.296828	0.102436	50000000	HLA-A*03:01	0.034000	1226000	0.296828	0.131436	50000000	HLA-A*24:02	0.007000	1226000	0.296828	0.104436	50000000	HLA-A*26:01	0.016000	1226000	0.296828	0.113436	50000000	HLA-B*07:02	0.013000	1226000	0.296828	0.110436	50000000	HLA-B*08:01	0.033000	1226000	0.296828	0.130436	50000000	HLA-B*27:05	0.033000	1226000	0.296828	0.130436
N	Sequence Name	Peptide	Allele	MHC	TAP	Cle	Comb	%Rank	Allele	MHC	TAP	Cle	Comb	%Rank	Allele	MHC	TAP	Cle	Comb	%Rank	Allele	MHC	TAP	Cle	Comb	%Rank	Allele	MHC	TAP	Cle	Comb	%Rank	Allele	MHC	TAP	Cle	Comb	%Rank	Allele	MHC	TAP	Cle	Comb	%Rank	Allele	MHC	TAP	Cle	Comb
0	143q	GERSGARS	HLA-A*01:01	0.006000	-2236000	0.060595	-0.036266	50000000	HLA-A*02:01	0.008000	-2236000	0.060595	-0.034266	50000000	HLA-A*03:01	0.009000	-2236000	0.060595	-0.033266	50000000	HLA-A*24:02	0.005000	-2236000	0.060595	-0.037266	50000000	HLA-A*26:01	0.003000	-2236000	0.060595	-0.039266	50000000	HLA-B*07:02	0.019000	-2236000	0.060595	-0.023266	50000000	HLA-B*08:01	0.021000	-2236000	0.060595	-0.021266	50000000	HLA-B*27:05	0.037000	-2236000	0.060595	-0.005266
N	Sequence Name	Peptide	Allele	MHC	TAP	Cle	Comb	%Rank	Allele	MHC	TAP	Cle	Comb	%Rank	Allele	MHC	TAP	Cle	Comb	%Rank	Allele	MHC	TAP	Cle	Comb	%Rank	Allele	MHC	TAP	Cle	Comb	%Rank	Allele	MHC	TAP	Cle	Comb	%Rank	Allele	MHC	TAP	Cle	Comb	%Rank	Allele	MHC	TAP	Cle	Comb
0	144q	ERSGARSK	HLA-A*01:01	0.011000	0.392000	0.647049	0.166386	50000000	HLA-A*02:01	0.005000	0.392000	0.647049	0.160386	50000000	HLA-A*03:01	0.038000	0.392000	0.647049	0.193386	32000000	HLA-A*24:02	0.004000	0.392000	0.647049	0.159386	50000000	HLA-A*26:01	0.019000	0.392000	0.647049	0.174386	32000000	HLA-B*07:02	0.013000	0.392000	0.647049	0.168386	50000000	HLA-B*08:01	0.027000	0.392000	0.647049	0.182386	50000000	HLA-B*27:05	0.255000	0.392000	0.647049	0.410386
N	Sequence Name	Peptide	Allele	MHC	TAP	Cle	Comb	%Rank	Allele	MHC	TAP	Cle	Comb	%Rank	Allele	MHC	TAP	Cle	Comb	%Rank	Allele	MHC	TAP	Cle	Comb	%Rank	Allele	MHC	TAP	Cle	Comb	%Rank	Allele	MHC	TAP	Cle	Comb	%Rank	Allele	MHC	TAP	Cle	Comb	%Rank	Allele	MHC	TAP	Cle	Comb
0	145o	SNQNGGAR	HLA-A*01:01	0.022000	1366000	0.221098	0.105897	50000000	HLA-A*02:01	0.009000	1366000	0.221098	0.092897	50000000	HLA-A*03:01	0.045000	1366000	0.221098	0.128897	50000000	HLA-A*24:02	0.013000	1366000	0.221098	0.096897	50000000	HLA-A*26:01	0.023000	1366000	0.221098	0.106897	50000000	HLA-B*07:02	0.016000	1366000	0.221098	0.099897	50000000	HLA-B*08:01	0.023000	1366000	0.221098	0.106897	50000000	HLA-B*27:05	0.050000	1366000	0.221098	0.133897
N	Sequence Name	Peptide	Allele	MHC	TAP	Cle	Comb	%Rank	Allele	MHC	TAP	Cle	Comb	%Rank	Allele	MHC	TAP	Cle	Comb	%Rank	Allele	MHC	TAP	Cle	Comb	%Rank	Allele	MHC	TAP	Cle	Comb	%Rank	Allele	MHC	TAP	Cle	Comb	%Rank	Allele	MHC	TAP	Cle	Comb	%Rank	Allele	MHC	TAP	Cle	Comb
0	146o	NQNGGARS	HLA-A*01:01	0.018000	-1982000	0.104208	-0.008103	50000000	HLA-A*02:01	0.030000	-1982000	0.104208	0.003897	50000000	HLA-A*03:01	0.016000	-1982000	0.104208	-0.010103	50000000	HLA-A*24:02	0.009000	-1982000	0.104208	-0.017103	50000000	HLA-A*26:01	0.012000	-1982000	0.104208	-0.014103	50000000	HLA-B*07:02	0.018000	-1982000	0.104208	-0.008103	50000000	HLA-B*08:01	0.022000	-1982000	0.104208	-0.004103	50000000	HLA-B*27:05	0.052000	-1982000	0.104208	0.025897
N	Sequence Name	Peptide	Allele	MHC	TAP	Cle	Comb	%Rank	Allele	MHC	TAP	Cle	Comb	%Rank	Allele	MHC	TAP	Cle	Comb	%Rank	Allele	MHC	TAP	Cle	Comb	%Rank	Allele	MHC	TAP	Cle	Comb	%Rank	Allele	MHC	TAP	Cle	Comb	%Rank	Allele	MHC	TAP	Cle	Comb	%Rank	Allele	MHC	TAP	Cle	Comb
0	147o	QNGGARSK	HLA-A*01:01	0.012000	-0.122000	0.797991	0.188498	32000000	HLA-A*02:01	0.005000	-0.122000	0.797991	0.181498	50000000	HLA-A*03:01	0.072000	-0.122000	0.797991	0.248498	32000000	HLA-A*24:02	0.005000	-0.122000	0.797991	0.181498	32000000	HLA-A*26:01	0.009000	-0.122000	0.797991	0.185498	32000000	HLA-B*07:02	0.016000	-0.122000	0.797991	0.192498	32000000	HLA-B*08:01	0.024000	-0.122000	0.797991	0.200498	50000000	HLA-B*27:05	0.030000	-0.122000	0.797991	0.206498
N	Sequence Name	Peptide	Allele	MHC	TAP	Cle	Comb	%Rank	Allele	MHC	TAP	Cle	Comb	%Rank	Allele	MHC	TAP	Cle	Comb	%Rank	Allele	MHC	TAP	Cle	Comb	%Rank	Allele	MHC	TAP	Cle	Comb	%Rank	Allele	MHC	TAP	Cle	Comb	%Rank	Allele	MHC	TAP	Cle	Comb	%Rank	Allele	MHC	TAP	Cle	Comb
0	148q	GSSRGTSP	HLA-A*01:01	0.032000	0.080000	0.076218	0.051149	50000000	HLA-A*02:01	0.007000	0.080000	0.076218	0.026149	50000000	HLA-A*03:01	0.035000	0.080000	0.076218	0.054149	50000000	HLA-A*24:02	0.005000	0.080000	0.076218	0.024149	50000000	HLA-A*26:01	0.012000	0.080000	0.076218	0.031149	50000000	HLA-B*07:02	0.026000	0.080000	0.076218	0.045149	50000000	HLA-B*08:01	0.021000	0.080000	0.076218	0.040149	50000000	HLA-B*27:05	0.017000	0.080000	0.076218	0.036149
N	Sequence Name	Peptide	Allele	MHC	TAP	Cle	Comb	%Rank	Allele	MHC	TAP	Cle	Comb	%Rank	Allele	MHC	TAP	Cle	Comb	%Rank	Allele	MHC	TAP	Cle	Comb	%Rank	Allele	MHC	TAP	Cle	Comb	%Rank	Allele	MHC	TAP	Cle	Comb	%Rank	Allele	MHC	TAP	Cle	Comb	%Rank	Allele	MHC	TAP	Cle	Comb
0	149q	SSRGTSPA	HLA-A*01:01	0.063000	-0.286000	0.732569	0.220678	32000000	HLA-A*02:01	0.057000	-0.286000	0.732569	0.214678	32000000	HLA-A*03:01	0.102000	-0.286000	0.732569	0.259678	32000000	HLA-A*24:02	0.009000	-0.286000	0.732569	0.166678	50000000	HLA-A*26:01	0.068000	-0.286000	0.732569	0.225678	32000000	HLA-B*07:02	0.355000	-0.286000	0.732569	0.512678	2000000	HLA-B*08:01	0.184000	-0.286000	0.732569	0.341678	10000000	HLA-B*27:05	0.041000	-0.286000	0.732569	0.198678
N	Sequence Name	Peptide	Allele	MHC	TAP	Cle	Comb	%Rank	Allele	MHC	TAP	Cle	Comb	%Rank	Allele	MHC	TAP	Cle	Comb	%Rank	Allele	MHC	TAP	Cle	Comb	%Rank	Allele	MHC	TAP	Cle	Comb	%Rank	Allele	MHC	TAP	Cle	Comb	%Rank	Allele	MHC	TAP	Cle	Comb	%Rank	Allele	MHC	TAP	Cle	Comb
0	150q	SRGTSPAR	HLA-A*01:01	0.013000	1536000	0.554830	0.176237	32000000	HLA-A*02:01	0.009000	1536000	0.554830	0.172237	50000000	HLA-A*03:01	0.054000	1536000	0.554830	0.217237	32000000	HLA-A*24:02	0.012000	1536000	0.554830	0.175237	50000000	HLA-A*26:01	0.006000	1536000	0.554830	0.169237	32000000	HLA-B*07:02	0.010000	1536000	0.554830	0.173237	50000000	HLA-B*08:01	0.023000	1536000	0.554830	0.186237	50000000	HLA-B*27:05	0.317000	1536000	0.554830	0.480237
N	Sequence Name	Peptide	Allele	MHC	TAP	Cle	Comb	%Rank	Allele	MHC	TAP	Cle	Comb	%Rank	Allele	MHC	TAP	Cle	Comb	%Rank	Allele	MHC	TAP	Cle	Comb	%Rank	Allele	MHC	TAP	Cle	Comb	%Rank	Allele	MHC	TAP	Cle	Comb	%Rank	Allele	MHC	TAP	Cle	Comb	%Rank	Allele	MHC	TAP	Cle	Comb
0	151o	GSSKRTSP	HLA-A*01:01	0.031000	0.080000	0.065179	0.047665	50000000	HLA-A*02:01	0.008000	0.080000	0.065179	0.024665	50000000	HLA-A*03:01	0.039000	0.080000	0.065179	0.055665	50000000	HLA-A*24:02	0.007000	0.080000	0.065179	0.023665	50000000	HLA-A*26:01	0.012000	0.080000	0.065179	0.028665	50000000	HLA-B*07:02	0.029000	0.080000	0.065179	0.045665	50000000	HLA-B*08:01	0.053000	0.080000	0.065179	0.069665	50000000	HLA-B*27:05	0.015000	0.080000	0.065179	0.031665
N	Sequence Name	Peptide	Allele	MHC	TAP	Cle	Comb	%Rank	Allele	MHC	TAP	Cle	Comb	%Rank	Allele	MHC	TAP	Cle	Comb	%Rank	Allele	MHC	TAP	Cle	Comb	%Rank	Allele	MHC	TAP	Cle	Comb	%Rank	Allele	MHC	TAP	Cle	Comb	%Rank	Allele	MHC	TAP	Cle	Comb	%Rank	Allele	MHC	TAP	Cle	Comb
0	152o	SSKRTSPA	HLA-A*01:01	0.063000	-0.388000	0.593212	0.186773	32000000	HLA-A*02:01	0.042000	-0.388000	0.593212	0.165773	50000000	HLA-A*03:01	0.097000	-0.388000	0.593212	0.220773	32000000	HLA-A*24:02	0.015000	-0.388000	0.593212	0.138773	50000000	HLA-A*26:01	0.056000	-0.388000	0.593212	0.179773	32000000	HLA-B*07:02	0.201000	-0.388000	0.593212	0.324773	9000000	HLA-B*08:01	0.305000	-0.388000	0.593212	0.428773	5000000	HLA-B*27:05	0.040000	-0.388000	0.593212	0.163773
N	Sequence Name	Peptide	Allele	MHC	TAP	Cle	Comb	%Rank	Allele	MHC	TAP	Cle	Comb	%Rank	Allele	MHC	TAP	Cle	Comb	%Rank	Allele	MHC	TAP	Cle	Comb	%Rank	Allele	MHC	TAP	Cle	Comb	%Rank	Allele	MHC	TAP	Cle	Comb	%Rank	Allele	MHC	TAP	Cle	Comb	%Rank	Allele	MHC	TAP	Cle	Comb
0	153o	SKRTSPAR	HLA-A*01:01	0.010000	1748000	0.523659	0.171523	50000000	HLA-A*02:01	0.007000	1748000	0.523659	0.168523	50000000	HLA-A*03:01	0.059000	1748000	0.523659	0.220523	32000000	HLA-A*24:02	0.007000	1748000	0.523659	0.168523	50000000	HLA-A*26:01	0.007000	1748000	0.523659	0.168523	50000000	HLA-B*07:02	0.036000	1748000	0.523659	0.197523	32000000	HLA-B*08:01	0.066000	1748000	0.523659	0.227523	32000000	HLA-B*27:05	0.105000	1748000	0.523659	0.266523
N	Sequence Name	Peptide	Allele	MHC	TAP	Cle	Comb	%Rank	Allele	MHC	TAP	Cle	Comb	%Rank	Allele	MHC	TAP	Cle	Comb	%Rank	Allele	MHC	TAP	Cle	Comb	%Rank	Allele	MHC	TAP	Cle	Comb	%Rank	Allele	MHC	TAP	Cle	Comb	%Rank	Allele	MHC	TAP	Cle	Comb	%Rank	Allele	MHC	TAP	Cle	Comb
0	154q	SSRGTSPA	HLA-A*01:01	0.063000	-0.286000	0.732569	0.220678	32000000	HLA-A*02:01	0.057000	-0.286000	0.732569	0.214678	32000000	HLA-A*03:01	0.102000	-0.286000	0.732569	0.259678	32000000	HLA-A*24:02	0.009000	-0.286000	0.732569	0.166678	50000000	HLA-A*26:01	0.068000	-0.286000	0.732569	0.225678	32000000	HLA-B*07:02	0.355000	-0.286000	0.732569	0.512678	2000000	HLA-B*08:01	0.184000	-0.286000	0.732569	0.341678	10000000	HLA-B*27:05	0.041000	-0.286000	0.732569	0.198678
N	Sequence Name	Peptide	Allele	MHC	TAP	Cle	Comb	%Rank	Allele	MHC	TAP	Cle	Comb	%Rank	Allele	MHC	TAP	Cle	Comb	%Rank	Allele	MHC	TAP	Cle	Comb	%Rank	Allele	MHC	TAP	Cle	Comb	%Rank	Allele	MHC	TAP	Cle	Comb	%Rank	Allele	MHC	TAP	Cle	Comb	%Rank	Allele	MHC	TAP	Cle	Comb
0	155q	SRGTSPAR	HLA-A*01:01	0.013000	1536000	0.554830	0.176237	32000000	HLA-A*02:01	0.009000	1536000	0.554830	0.172237	50000000	HLA-A*03:01	0.054000	1536000	0.554830	0.217237	32000000	HLA-A*24:02	0.012000	1536000	0.554830	0.175237	50000000	HLA-A*26:01	0.006000	1536000	0.554830	0.169237	32000000	HLA-B*07:02	0.010000	1536000	0.554830	0.173237	50000000	HLA-B*08:01	0.023000	1536000	0.554830	0.186237	50000000	HLA-B*27:05	0.317000	1536000	0.554830	0.480237
N	Sequence Name	Peptide	Allele	MHC	TAP	Cle	Comb	%Rank	Allele	MHC	TAP	Cle	Comb	%Rank	Allele	MHC	TAP	Cle	Comb	%Rank	Allele	MHC	TAP	Cle	Comb	%Rank	Allele	MHC	TAP	Cle	Comb	%Rank	Allele	MHC	TAP	Cle	Comb	%Rank	Allele	MHC	TAP	Cle	Comb	%Rank	Allele	MHC	TAP	Cle	Comb
0	156q	RGTSPARM	HLA-A*01:01	0.030000	0.244000	0.925398	0.244315	32000000	HLA-A*02:01	0.024000	0.244000	0.925398	0.238315	32000000	HLA-A*03:01	0.055000	0.244000	0.925398	0.269315	16000000	HLA-A*24:02	0.049000	0.244000	0.925398	0.263315	32000000	HLA-A*26:01	0.024000	0.244000	0.925398	0.238315	32000000	HLA-B*07:02	0.138000	0.244000	0.925398	0.352315	7000000	HLA-B*08:01	0.047000	0.244000	0.925398	0.261315	32000000	HLA-B*27:05	0.118000	0.244000	0.925398	0.332315
N	Sequence Name	Peptide	Allele	MHC	TAP	Cle	Comb	%Rank	Allele	MHC	TAP	Cle	Comb	%Rank	Allele	MHC	TAP	Cle	Comb	%Rank	Allele	MHC	TAP	Cle	Comb	%Rank	Allele	MHC	TAP	Cle	Comb	%Rank	Allele	MHC	TAP	Cle	Comb	%Rank	Allele	MHC	TAP	Cle	Comb	%Rank	Allele	MHC	TAP	Cle	Comb
0	157o	SSKRTSPA	HLA-A*01:01	0.063000	-0.388000	0.593212	0.186773	32000000	HLA-A*02:01	0.042000	-0.388000	0.593212	0.165773	50000000	HLA-A*03:01	0.097000	-0.388000	0.593212	0.220773	32000000	HLA-A*24:02	0.015000	-0.388000	0.593212	0.138773	50000000	HLA-A*26:01	0.056000	-0.388000	0.593212	0.179773	32000000	HLA-B*07:02	0.201000	-0.388000	0.593212	0.324773	9000000	HLA-B*08:01	0.305000	-0.388000	0.593212	0.428773	5000000	HLA-B*27:05	0.040000	-0.388000	0.593212	0.163773
N	Sequence Name	Peptide	Allele	MHC	TAP	Cle	Comb	%Rank	Allele	MHC	TAP	Cle	Comb	%Rank	Allele	MHC	TAP	Cle	Comb	%Rank	Allele	MHC	TAP	Cle	Comb	%Rank	Allele	MHC	TAP	Cle	Comb	%Rank	Allele	MHC	TAP	Cle	Comb	%Rank	Allele	MHC	TAP	Cle	Comb	%Rank	Allele	MHC	TAP	Cle	Comb
0	158o	SKRTSPAR	HLA-A*01:01	0.010000	1748000	0.523659	0.171523	50000000	HLA-A*02:01	0.007000	1748000	0.523659	0.168523	50000000	HLA-A*03:01	0.059000	1748000	0.523659	0.220523	32000000	HLA-A*24:02	0.007000	1748000	0.523659	0.168523	50000000	HLA-A*26:01	0.007000	1748000	0.523659	0.168523	50000000	HLA-B*07:02	0.036000	1748000	0.523659	0.197523	32000000	HLA-B*08:01	0.066000	1748000	0.523659	0.227523	32000000	HLA-B*27:05	0.105000	1748000	0.523659	0.266523
N	Sequence Name	Peptide	Allele	MHC	TAP	Cle	Comb	%Rank	Allele	MHC	TAP	Cle	Comb	%Rank	Allele	MHC	TAP	Cle	Comb	%Rank	Allele	MHC	TAP	Cle	Comb	%Rank	Allele	MHC	TAP	Cle	Comb	%Rank	Allele	MHC	TAP	Cle	Comb	%Rank	Allele	MHC	TAP	Cle	Comb	%Rank	Allele	MHC	TAP	Cle	Comb
0	159o	KRTSPARM	HLA-A*01:01	0.024000	0.704000	0.670345	0.192428	32000000	HLA-A*02:01	0.023000	0.704000	0.670345	0.191428	50000000	HLA-A*03:01	0.046000	0.704000	0.670345	0.214428	32000000	HLA-A*24:02	0.031000	0.704000	0.670345	0.199428	32000000	HLA-A*26:01	0.014000	0.704000	0.670345	0.182428	32000000	HLA-B*07:02	0.074000	0.704000	0.670345	0.242428	32000000	HLA-B*08:01	0.045000	0.704000	0.670345	0.213428	32000000	HLA-B*27:05	0.551000	0.704000	0.670345	0.719428
N	Sequence Name	Peptide	Allele	MHC	TAP	Cle	Comb	%Rank	Allele	MHC	TAP	Cle	Comb	%Rank	Allele	MHC	TAP	Cle	Comb	%Rank	Allele	MHC	TAP	Cle	Comb	%Rank	Allele	MHC	TAP	Cle	Comb	%Rank	Allele	MHC	TAP	Cle	Comb	%Rank	Allele	MHC	TAP	Cle	Comb	%Rank	Allele	MHC	TAP	Cle	Comb
0	160q	SRGTSPAR	HLA-A*01:01	0.013000	1536000	0.554830	0.176237	32000000	HLA-A*02:01	0.009000	1536000	0.554830	0.172237	50000000	HLA-A*03:01	0.054000	1536000	0.554830	0.217237	32000000	HLA-A*24:02	0.012000	1536000	0.554830	0.175237	50000000	HLA-A*26:01	0.006000	1536000	0.554830	0.169237	32000000	HLA-B*07:02	0.010000	1536000	0.554830	0.173237	50000000	HLA-B*08:01	0.023000	1536000	0.554830	0.186237	50000000	HLA-B*27:05	0.317000	1536000	0.554830	0.480237
N	Sequence Name	Peptide	Allele	MHC	TAP	Cle	Comb	%Rank	Allele	MHC	TAP	Cle	Comb	%Rank	Allele	MHC	TAP	Cle	Comb	%Rank	Allele	MHC	TAP	Cle	Comb	%Rank	Allele	MHC	TAP	Cle	Comb	%Rank	Allele	MHC	TAP	Cle	Comb	%Rank	Allele	MHC	TAP	Cle	Comb	%Rank	Allele	MHC	TAP	Cle	Comb
0	161q	RGTSPARM	HLA-A*01:01	0.030000	0.244000	0.925398	0.244315	32000000	HLA-A*02:01	0.024000	0.244000	0.925398	0.238315	32000000	HLA-A*03:01	0.055000	0.244000	0.925398	0.269315	16000000	HLA-A*24:02	0.049000	0.244000	0.925398	0.263315	32000000	HLA-A*26:01	0.024000	0.244000	0.925398	0.238315	32000000	HLA-B*07:02	0.138000	0.244000	0.925398	0.352315	7000000	HLA-B*08:01	0.047000	0.244000	0.925398	0.261315	32000000	HLA-B*27:05	0.118000	0.244000	0.925398	0.332315
N	Sequence Name	Peptide	Allele	MHC	TAP	Cle	Comb	%Rank	Allele	MHC	TAP	Cle	Comb	%Rank	Allele	MHC	TAP	Cle	Comb	%Rank	Allele	MHC	TAP	Cle	Comb	%Rank	Allele	MHC	TAP	Cle	Comb	%Rank	Allele	MHC	TAP	Cle	Comb	%Rank	Allele	MHC	TAP	Cle	Comb	%Rank	Allele	MHC	TAP	Cle	Comb
0	162q	GTSPARMA	HLA-A*01:01	0.089000	-0.620000	0.216892	0.122301	50000000	HLA-A*02:01	0.058000	-0.620000	0.216892	0.091301	50000000	HLA-A*03:01	0.088000	-0.620000	0.216892	0.121301	50000000	HLA-A*24:02	0.014000	-0.620000	0.216892	0.047301	50000000	HLA-A*26:01	0.033000	-0.620000	0.216892	0.066301	50000000	HLA-B*07:02	0.067000	-0.620000	0.216892	0.100301	50000000	HLA-B*08:01	0.037000	-0.620000	0.216892	0.070301	50000000	HLA-B*27:05	0.026000	-0.620000	0.216892	0.059301
N	Sequence Name	Peptide	Allele	MHC	TAP	Cle	Comb	%Rank	Allele	MHC	TAP	Cle	Comb	%Rank	Allele	MHC	TAP	Cle	Comb	%Rank	Allele	MHC	TAP	Cle	Comb	%Rank	Allele	MHC	TAP	Cle	Comb	%Rank	Allele	MHC	TAP	Cle	Comb	%Rank	Allele	MHC	TAP	Cle	Comb	%Rank	Allele	MHC	TAP	Cle	Comb
0	163o	SKRTSPAR	HLA-A*01:01	0.010000	1748000	0.523659	0.171523	50000000	HLA-A*02:01	0.007000	1748000	0.523659	0.168523	50000000	HLA-A*03:01	0.059000	1748000	0.523659	0.220523	32000000	HLA-A*24:02	0.007000	1748000	0.523659	0.168523	50000000	HLA-A*26:01	0.007000	1748000	0.523659	0.168523	50000000	HLA-B*07:02	0.036000	1748000	0.523659	0.197523	32000000	HLA-B*08:01	0.066000	1748000	0.523659	0.227523	32000000	HLA-B*27:05	0.105000	1748000	0.523659	0.266523
N	Sequence Name	Peptide	Allele	MHC	TAP	Cle	Comb	%Rank	Allele	MHC	TAP	Cle	Comb	%Rank	Allele	MHC	TAP	Cle	Comb	%Rank	Allele	MHC	TAP	Cle	Comb	%Rank	Allele	MHC	TAP	Cle	Comb	%Rank	Allele	MHC	TAP	Cle	Comb	%Rank	Allele	MHC	TAP	Cle	Comb	%Rank	Allele	MHC	TAP	Cle	Comb
0	164o	KRTSPARM	HLA-A*01:01	0.024000	0.704000	0.670345	0.192428	32000000	HLA-A*02:01	0.023000	0.704000	0.670345	0.191428	50000000	HLA-A*03:01	0.046000	0.704000	0.670345	0.214428	32000000	HLA-A*24:02	0.031000	0.704000	0.670345	0.199428	32000000	HLA-A*26:01	0.014000	0.704000	0.670345	0.182428	32000000	HLA-B*07:02	0.074000	0.704000	0.670345	0.242428	32000000	HLA-B*08:01	0.045000	0.704000	0.670345	0.213428	32000000	HLA-B*27:05	0.551000	0.704000	0.670345	0.719428
N	Sequence Name	Peptide	Allele	MHC	TAP	Cle	Comb	%Rank	Allele	MHC	TAP	Cle	Comb	%Rank	Allele	MHC	TAP	Cle	Comb	%Rank	Allele	MHC	TAP	Cle	Comb	%Rank	Allele	MHC	TAP	Cle	Comb	%Rank	Allele	MHC	TAP	Cle	Comb	%Rank	Allele	MHC	TAP	Cle	Comb	%Rank	Allele	MHC	TAP	Cle	Comb
0	165o	RTSPARMA	HLA-A*01:01	0.101000	-0.296000	0.568999	0.221625	32000000	HLA-A*02:01	0.078000	-0.296000	0.568999	0.198625	50000000	HLA-A*03:01	0.147000	-0.296000	0.568999	0.267625	32000000	HLA-A*24:02	0.028000	-0.296000	0.568999	0.148625	50000000	HLA-A*26:01	0.036000	-0.296000	0.568999	0.156625	50000000	HLA-B*07:02	0.192000	-0.296000	0.568999	0.312625	16000000	HLA-B*08:01	0.063000	-0.296000	0.568999	0.183625	50000000	HLA-B*27:05	0.054000	-0.296000	0.568999	0.174625
N	Sequence Name	Peptide	Allele	MHC	TAP	Cle	Comb	%Rank	Allele	MHC	TAP	Cle	Comb	%Rank	Allele	MHC	TAP	Cle	Comb	%Rank	Allele	MHC	TAP	Cle	Comb	%Rank	Allele	MHC	TAP	Cle	Comb	%Rank	Allele	MHC	TAP	Cle	Comb	%Rank	Allele	MHC	TAP	Cle	Comb	%Rank	Allele	MHC	TAP	Cle	Comb
0	166q	ANNSLKIT	HLA-A*01:01	0.018000	-0.748000	0.058291	0.012415	50000000	HLA-A*02:01	0.011000	-0.748000	0.058291	0.005415	50000000	HLA-A*03:01	0.011000	-0.748000	0.058291	0.005415	50000000	HLA-A*24:02	0.005000	-0.748000	0.058291	-0.000585	50000000	HLA-A*26:01	0.004000	-0.748000	0.058291	-0.001585	50000000	HLA-B*07:02	0.017000	-0.748000	0.058291	0.011415	50000000	HLA-B*08:01	0.027000	-0.748000	0.058291	0.021415	50000000	HLA-B*27:05	0.018000	-0.748000	0.058291	0.012415
N	Sequence Name	Peptide	Allele	MHC	TAP	Cle	Comb	%Rank	Allele	MHC	TAP	Cle	Comb	%Rank	Allele	MHC	TAP	Cle	Comb	%Rank	Allele	MHC	TAP	Cle	Comb	%Rank	Allele	MHC	TAP	Cle	Comb	%Rank	Allele	MHC	TAP	Cle	Comb	%Rank	Allele	MHC	TAP	Cle	Comb	%Rank	Allele	MHC	TAP	Cle	Comb
0	167q	NNSLKITE	HLA-A*01:01	0.015000	-1454000	0.033555	-0.013800	50000000	HLA-A*02:01	0.007000	-1454000	0.033555	-0.021800	50000000	HLA-A*03:01	0.010000	-1454000	0.033555	-0.018800	50000000	HLA-A*24:02	0.004000	-1454000	0.033555	-0.024800	50000000	HLA-A*26:01	0.006000	-1454000	0.033555	-0.022800	50000000	HLA-B*07:02	0.010000	-1454000	0.033555	-0.018800	50000000	HLA-B*08:01	0.047000	-1454000	0.033555	0.018200	50000000	HLA-B*27:05	0.016000	-1454000	0.033555	-0.012800
N	Sequence Name	Peptide	Allele	MHC	TAP	Cle	Comb	%Rank	Allele	MHC	TAP	Cle	Comb	%Rank	Allele	MHC	TAP	Cle	Comb	%Rank	Allele	MHC	TAP	Cle	Comb	%Rank	Allele	MHC	TAP	Cle	Comb	%Rank	Allele	MHC	TAP	Cle	Comb	%Rank	Allele	MHC	TAP	Cle	Comb	%Rank	Allele	MHC	TAP	Cle	Comb
0	168q	NSLKITEE	HLA-A*01:01	0.027000	-1204000	0.110570	0.021778	50000000	HLA-A*02:01	0.016000	-1204000	0.110570	0.010778	50000000	HLA-A*03:01	0.023000	-1204000	0.110570	0.017778	50000000	HLA-A*24:02	0.009000	-1204000	0.110570	0.003778	50000000	HLA-A*26:01	0.016000	-1204000	0.110570	0.010778	50000000	HLA-B*07:02	0.017000	-1204000	0.110570	0.011778	50000000	HLA-B*08:01	0.044000	-1204000	0.110570	0.038778	50000000	HLA-B*27:05	0.018000	-1204000	0.110570	0.012778
N	Sequence Name	Peptide	Allele	MHC	TAP	Cle	Comb	%Rank	Allele	MHC	TAP	Cle	Comb	%Rank	Allele	MHC	TAP	Cle	Comb	%Rank	Allele	MHC	TAP	Cle	Comb	%Rank	Allele	MHC	TAP	Cle	Comb	%Rank	Allele	MHC	TAP	Cle	Comb	%Rank	Allele	MHC	TAP	Cle	Comb	%Rank	Allele	MHC	TAP	Cle	Comb
0	169o	PANNIKIT	HLA-A*01:01	0.017000	-1158000	0.281000	0.051275	50000000	HLA-A*02:01	0.009000	-1158000	0.281000	0.043275	50000000	HLA-A*03:01	0.011000	-1158000	0.281000	0.045275	50000000	HLA-A*24:02	0.005000	-1158000	0.281000	0.039275	50000000	HLA-A*26:01	0.005000	-1158000	0.281000	0.039275	50000000	HLA-B*07:02	0.013000	-1158000	0.281000	0.047275	50000000	HLA-B*08:01	0.016000	-1158000	0.281000	0.050275	50000000	HLA-B*27:05	0.011000	-1158000	0.281000	0.045275
N	Sequence Name	Peptide	Allele	MHC	TAP	Cle	Comb	%Rank	Allele	MHC	TAP	Cle	Comb	%Rank	Allele	MHC	TAP	Cle	Comb	%Rank	Allele	MHC	TAP	Cle	Comb	%Rank	Allele	MHC	TAP	Cle	Comb	%Rank	Allele	MHC	TAP	Cle	Comb	%Rank	Allele	MHC	TAP	Cle	Comb	%Rank	Allele	MHC	TAP	Cle	Comb
0	170o	ANNIKITE	HLA-A*01:01	0.014000	-1608000	0.065805	-0.011394	50000000	HLA-A*02:01	0.008000	-1608000	0.065805	-0.017394	50000000	HLA-A*03:01	0.014000	-1608000	0.065805	-0.011394	50000000	HLA-A*24:02	0.006000	-1608000	0.065805	-0.019394	50000000	HLA-A*26:01	0.003000	-1608000	0.065805	-0.022394	50000000	HLA-B*07:02	0.012000	-1608000	0.065805	-0.013394	50000000	HLA-B*08:01	0.035000	-1608000	0.065805	0.009606	50000000	HLA-B*27:05	0.016000	-1608000	0.065805	-0.009394
N	Sequence Name	Peptide	Allele	MHC	TAP	Cle	Comb	%Rank	Allele	MHC	TAP	Cle	Comb	%Rank	Allele	MHC	TAP	Cle	Comb	%Rank	Allele	MHC	TAP	Cle	Comb	%Rank	Allele	MHC	TAP	Cle	Comb	%Rank	Allele	MHC	TAP	Cle	Comb	%Rank	Allele	MHC	TAP	Cle	Comb	%Rank	Allele	MHC	TAP	Cle	Comb
0	171o	NNIKITEE	HLA-A*01:01	0.013000	-1308000	0.073320	-0.003203	50000000	HLA-A*02:01	0.009000	-1308000	0.073320	-0.007203	50000000	HLA-A*03:01	0.009000	-1308000	0.073320	-0.007203	50000000	HLA-A*24:02	0.006000	-1308000	0.073320	-0.010203	50000000	HLA-A*26:01	0.020000	-1308000	0.073320	0.003797	50000000	HLA-B*07:02	0.012000	-1308000	0.073320	-0.004203	50000000	HLA-B*08:01	0.035000	-1308000	0.073320	0.018797	50000000	HLA-B*27:05	0.017000	-1308000	0.073320	0.000797
N	Sequence Name	Peptide	Allele	MHC	TAP	Cle	Comb	%Rank	Allele	MHC	TAP	Cle	Comb	%Rank	Allele	MHC	TAP	Cle	Comb	%Rank	Allele	MHC	TAP	Cle	Comb	%Rank	Allele	MHC	TAP	Cle	Comb	%Rank	Allele	MHC	TAP	Cle	Comb	%Rank	Allele	MHC	TAP	Cle	Comb	%Rank	Allele	MHC	TAP	Cle	Comb
0	172q	QPPQTSIT	HLA-A*01:01	0.013000	-1458000	0.315854	0.047617	50000000	HLA-A*02:01	0.013000	-1458000	0.315854	0.047617	50000000	HLA-A*03:01	0.004000	-1458000	0.315854	0.038617	50000000	HLA-A*24:02	0.005000	-1458000	0.315854	0.039617	50000000	HLA-A*26:01	0.008000	-1458000	0.315854	0.042617	50000000	HLA-B*07:02	0.153000	-1458000	0.315854	0.187617	32000000	HLA-B*08:01	0.041000	-1458000	0.315854	0.075617	50000000	HLA-B*27:05	0.011000	-1458000	0.315854	0.045617
N	Sequence Name	Peptide	Allele	MHC	TAP	Cle	Comb	%Rank	Allele	MHC	TAP	Cle	Comb	%Rank	Allele	MHC	TAP	Cle	Comb	%Rank	Allele	MHC	TAP	Cle	Comb	%Rank	Allele	MHC	TAP	Cle	Comb	%Rank	Allele	MHC	TAP	Cle	Comb	%Rank	Allele	MHC	TAP	Cle	Comb	%Rank	Allele	MHC	TAP	Cle	Comb
0	173q	PPQTSITS	HLA-A*01:01	0.013000	-3224000	0.742182	0.099391	50000000	HLA-A*02:01	0.006000	-3224000	0.742182	0.092391	50000000	HLA-A*03:01	0.006000	-3224000	0.742182	0.092391	50000000	HLA-A*24:02	0.004000	-3224000	0.742182	0.090391	50000000	HLA-A*26:01	0.003000	-3224000	0.742182	0.089391	50000000	HLA-B*07:02	0.047000	-3224000	0.742182	0.133391	50000000	HLA-B*08:01	0.026000	-3224000	0.742182	0.112391	50000000	HLA-B*27:05	0.011000	-3224000	0.742182	0.097391
N	Sequence Name	Peptide	Allele	MHC	TAP	Cle	Comb	%Rank	Allele	MHC	TAP	Cle	Comb	%Rank	Allele	MHC	TAP	Cle	Comb	%Rank	Allele	MHC	TAP	Cle	Comb	%Rank	Allele	MHC	TAP	Cle	Comb	%Rank	Allele	MHC	TAP	Cle	Comb	%Rank	Allele	MHC	TAP	Cle	Comb	%Rank	Allele	MHC	TAP	Cle	Comb
0	174q	PQTSITSA	HLA-A*01:01	0.022000	-0.728000	0.939497	0.215187	32000000	HLA-A*02:01	0.045000	-0.728000	0.939497	0.238187	32000000	HLA-A*03:01	0.015000	-0.728000	0.939497	0.208187	32000000	HLA-A*24:02	0.014000	-0.728000	0.939497	0.207187	32000000	HLA-A*26:01	0.011000	-0.728000	0.939497	0.204187	32000000	HLA-B*07:02	0.014000	-0.728000	0.939497	0.207187	32000000	HLA-B*08:01	0.028000	-0.728000	0.939497	0.221187	32000000	HLA-B*27:05	0.055000	-0.728000	0.939497	0.248187
N	Sequence Name	Peptide	Allele	MHC	TAP	Cle	Comb	%Rank	Allele	MHC	TAP	Cle	Comb	%Rank	Allele	MHC	TAP	Cle	Comb	%Rank	Allele	MHC	TAP	Cle	Comb	%Rank	Allele	MHC	TAP	Cle	Comb	%Rank	Allele	MHC	TAP	Cle	Comb	%Rank	Allele	MHC	TAP	Cle	Comb	%Rank	Allele	MHC	TAP	Cle	Comb
0	175o	QPPQISIT	HLA-A*01:01	0.015000	-1458000	0.312590	0.048883	50000000	HLA-A*02:01	0.017000	-1458000	0.312590	0.050883	50000000	HLA-A*03:01	0.004000	-1458000	0.312590	0.037883	50000000	HLA-A*24:02	0.006000	-1458000	0.312590	0.039883	50000000	HLA-A*26:01	0.011000	-1458000	0.312590	0.044883	50000000	HLA-B*07:02	0.140000	-1458000	0.312590	0.173883	50000000	HLA-B*08:01	0.048000	-1458000	0.312590	0.081883	50000000	HLA-B*27:05	0.012000	-1458000	0.312590	0.045883
N	Sequence Name	Peptide	Allele	MHC	TAP	Cle	Comb	%Rank	Allele	MHC	TAP	Cle	Comb	%Rank	Allele	MHC	TAP	Cle	Comb	%Rank	Allele	MHC	TAP	Cle	Comb	%Rank	Allele	MHC	TAP	Cle	Comb	%Rank	Allele	MHC	TAP	Cle	Comb	%Rank	Allele	MHC	TAP	Cle	Comb	%Rank	Allele	MHC	TAP	Cle	Comb
0	176o	PPQISITS	HLA-A*01:01	0.015000	-3224000	0.758173	0.104989	50000000	HLA-A*02:01	0.008000	-3224000	0.758173	0.097989	50000000	HLA-A*03:01	0.006000	-3224000	0.758173	0.095989	50000000	HLA-A*24:02	0.005000	-3224000	0.758173	0.094989	50000000	HLA-A*26:01	0.003000	-3224000	0.758173	0.092989	50000000	HLA-B*07:02	0.050000	-3224000	0.758173	0.139989	50000000	HLA-B*08:01	0.034000	-3224000	0.758173	0.123989	50000000	HLA-B*27:05	0.012000	-3224000	0.758173	0.101989
N	Sequence Name	Peptide	Allele	MHC	TAP	Cle	Comb	%Rank	Allele	MHC	TAP	Cle	Comb	%Rank	Allele	MHC	TAP	Cle	Comb	%Rank	Allele	MHC	TAP	Cle	Comb	%Rank	Allele	MHC	TAP	Cle	Comb	%Rank	Allele	MHC	TAP	Cle	Comb	%Rank	Allele	MHC	TAP	Cle	Comb	%Rank	Allele	MHC	TAP	Cle	Comb
0	177o	PQISITSA	HLA-A*01:01	0.021000	-0.518000	0.941324	0.219848	32000000	HLA-A*02:01	0.100000	-0.518000	0.941324	0.298848	16000000	HLA-A*03:01	0.023000	-0.518000	0.941324	0.221848	32000000	HLA-A*24:02	0.023000	-0.518000	0.941324	0.221848	32000000	HLA-A*26:01	0.020000	-0.518000	0.941324	0.218848	32000000	HLA-B*07:02	0.018000	-0.518000	0.941324	0.216848	32000000	HLA-B*08:01	0.034000	-0.518000	0.941324	0.232848	32000000	HLA-B*27:05	0.064000	-0.518000	0.941324	0.262848
N	Sequence Name	Peptide	Allele	MHC	TAP	Cle	Comb	%Rank	Allele	MHC	TAP	Cle	Comb	%Rank	Allele	MHC	TAP	Cle	Comb	%Rank	Allele	MHC	TAP	Cle	Comb	%Rank	Allele	MHC	TAP	Cle	Comb	%Rank	Allele	MHC	TAP	Cle	Comb	%Rank	Allele	MHC	TAP	Cle	Comb	%Rank	Allele	MHC	TAP	Cle	Comb
0	178q	PPQTSITS	HLA-A*01:01	0.013000	-3224000	0.742182	0.099391	50000000	HLA-A*02:01	0.006000	-3224000	0.742182	0.092391	50000000	HLA-A*03:01	0.006000	-3224000	0.742182	0.092391	50000000	HLA-A*24:02	0.004000	-3224000	0.742182	0.090391	50000000	HLA-A*26:01	0.003000	-3224000	0.742182	0.089391	50000000	HLA-B*07:02	0.047000	-3224000	0.742182	0.133391	50000000	HLA-B*08:01	0.026000	-3224000	0.742182	0.112391	50000000	HLA-B*27:05	0.011000	-3224000	0.742182	0.097391
N	Sequence Name	Peptide	Allele	MHC	TAP	Cle	Comb	%Rank	Allele	MHC	TAP	Cle	Comb	%Rank	Allele	MHC	TAP	Cle	Comb	%Rank	Allele	MHC	TAP	Cle	Comb	%Rank	Allele	MHC	TAP	Cle	Comb	%Rank	Allele	MHC	TAP	Cle	Comb	%Rank	Allele	MHC	TAP	Cle	Comb	%Rank	Allele	MHC	TAP	Cle	Comb
0	179q	PQTSITSA	HLA-A*01:01	0.022000	-0.728000	0.939497	0.215187	32000000	HLA-A*02:01	0.045000	-0.728000	0.939497	0.238187	32000000	HLA-A*03:01	0.015000	-0.728000	0.939497	0.208187	32000000	HLA-A*24:02	0.014000	-0.728000	0.939497	0.207187	32000000	HLA-A*26:01	0.011000	-0.728000	0.939497	0.204187	32000000	HLA-B*07:02	0.014000	-0.728000	0.939497	0.207187	32000000	HLA-B*08:01	0.028000	-0.728000	0.939497	0.221187	32000000	HLA-B*27:05	0.055000	-0.728000	0.939497	0.248187
N	Sequence Name	Peptide	Allele	MHC	TAP	Cle	Comb	%Rank	Allele	MHC	TAP	Cle	Comb	%Rank	Allele	MHC	TAP	Cle	Comb	%Rank	Allele	MHC	TAP	Cle	Comb	%Rank	Allele	MHC	TAP	Cle	Comb	%Rank	Allele	MHC	TAP	Cle	Comb	%Rank	Allele	MHC	TAP	Cle	Comb	%Rank	Allele	MHC	TAP	Cle	Comb
0	180q	QTSITSAV	HLA-A*01:01	0.198000	0.192000	0.824421	0.388295	3000000	HLA-A*02:01	0.183000	0.192000	0.824421	0.373295	9000000	HLA-A*03:01	0.061000	0.192000	0.824421	0.251295	32000000	HLA-A*24:02	0.038000	0.192000	0.824421	0.228295	32000000	HLA-A*26:01	0.213000	0.192000	0.824421	0.403295	3000000	HLA-B*07:02	0.145000	0.192000	0.824421	0.335295	8000000	HLA-B*08:01	0.099000	0.192000	0.824421	0.289295	32000000	HLA-B*27:05	0.028000	0.192000	0.824421	0.218295
N	Sequence Name	Peptide	Allele	MHC	TAP	Cle	Comb	%Rank	Allele	MHC	TAP	Cle	Comb	%Rank	Allele	MHC	TAP	Cle	Comb	%Rank	Allele	MHC	TAP	Cle	Comb	%Rank	Allele	MHC	TAP	Cle	Comb	%Rank	Allele	MHC	TAP	Cle	Comb	%Rank	Allele	MHC	TAP	Cle	Comb	%Rank	Allele	MHC	TAP	Cle	Comb
0	181o	PPQISITS	HLA-A*01:01	0.015000	-3224000	0.758173	0.104989	50000000	HLA-A*02:01	0.008000	-3224000	0.758173	0.097989	50000000	HLA-A*03:01	0.006000	-3224000	0.758173	0.095989	50000000	HLA-A*24:02	0.005000	-3224000	0.758173	0.094989	50000000	HLA-A*26:01	0.003000	-3224000	0.758173	0.092989	50000000	HLA-B*07:02	0.050000	-3224000	0.758173	0.139989	50000000	HLA-B*08:01	0.034000	-3224000	0.758173	0.123989	50000000	HLA-B*27:05	0.012000	-3224000	0.758173	0.101989
N	Sequence Name	Peptide	Allele	MHC	TAP	Cle	Comb	%Rank	Allele	MHC	TAP	Cle	Comb	%Rank	Allele	MHC	TAP	Cle	Comb	%Rank	Allele	MHC	TAP	Cle	Comb	%Rank	Allele	MHC	TAP	Cle	Comb	%Rank	Allele	MHC	TAP	Cle	Comb	%Rank	Allele	MHC	TAP	Cle	Comb	%Rank	Allele	MHC	TAP	Cle	Comb
0	182o	PQISITSA	HLA-A*01:01	0.021000	-0.518000	0.941324	0.219848	32000000	HLA-A*02:01	0.100000	-0.518000	0.941324	0.298848	16000000	HLA-A*03:01	0.023000	-0.518000	0.941324	0.221848	32000000	HLA-A*24:02	0.023000	-0.518000	0.941324	0.221848	32000000	HLA-A*26:01	0.020000	-0.518000	0.941324	0.218848	32000000	HLA-B*07:02	0.018000	-0.518000	0.941324	0.216848	32000000	HLA-B*08:01	0.034000	-0.518000	0.941324	0.232848	32000000	HLA-B*27:05	0.064000	-0.518000	0.941324	0.262848
N	Sequence Name	Peptide	Allele	MHC	TAP	Cle	Comb	%Rank	Allele	MHC	TAP	Cle	Comb	%Rank	Allele	MHC	TAP	Cle	Comb	%Rank	Allele	MHC	TAP	Cle	Comb	%Rank	Allele	MHC	TAP	Cle	Comb	%Rank	Allele	MHC	TAP	Cle	Comb	%Rank	Allele	MHC	TAP	Cle	Comb	%Rank	Allele	MHC	TAP	Cle	Comb
0	183o	QISITSAV	HLA-A*01:01	0.092000	0.282000	0.716008	0.260152	16000000	HLA-A*02:01	0.279000	0.282000	0.716008	0.447152	6000000	HLA-A*03:01	0.061000	0.282000	0.716008	0.229152	32000000	HLA-A*24:02	0.027000	0.282000	0.716008	0.195152	32000000	HLA-A*26:01	0.145000	0.282000	0.716008	0.313152	8000000	HLA-B*07:02	0.142000	0.282000	0.716008	0.310152	16000000	HLA-B*08:01	0.136000	0.282000	0.716008	0.304152	16000000	HLA-B*27:05	0.035000	0.282000	0.716008	0.203152
N	Sequence Name	Peptide	Allele	MHC	TAP	Cle	Comb	%Rank	Allele	MHC	TAP	Cle	Comb	%Rank	Allele	MHC	TAP	Cle	Comb	%Rank	Allele	MHC	TAP	Cle	Comb	%Rank	Allele	MHC	TAP	Cle	Comb	%Rank	Allele	MHC	TAP	Cle	Comb	%Rank	Allele	MHC	TAP	Cle	Comb	%Rank	Allele	MHC	TAP	Cle	Comb
0	184q	AMRPNFTI	HLA-A*01:01	0.043000	1008000	0.907059	0.272288	16000000	HLA-A*02:01	0.399000	1008000	0.907059	0.628288	3000000	HLA-A*03:01	0.122000	1008000	0.907059	0.351288	7000000	HLA-A*24:02	0.265000	1008000	0.907059	0.494288	3000000	HLA-A*26:01	0.028000	1008000	0.907059	0.257288	16000000	HLA-B*07:02	0.311000	1008000	0.907059	0.540288	1500000	HLA-B*08:01	0.343000	1008000	0.907059	0.572288	1500000	HLA-B*27:05	0.115000	1008000	0.907059	0.344288
N	Sequence Name	Peptide	Allele	MHC	TAP	Cle	Comb	%Rank	Allele	MHC	TAP	Cle	Comb	%Rank	Allele	MHC	TAP	Cle	Comb	%Rank	Allele	MHC	TAP	Cle	Comb	%Rank	Allele	MHC	TAP	Cle	Comb	%Rank	Allele	MHC	TAP	Cle	Comb	%Rank	Allele	MHC	TAP	Cle	Comb	%Rank	Allele	MHC	TAP	Cle	Comb
0	185q	MRPNFTIK	HLA-A*01:01	0.028000	0.776000	0.941180	0.259165	16000000	HLA-A*02:01	0.018000	0.776000	0.941180	0.249166	32000000	HLA-A*03:01	0.107000	0.776000	0.941180	0.338165	8000000	HLA-A*24:02	0.021000	0.776000	0.941180	0.252165	32000000	HLA-A*26:01	0.021000	0.776000	0.941180	0.252165	16000000	HLA-B*07:02	0.023000	0.776000	0.941180	0.254166	32000000	HLA-B*08:01	0.073000	0.776000	0.941180	0.304165	16000000	HLA-B*27:05	0.430000	0.776000	0.941180	0.661165
N	Sequence Name	Peptide	Allele	MHC	TAP	Cle	Comb	%Rank	Allele	MHC	TAP	Cle	Comb	%Rank	Allele	MHC	TAP	Cle	Comb	%Rank	Allele	MHC	TAP	Cle	Comb	%Rank	Allele	MHC	TAP	Cle	Comb	%Rank	Allele	MHC	TAP	Cle	Comb	%Rank	Allele	MHC	TAP	Cle	Comb	%Rank	Allele	MHC	TAP	Cle	Comb
0	186q	RPNFTIKG	HLA-A*01:01	0.019000	-1944000	0.764601	0.142435	50000000	HLA-A*02:01	0.012000	-1944000	0.764601	0.135435	50000000	HLA-A*03:01	0.019000	-1944000	0.764601	0.142435	50000000	HLA-A*24:02	0.013000	-1944000	0.764601	0.136435	50000000	HLA-A*26:01	0.005000	-1944000	0.764601	0.128435	50000000	HLA-B*07:02	0.201000	-1944000	0.764601	0.324435	9000000	HLA-B*08:01	0.061000	-1944000	0.764601	0.184435	50000000	HLA-B*27:05	0.039000	-1944000	0.764601	0.162435
N	Sequence Name	Peptide	Allele	MHC	TAP	Cle	Comb	%Rank	Allele	MHC	TAP	Cle	Comb	%Rank	Allele	MHC	TAP	Cle	Comb	%Rank	Allele	MHC	TAP	Cle	Comb	%Rank	Allele	MHC	TAP	Cle	Comb	%Rank	Allele	MHC	TAP	Cle	Comb	%Rank	Allele	MHC	TAP	Cle	Comb	%Rank	Allele	MHC	TAP	Cle	Comb
0	187o	AMRHNFTI	HLA-A*01:01	0.045000	1008000	0.799995	0.250199	32000000	HLA-A*02:01	0.365000	1008000	0.799995	0.570199	4000000	HLA-A*03:01	0.117000	1008000	0.799995	0.322199	9000000	HLA-A*24:02	0.241000	1008000	0.799995	0.446199	4000000	HLA-A*26:01	0.031000	1008000	0.799995	0.236199	32000000	HLA-B*07:02	0.313000	1008000	0.799995	0.518199	2000000	HLA-B*08:01	0.462000	1008000	0.799995	0.667199	0.800000	HLA-B*27:05	0.120000	1008000	0.799995	0.325199
N	Sequence Name	Peptide	Allele	MHC	TAP	Cle	Comb	%Rank	Allele	MHC	TAP	Cle	Comb	%Rank	Allele	MHC	TAP	Cle	Comb	%Rank	Allele	MHC	TAP	Cle	Comb	%Rank	Allele	MHC	TAP	Cle	Comb	%Rank	Allele	MHC	TAP	Cle	Comb	%Rank	Allele	MHC	TAP	Cle	Comb	%Rank	Allele	MHC	TAP	Cle	Comb
0	188o	MRHNFTIK	HLA-A*01:01	0.021000	0.866000	0.870041	0.238409	32000000	HLA-A*02:01	0.013000	0.866000	0.870041	0.230409	32000000	HLA-A*03:01	0.180000	0.866000	0.870041	0.397409	5000000	HLA-A*24:02	0.015000	0.866000	0.870041	0.232409	32000000	HLA-A*26:01	0.017000	0.866000	0.870041	0.234409	32000000	HLA-B*07:02	0.025000	0.866000	0.870041	0.242409	32000000	HLA-B*08:01	0.091000	0.866000	0.870041	0.308409	16000000	HLA-B*27:05	0.575000	0.866000	0.870041	0.792409
N	Sequence Name	Peptide	Allele	MHC	TAP	Cle	Comb	%Rank	Allele	MHC	TAP	Cle	Comb	%Rank	Allele	MHC	TAP	Cle	Comb	%Rank	Allele	MHC	TAP	Cle	Comb	%Rank	Allele	MHC	TAP	Cle	Comb	%Rank	Allele	MHC	TAP	Cle	Comb	%Rank	Allele	MHC	TAP	Cle	Comb	%Rank	Allele	MHC	TAP	Cle	Comb
0	189o	RHNFTIKG	HLA-A*01:01	0.014000	-1410000	0.745157	0.146410	50000000	HLA-A*02:01	0.012000	-1410000	0.745157	0.144410	50000000	HLA-A*03:01	0.024000	-1410000	0.745157	0.156410	50000000	HLA-A*24:02	0.031000	-1410000	0.745157	0.163410	50000000	HLA-A*26:01	0.003000	-1410000	0.745157	0.135410	50000000	HLA-B*07:02	0.020000	-1410000	0.745157	0.152410	50000000	HLA-B*08:01	0.023000	-1410000	0.745157	0.155410	50000000	HLA-B*27:05	0.083000	-1410000	0.745157	0.215410
N	Sequence Name	Peptide	Allele	MHC	TAP	Cle	Comb	%Rank	Allele	MHC	TAP	Cle	Comb	%Rank	Allele	MHC	TAP	Cle	Comb	%Rank	Allele	MHC	TAP	Cle	Comb	%Rank	Allele	MHC	TAP	Cle	Comb	%Rank	Allele	MHC	TAP	Cle	Comb	%Rank	Allele	MHC	TAP	Cle	Comb	%Rank	Allele	MHC	TAP	Cle	Comb
0	190q	DTSLSGFK	HLA-A*01:01	0.113000	0.162000	0.366585	0.199532	32000000	HLA-A*02:01	0.013000	0.162000	0.366585	0.099532	50000000	HLA-A*03:01	0.257000	0.162000	0.366585	0.343532	8000000	HLA-A*24:02	0.010000	0.162000	0.366585	0.096532	50000000	HLA-A*26:01	0.153000	0.162000	0.366585	0.239532	32000000	HLA-B*07:02	0.008000	0.162000	0.366585	0.094532	50000000	HLA-B*08:01	0.018000	0.162000	0.366585	0.104532	50000000	HLA-B*27:05	0.027000	0.162000	0.366585	0.113532
N	Sequence Name	Peptide	Allele	MHC	TAP	Cle	Comb	%Rank	Allele	MHC	TAP	Cle	Comb	%Rank	Allele	MHC	TAP	Cle	Comb	%Rank	Allele	MHC	TAP	Cle	Comb	%Rank	Allele	MHC	TAP	Cle	Comb	%Rank	Allele	MHC	TAP	Cle	Comb	%Rank	Allele	MHC	TAP	Cle	Comb	%Rank	Allele	MHC	TAP	Cle	Comb
0	191q	TSLSGFKL	HLA-A*01:01	0.093000	1054000	0.961151	0.335609	5000000	HLA-A*02:01	0.137000	1054000	0.961151	0.379609	9000000	HLA-A*03:01	0.062000	1054000	0.961151	0.304609	16000000	HLA-A*24:02	0.170000	1054000	0.961151	0.412609	4000000	HLA-A*26:01	0.043000	1054000	0.961151	0.285609	16000000	HLA-B*07:02	0.089000	1054000	0.961151	0.331609	8000000	HLA-B*08:01	0.100000	1054000	0.961151	0.342609	10000000	HLA-B*27:05	0.066000	1054000	0.961151	0.308609
N	Sequence Name	Peptide	Allele	MHC	TAP	Cle	Comb	%Rank	Allele	MHC	TAP	Cle	Comb	%Rank	Allele	MHC	TAP	Cle	Comb	%Rank	Allele	MHC	TAP	Cle	Comb	%Rank	Allele	MHC	TAP	Cle	Comb	%Rank	Allele	MHC	TAP	Cle	Comb	%Rank	Allele	MHC	TAP	Cle	Comb	%Rank	Allele	MHC	TAP	Cle	Comb
0	192q	SLSGFKLK	HLA-A*01:01	0.073000	0.522000	0.795055	0.264937	16000000	HLA-A*02:01	0.051000	0.522000	0.795055	0.242937	32000000	HLA-A*03:01	0.655000	0.522000	0.795055	0.846937	0.300000	HLA-A*24:02	0.028000	0.522000	0.795055	0.219937	32000000	HLA-A*26:01	0.043000	0.522000	0.795055	0.234937	32000000	HLA-B*07:02	0.014000	0.522000	0.795055	0.205937	32000000	HLA-B*08:01	0.061000	0.522000	0.795055	0.252937	32000000	HLA-B*27:05	0.080000	0.522000	0.795055	0.271937
N	Sequence Name	Peptide	Allele	MHC	TAP	Cle	Comb	%Rank	Allele	MHC	TAP	Cle	Comb	%Rank	Allele	MHC	TAP	Cle	Comb	%Rank	Allele	MHC	TAP	Cle	Comb	%Rank	Allele	MHC	TAP	Cle	Comb	%Rank	Allele	MHC	TAP	Cle	Comb	%Rank	Allele	MHC	TAP	Cle	Comb	%Rank	Allele	MHC	TAP	Cle	Comb
0	193q	LSGFKLKD	HLA-A*01:01	0.048000	-2002000	0.383530	0.084244	50000000	HLA-A*02:01	0.009000	-2002000	0.383530	0.045244	50000000	HLA-A*03:01	0.024000	-2002000	0.383530	0.060244	50000000	HLA-A*24:02	0.009000	-2002000	0.383530	0.045244	50000000	HLA-A*26:01	0.007000	-2002000	0.383530	0.043244	50000000	HLA-B*07:02	0.007000	-2002000	0.383530	0.043244	50000000	HLA-B*08:01	0.021000	-2002000	0.383530	0.057244	50000000	HLA-B*27:05	0.010000	-2002000	0.383530	0.046244
N	Sequence Name	Peptide	Allele	MHC	TAP	Cle	Comb	%Rank	Allele	MHC	TAP	Cle	Comb	%Rank	Allele	MHC	TAP	Cle	Comb	%Rank	Allele	MHC	TAP	Cle	Comb	%Rank	Allele	MHC	TAP	Cle	Comb	%Rank	Allele	MHC	TAP	Cle	Comb	%Rank	Allele	MHC	TAP	Cle	Comb	%Rank	Allele	MHC	TAP	Cle	Comb
0	194q	SGFKLKDC	HLA-A*01:01	0.013000	0.094000	0.037331	0.023749	50000000	HLA-A*02:01	0.020000	0.094000	0.037331	0.030749	50000000	HLA-A*03:01	0.017000	0.094000	0.037331	0.027749	50000000	HLA-A*24:02	0.009000	0.094000	0.037331	0.019749	50000000	HLA-A*26:01	0.006000	0.094000	0.037331	0.016749	50000000	HLA-B*07:02	0.020000	0.094000	0.037331	0.030749	50000000	HLA-B*08:01	0.057000	0.094000	0.037331	0.067749	50000000	HLA-B*27:05	0.026000	0.094000	0.037331	0.036749
N	Sequence Name	Peptide	Allele	MHC	TAP	Cle	Comb	%Rank	Allele	MHC	TAP	Cle	Comb	%Rank	Allele	MHC	TAP	Cle	Comb	%Rank	Allele	MHC	TAP	Cle	Comb	%Rank	Allele	MHC	TAP	Cle	Comb	%Rank	Allele	MHC	TAP	Cle	Comb	%Rank	Allele	MHC	TAP	Cle	Comb	%Rank	Allele	MHC	TAP	Cle	Comb
0	195q	GFKLKDCV	HLA-A*01:01	0.024000	0.316000	0.224019	0.082304	50000000	HLA-A*02:01	0.031000	0.316000	0.224019	0.089304	50000000	HLA-A*03:01	0.017000	0.316000	0.224019	0.075304	50000000	HLA-A*24:02	0.066000	0.316000	0.224019	0.124304	50000000	HLA-A*26:01	0.005000	0.316000	0.224019	0.063304	50000000	HLA-B*07:02	0.021000	0.316000	0.224019	0.079304	50000000	HLA-B*08:01	0.176000	0.316000	0.224019	0.234304	32000000	HLA-B*27:05	0.032000	0.316000	0.224019	0.090304
N	Sequence Name	Peptide	Allele	MHC	TAP	Cle	Comb	%Rank	Allele	MHC	TAP	Cle	Comb	%Rank	Allele	MHC	TAP	Cle	Comb	%Rank	Allele	MHC	TAP	Cle	Comb	%Rank	Allele	MHC	TAP	Cle	Comb	%Rank	Allele	MHC	TAP	Cle	Comb	%Rank	Allele	MHC	TAP	Cle	Comb	%Rank	Allele	MHC	TAP	Cle	Comb
0	196o	DTSFKLKD	HLA-A*01:01	0.044000	-2118000	0.096076	0.012667	50000000	HLA-A*02:01	0.006000	-2118000	0.096076	-0.025333	50000000	HLA-A*03:01	0.013000	-2118000	0.096076	-0.018333	50000000	HLA-A*24:02	0.004000	-2118000	0.096076	-0.027333	50000000	HLA-A*26:01	0.045000	-2118000	0.096076	0.013667	50000000	HLA-B*07:02	0.004000	-2118000	0.096076	-0.027333	50000000	HLA-B*08:01	0.013000	-2118000	0.096076	-0.018333	50000000	HLA-B*27:05	0.006000	-2118000	0.096076	-0.025333
N	Sequence Name	Peptide	Allele	MHC	TAP	Cle	Comb	%Rank	Allele	MHC	TAP	Cle	Comb	%Rank	Allele	MHC	TAP	Cle	Comb	%Rank	Allele	MHC	TAP	Cle	Comb	%Rank	Allele	MHC	TAP	Cle	Comb	%Rank	Allele	MHC	TAP	Cle	Comb	%Rank	Allele	MHC	TAP	Cle	Comb	%Rank	Allele	MHC	TAP	Cle	Comb
0	197o	TSFKLKDC	HLA-A*01:01	0.031000	0.302000	0.063435	0.052823	50000000	HLA-A*02:01	0.022000	0.302000	0.063435	0.043823	50000000	HLA-A*03:01	0.028000	0.302000	0.063435	0.049823	50000000	HLA-A*24:02	0.010000	0.302000	0.063435	0.031823	50000000	HLA-A*26:01	0.018000	0.302000	0.063435	0.039823	50000000	HLA-B*07:02	0.019000	0.302000	0.063435	0.040823	50000000	HLA-B*08:01	0.039000	0.302000	0.063435	0.060823	50000000	HLA-B*27:05	0.021000	0.302000	0.063435	0.042823
N	Sequence Name	Peptide	Allele	MHC	TAP	Cle	Comb	%Rank	Allele	MHC	TAP	Cle	Comb	%Rank	Allele	MHC	TAP	Cle	Comb	%Rank	Allele	MHC	TAP	Cle	Comb	%Rank	Allele	MHC	TAP	Cle	Comb	%Rank	Allele	MHC	TAP	Cle	Comb	%Rank	Allele	MHC	TAP	Cle	Comb	%Rank	Allele	MHC	TAP	Cle	Comb
0	198o	SFKLKDCV	HLA-A*01:01	0.033000	0.484000	0.291777	0.110750	50000000	HLA-A*02:01	0.047000	0.484000	0.291777	0.124750	50000000	HLA-A*03:01	0.024000	0.484000	0.291777	0.101750	50000000	HLA-A*24:02	0.097000	0.484000	0.291777	0.174750	50000000	HLA-A*26:01	0.012000	0.484000	0.291777	0.089750	50000000	HLA-B*07:02	0.041000	0.484000	0.291777	0.118750	50000000	HLA-B*08:01	0.289000	0.484000	0.291777	0.366750	8000000	HLA-B*27:05	0.038000	0.484000	0.291777	0.115750
N	Sequence Name	Peptide	Allele	MHC	TAP	Cle	Comb	%Rank	Allele	MHC	TAP	Cle	Comb	%Rank	Allele	MHC	TAP	Cle	Comb	%Rank	Allele	MHC	TAP	Cle	Comb	%Rank	Allele	MHC	TAP	Cle	Comb	%Rank	Allele	MHC	TAP	Cle	Comb	%Rank	Allele	MHC	TAP	Cle	Comb	%Rank	Allele	MHC	TAP	Cle	Comb
0	199q	VMFLARGI	HLA-A*01:01	0.040000	0.920000	0.175251	0.102431	50000000	HLA-A*02:01	0.389000	0.920000	0.175251	0.451431	6000000	HLA-A*03:01	0.118000	0.920000	0.175251	0.180431	50000000	HLA-A*24:02	0.112000	0.920000	0.175251	0.174431	50000000	HLA-A*26:01	0.027000	0.920000	0.175251	0.089431	50000000	HLA-B*07:02	0.102000	0.920000	0.175251	0.164431	50000000	HLA-B*08:01	0.161000	0.920000	0.175251	0.223431	32000000	HLA-B*27:05	0.147000	0.920000	0.175251	0.209431
N	Sequence Name	Peptide	Allele	MHC	TAP	Cle	Comb	%Rank	Allele	MHC	TAP	Cle	Comb	%Rank	Allele	MHC	TAP	Cle	Comb	%Rank	Allele	MHC	TAP	Cle	Comb	%Rank	Allele	MHC	TAP	Cle	Comb	%Rank	Allele	MHC	TAP	Cle	Comb	%Rank	Allele	MHC	TAP	Cle	Comb	%Rank	Allele	MHC	TAP	Cle	Comb
0	200q	MFLARGIV	HLA-A*01:01	0.036000	0.488000	0.666423	0.198145	32000000	HLA-A*02:01	0.179000	0.488000	0.666423	0.341145	16000000	HLA-A*03:01	0.053000	0.488000	0.666423	0.215145	32000000	HLA-A*24:02	0.156000	0.488000	0.666423	0.318145	10000000	HLA-A*26:01	0.022000	0.488000	0.666423	0.184145	32000000	HLA-B*07:02	0.122000	0.488000	0.666423	0.284145	16000000	HLA-B*08:01	0.340000	0.488000	0.666423	0.502145	3000000	HLA-B*27:05	0.105000	0.488000	0.666423	0.267145
N	Sequence Name	Peptide	Allele	MHC	TAP	Cle	Comb	%Rank	Allele	MHC	TAP	Cle	Comb	%Rank	Allele	MHC	TAP	Cle	Comb	%Rank	Allele	MHC	TAP	Cle	Comb	%Rank	Allele	MHC	TAP	Cle	Comb	%Rank	Allele	MHC	TAP	Cle	Comb	%Rank	Allele	MHC	TAP	Cle	Comb	%Rank	Allele	MHC	TAP	Cle	Comb
0	201q	FLARGIVF	HLA-A*01:01	0.120000	2316000	0.697158	0.334761	5000000	HLA-A*02:01	0.389000	2316000	0.697158	0.603761	4000000	HLA-A*03:01	0.091000	2316000	0.697158	0.305761	16000000	HLA-A*24:02	0.208000	2316000	0.697158	0.422761	4000000	HLA-A*26:01	0.269000	2316000	0.697158	0.483761	2000000	HLA-B*07:02	0.207000	2316000	0.697158	0.421761	4000000	HLA-B*08:01	0.352000	2316000	0.697158	0.566761	1500000	HLA-B*27:05	0.101000	2316000	0.697158	0.315761
N	Sequence Name	Peptide	Allele	MHC	TAP	Cle	Comb	%Rank	Allele	MHC	TAP	Cle	Comb	%Rank	Allele	MHC	TAP	Cle	Comb	%Rank	Allele	MHC	TAP	Cle	Comb	%Rank	Allele	MHC	TAP	Cle	Comb	%Rank	Allele	MHC	TAP	Cle	Comb	%Rank	Allele	MHC	TAP	Cle	Comb	%Rank	Allele	MHC	TAP	Cle	Comb
0	202o	VMFLARGV	HLA-A*01:01	0.042000	0.700000	0.254395	0.116739	50000000	HLA-A*02:01	0.541000	0.700000	0.254395	0.615739	3000000	HLA-A*03:01	0.121000	0.700000	0.254395	0.195739	32000000	HLA-A*24:02	0.050000	0.700000	0.254395	0.124739	50000000	HLA-A*26:01	0.037000	0.700000	0.254395	0.111739	50000000	HLA-B*07:02	0.100000	0.700000	0.254395	0.174739	50000000	HLA-B*08:01	0.150000	0.700000	0.254395	0.224739	32000000	HLA-B*27:05	0.111000	0.700000	0.254395	0.185739
N	Sequence Name	Peptide	Allele	MHC	TAP	Cle	Comb	%Rank	Allele	MHC	TAP	Cle	Comb	%Rank	Allele	MHC	TAP	Cle	Comb	%Rank	Allele	MHC	TAP	Cle	Comb	%Rank	Allele	MHC	TAP	Cle	Comb	%Rank	Allele	MHC	TAP	Cle	Comb	%Rank	Allele	MHC	TAP	Cle	Comb	%Rank	Allele	MHC	TAP	Cle	Comb
0	203o	MFLARGVV	HLA-A*01:01	0.036000	0.488000	0.828111	0.234525	32000000	HLA-A*02:01	0.175000	0.488000	0.828111	0.373525	9000000	HLA-A*03:01	0.051000	0.488000	0.828111	0.249525	32000000	HLA-A*24:02	0.164000	0.488000	0.828111	0.362525	6000000	HLA-A*26:01	0.023000	0.488000	0.828111	0.221525	32000000	HLA-B*07:02	0.154000	0.488000	0.828111	0.352525	7000000	HLA-B*08:01	0.358000	0.488000	0.828111	0.556525	1500000	HLA-B*27:05	0.118000	0.488000	0.828111	0.316525
N	Sequence Name	Peptide	Allele	MHC	TAP	Cle	Comb	%Rank	Allele	MHC	TAP	Cle	Comb	%Rank	Allele	MHC	TAP	Cle	Comb	%Rank	Allele	MHC	TAP	Cle	Comb	%Rank	Allele	MHC	TAP	Cle	Comb	%Rank	Allele	MHC	TAP	Cle	Comb	%Rank	Allele	MHC	TAP	Cle	Comb	%Rank	Allele	MHC	TAP	Cle	Comb
0	204o	FLARGVVF	HLA-A*01:01	0.111000	2316000	0.759000	0.339675	5000000	HLA-A*02:01	0.365000	2316000	0.759000	0.593675	4000000	HLA-A*03:01	0.083000	2316000	0.759000	0.311675	10000000	HLA-A*24:02	0.214000	2316000	0.759000	0.442675	4000000	HLA-A*26:01	0.235000	2316000	0.759000	0.463675	2000000	HLA-B*07:02	0.214000	2316000	0.759000	0.442675	3000000	HLA-B*08:01	0.348000	2316000	0.759000	0.576675	1500000	HLA-B*27:05	0.101000	2316000	0.759000	0.329675
N	Sequence Name	Peptide	Allele	MHC	TAP	Cle	Comb	%Rank	Allele	MHC	TAP	Cle	Comb	%Rank	Allele	MHC	TAP	Cle	Comb	%Rank	Allele	MHC	TAP	Cle	Comb	%Rank	Allele	MHC	TAP	Cle	Comb	%Rank	Allele	MHC	TAP	Cle	Comb	%Rank	Allele	MHC	TAP	Cle	Comb	%Rank	Allele	MHC	TAP	Cle	Comb
0	205q	FLARGIVF	HLA-A*01:01	0.120000	2316000	0.697158	0.334761	5000000	HLA-A*02:01	0.389000	2316000	0.697158	0.603761	4000000	HLA-A*03:01	0.091000	2316000	0.697158	0.305761	16000000	HLA-A*24:02	0.208000	2316000	0.697158	0.422761	4000000	HLA-A*26:01	0.269000	2316000	0.697158	0.483761	2000000	HLA-B*07:02	0.207000	2316000	0.697158	0.421761	4000000	HLA-B*08:01	0.352000	2316000	0.697158	0.566761	1500000	HLA-B*27:05	0.101000	2316000	0.697158	0.315761
N	Sequence Name	Peptide	Allele	MHC	TAP	Cle	Comb	%Rank	Allele	MHC	TAP	Cle	Comb	%Rank	Allele	MHC	TAP	Cle	Comb	%Rank	Allele	MHC	TAP	Cle	Comb	%Rank	Allele	MHC	TAP	Cle	Comb	%Rank	Allele	MHC	TAP	Cle	Comb	%Rank	Allele	MHC	TAP	Cle	Comb	%Rank	Allele	MHC	TAP	Cle	Comb
0	206q	LARGIVFM	HLA-A*01:01	0.054000	0.524000	0.918759	0.273821	16000000	HLA-A*02:01	0.099000	0.524000	0.918759	0.318821	16000000	HLA-A*03:01	0.074000	0.524000	0.918759	0.293821	16000000	HLA-A*24:02	0.048000	0.524000	0.918759	0.267821	16000000	HLA-A*26:01	0.133000	0.524000	0.918759	0.352821	5000000	HLA-B*07:02	0.361000	0.524000	0.918759	0.580821	1500000	HLA-B*08:01	0.288000	0.524000	0.918759	0.507821	3000000	HLA-B*27:05	0.077000	0.524000	0.918759	0.296821
N	Sequence Name	Peptide	Allele	MHC	TAP	Cle	Comb	%Rank	Allele	MHC	TAP	Cle	Comb	%Rank	Allele	MHC	TAP	Cle	Comb	%Rank	Allele	MHC	TAP	Cle	Comb	%Rank	Allele	MHC	TAP	Cle	Comb	%Rank	Allele	MHC	TAP	Cle	Comb	%Rank	Allele	MHC	TAP	Cle	Comb	%Rank	Allele	MHC	TAP	Cle	Comb
0	207q	ARGIVFMC	HLA-A*01:01	0.016000	0.266000	0.150979	0.056620	50000000	HLA-A*02:01	0.024000	0.266000	0.150979	0.064620	50000000	HLA-A*03:01	0.013000	0.266000	0.150979	0.053620	50000000	HLA-A*24:02	0.019000	0.266000	0.150979	0.059620	50000000	HLA-A*26:01	0.003000	0.266000	0.150979	0.043620	50000000	HLA-B*07:02	0.013000	0.266000	0.150979	0.053620	50000000	HLA-B*08:01	0.039000	0.266000	0.150979	0.079620	50000000	HLA-B*27:05	0.222000	0.266000	0.150979	0.262620
N	Sequence Name	Peptide	Allele	MHC	TAP	Cle	Comb	%Rank	Allele	MHC	TAP	Cle	Comb	%Rank	Allele	MHC	TAP	Cle	Comb	%Rank	Allele	MHC	TAP	Cle	Comb	%Rank	Allele	MHC	TAP	Cle	Comb	%Rank	Allele	MHC	TAP	Cle	Comb	%Rank	Allele	MHC	TAP	Cle	Comb	%Rank	Allele	MHC	TAP	Cle	Comb
0	208o	FLARGVVF	HLA-A*01:01	0.111000	2316000	0.759000	0.339675	5000000	HLA-A*02:01	0.365000	2316000	0.759000	0.593675	4000000	HLA-A*03:01	0.083000	2316000	0.759000	0.311675	10000000	HLA-A*24:02	0.214000	2316000	0.759000	0.442675	4000000	HLA-A*26:01	0.235000	2316000	0.759000	0.463675	2000000	HLA-B*07:02	0.214000	2316000	0.759000	0.442675	3000000	HLA-B*08:01	0.348000	2316000	0.759000	0.576675	1500000	HLA-B*27:05	0.101000	2316000	0.759000	0.329675
N	Sequence Name	Peptide	Allele	MHC	TAP	Cle	Comb	%Rank	Allele	MHC	TAP	Cle	Comb	%Rank	Allele	MHC	TAP	Cle	Comb	%Rank	Allele	MHC	TAP	Cle	Comb	%Rank	Allele	MHC	TAP	Cle	Comb	%Rank	Allele	MHC	TAP	Cle	Comb	%Rank	Allele	MHC	TAP	Cle	Comb	%Rank	Allele	MHC	TAP	Cle	Comb
0	209o	LARGVVFM	HLA-A*01:01	0.050000	0.524000	0.876417	0.260294	16000000	HLA-A*02:01	0.090000	0.524000	0.876417	0.300294	16000000	HLA-A*03:01	0.073000	0.524000	0.876417	0.283294	16000000	HLA-A*24:02	0.045000	0.524000	0.876417	0.255294	32000000	HLA-A*26:01	0.127000	0.524000	0.876417	0.337294	6000000	HLA-B*07:02	0.387000	0.524000	0.876417	0.597294	1500000	HLA-B*08:01	0.253000	0.524000	0.876417	0.463294	4000000	HLA-B*27:05	0.072000	0.524000	0.876417	0.282294
N	Sequence Name	Peptide	Allele	MHC	TAP	Cle	Comb	%Rank	Allele	MHC	TAP	Cle	Comb	%Rank	Allele	MHC	TAP	Cle	Comb	%Rank	Allele	MHC	TAP	Cle	Comb	%Rank	Allele	MHC	TAP	Cle	Comb	%Rank	Allele	MHC	TAP	Cle	Comb	%Rank	Allele	MHC	TAP	Cle	Comb	%Rank	Allele	MHC	TAP	Cle	Comb
0	210o	ARGVVFMC	HLA-A*01:01	0.015000	0.266000	0.154227	0.056351	50000000	HLA-A*02:01	0.022000	0.266000	0.154227	0.063351	50000000	HLA-A*03:01	0.013000	0.266000	0.154227	0.054351	50000000	HLA-A*24:02	0.017000	0.266000	0.154227	0.058351	50000000	HLA-A*26:01	0.002000	0.266000	0.154227	0.043351	50000000	HLA-B*07:02	0.013000	0.266000	0.154227	0.054351	50000000	HLA-B*08:01	0.034000	0.266000	0.154227	0.075351	50000000	HLA-B*27:05	0.227000	0.266000	0.154227	0.268351
N	Sequence Name	Peptide	Allele	MHC	TAP	Cle	Comb	%Rank	Allele	MHC	TAP	Cle	Comb	%Rank	Allele	MHC	TAP	Cle	Comb	%Rank	Allele	MHC	TAP	Cle	Comb	%Rank	Allele	MHC	TAP	Cle	Comb	%Rank	Allele	MHC	TAP	Cle	Comb	%Rank	Allele	MHC	TAP	Cle	Comb	%Rank	Allele	MHC	TAP	Cle	Comb
0	211q	LFSTVFPP	HLA-A*01:01	0.035000	0.258000	0.314586	0.112232	50000000	HLA-A*02:01	0.034000	0.258000	0.314586	0.111232	50000000	HLA-A*03:01	0.032000	0.258000	0.314586	0.109232	50000000	HLA-A*24:02	0.071000	0.258000	0.314586	0.148232	50000000	HLA-A*26:01	0.010000	0.258000	0.314586	0.087232	50000000	HLA-B*07:02	0.018000	0.258000	0.314586	0.095232	50000000	HLA-B*08:01	0.056000	0.258000	0.314586	0.133232	50000000	HLA-B*27:05	0.046000	0.258000	0.314586	0.123232
N	Sequence Name	Peptide	Allele	MHC	TAP	Cle	Comb	%Rank	Allele	MHC	TAP	Cle	Comb	%Rank	Allele	MHC	TAP	Cle	Comb	%Rank	Allele	MHC	TAP	Cle	Comb	%Rank	Allele	MHC	TAP	Cle	Comb	%Rank	Allele	MHC	TAP	Cle	Comb	%Rank	Allele	MHC	TAP	Cle	Comb	%Rank	Allele	MHC	TAP	Cle	Comb
0	212q	FSTVFPPT	HLA-A*01:01	0.071000	-0.944000	0.271807	0.108557	50000000	HLA-A*02:01	0.138000	-0.944000	0.271807	0.175557	50000000	HLA-A*03:01	0.026000	-0.944000	0.271807	0.063557	50000000	HLA-A*24:02	0.020000	-0.944000	0.271807	0.057557	50000000	HLA-A*26:01	0.046000	-0.944000	0.271807	0.083557	50000000	HLA-B*07:02	0.054000	-0.944000	0.271807	0.091557	50000000	HLA-B*08:01	0.077000	-0.944000	0.271807	0.114557	50000000	HLA-B*27:05	0.038000	-0.944000	0.271807	0.075557
N	Sequence Name	Peptide	Allele	MHC	TAP	Cle	Comb	%Rank	Allele	MHC	TAP	Cle	Comb	%Rank	Allele	MHC	TAP	Cle	Comb	%Rank	Allele	MHC	TAP	Cle	Comb	%Rank	Allele	MHC	TAP	Cle	Comb	%Rank	Allele	MHC	TAP	Cle	Comb	%Rank	Allele	MHC	TAP	Cle	Comb	%Rank	Allele	MHC	TAP	Cle	Comb
0	213q	STVFPPTS	HLA-A*01:01	0.056000	-1998000	0.202608	0.051637	50000000	HLA-A*02:01	0.044000	-1998000	0.202608	0.039637	50000000	HLA-A*03:01	0.058000	-1998000	0.202608	0.053637	50000000	HLA-A*24:02	0.018000	-1998000	0.202608	0.013637	50000000	HLA-A*26:01	0.056000	-1998000	0.202608	0.051637	50000000	HLA-B*07:02	0.022000	-1998000	0.202608	0.017637	50000000	HLA-B*08:01	0.024000	-1998000	0.202608	0.019637	50000000	HLA-B*27:05	0.019000	-1998000	0.202608	0.014637
N	Sequence Name	Peptide	Allele	MHC	TAP	Cle	Comb	%Rank	Allele	MHC	TAP	Cle	Comb	%Rank	Allele	MHC	TAP	Cle	Comb	%Rank	Allele	MHC	TAP	Cle	Comb	%Rank	Allele	MHC	TAP	Cle	Comb	%Rank	Allele	MHC	TAP	Cle	Comb	%Rank	Allele	MHC	TAP	Cle	Comb	%Rank	Allele	MHC	TAP	Cle	Comb
0	214o	LFSTVFPL	HLA-A*01:01	0.075000	1108000	0.975322	0.322147	6000000	HLA-A*02:01	0.248000	1108000	0.975322	0.495147	5000000	HLA-A*03:01	0.051000	1108000	0.975322	0.298147	16000000	HLA-A*24:02	0.339000	1108000	0.975322	0.586147	1500000	HLA-A*26:01	0.036000	1108000	0.975322	0.283147	16000000	HLA-B*07:02	0.109000	1108000	0.975322	0.356147	6000000	HLA-B*08:01	0.262000	1108000	0.975322	0.509147	3000000	HLA-B*27:05	0.096000	1108000	0.975322	0.343147
N	Sequence Name	Peptide	Allele	MHC	TAP	Cle	Comb	%Rank	Allele	MHC	TAP	Cle	Comb	%Rank	Allele	MHC	TAP	Cle	Comb	%Rank	Allele	MHC	TAP	Cle	Comb	%Rank	Allele	MHC	TAP	Cle	Comb	%Rank	Allele	MHC	TAP	Cle	Comb	%Rank	Allele	MHC	TAP	Cle	Comb	%Rank	Allele	MHC	TAP	Cle	Comb
0	215o	FSTVFPLT	HLA-A*01:01	0.121000	-0.944000	0.275025	0.159281	50000000	HLA-A*02:01	0.130000	-0.944000	0.275025	0.168281	50000000	HLA-A*03:01	0.032000	-0.944000	0.275025	0.070281	50000000	HLA-A*24:02	0.031000	-0.944000	0.275025	0.069281	50000000	HLA-A*26:01	0.042000	-0.944000	0.275025	0.080281	50000000	HLA-B*07:02	0.032000	-0.944000	0.275025	0.070281	50000000	HLA-B*08:01	0.054000	-0.944000	0.275025	0.092281	50000000	HLA-B*27:05	0.037000	-0.944000	0.275025	0.075281
N	Sequence Name	Peptide	Allele	MHC	TAP	Cle	Comb	%Rank	Allele	MHC	TAP	Cle	Comb	%Rank	Allele	MHC	TAP	Cle	Comb	%Rank	Allele	MHC	TAP	Cle	Comb	%Rank	Allele	MHC	TAP	Cle	Comb	%Rank	Allele	MHC	TAP	Cle	Comb	%Rank	Allele	MHC	TAP	Cle	Comb	%Rank	Allele	MHC	TAP	Cle	Comb
0	216o	STVFPLTS	HLA-A*01:01	0.085000	-1998000	0.232482	0.087358	50000000	HLA-A*02:01	0.071000	-1998000	0.232482	0.073358	50000000	HLA-A*03:01	0.076000	-1998000	0.232482	0.078358	50000000	HLA-A*24:02	0.024000	-1998000	0.232482	0.026358	50000000	HLA-A*26:01	0.097000	-1998000	0.232482	0.099358	50000000	HLA-B*07:02	0.030000	-1998000	0.232482	0.032358	50000000	HLA-B*08:01	0.034000	-1998000	0.232482	0.036358	50000000	HLA-B*27:05	0.024000	-1998000	0.232482	0.026358
N	Sequence Name	Peptide	Allele	MHC	TAP	Cle	Comb	%Rank	Allele	MHC	TAP	Cle	Comb	%Rank	Allele	MHC	TAP	Cle	Comb	%Rank	Allele	MHC	TAP	Cle	Comb	%Rank	Allele	MHC	TAP	Cle	Comb	%Rank	Allele	MHC	TAP	Cle	Comb	%Rank	Allele	MHC	TAP	Cle	Comb	%Rank	Allele	MHC	TAP	Cle	Comb
0	217q	STVFPPTS	HLA-A*01:01	0.056000	-1998000	0.202608	0.051637	50000000	HLA-A*02:01	0.044000	-1998000	0.202608	0.039637	50000000	HLA-A*03:01	0.058000	-1998000	0.202608	0.053637	50000000	HLA-A*24:02	0.018000	-1998000	0.202608	0.013637	50000000	HLA-A*26:01	0.056000	-1998000	0.202608	0.051637	50000000	HLA-B*07:02	0.022000	-1998000	0.202608	0.017637	50000000	HLA-B*08:01	0.024000	-1998000	0.202608	0.019637	50000000	HLA-B*27:05	0.019000	-1998000	0.202608	0.014637
N	Sequence Name	Peptide	Allele	MHC	TAP	Cle	Comb	%Rank	Allele	MHC	TAP	Cle	Comb	%Rank	Allele	MHC	TAP	Cle	Comb	%Rank	Allele	MHC	TAP	Cle	Comb	%Rank	Allele	MHC	TAP	Cle	Comb	%Rank	Allele	MHC	TAP	Cle	Comb	%Rank	Allele	MHC	TAP	Cle	Comb	%Rank	Allele	MHC	TAP	Cle	Comb
0	218q	TVFPPTSF	HLA-A*01:01	0.061000	2854000	0.965374	0.349559	4000000	HLA-A*02:01	0.117000	2854000	0.965374	0.405559	8000000	HLA-A*03:01	0.178000	2854000	0.965374	0.466559	4000000	HLA-A*24:02	0.171000	2854000	0.965374	0.459559	3000000	HLA-A*26:01	0.322000	2854000	0.965374	0.610559	0.800000	HLA-B*07:02	0.186000	2854000	0.965374	0.474559	3000000	HLA-B*08:01	0.103000	2854000	0.965374	0.391559	6000000	HLA-B*27:05	0.078000	2854000	0.965374	0.366559
N	Sequence Name	Peptide	Allele	MHC	TAP	Cle	Comb	%Rank	Allele	MHC	TAP	Cle	Comb	%Rank	Allele	MHC	TAP	Cle	Comb	%Rank	Allele	MHC	TAP	Cle	Comb	%Rank	Allele	MHC	TAP	Cle	Comb	%Rank	Allele	MHC	TAP	Cle	Comb	%Rank	Allele	MHC	TAP	Cle	Comb	%Rank	Allele	MHC	TAP	Cle	Comb
0	219q	VFPPTSFG	HLA-A*01:01	0.033000	-1266000	0.391626	0.089466	50000000	HLA-A*02:01	0.024000	-1266000	0.391626	0.080466	50000000	HLA-A*03:01	0.020000	-1266000	0.391626	0.076466	50000000	HLA-A*24:02	0.174000	-1266000	0.391626	0.230466	32000000	HLA-A*26:01	0.007000	-1266000	0.391626	0.063466	50000000	HLA-B*07:02	0.014000	-1266000	0.391626	0.070466	50000000	HLA-B*08:01	0.023000	-1266000	0.391626	0.079466	50000000	HLA-B*27:05	0.025000	-1266000	0.391626	0.081466
N	Sequence Name	Peptide	Allele	MHC	TAP	Cle	Comb	%Rank	Allele	MHC	TAP	Cle	Comb	%Rank	Allele	MHC	TAP	Cle	Comb	%Rank	Allele	MHC	TAP	Cle	Comb	%Rank	Allele	MHC	TAP	Cle	Comb	%Rank	Allele	MHC	TAP	Cle	Comb	%Rank	Allele	MHC	TAP	Cle	Comb	%Rank	Allele	MHC	TAP	Cle	Comb
0	220o	STVFPLTS	HLA-A*01:01	0.085000	-1998000	0.232482	0.087358	50000000	HLA-A*02:01	0.071000	-1998000	0.232482	0.073358	50000000	HLA-A*03:01	0.076000	-1998000	0.232482	0.078358	50000000	HLA-A*24:02	0.024000	-1998000	0.232482	0.026358	50000000	HLA-A*26:01	0.097000	-1998000	0.232482	0.099358	50000000	HLA-B*07:02	0.030000	-1998000	0.232482	0.032358	50000000	HLA-B*08:01	0.034000	-1998000	0.232482	0.036358	50000000	HLA-B*27:05	0.024000	-1998000	0.232482	0.026358
N	Sequence Name	Peptide	Allele	MHC	TAP	Cle	Comb	%Rank	Allele	MHC	TAP	Cle	Comb	%Rank	Allele	MHC	TAP	Cle	Comb	%Rank	Allele	MHC	TAP	Cle	Comb	%Rank	Allele	MHC	TAP	Cle	Comb	%Rank	Allele	MHC	TAP	Cle	Comb	%Rank	Allele	MHC	TAP	Cle	Comb	%Rank	Allele	MHC	TAP	Cle	Comb
0	221o	TVFPLTSF	HLA-A*01:01	0.068000	2854000	0.950405	0.353191	4000000	HLA-A*02:01	0.146000	2854000	0.950405	0.431191	7000000	HLA-A*03:01	0.165000	2854000	0.950405	0.450191	4000000	HLA-A*24:02	0.211000	2854000	0.950405	0.496191	3000000	HLA-A*26:01	0.410000	2854000	0.950405	0.695191	0.400000	HLA-B*07:02	0.166000	2854000	0.950405	0.451191	3000000	HLA-B*08:01	0.125000	2854000	0.950405	0.410191	5000000	HLA-B*27:05	0.082000	2854000	0.950405	0.367191
N	Sequence Name	Peptide	Allele	MHC	TAP	Cle	Comb	%Rank	Allele	MHC	TAP	Cle	Comb	%Rank	Allele	MHC	TAP	Cle	Comb	%Rank	Allele	MHC	TAP	Cle	Comb	%Rank	Allele	MHC	TAP	Cle	Comb	%Rank	Allele	MHC	TAP	Cle	Comb	%Rank	Allele	MHC	TAP	Cle	Comb	%Rank	Allele	MHC	TAP	Cle	Comb
0	222o	VFPLTSFG	HLA-A*01:01	0.033000	-1266000	0.277371	0.063758	50000000	HLA-A*02:01	0.023000	-1266000	0.277371	0.053758	50000000	HLA-A*03:01	0.019000	-1266000	0.277371	0.049758	50000000	HLA-A*24:02	0.160000	-1266000	0.277371	0.190758	32000000	HLA-A*26:01	0.006000	-1266000	0.277371	0.036758	50000000	HLA-B*07:02	0.012000	-1266000	0.277371	0.042758	50000000	HLA-B*08:01	0.030000	-1266000	0.277371	0.060758	50000000	HLA-B*27:05	0.024000	-1266000	0.277371	0.054758
N	Sequence Name	Peptide	Allele	MHC	TAP	Cle	Comb	%Rank	Allele	MHC	TAP	Cle	Comb	%Rank	Allele	MHC	TAP	Cle	Comb	%Rank	Allele	MHC	TAP	Cle	Comb	%Rank	Allele	MHC	TAP	Cle	Comb	%Rank	Allele	MHC	TAP	Cle	Comb	%Rank	Allele	MHC	TAP	Cle	Comb	%Rank	Allele	MHC	TAP	Cle	Comb
0	223q	TVFPPTSF	HLA-A*01:01	0.061000	2854000	0.965374	0.349559	4000000	HLA-A*02:01	0.117000	2854000	0.965374	0.405559	8000000	HLA-A*03:01	0.178000	2854000	0.965374	0.466559	4000000	HLA-A*24:02	0.171000	2854000	0.965374	0.459559	3000000	HLA-A*26:01	0.322000	2854000	0.965374	0.610559	0.800000	HLA-B*07:02	0.186000	2854000	0.965374	0.474559	3000000	HLA-B*08:01	0.103000	2854000	0.965374	0.391559	6000000	HLA-B*27:05	0.078000	2854000	0.965374	0.366559
N	Sequence Name	Peptide	Allele	MHC	TAP	Cle	Comb	%Rank	Allele	MHC	TAP	Cle	Comb	%Rank	Allele	MHC	TAP	Cle	Comb	%Rank	Allele	MHC	TAP	Cle	Comb	%Rank	Allele	MHC	TAP	Cle	Comb	%Rank	Allele	MHC	TAP	Cle	Comb	%Rank	Allele	MHC	TAP	Cle	Comb	%Rank	Allele	MHC	TAP	Cle	Comb
0	224q	VFPPTSFG	HLA-A*01:01	0.033000	-1266000	0.391626	0.089466	50000000	HLA-A*02:01	0.024000	-1266000	0.391626	0.080466	50000000	HLA-A*03:01	0.020000	-1266000	0.391626	0.076466	50000000	HLA-A*24:02	0.174000	-1266000	0.391626	0.230466	32000000	HLA-A*26:01	0.007000	-1266000	0.391626	0.063466	50000000	HLA-B*07:02	0.014000	-1266000	0.391626	0.070466	50000000	HLA-B*08:01	0.023000	-1266000	0.391626	0.079466	50000000	HLA-B*27:05	0.025000	-1266000	0.391626	0.081466
N	Sequence Name	Peptide	Allele	MHC	TAP	Cle	Comb	%Rank	Allele	MHC	TAP	Cle	Comb	%Rank	Allele	MHC	TAP	Cle	Comb	%Rank	Allele	MHC	TAP	Cle	Comb	%Rank	Allele	MHC	TAP	Cle	Comb	%Rank	Allele	MHC	TAP	Cle	Comb	%Rank	Allele	MHC	TAP	Cle	Comb	%Rank	Allele	MHC	TAP	Cle	Comb
0	225q	FPPTSFGP	HLA-A*01:01	0.018000	-0.760000	0.279762	0.061946	50000000	HLA-A*02:01	0.020000	-0.760000	0.279762	0.063946	50000000	HLA-A*03:01	0.005000	-0.760000	0.279762	0.048946	50000000	HLA-A*24:02	0.012000	-0.760000	0.279762	0.055946	50000000	HLA-A*26:01	0.017000	-0.760000	0.279762	0.060946	50000000	HLA-B*07:02	0.111000	-0.760000	0.279762	0.154946	50000000	HLA-B*08:01	0.055000	-0.760000	0.279762	0.098946	50000000	HLA-B*27:05	0.012000	-0.760000	0.279762	0.055946
N	Sequence Name	Peptide	Allele	MHC	TAP	Cle	Comb	%Rank	Allele	MHC	TAP	Cle	Comb	%Rank	Allele	MHC	TAP	Cle	Comb	%Rank	Allele	MHC	TAP	Cle	Comb	%Rank	Allele	MHC	TAP	Cle	Comb	%Rank	Allele	MHC	TAP	Cle	Comb	%Rank	Allele	MHC	TAP	Cle	Comb	%Rank	Allele	MHC	TAP	Cle	Comb
0	226o	TVFPLTSF	HLA-A*01:01	0.068000	2854000	0.950405	0.353191	4000000	HLA-A*02:01	0.146000	2854000	0.950405	0.431191	7000000	HLA-A*03:01	0.165000	2854000	0.950405	0.450191	4000000	HLA-A*24:02	0.211000	2854000	0.950405	0.496191	3000000	HLA-A*26:01	0.410000	2854000	0.950405	0.695191	0.400000	HLA-B*07:02	0.166000	2854000	0.950405	0.451191	3000000	HLA-B*08:01	0.125000	2854000	0.950405	0.410191	5000000	HLA-B*27:05	0.082000	2854000	0.950405	0.367191
N	Sequence Name	Peptide	Allele	MHC	TAP	Cle	Comb	%Rank	Allele	MHC	TAP	Cle	Comb	%Rank	Allele	MHC	TAP	Cle	Comb	%Rank	Allele	MHC	TAP	Cle	Comb	%Rank	Allele	MHC	TAP	Cle	Comb	%Rank	Allele	MHC	TAP	Cle	Comb	%Rank	Allele	MHC	TAP	Cle	Comb	%Rank	Allele	MHC	TAP	Cle	Comb
0	227o	VFPLTSFG	HLA-A*01:01	0.033000	-1266000	0.277371	0.063758	50000000	HLA-A*02:01	0.023000	-1266000	0.277371	0.053758	50000000	HLA-A*03:01	0.019000	-1266000	0.277371	0.049758	50000000	HLA-A*24:02	0.160000	-1266000	0.277371	0.190758	32000000	HLA-A*26:01	0.006000	-1266000	0.277371	0.036758	50000000	HLA-B*07:02	0.012000	-1266000	0.277371	0.042758	50000000	HLA-B*08:01	0.030000	-1266000	0.277371	0.060758	50000000	HLA-B*27:05	0.024000	-1266000	0.277371	0.054758
N	Sequence Name	Peptide	Allele	MHC	TAP	Cle	Comb	%Rank	Allele	MHC	TAP	Cle	Comb	%Rank	Allele	MHC	TAP	Cle	Comb	%Rank	Allele	MHC	TAP	Cle	Comb	%Rank	Allele	MHC	TAP	Cle	Comb	%Rank	Allele	MHC	TAP	Cle	Comb	%Rank	Allele	MHC	TAP	Cle	Comb	%Rank	Allele	MHC	TAP	Cle	Comb
0	228o	FPLTSFGP	HLA-A*01:01	0.017000	-0.694000	0.113205	0.025121	50000000	HLA-A*02:01	0.027000	-0.694000	0.113205	0.035121	50000000	HLA-A*03:01	0.007000	-0.694000	0.113205	0.015121	50000000	HLA-A*24:02	0.010000	-0.694000	0.113205	0.018121	50000000	HLA-A*26:01	0.011000	-0.694000	0.113205	0.019121	50000000	HLA-B*07:02	0.150000	-0.694000	0.113205	0.158121	50000000	HLA-B*08:01	0.094000	-0.694000	0.113205	0.102121	50000000	HLA-B*27:05	0.029000	-0.694000	0.113205	0.037121
N	Sequence Name	Peptide	Allele	MHC	TAP	Cle	Comb	%Rank	Allele	MHC	TAP	Cle	Comb	%Rank	Allele	MHC	TAP	Cle	Comb	%Rank	Allele	MHC	TAP	Cle	Comb	%Rank	Allele	MHC	TAP	Cle	Comb	%Rank	Allele	MHC	TAP	Cle	Comb	%Rank	Allele	MHC	TAP	Cle	Comb	%Rank	Allele	MHC	TAP	Cle	Comb
0	229q	VFPPTSFG	HLA-A*01:01	0.033000	-1266000	0.391626	0.089466	50000000	HLA-A*02:01	0.024000	-1266000	0.391626	0.080466	50000000	HLA-A*03:01	0.020000	-1266000	0.391626	0.076466	50000000	HLA-A*24:02	0.174000	-1266000	0.391626	0.230466	32000000	HLA-A*26:01	0.007000	-1266000	0.391626	0.063466	50000000	HLA-B*07:02	0.014000	-1266000	0.391626	0.070466	50000000	HLA-B*08:01	0.023000	-1266000	0.391626	0.079466	50000000	HLA-B*27:05	0.025000	-1266000	0.391626	0.081466
N	Sequence Name	Peptide	Allele	MHC	TAP	Cle	Comb	%Rank	Allele	MHC	TAP	Cle	Comb	%Rank	Allele	MHC	TAP	Cle	Comb	%Rank	Allele	MHC	TAP	Cle	Comb	%Rank	Allele	MHC	TAP	Cle	Comb	%Rank	Allele	MHC	TAP	Cle	Comb	%Rank	Allele	MHC	TAP	Cle	Comb	%Rank	Allele	MHC	TAP	Cle	Comb
0	230q	FPPTSFGP	HLA-A*01:01	0.018000	-0.760000	0.279762	0.061946	50000000	HLA-A*02:01	0.020000	-0.760000	0.279762	0.063946	50000000	HLA-A*03:01	0.005000	-0.760000	0.279762	0.048946	50000000	HLA-A*24:02	0.012000	-0.760000	0.279762	0.055946	50000000	HLA-A*26:01	0.017000	-0.760000	0.279762	0.060946	50000000	HLA-B*07:02	0.111000	-0.760000	0.279762	0.154946	50000000	HLA-B*08:01	0.055000	-0.760000	0.279762	0.098946	50000000	HLA-B*27:05	0.012000	-0.760000	0.279762	0.055946
N	Sequence Name	Peptide	Allele	MHC	TAP	Cle	Comb	%Rank	Allele	MHC	TAP	Cle	Comb	%Rank	Allele	MHC	TAP	Cle	Comb	%Rank	Allele	MHC	TAP	Cle	Comb	%Rank	Allele	MHC	TAP	Cle	Comb	%Rank	Allele	MHC	TAP	Cle	Comb	%Rank	Allele	MHC	TAP	Cle	Comb	%Rank	Allele	MHC	TAP	Cle	Comb
0	231q	PPTSFGPL	HLA-A*01:01	0.017000	-0.032000	0.974645	0.235495	32000000	HLA-A*02:01	0.016000	-0.032000	0.974645	0.234495	32000000	HLA-A*03:01	0.009000	-0.032000	0.974645	0.227495	32000000	HLA-A*24:02	0.014000	-0.032000	0.974645	0.232495	32000000	HLA-A*26:01	0.016000	-0.032000	0.974645	0.234495	32000000	HLA-B*07:02	0.375000	-0.032000	0.974645	0.593495	1500000	HLA-B*08:01	0.132000	-0.032000	0.974645	0.350495	9000000	HLA-B*27:05	0.026000	-0.032000	0.974645	0.244495
N	Sequence Name	Peptide	Allele	MHC	TAP	Cle	Comb	%Rank	Allele	MHC	TAP	Cle	Comb	%Rank	Allele	MHC	TAP	Cle	Comb	%Rank	Allele	MHC	TAP	Cle	Comb	%Rank	Allele	MHC	TAP	Cle	Comb	%Rank	Allele	MHC	TAP	Cle	Comb	%Rank	Allele	MHC	TAP	Cle	Comb	%Rank	Allele	MHC	TAP	Cle	Comb
0	232o	VFPLTSFG	HLA-A*01:01	0.033000	-1266000	0.277371	0.063758	50000000	HLA-A*02:01	0.023000	-1266000	0.277371	0.053758	50000000	HLA-A*03:01	0.019000	-1266000	0.277371	0.049758	50000000	HLA-A*24:02	0.160000	-1266000	0.277371	0.190758	32000000	HLA-A*26:01	0.006000	-1266000	0.277371	0.036758	50000000	HLA-B*07:02	0.012000	-1266000	0.277371	0.042758	50000000	HLA-B*08:01	0.030000	-1266000	0.277371	0.060758	50000000	HLA-B*27:05	0.024000	-1266000	0.277371	0.054758
N	Sequence Name	Peptide	Allele	MHC	TAP	Cle	Comb	%Rank	Allele	MHC	TAP	Cle	Comb	%Rank	Allele	MHC	TAP	Cle	Comb	%Rank	Allele	MHC	TAP	Cle	Comb	%Rank	Allele	MHC	TAP	Cle	Comb	%Rank	Allele	MHC	TAP	Cle	Comb	%Rank	Allele	MHC	TAP	Cle	Comb	%Rank	Allele	MHC	TAP	Cle	Comb
0	233o	FPLTSFGP	HLA-A*01:01	0.017000	-0.694000	0.113205	0.025121	50000000	HLA-A*02:01	0.027000	-0.694000	0.113205	0.035121	50000000	HLA-A*03:01	0.007000	-0.694000	0.113205	0.015121	50000000	HLA-A*24:02	0.010000	-0.694000	0.113205	0.018121	50000000	HLA-A*26:01	0.011000	-0.694000	0.113205	0.019121	50000000	HLA-B*07:02	0.150000	-0.694000	0.113205	0.158121	50000000	HLA-B*08:01	0.094000	-0.694000	0.113205	0.102121	50000000	HLA-B*27:05	0.029000	-0.694000	0.113205	0.037121
N	Sequence Name	Peptide	Allele	MHC	TAP	Cle	Comb	%Rank	Allele	MHC	TAP	Cle	Comb	%Rank	Allele	MHC	TAP	Cle	Comb	%Rank	Allele	MHC	TAP	Cle	Comb	%Rank	Allele	MHC	TAP	Cle	Comb	%Rank	Allele	MHC	TAP	Cle	Comb	%Rank	Allele	MHC	TAP	Cle	Comb	%Rank	Allele	MHC	TAP	Cle	Comb
0	234o	PLTSFGPL	HLA-A*01:01	0.043000	0.550000	0.969983	0.274996	16000000	HLA-A*02:01	0.178000	0.550000	0.969983	0.409996	7000000	HLA-A*03:01	0.033000	0.550000	0.969983	0.264996	32000000	HLA-A*24:02	0.046000	0.550000	0.969983	0.277996	16000000	HLA-A*26:01	0.042000	0.550000	0.969983	0.273996	16000000	HLA-B*07:02	0.057000	0.550000	0.969983	0.288996	16000000	HLA-B*08:01	0.121000	0.550000	0.969983	0.352996	9000000	HLA-B*27:05	0.041000	0.550000	0.969983	0.272996
N	Sequence Name	Peptide	Allele	MHC	TAP	Cle	Comb	%Rank	Allele	MHC	TAP	Cle	Comb	%Rank	Allele	MHC	TAP	Cle	Comb	%Rank	Allele	MHC	TAP	Cle	Comb	%Rank	Allele	MHC	TAP	Cle	Comb	%Rank	Allele	MHC	TAP	Cle	Comb	%Rank	Allele	MHC	TAP	Cle	Comb	%Rank	Allele	MHC	TAP	Cle	Comb
0	235q	FPPTSFGP	HLA-A*01:01	0.018000	-0.760000	0.279762	0.061946	50000000	HLA-A*02:01	0.020000	-0.760000	0.279762	0.063946	50000000	HLA-A*03:01	0.005000	-0.760000	0.279762	0.048946	50000000	HLA-A*24:02	0.012000	-0.760000	0.279762	0.055946	50000000	HLA-A*26:01	0.017000	-0.760000	0.279762	0.060946	50000000	HLA-B*07:02	0.111000	-0.760000	0.279762	0.154946	50000000	HLA-B*08:01	0.055000	-0.760000	0.279762	0.098946	50000000	HLA-B*27:05	0.012000	-0.760000	0.279762	0.055946
N	Sequence Name	Peptide	Allele	MHC	TAP	Cle	Comb	%Rank	Allele	MHC	TAP	Cle	Comb	%Rank	Allele	MHC	TAP	Cle	Comb	%Rank	Allele	MHC	TAP	Cle	Comb	%Rank	Allele	MHC	TAP	Cle	Comb	%Rank	Allele	MHC	TAP	Cle	Comb	%Rank	Allele	MHC	TAP	Cle	Comb	%Rank	Allele	MHC	TAP	Cle	Comb
0	236q	PPTSFGPL	HLA-A*01:01	0.017000	-0.032000	0.974645	0.235495	32000000	HLA-A*02:01	0.016000	-0.032000	0.974645	0.234495	32000000	HLA-A*03:01	0.009000	-0.032000	0.974645	0.227495	32000000	HLA-A*24:02	0.014000	-0.032000	0.974645	0.232495	32000000	HLA-A*26:01	0.016000	-0.032000	0.974645	0.234495	32000000	HLA-B*07:02	0.375000	-0.032000	0.974645	0.593495	1500000	HLA-B*08:01	0.132000	-0.032000	0.974645	0.350495	9000000	HLA-B*27:05	0.026000	-0.032000	0.974645	0.244495
N	Sequence Name	Peptide	Allele	MHC	TAP	Cle	Comb	%Rank	Allele	MHC	TAP	Cle	Comb	%Rank	Allele	MHC	TAP	Cle	Comb	%Rank	Allele	MHC	TAP	Cle	Comb	%Rank	Allele	MHC	TAP	Cle	Comb	%Rank	Allele	MHC	TAP	Cle	Comb	%Rank	Allele	MHC	TAP	Cle	Comb	%Rank	Allele	MHC	TAP	Cle	Comb
0	237q	PTSFGPLV	HLA-A*01:01	0.202000	-0.000000	0.947809	0.415257	2000000	HLA-A*02:01	0.081000	-0.000000	0.947809	0.294257	16000000	HLA-A*03:01	0.050000	-0.000000	0.947809	0.263257	32000000	HLA-A*24:02	0.041000	-0.000000	0.947809	0.254257	32000000	HLA-A*26:01	0.050000	-0.000000	0.947809	0.263257	16000000	HLA-B*07:02	0.021000	-0.000000	0.947809	0.234257	32000000	HLA-B*08:01	0.022000	-0.000000	0.947809	0.235257	32000000	HLA-B*27:05	0.016000	-0.000000	0.947809	0.229257
N	Sequence Name	Peptide	Allele	MHC	TAP	Cle	Comb	%Rank	Allele	MHC	TAP	Cle	Comb	%Rank	Allele	MHC	TAP	Cle	Comb	%Rank	Allele	MHC	TAP	Cle	Comb	%Rank	Allele	MHC	TAP	Cle	Comb	%Rank	Allele	MHC	TAP	Cle	Comb	%Rank	Allele	MHC	TAP	Cle	Comb	%Rank	Allele	MHC	TAP	Cle	Comb
0	238o	FPLTSFGP	HLA-A*01:01	0.017000	-0.694000	0.113205	0.025121	50000000	HLA-A*02:01	0.027000	-0.694000	0.113205	0.035121	50000000	HLA-A*03:01	0.007000	-0.694000	0.113205	0.015121	50000000	HLA-A*24:02	0.010000	-0.694000	0.113205	0.018121	50000000	HLA-A*26:01	0.011000	-0.694000	0.113205	0.019121	50000000	HLA-B*07:02	0.150000	-0.694000	0.113205	0.158121	50000000	HLA-B*08:01	0.094000	-0.694000	0.113205	0.102121	50000000	HLA-B*27:05	0.029000	-0.694000	0.113205	0.037121
N	Sequence Name	Peptide	Allele	MHC	TAP	Cle	Comb	%Rank	Allele	MHC	TAP	Cle	Comb	%Rank	Allele	MHC	TAP	Cle	Comb	%Rank	Allele	MHC	TAP	Cle	Comb	%Rank	Allele	MHC	TAP	Cle	Comb	%Rank	Allele	MHC	TAP	Cle	Comb	%Rank	Allele	MHC	TAP	Cle	Comb	%Rank	Allele	MHC	TAP	Cle	Comb
0	239o	PLTSFGPL	HLA-A*01:01	0.043000	0.550000	0.969983	0.274996	16000000	HLA-A*02:01	0.178000	0.550000	0.969983	0.409996	7000000	HLA-A*03:01	0.033000	0.550000	0.969983	0.264996	32000000	HLA-A*24:02	0.046000	0.550000	0.969983	0.277996	16000000	HLA-A*26:01	0.042000	0.550000	0.969983	0.273996	16000000	HLA-B*07:02	0.057000	0.550000	0.969983	0.288996	16000000	HLA-B*08:01	0.121000	0.550000	0.969983	0.352996	9000000	HLA-B*27:05	0.041000	0.550000	0.969983	0.272996
N	Sequence Name	Peptide	Allele	MHC	TAP	Cle	Comb	%Rank	Allele	MHC	TAP	Cle	Comb	%Rank	Allele	MHC	TAP	Cle	Comb	%Rank	Allele	MHC	TAP	Cle	Comb	%Rank	Allele	MHC	TAP	Cle	Comb	%Rank	Allele	MHC	TAP	Cle	Comb	%Rank	Allele	MHC	TAP	Cle	Comb	%Rank	Allele	MHC	TAP	Cle	Comb
0	240o	LTSFGPLV	HLA-A*01:01	0.302000	0.386000	0.898365	0.513782	1000000	HLA-A*02:01	0.317000	0.386000	0.898365	0.528782	5000000	HLA-A*03:01	0.105000	0.386000	0.898365	0.316782	10000000	HLA-A*24:02	0.058000	0.386000	0.898365	0.269782	16000000	HLA-A*26:01	0.126000	0.386000	0.898365	0.337782	6000000	HLA-B*07:02	0.070000	0.386000	0.898365	0.281782	16000000	HLA-B*08:01	0.061000	0.386000	0.898365	0.272782	32000000	HLA-B*27:05	0.034000	0.386000	0.898365	0.245782
N	Sequence Name	Peptide	Allele	MHC	TAP	Cle	Comb	%Rank	Allele	MHC	TAP	Cle	Comb	%Rank	Allele	MHC	TAP	Cle	Comb	%Rank	Allele	MHC	TAP	Cle	Comb	%Rank	Allele	MHC	TAP	Cle	Comb	%Rank	Allele	MHC	TAP	Cle	Comb	%Rank	Allele	MHC	TAP	Cle	Comb	%Rank	Allele	MHC	TAP	Cle	Comb
0	241q	CVDIPGIP	HLA-A*01:01	0.091000	-0.186000	0.045499	0.096587	50000000	HLA-A*02:01	0.026000	-0.186000	0.045499	0.031587	50000000	HLA-A*03:01	0.024000	-0.186000	0.045499	0.029587	50000000	HLA-A*24:02	0.007000	-0.186000	0.045499	0.012587	50000000	HLA-A*26:01	0.015000	-0.186000	0.045499	0.020587	50000000	HLA-B*07:02	0.017000	-0.186000	0.045499	0.022587	50000000	HLA-B*08:01	0.014000	-0.186000	0.045499	0.019587	50000000	HLA-B*27:05	0.015000	-0.186000	0.045499	0.020587
N	Sequence Name	Peptide	Allele	MHC	TAP	Cle	Comb	%Rank	Allele	MHC	TAP	Cle	Comb	%Rank	Allele	MHC	TAP	Cle	Comb	%Rank	Allele	MHC	TAP	Cle	Comb	%Rank	Allele	MHC	TAP	Cle	Comb	%Rank	Allele	MHC	TAP	Cle	Comb	%Rank	Allele	MHC	TAP	Cle	Comb	%Rank	Allele	MHC	TAP	Cle	Comb
0	242q	VDIPGIPK	HLA-A*01:01	0.016000	0.388000	0.924775	0.233774	32000000	HLA-A*02:01	0.021000	0.388000	0.924775	0.238774	32000000	HLA-A*03:01	0.107000	0.388000	0.924775	0.324774	9000000	HLA-A*24:02	0.011000	0.388000	0.924775	0.228774	32000000	HLA-A*26:01	0.016000	0.388000	0.924775	0.233774	32000000	HLA-B*07:02	0.017000	0.388000	0.924775	0.234774	32000000	HLA-B*08:01	0.018000	0.388000	0.924775	0.235774	32000000	HLA-B*27:05	0.083000	0.388000	0.924775	0.300774
N	Sequence Name	Peptide	Allele	MHC	TAP	Cle	Comb	%Rank	Allele	MHC	TAP	Cle	Comb	%Rank	Allele	MHC	TAP	Cle	Comb	%Rank	Allele	MHC	TAP	Cle	Comb	%Rank	Allele	MHC	TAP	Cle	Comb	%Rank	Allele	MHC	TAP	Cle	Comb	%Rank	Allele	MHC	TAP	Cle	Comb	%Rank	Allele	MHC	TAP	Cle	Comb
0	243q	DIPGIPKD	HLA-A*01:01	0.016000	-2050000	0.295331	0.031199	50000000	HLA-A*02:01	0.009000	-2050000	0.295331	0.024199	50000000	HLA-A*03:01	0.006000	-2050000	0.295331	0.021199	50000000	HLA-A*24:02	0.006000	-2050000	0.295331	0.021199	50000000	HLA-A*26:01	0.033000	-2050000	0.295331	0.048199	50000000	HLA-B*07:02	0.004000	-2050000	0.295331	0.019199	50000000	HLA-B*08:01	0.011000	-2050000	0.295331	0.026199	50000000	HLA-B*27:05	0.005000	-2050000	0.295331	0.020199
N	Sequence Name	Peptide	Allele	MHC	TAP	Cle	Comb	%Rank	Allele	MHC	TAP	Cle	Comb	%Rank	Allele	MHC	TAP	Cle	Comb	%Rank	Allele	MHC	TAP	Cle	Comb	%Rank	Allele	MHC	TAP	Cle	Comb	%Rank	Allele	MHC	TAP	Cle	Comb	%Rank	Allele	MHC	TAP	Cle	Comb	%Rank	Allele	MHC	TAP	Cle	Comb
0	244o	CVDVPGIP	HLA-A*01:01	0.085000	-0.186000	0.046003	0.090701	50000000	HLA-A*02:01	0.022000	-0.186000	0.046003	0.027701	50000000	HLA-A*03:01	0.024000	-0.186000	0.046003	0.029701	50000000	HLA-A*24:02	0.006000	-0.186000	0.046003	0.011701	50000000	HLA-A*26:01	0.013000	-0.186000	0.046003	0.018701	50000000	HLA-B*07:02	0.016000	-0.186000	0.046003	0.021701	50000000	HLA-B*08:01	0.011000	-0.186000	0.046003	0.016701	50000000	HLA-B*27:05	0.015000	-0.186000	0.046003	0.020701
N	Sequence Name	Peptide	Allele	MHC	TAP	Cle	Comb	%Rank	Allele	MHC	TAP	Cle	Comb	%Rank	Allele	MHC	TAP	Cle	Comb	%Rank	Allele	MHC	TAP	Cle	Comb	%Rank	Allele	MHC	TAP	Cle	Comb	%Rank	Allele	MHC	TAP	Cle	Comb	%Rank	Allele	MHC	TAP	Cle	Comb	%Rank	Allele	MHC	TAP	Cle	Comb
0	245o	VDVPGIPK	HLA-A*01:01	0.015000	0.406000	0.916943	0.231462	32000000	HLA-A*02:01	0.017000	0.406000	0.916943	0.233462	32000000	HLA-A*03:01	0.096000	0.406000	0.916943	0.312462	10000000	HLA-A*24:02	0.007000	0.406000	0.916943	0.223462	32000000	HLA-A*26:01	0.013000	0.406000	0.916943	0.229462	32000000	HLA-B*07:02	0.016000	0.406000	0.916943	0.232462	32000000	HLA-B*08:01	0.016000	0.406000	0.916943	0.232462	32000000	HLA-B*27:05	0.075000	0.406000	0.916943	0.291462
N	Sequence Name	Peptide	Allele	MHC	TAP	Cle	Comb	%Rank	Allele	MHC	TAP	Cle	Comb	%Rank	Allele	MHC	TAP	Cle	Comb	%Rank	Allele	MHC	TAP	Cle	Comb	%Rank	Allele	MHC	TAP	Cle	Comb	%Rank	Allele	MHC	TAP	Cle	Comb	%Rank	Allele	MHC	TAP	Cle	Comb	%Rank	Allele	MHC	TAP	Cle	Comb
0	246o	DVPGIPKD	HLA-A*01:01	0.015000	-2048000	0.364289	0.045765	50000000	HLA-A*02:01	0.009000	-2048000	0.364289	0.039765	50000000	HLA-A*03:01	0.006000	-2048000	0.364289	0.036765	50000000	HLA-A*24:02	0.005000	-2048000	0.364289	0.035765	50000000	HLA-A*26:01	0.041000	-2048000	0.364289	0.071765	50000000	HLA-B*07:02	0.005000	-2048000	0.364289	0.035765	50000000	HLA-B*08:01	0.009000	-2048000	0.364289	0.039765	50000000	HLA-B*27:05	0.004000	-2048000	0.364289	0.034765
N	Sequence Name	Peptide	Allele	MHC	TAP	Cle	Comb	%Rank	Allele	MHC	TAP	Cle	Comb	%Rank	Allele	MHC	TAP	Cle	Comb	%Rank	Allele	MHC	TAP	Cle	Comb	%Rank	Allele	MHC	TAP	Cle	Comb	%Rank	Allele	MHC	TAP	Cle	Comb	%Rank	Allele	MHC	TAP	Cle	Comb	%Rank	Allele	MHC	TAP	Cle	Comb
0	247q	PKISEMHP	HLA-A*01:01	0.004000	0.010000	0.341523	0.081093	50000000	HLA-A*02:01	0.003000	0.010000	0.341523	0.080093	50000000	HLA-A*03:01	0.002000	0.010000	0.341523	0.079093	50000000	HLA-A*24:02	0.001000	0.010000	0.341523	0.078093	50000000	HLA-A*26:01	0.002000	0.010000	0.341523	0.079093	50000000	HLA-B*07:02	0.002000	0.010000	0.341523	0.079093	50000000	HLA-B*08:01	0.004000	0.010000	0.341523	0.081093	50000000	HLA-B*27:05	0.014000	0.010000	0.341523	0.091093
N	Sequence Name	Peptide	Allele	MHC	TAP	Cle	Comb	%Rank	Allele	MHC	TAP	Cle	Comb	%Rank	Allele	MHC	TAP	Cle	Comb	%Rank	Allele	MHC	TAP	Cle	Comb	%Rank	Allele	MHC	TAP	Cle	Comb	%Rank	Allele	MHC	TAP	Cle	Comb	%Rank	Allele	MHC	TAP	Cle	Comb	%Rank	Allele	MHC	TAP	Cle	Comb
0	248q	KISEMHPA	HLA-A*01:01	0.059000	-0.268000	0.174850	0.091641	50000000	HLA-A*02:01	0.468000	-0.268000	0.174850	0.500641	5000000	HLA-A*03:01	0.127000	-0.268000	0.174850	0.159641	50000000	HLA-A*24:02	0.017000	-0.268000	0.174850	0.049641	50000000	HLA-A*26:01	0.056000	-0.268000	0.174850	0.088641	50000000	HLA-B*07:02	0.124000	-0.268000	0.174850	0.156641	50000000	HLA-B*08:01	0.105000	-0.268000	0.174850	0.137641	50000000	HLA-B*27:05	0.057000	-0.268000	0.174850	0.089641
N	Sequence Name	Peptide	Allele	MHC	TAP	Cle	Comb	%Rank	Allele	MHC	TAP	Cle	Comb	%Rank	Allele	MHC	TAP	Cle	Comb	%Rank	Allele	MHC	TAP	Cle	Comb	%Rank	Allele	MHC	TAP	Cle	Comb	%Rank	Allele	MHC	TAP	Cle	Comb	%Rank	Allele	MHC	TAP	Cle	Comb	%Rank	Allele	MHC	TAP	Cle	Comb
0	249q	ISEMHPAL	HLA-A*01:01	0.152000	0.728000	0.937289	0.381090	3000000	HLA-A*02:01	0.064000	0.728000	0.937289	0.293090	16000000	HLA-A*03:01	0.042000	0.728000	0.937289	0.271090	16000000	HLA-A*24:02	0.058000	0.728000	0.937289	0.287090	16000000	HLA-A*26:01	0.031000	0.728000	0.937289	0.260090	16000000	HLA-B*07:02	0.182000	0.728000	0.937289	0.411090	4000000	HLA-B*08:01	0.179000	0.728000	0.937289	0.408090	5000000	HLA-B*27:05	0.043000	0.728000	0.937289	0.272090
N	Sequence Name	Peptide	Allele	MHC	TAP	Cle	Comb	%Rank	Allele	MHC	TAP	Cle	Comb	%Rank	Allele	MHC	TAP	Cle	Comb	%Rank	Allele	MHC	TAP	Cle	Comb	%Rank	Allele	MHC	TAP	Cle	Comb	%Rank	Allele	MHC	TAP	Cle	Comb	%Rank	Allele	MHC	TAP	Cle	Comb	%Rank	Allele	MHC	TAP	Cle	Comb
0	250o	PKISEMHS	HLA-A*01:01	0.006000	-2340000	0.342046	0.024460	50000000	HLA-A*02:01	0.004000	-2340000	0.342046	0.022460	50000000	HLA-A*03:01	0.003000	-2340000	0.342046	0.021460	50000000	HLA-A*24:02	0.002000	-2340000	0.342046	0.020460	50000000	HLA-A*26:01	0.003000	-2340000	0.342046	0.021460	50000000	HLA-B*07:02	0.003000	-2340000	0.342046	0.021460	50000000	HLA-B*08:01	0.005000	-2340000	0.342046	0.023460	50000000	HLA-B*27:05	0.016000	-2340000	0.342046	0.034460
N	Sequence Name	Peptide	Allele	MHC	TAP	Cle	Comb	%Rank	Allele	MHC	TAP	Cle	Comb	%Rank	Allele	MHC	TAP	Cle	Comb	%Rank	Allele	MHC	TAP	Cle	Comb	%Rank	Allele	MHC	TAP	Cle	Comb	%Rank	Allele	MHC	TAP	Cle	Comb	%Rank	Allele	MHC	TAP	Cle	Comb	%Rank	Allele	MHC	TAP	Cle	Comb
0	251o	KISEMHSA	HLA-A*01:01	0.063000	-0.268000	0.243059	0.110988	50000000	HLA-A*02:01	0.397000	-0.268000	0.243059	0.444988	6000000	HLA-A*03:01	0.132000	-0.268000	0.243059	0.179988	50000000	HLA-A*24:02	0.019000	-0.268000	0.243059	0.066988	50000000	HLA-A*26:01	0.048000	-0.268000	0.243059	0.095988	50000000	HLA-B*07:02	0.119000	-0.268000	0.243059	0.166988	50000000	HLA-B*08:01	0.116000	-0.268000	0.243059	0.163988	50000000	HLA-B*27:05	0.050000	-0.268000	0.243059	0.097988
N	Sequence Name	Peptide	Allele	MHC	TAP	Cle	Comb	%Rank	Allele	MHC	TAP	Cle	Comb	%Rank	Allele	MHC	TAP	Cle	Comb	%Rank	Allele	MHC	TAP	Cle	Comb	%Rank	Allele	MHC	TAP	Cle	Comb	%Rank	Allele	MHC	TAP	Cle	Comb	%Rank	Allele	MHC	TAP	Cle	Comb	%Rank	Allele	MHC	TAP	Cle	Comb
0	252o	ISEMHSAL	HLA-A*01:01	0.163000	0.728000	0.928322	0.390072	3000000	HLA-A*02:01	0.065000	0.728000	0.928322	0.292072	16000000	HLA-A*03:01	0.048000	0.728000	0.928322	0.275072	16000000	HLA-A*24:02	0.062000	0.728000	0.928322	0.289072	16000000	HLA-A*26:01	0.054000	0.728000	0.928322	0.281072	16000000	HLA-B*07:02	0.246000	0.728000	0.928322	0.473072	3000000	HLA-B*08:01	0.227000	0.728000	0.928322	0.454072	4000000	HLA-B*27:05	0.043000	0.728000	0.928322	0.270072
N	Sequence Name	Peptide	Allele	MHC	TAP	Cle	Comb	%Rank	Allele	MHC	TAP	Cle	Comb	%Rank	Allele	MHC	TAP	Cle	Comb	%Rank	Allele	MHC	TAP	Cle	Comb	%Rank	Allele	MHC	TAP	Cle	Comb	%Rank	Allele	MHC	TAP	Cle	Comb	%Rank	Allele	MHC	TAP	Cle	Comb	%Rank	Allele	MHC	TAP	Cle	Comb
0	253q	SEMHPALR	HLA-A*01:01	0.026000	1694000	0.235851	0.121416	50000000	HLA-A*02:01	0.040000	1694000	0.235851	0.135416	50000000	HLA-A*03:01	0.078000	1694000	0.235851	0.173416	50000000	HLA-A*24:02	0.053000	1694000	0.235851	0.148416	50000000	HLA-A*26:01	0.023000	1694000	0.235851	0.118416	50000000	HLA-B*07:02	0.022000	1694000	0.235851	0.117416	50000000	HLA-B*08:01	0.039000	1694000	0.235851	0.134416	50000000	HLA-B*27:05	0.171000	1694000	0.235851	0.266416
N	Sequence Name	Peptide	Allele	MHC	TAP	Cle	Comb	%Rank	Allele	MHC	TAP	Cle	Comb	%Rank	Allele	MHC	TAP	Cle	Comb	%Rank	Allele	MHC	TAP	Cle	Comb	%Rank	Allele	MHC	TAP	Cle	Comb	%Rank	Allele	MHC	TAP	Cle	Comb	%Rank	Allele	MHC	TAP	Cle	Comb	%Rank	Allele	MHC	TAP	Cle	Comb
0	254q	EMHPALRL	HLA-A*01:01	0.055000	0.748000	0.939880	0.285173	10000000	HLA-A*02:01	0.157000	0.748000	0.939880	0.387173	8000000	HLA-A*03:01	0.053000	0.748000	0.939880	0.283173	16000000	HLA-A*24:02	0.077000	0.748000	0.939880	0.307173	16000000	HLA-A*26:01	0.162000	0.748000	0.939880	0.392173	4000000	HLA-B*07:02	0.144000	0.748000	0.939880	0.374173	5000000	HLA-B*08:01	0.269000	0.748000	0.939880	0.499173	3000000	HLA-B*27:05	0.067000	0.748000	0.939880	0.297173
N	Sequence Name	Peptide	Allele	MHC	TAP	Cle	Comb	%Rank	Allele	MHC	TAP	Cle	Comb	%Rank	Allele	MHC	TAP	Cle	Comb	%Rank	Allele	MHC	TAP	Cle	Comb	%Rank	Allele	MHC	TAP	Cle	Comb	%Rank	Allele	MHC	TAP	Cle	Comb	%Rank	Allele	MHC	TAP	Cle	Comb	%Rank	Allele	MHC	TAP	Cle	Comb
0	255q	MHPALRLV	HLA-A*01:01	0.050000	0.266000	0.833655	0.244222	32000000	HLA-A*02:01	0.093000	0.266000	0.833655	0.287222	32000000	HLA-A*03:01	0.018000	0.266000	0.833655	0.212222	32000000	HLA-A*24:02	0.154000	0.266000	0.833655	0.348222	7000000	HLA-A*26:01	0.025000	0.266000	0.833655	0.219222	32000000	HLA-B*07:02	0.079000	0.266000	0.833655	0.273222	16000000	HLA-B*08:01	0.136000	0.266000	0.833655	0.330222	16000000	HLA-B*27:05	0.104000	0.266000	0.833655	0.298222
N	Sequence Name	Peptide	Allele	MHC	TAP	Cle	Comb	%Rank	Allele	MHC	TAP	Cle	Comb	%Rank	Allele	MHC	TAP	Cle	Comb	%Rank	Allele	MHC	TAP	Cle	Comb	%Rank	Allele	MHC	TAP	Cle	Comb	%Rank	Allele	MHC	TAP	Cle	Comb	%Rank	Allele	MHC	TAP	Cle	Comb	%Rank	Allele	MHC	TAP	Cle	Comb
0	256o	SEMHSALR	HLA-A*01:01	0.028000	1694000	0.330148	0.144633	50000000	HLA-A*02:01	0.038000	1694000	0.330148	0.154633	50000000	HLA-A*03:01	0.092000	1694000	0.330148	0.208633	32000000	HLA-A*24:02	0.052000	1694000	0.330148	0.168633	50000000	HLA-A*26:01	0.029000	1694000	0.330148	0.145633	50000000	HLA-B*07:02	0.023000	1694000	0.330148	0.139633	50000000	HLA-B*08:01	0.041000	1694000	0.330148	0.157633	50000000	HLA-B*27:05	0.174000	1694000	0.330148	0.290633
N	Sequence Name	Peptide	Allele	MHC	TAP	Cle	Comb	%Rank	Allele	MHC	TAP	Cle	Comb	%Rank	Allele	MHC	TAP	Cle	Comb	%Rank	Allele	MHC	TAP	Cle	Comb	%Rank	Allele	MHC	TAP	Cle	Comb	%Rank	Allele	MHC	TAP	Cle	Comb	%Rank	Allele	MHC	TAP	Cle	Comb	%Rank	Allele	MHC	TAP	Cle	Comb
0	257o	EMHSALRL	HLA-A*01:01	0.060000	0.748000	0.865922	0.273532	16000000	HLA-A*02:01	0.146000	0.748000	0.865922	0.359532	10000000	HLA-A*03:01	0.053000	0.748000	0.865922	0.266532	32000000	HLA-A*24:02	0.075000	0.748000	0.865922	0.288532	16000000	HLA-A*26:01	0.175000	0.748000	0.865922	0.388532	4000000	HLA-B*07:02	0.141000	0.748000	0.865922	0.354532	6000000	HLA-B*08:01	0.298000	0.748000	0.865922	0.511532	3000000	HLA-B*27:05	0.070000	0.748000	0.865922	0.283532
N	Sequence Name	Peptide	Allele	MHC	TAP	Cle	Comb	%Rank	Allele	MHC	TAP	Cle	Comb	%Rank	Allele	MHC	TAP	Cle	Comb	%Rank	Allele	MHC	TAP	Cle	Comb	%Rank	Allele	MHC	TAP	Cle	Comb	%Rank	Allele	MHC	TAP	Cle	Comb	%Rank	Allele	MHC	TAP	Cle	Comb	%Rank	Allele	MHC	TAP	Cle	Comb
0	258o	MHSALRLV	HLA-A*01:01	0.064000	0.288000	0.565892	0.198526	32000000	HLA-A*02:01	0.103000	0.288000	0.565892	0.237526	32000000	HLA-A*03:01	0.032000	0.288000	0.565892	0.166526	50000000	HLA-A*24:02	0.094000	0.288000	0.565892	0.228526	32000000	HLA-A*26:01	0.028000	0.288000	0.565892	0.162526	50000000	HLA-B*07:02	0.103000	0.288000	0.565892	0.237526	32000000	HLA-B*08:01	0.156000	0.288000	0.565892	0.290526	32000000	HLA-B*27:05	0.142000	0.288000	0.565892	0.276526
N	Sequence Name	Peptide	Allele	MHC	TAP	Cle	Comb	%Rank	Allele	MHC	TAP	Cle	Comb	%Rank	Allele	MHC	TAP	Cle	Comb	%Rank	Allele	MHC	TAP	Cle	Comb	%Rank	Allele	MHC	TAP	Cle	Comb	%Rank	Allele	MHC	TAP	Cle	Comb	%Rank	Allele	MHC	TAP	Cle	Comb	%Rank	Allele	MHC	TAP	Cle	Comb
0	259q	EMHPALRL	HLA-A*01:01	0.055000	0.748000	0.939880	0.285173	10000000	HLA-A*02:01	0.157000	0.748000	0.939880	0.387173	8000000	HLA-A*03:01	0.053000	0.748000	0.939880	0.283173	16000000	HLA-A*24:02	0.077000	0.748000	0.939880	0.307173	16000000	HLA-A*26:01	0.162000	0.748000	0.939880	0.392173	4000000	HLA-B*07:02	0.144000	0.748000	0.939880	0.374173	5000000	HLA-B*08:01	0.269000	0.748000	0.939880	0.499173	3000000	HLA-B*27:05	0.067000	0.748000	0.939880	0.297173
N	Sequence Name	Peptide	Allele	MHC	TAP	Cle	Comb	%Rank	Allele	MHC	TAP	Cle	Comb	%Rank	Allele	MHC	TAP	Cle	Comb	%Rank	Allele	MHC	TAP	Cle	Comb	%Rank	Allele	MHC	TAP	Cle	Comb	%Rank	Allele	MHC	TAP	Cle	Comb	%Rank	Allele	MHC	TAP	Cle	Comb	%Rank	Allele	MHC	TAP	Cle	Comb
0	260q	MHPALRLV	HLA-A*01:01	0.050000	0.266000	0.833655	0.244222	32000000	HLA-A*02:01	0.093000	0.266000	0.833655	0.287222	32000000	HLA-A*03:01	0.018000	0.266000	0.833655	0.212222	32000000	HLA-A*24:02	0.154000	0.266000	0.833655	0.348222	7000000	HLA-A*26:01	0.025000	0.266000	0.833655	0.219222	32000000	HLA-B*07:02	0.079000	0.266000	0.833655	0.273222	16000000	HLA-B*08:01	0.136000	0.266000	0.833655	0.330222	16000000	HLA-B*27:05	0.104000	0.266000	0.833655	0.298222
N	Sequence Name	Peptide	Allele	MHC	TAP	Cle	Comb	%Rank	Allele	MHC	TAP	Cle	Comb	%Rank	Allele	MHC	TAP	Cle	Comb	%Rank	Allele	MHC	TAP	Cle	Comb	%Rank	Allele	MHC	TAP	Cle	Comb	%Rank	Allele	MHC	TAP	Cle	Comb	%Rank	Allele	MHC	TAP	Cle	Comb	%Rank	Allele	MHC	TAP	Cle	Comb
0	261q	HPALRLVD	HLA-A*01:01	0.019000	-2452000	0.055213	-0.029877	50000000	HLA-A*02:01	0.011000	-2452000	0.055213	-0.037877	50000000	HLA-A*03:01	0.013000	-2452000	0.055213	-0.035877	50000000	HLA-A*24:02	0.004000	-2452000	0.055213	-0.044877	50000000	HLA-A*26:01	0.014000	-2452000	0.055213	-0.034877	50000000	HLA-B*07:02	0.260000	-2452000	0.055213	0.211123	32000000	HLA-B*08:01	0.145000	-2452000	0.055213	0.096123	50000000	HLA-B*27:05	0.037000	-2452000	0.055213	-0.011877
N	Sequence Name	Peptide	Allele	MHC	TAP	Cle	Comb	%Rank	Allele	MHC	TAP	Cle	Comb	%Rank	Allele	MHC	TAP	Cle	Comb	%Rank	Allele	MHC	TAP	Cle	Comb	%Rank	Allele	MHC	TAP	Cle	Comb	%Rank	Allele	MHC	TAP	Cle	Comb	%Rank	Allele	MHC	TAP	Cle	Comb	%Rank	Allele	MHC	TAP	Cle	Comb
0	262o	EMHSALRL	HLA-A*01:01	0.060000	0.748000	0.865922	0.273532	16000000	HLA-A*02:01	0.146000	0.748000	0.865922	0.359532	10000000	HLA-A*03:01	0.053000	0.748000	0.865922	0.266532	32000000	HLA-A*24:02	0.075000	0.748000	0.865922	0.288532	16000000	HLA-A*26:01	0.175000	0.748000	0.865922	0.388532	4000000	HLA-B*07:02	0.141000	0.748000	0.865922	0.354532	6000000	HLA-B*08:01	0.298000	0.748000	0.865922	0.511532	3000000	HLA-B*27:05	0.070000	0.748000	0.865922	0.283532
N	Sequence Name	Peptide	Allele	MHC	TAP	Cle	Comb	%Rank	Allele	MHC	TAP	Cle	Comb	%Rank	Allele	MHC	TAP	Cle	Comb	%Rank	Allele	MHC	TAP	Cle	Comb	%Rank	Allele	MHC	TAP	Cle	Comb	%Rank	Allele	MHC	TAP	Cle	Comb	%Rank	Allele	MHC	TAP	Cle	Comb	%Rank	Allele	MHC	TAP	Cle	Comb
0	263o	MHSALRLV	HLA-A*01:01	0.064000	0.288000	0.565892	0.198526	32000000	HLA-A*02:01	0.103000	0.288000	0.565892	0.237526	32000000	HLA-A*03:01	0.032000	0.288000	0.565892	0.166526	50000000	HLA-A*24:02	0.094000	0.288000	0.565892	0.228526	32000000	HLA-A*26:01	0.028000	0.288000	0.565892	0.162526	50000000	HLA-B*07:02	0.103000	0.288000	0.565892	0.237526	32000000	HLA-B*08:01	0.156000	0.288000	0.565892	0.290526	32000000	HLA-B*27:05	0.142000	0.288000	0.565892	0.276526
N	Sequence Name	Peptide	Allele	MHC	TAP	Cle	Comb	%Rank	Allele	MHC	TAP	Cle	Comb	%Rank	Allele	MHC	TAP	Cle	Comb	%Rank	Allele	MHC	TAP	Cle	Comb	%Rank	Allele	MHC	TAP	Cle	Comb	%Rank	Allele	MHC	TAP	Cle	Comb	%Rank	Allele	MHC	TAP	Cle	Comb	%Rank	Allele	MHC	TAP	Cle	Comb
0	264o	HSALRLVD	HLA-A*01:01	0.065000	-1784000	0.044883	0.030499	50000000	HLA-A*02:01	0.015000	-1784000	0.044883	-0.019501	50000000	HLA-A*03:01	0.049000	-1784000	0.044883	0.014499	50000000	HLA-A*24:02	0.011000	-1784000	0.044883	-0.023501	50000000	HLA-A*26:01	0.029000	-1784000	0.044883	-0.005501	50000000	HLA-B*07:02	0.035000	-1784000	0.044883	0.000499	50000000	HLA-B*08:01	0.060000	-1784000	0.044883	0.025499	50000000	HLA-B*27:05	0.037000	-1784000	0.044883	0.002499
N	Sequence Name	Peptide	Allele	MHC	TAP	Cle	Comb	%Rank	Allele	MHC	TAP	Cle	Comb	%Rank	Allele	MHC	TAP	Cle	Comb	%Rank	Allele	MHC	TAP	Cle	Comb	%Rank	Allele	MHC	TAP	Cle	Comb	%Rank	Allele	MHC	TAP	Cle	Comb	%Rank	Allele	MHC	TAP	Cle	Comb	%Rank	Allele	MHC	TAP	Cle	Comb
0	265q	VTRMENAV	HLA-A*01:01	0.095000	0.490000	0.497666	0.219225	32000000	HLA-A*02:01	0.082000	0.490000	0.497666	0.206225	32000000	HLA-A*03:01	0.056000	0.490000	0.497666	0.180225	50000000	HLA-A*24:02	0.029000	0.490000	0.497666	0.153225	50000000	HLA-A*26:01	0.060000	0.490000	0.497666	0.184225	32000000	HLA-B*07:02	0.215000	0.490000	0.497666	0.339225	8000000	HLA-B*08:01	0.237000	0.490000	0.497666	0.361225	8000000	HLA-B*27:05	0.028000	0.490000	0.497666	0.152225
N	Sequence Name	Peptide	Allele	MHC	TAP	Cle	Comb	%Rank	Allele	MHC	TAP	Cle	Comb	%Rank	Allele	MHC	TAP	Cle	Comb	%Rank	Allele	MHC	TAP	Cle	Comb	%Rank	Allele	MHC	TAP	Cle	Comb	%Rank	Allele	MHC	TAP	Cle	Comb	%Rank	Allele	MHC	TAP	Cle	Comb	%Rank	Allele	MHC	TAP	Cle	Comb
0	266q	TRMENAVG	HLA-A*01:01	0.012000	-0.976000	0.073122	0.004052	50000000	HLA-A*02:01	0.013000	-0.976000	0.073122	0.005052	50000000	HLA-A*03:01	0.010000	-0.976000	0.073122	0.002052	50000000	HLA-A*24:02	0.009000	-0.976000	0.073122	0.001052	50000000	HLA-A*26:01	0.005000	-0.976000	0.073122	-0.002948	50000000	HLA-B*07:02	0.021000	-0.976000	0.073122	0.013052	50000000	HLA-B*08:01	0.044000	-0.976000	0.073122	0.036052	50000000	HLA-B*27:05	0.211000	-0.976000	0.073122	0.203052
N	Sequence Name	Peptide	Allele	MHC	TAP	Cle	Comb	%Rank	Allele	MHC	TAP	Cle	Comb	%Rank	Allele	MHC	TAP	Cle	Comb	%Rank	Allele	MHC	TAP	Cle	Comb	%Rank	Allele	MHC	TAP	Cle	Comb	%Rank	Allele	MHC	TAP	Cle	Comb	%Rank	Allele	MHC	TAP	Cle	Comb	%Rank	Allele	MHC	TAP	Cle	Comb
0	267q	RMENAVGR	HLA-A*01:01	0.033000	1528000	0.756842	0.241489	32000000	HLA-A*02:01	0.050000	1528000	0.756842	0.258489	32000000	HLA-A*03:01	0.297000	1528000	0.756842	0.505489	3000000	HLA-A*24:02	0.028000	1528000	0.756842	0.236489	32000000	HLA-A*26:01	0.022000	1528000	0.756842	0.230489	32000000	HLA-B*07:02	0.022000	1528000	0.756842	0.230489	32000000	HLA-B*08:01	0.026000	1528000	0.756842	0.234489	32000000	HLA-B*27:05	0.165000	1528000	0.756842	0.373489
N	Sequence Name	Peptide	Allele	MHC	TAP	Cle	Comb	%Rank	Allele	MHC	TAP	Cle	Comb	%Rank	Allele	MHC	TAP	Cle	Comb	%Rank	Allele	MHC	TAP	Cle	Comb	%Rank	Allele	MHC	TAP	Cle	Comb	%Rank	Allele	MHC	TAP	Cle	Comb	%Rank	Allele	MHC	TAP	Cle	Comb	%Rank	Allele	MHC	TAP	Cle	Comb
0	268q	TRMENAVG	HLA-A*01:01	0.012000	-0.976000	0.073122	0.004052	50000000	HLA-A*02:01	0.013000	-0.976000	0.073122	0.005052	50000000	HLA-A*03:01	0.010000	-0.976000	0.073122	0.002052	50000000	HLA-A*24:02	0.009000	-0.976000	0.073122	0.001052	50000000	HLA-A*26:01	0.005000	-0.976000	0.073122	-0.002948	50000000	HLA-B*07:02	0.021000	-0.976000	0.073122	0.013052	50000000	HLA-B*08:01	0.044000	-0.976000	0.073122	0.036052	50000000	HLA-B*27:05	0.211000	-0.976000	0.073122	0.203052
N	Sequence Name	Peptide	Allele	MHC	TAP	Cle	Comb	%Rank	Allele	MHC	TAP	Cle	Comb	%Rank	Allele	MHC	TAP	Cle	Comb	%Rank	Allele	MHC	TAP	Cle	Comb	%Rank	Allele	MHC	TAP	Cle	Comb	%Rank	Allele	MHC	TAP	Cle	Comb	%Rank	Allele	MHC	TAP	Cle	Comb	%Rank	Allele	MHC	TAP	Cle	Comb
0	269q	RMENAVGR	HLA-A*01:01	0.033000	1528000	0.756842	0.241489	32000000	HLA-A*02:01	0.050000	1528000	0.756842	0.258489	32000000	HLA-A*03:01	0.297000	1528000	0.756842	0.505489	3000000	HLA-A*24:02	0.028000	1528000	0.756842	0.236489	32000000	HLA-A*26:01	0.022000	1528000	0.756842	0.230489	32000000	HLA-B*07:02	0.022000	1528000	0.756842	0.230489	32000000	HLA-B*08:01	0.026000	1528000	0.756842	0.234489	32000000	HLA-B*27:05	0.165000	1528000	0.756842	0.373489
N	Sequence Name	Peptide	Allele	MHC	TAP	Cle	Comb	%Rank	Allele	MHC	TAP	Cle	Comb	%Rank	Allele	MHC	TAP	Cle	Comb	%Rank	Allele	MHC	TAP	Cle	Comb	%Rank	Allele	MHC	TAP	Cle	Comb	%Rank	Allele	MHC	TAP	Cle	Comb	%Rank	Allele	MHC	TAP	Cle	Comb	%Rank	Allele	MHC	TAP	Cle	Comb
0	270q	MENAVGRD	HLA-A*01:01	0.013000	-1960000	0.139404	-0.004634	50000000	HLA-A*02:01	0.010000	-1960000	0.139404	-0.007634	50000000	HLA-A*03:01	0.008000	-1960000	0.139404	-0.009634	50000000	HLA-A*24:02	0.006000	-1960000	0.139404	-0.011634	50000000	HLA-A*26:01	0.007000	-1960000	0.139404	-0.010634	50000000	HLA-B*07:02	0.013000	-1960000	0.139404	-0.004634	50000000	HLA-B*08:01	0.013000	-1960000	0.139404	-0.004634	50000000	HLA-B*27:05	0.031000	-1960000	0.139404	0.013366
N	Sequence Name	Peptide	Allele	MHC	TAP	Cle	Comb	%Rank	Allele	MHC	TAP	Cle	Comb	%Rank	Allele	MHC	TAP	Cle	Comb	%Rank	Allele	MHC	TAP	Cle	Comb	%Rank	Allele	MHC	TAP	Cle	Comb	%Rank	Allele	MHC	TAP	Cle	Comb	%Rank	Allele	MHC	TAP	Cle	Comb	%Rank	Allele	MHC	TAP	Cle	Comb
0	271q	RMENAVGR	HLA-A*01:01	0.033000	1528000	0.756842	0.241489	32000000	HLA-A*02:01	0.050000	1528000	0.756842	0.258489	32000000	HLA-A*03:01	0.297000	1528000	0.756842	0.505489	3000000	HLA-A*24:02	0.028000	1528000	0.756842	0.236489	32000000	HLA-A*26:01	0.022000	1528000	0.756842	0.230489	32000000	HLA-B*07:02	0.022000	1528000	0.756842	0.230489	32000000	HLA-B*08:01	0.026000	1528000	0.756842	0.234489	32000000	HLA-B*27:05	0.165000	1528000	0.756842	0.373489
N	Sequence Name	Peptide	Allele	MHC	TAP	Cle	Comb	%Rank	Allele	MHC	TAP	Cle	Comb	%Rank	Allele	MHC	TAP	Cle	Comb	%Rank	Allele	MHC	TAP	Cle	Comb	%Rank	Allele	MHC	TAP	Cle	Comb	%Rank	Allele	MHC	TAP	Cle	Comb	%Rank	Allele	MHC	TAP	Cle	Comb	%Rank	Allele	MHC	TAP	Cle	Comb
0	272q	MENAVGRD	HLA-A*01:01	0.013000	-1960000	0.139404	-0.004634	50000000	HLA-A*02:01	0.010000	-1960000	0.139404	-0.007634	50000000	HLA-A*03:01	0.008000	-1960000	0.139404	-0.009634	50000000	HLA-A*24:02	0.006000	-1960000	0.139404	-0.011634	50000000	HLA-A*26:01	0.007000	-1960000	0.139404	-0.010634	50000000	HLA-B*07:02	0.013000	-1960000	0.139404	-0.004634	50000000	HLA-B*08:01	0.013000	-1960000	0.139404	-0.004634	50000000	HLA-B*27:05	0.031000	-1960000	0.139404	0.013366
N	Sequence Name	Peptide	Allele	MHC	TAP	Cle	Comb	%Rank	Allele	MHC	TAP	Cle	Comb	%Rank	Allele	MHC	TAP	Cle	Comb	%Rank	Allele	MHC	TAP	Cle	Comb	%Rank	Allele	MHC	TAP	Cle	Comb	%Rank	Allele	MHC	TAP	Cle	Comb	%Rank	Allele	MHC	TAP	Cle	Comb	%Rank	Allele	MHC	TAP	Cle	Comb
0	273q	ENAVGRDQ	HLA-A*01:01	0.009000	-0.568000	0.052291	0.006565	50000000	HLA-A*02:01	0.004000	-0.568000	0.052291	0.001565	50000000	HLA-A*03:01	0.006000	-0.568000	0.052291	0.003565	50000000	HLA-A*24:02	0.001000	-0.568000	0.052291	-0.001435	50000000	HLA-A*26:01	0.015000	-0.568000	0.052291	0.012565	50000000	HLA-B*07:02	0.011000	-0.568000	0.052291	0.008565	50000000	HLA-B*08:01	0.015000	-0.568000	0.052291	0.012565	50000000	HLA-B*27:05	0.011000	-0.568000	0.052291	0.008565
N	Sequence Name	Peptide	Allele	MHC	TAP	Cle	Comb	%Rank	Allele	MHC	TAP	Cle	Comb	%Rank	Allele	MHC	TAP	Cle	Comb	%Rank	Allele	MHC	TAP	Cle	Comb	%Rank	Allele	MHC	TAP	Cle	Comb	%Rank	Allele	MHC	TAP	Cle	Comb	%Rank	Allele	MHC	TAP	Cle	Comb	%Rank	Allele	MHC	TAP	Cle	Comb
0	274q	MENAVGRD	HLA-A*01:01	0.013000	-1960000	0.139404	-0.004634	50000000	HLA-A*02:01	0.010000	-1960000	0.139404	-0.007634	50000000	HLA-A*03:01	0.008000	-1960000	0.139404	-0.009634	50000000	HLA-A*24:02	0.006000	-1960000	0.139404	-0.011634	50000000	HLA-A*26:01	0.007000	-1960000	0.139404	-0.010634	50000000	HLA-B*07:02	0.013000	-1960000	0.139404	-0.004634	50000000	HLA-B*08:01	0.013000	-1960000	0.139404	-0.004634	50000000	HLA-B*27:05	0.031000	-1960000	0.139404	0.013366
N	Sequence Name	Peptide	Allele	MHC	TAP	Cle	Comb	%Rank	Allele	MHC	TAP	Cle	Comb	%Rank	Allele	MHC	TAP	Cle	Comb	%Rank	Allele	MHC	TAP	Cle	Comb	%Rank	Allele	MHC	TAP	Cle	Comb	%Rank	Allele	MHC	TAP	Cle	Comb	%Rank	Allele	MHC	TAP	Cle	Comb	%Rank	Allele	MHC	TAP	Cle	Comb
0	275q	ENAVGRDQ	HLA-A*01:01	0.009000	-0.568000	0.052291	0.006565	50000000	HLA-A*02:01	0.004000	-0.568000	0.052291	0.001565	50000000	HLA-A*03:01	0.006000	-0.568000	0.052291	0.003565	50000000	HLA-A*24:02	0.001000	-0.568000	0.052291	-0.001435	50000000	HLA-A*26:01	0.015000	-0.568000	0.052291	0.012565	50000000	HLA-B*07:02	0.011000	-0.568000	0.052291	0.008565	50000000	HLA-B*08:01	0.015000	-0.568000	0.052291	0.012565	50000000	HLA-B*27:05	0.011000	-0.568000	0.052291	0.008565
N	Sequence Name	Peptide	Allele	MHC	TAP	Cle	Comb	%Rank	Allele	MHC	TAP	Cle	Comb	%Rank	Allele	MHC	TAP	Cle	Comb	%Rank	Allele	MHC	TAP	Cle	Comb	%Rank	Allele	MHC	TAP	Cle	Comb	%Rank	Allele	MHC	TAP	Cle	Comb	%Rank	Allele	MHC	TAP	Cle	Comb	%Rank	Allele	MHC	TAP	Cle	Comb
0	276q	NAVGRDQN	HLA-A*01:01	0.014000	-0.852000	0.030688	-0.000395	50000000	HLA-A*02:01	0.008000	-0.852000	0.030688	-0.006395	50000000	HLA-A*03:01	0.008000	-0.852000	0.030688	-0.006395	50000000	HLA-A*24:02	0.003000	-0.852000	0.030688	-0.011395	50000000	HLA-A*26:01	0.012000	-0.852000	0.030688	-0.002395	50000000	HLA-B*07:02	0.020000	-0.852000	0.030688	0.005605	50000000	HLA-B*08:01	0.021000	-0.852000	0.030688	0.006605	50000000	HLA-B*27:05	0.018000	-0.852000	0.030688	0.003605
N	Sequence Name	Peptide	Allele	MHC	TAP	Cle	Comb	%Rank	Allele	MHC	TAP	Cle	Comb	%Rank	Allele	MHC	TAP	Cle	Comb	%Rank	Allele	MHC	TAP	Cle	Comb	%Rank	Allele	MHC	TAP	Cle	Comb	%Rank	Allele	MHC	TAP	Cle	Comb	%Rank	Allele	MHC	TAP	Cle	Comb	%Rank	Allele	MHC	TAP	Cle	Comb
0	277o	VTRMVGRD	HLA-A*01:01	0.031000	-1640000	0.081061	0.008239	50000000	HLA-A*02:01	0.007000	-1640000	0.081061	-0.015761	50000000	HLA-A*03:01	0.043000	-1640000	0.081061	0.020239	50000000	HLA-A*24:02	0.005000	-1640000	0.081061	-0.017761	50000000	HLA-A*26:01	0.014000	-1640000	0.081061	-0.008761	50000000	HLA-B*07:02	0.021000	-1640000	0.081061	-0.001761	50000000	HLA-B*08:01	0.029000	-1640000	0.081061	0.006239	50000000	HLA-B*27:05	0.012000	-1640000	0.081061	-0.010761
N	Sequence Name	Peptide	Allele	MHC	TAP	Cle	Comb	%Rank	Allele	MHC	TAP	Cle	Comb	%Rank	Allele	MHC	TAP	Cle	Comb	%Rank	Allele	MHC	TAP	Cle	Comb	%Rank	Allele	MHC	TAP	Cle	Comb	%Rank	Allele	MHC	TAP	Cle	Comb	%Rank	Allele	MHC	TAP	Cle	Comb	%Rank	Allele	MHC	TAP	Cle	Comb
0	278o	TRMVGRDQ	HLA-A*01:01	0.008000	0.314000	0.046809	0.026382	50000000	HLA-A*02:01	0.007000	0.314000	0.046809	0.025382	50000000	HLA-A*03:01	0.014000	0.314000	0.046809	0.032382	50000000	HLA-A*24:02	0.004000	0.314000	0.046809	0.022382	50000000	HLA-A*26:01	0.004000	0.314000	0.046809	0.022382	50000000	HLA-B*07:02	0.021000	0.314000	0.046809	0.039382	50000000	HLA-B*08:01	0.035000	0.314000	0.046809	0.053382	50000000	HLA-B*27:05	0.213000	0.314000	0.046809	0.231382
N	Sequence Name	Peptide	Allele	MHC	TAP	Cle	Comb	%Rank	Allele	MHC	TAP	Cle	Comb	%Rank	Allele	MHC	TAP	Cle	Comb	%Rank	Allele	MHC	TAP	Cle	Comb	%Rank	Allele	MHC	TAP	Cle	Comb	%Rank	Allele	MHC	TAP	Cle	Comb	%Rank	Allele	MHC	TAP	Cle	Comb	%Rank	Allele	MHC	TAP	Cle	Comb
0	279o	RMVGRDQN	HLA-A*01:01	0.015000	-0.828000	0.059899	0.007777	50000000	HLA-A*02:01	0.040000	-0.828000	0.059899	0.032777	50000000	HLA-A*03:01	0.049000	-0.828000	0.059899	0.041777	50000000	HLA-A*24:02	0.021000	-0.828000	0.059899	0.013777	50000000	HLA-A*26:01	0.009000	-0.828000	0.059899	0.001777	50000000	HLA-B*07:02	0.029000	-0.828000	0.059899	0.021777	50000000	HLA-B*08:01	0.031000	-0.828000	0.059899	0.023777	50000000	HLA-B*27:05	0.068000	-0.828000	0.059899	0.060777
N	Sequence Name	Peptide	Allele	MHC	TAP	Cle	Comb	%Rank	Allele	MHC	TAP	Cle	Comb	%Rank	Allele	MHC	TAP	Cle	Comb	%Rank	Allele	MHC	TAP	Cle	Comb	%Rank	Allele	MHC	TAP	Cle	Comb	%Rank	Allele	MHC	TAP	Cle	Comb	%Rank	Allele	MHC	TAP	Cle	Comb	%Rank	Allele	MHC	TAP	Cle	Comb
0	280q	YSFVSEET	HLA-A*01:01	0.057000	-0.542000	0.502257	0.156458	50000000	HLA-A*02:01	0.079000	-0.542000	0.502257	0.178458	50000000	HLA-A*03:01	0.025000	-0.542000	0.502257	0.124458	50000000	HLA-A*24:02	0.020000	-0.542000	0.502257	0.119458	50000000	HLA-A*26:01	0.035000	-0.542000	0.502257	0.134458	50000000	HLA-B*07:02	0.036000	-0.542000	0.502257	0.135458	50000000	HLA-B*08:01	0.027000	-0.542000	0.502257	0.126458	50000000	HLA-B*27:05	0.035000	-0.542000	0.502257	0.134458
N	Sequence Name	Peptide	Allele	MHC	TAP	Cle	Comb	%Rank	Allele	MHC	TAP	Cle	Comb	%Rank	Allele	MHC	TAP	Cle	Comb	%Rank	Allele	MHC	TAP	Cle	Comb	%Rank	Allele	MHC	TAP	Cle	Comb	%Rank	Allele	MHC	TAP	Cle	Comb	%Rank	Allele	MHC	TAP	Cle	Comb	%Rank	Allele	MHC	TAP	Cle	Comb
0	281q	SFVSEETG	HLA-A*01:01	0.016000	-1066000	0.137451	0.020276	50000000	HLA-A*02:01	0.016000	-1066000	0.137451	0.020276	50000000	HLA-A*03:01	0.009000	-1066000	0.137451	0.013276	50000000	HLA-A*24:02	0.039000	-1066000	0.137451	0.043276	50000000	HLA-A*26:01	0.007000	-1066000	0.137451	0.011276	50000000	HLA-B*07:02	0.010000	-1066000	0.137451	0.014276	50000000	HLA-B*08:01	0.015000	-1066000	0.137451	0.019276	50000000	HLA-B*27:05	0.023000	-1066000	0.137451	0.027276
N	Sequence Name	Peptide	Allele	MHC	TAP	Cle	Comb	%Rank	Allele	MHC	TAP	Cle	Comb	%Rank	Allele	MHC	TAP	Cle	Comb	%Rank	Allele	MHC	TAP	Cle	Comb	%Rank	Allele	MHC	TAP	Cle	Comb	%Rank	Allele	MHC	TAP	Cle	Comb	%Rank	Allele	MHC	TAP	Cle	Comb	%Rank	Allele	MHC	TAP	Cle	Comb
0	282q	FVSEETGT	HLA-A*01:01	0.039000	-0.848000	0.047508	0.028489	50000000	HLA-A*02:01	0.243000	-0.848000	0.047508	0.232489	32000000	HLA-A*03:01	0.015000	-0.848000	0.047508	0.004489	50000000	HLA-A*24:02	0.008000	-0.848000	0.047508	-0.002511	50000000	HLA-A*26:01	0.101000	-0.848000	0.047508	0.090489	50000000	HLA-B*07:02	0.046000	-0.848000	0.047508	0.035489	50000000	HLA-B*08:01	0.025000	-0.848000	0.047508	0.014489	50000000	HLA-B*27:05	0.017000	-0.848000	0.047508	0.006489
N	Sequence Name	Peptide	Allele	MHC	TAP	Cle	Comb	%Rank	Allele	MHC	TAP	Cle	Comb	%Rank	Allele	MHC	TAP	Cle	Comb	%Rank	Allele	MHC	TAP	Cle	Comb	%Rank	Allele	MHC	TAP	Cle	Comb	%Rank	Allele	MHC	TAP	Cle	Comb	%Rank	Allele	MHC	TAP	Cle	Comb	%Rank	Allele	MHC	TAP	Cle	Comb
0	283o	YSFVSEEI	HLA-A*01:01	0.122000	0.698000	0.931931	0.349134	4000000	HLA-A*02:01	0.233000	0.698000	0.931931	0.460134	6000000	HLA-A*03:01	0.045000	0.698000	0.931931	0.272134	16000000	HLA-A*24:02	0.154000	0.698000	0.931931	0.381134	5000000	HLA-A*26:01	0.078000	0.698000	0.931931	0.305134	9000000	HLA-B*07:02	0.076000	0.698000	0.931931	0.303134	16000000	HLA-B*08:01	0.064000	0.698000	0.931931	0.291134	32000000	HLA-B*27:05	0.071000	0.698000	0.931931	0.298134
N	Sequence Name	Peptide	Allele	MHC	TAP	Cle	Comb	%Rank	Allele	MHC	TAP	Cle	Comb	%Rank	Allele	MHC	TAP	Cle	Comb	%Rank	Allele	MHC	TAP	Cle	Comb	%Rank	Allele	MHC	TAP	Cle	Comb	%Rank	Allele	MHC	TAP	Cle	Comb	%Rank	Allele	MHC	TAP	Cle	Comb	%Rank	Allele	MHC	TAP	Cle	Comb
0	284o	SFVSEEIG	HLA-A*01:01	0.015000	-1066000	0.068990	0.003873	50000000	HLA-A*02:01	0.015000	-1066000	0.068990	0.003873	50000000	HLA-A*03:01	0.010000	-1066000	0.068990	-0.001127	50000000	HLA-A*24:02	0.032000	-1066000	0.068990	0.020873	50000000	HLA-A*26:01	0.007000	-1066000	0.068990	-0.004127	50000000	HLA-B*07:02	0.009000	-1066000	0.068990	-0.002127	50000000	HLA-B*08:01	0.015000	-1066000	0.068990	0.003873	50000000	HLA-B*27:05	0.021000	-1066000	0.068990	0.009873
N	Sequence Name	Peptide	Allele	MHC	TAP	Cle	Comb	%Rank	Allele	MHC	TAP	Cle	Comb	%Rank	Allele	MHC	TAP	Cle	Comb	%Rank	Allele	MHC	TAP	Cle	Comb	%Rank	Allele	MHC	TAP	Cle	Comb	%Rank	Allele	MHC	TAP	Cle	Comb	%Rank	Allele	MHC	TAP	Cle	Comb	%Rank	Allele	MHC	TAP	Cle	Comb
0	285o	FVSEEIGT	HLA-A*01:01	0.039000	-0.848000	0.038751	0.026519	50000000	HLA-A*02:01	0.305000	-0.848000	0.038751	0.292519	16000000	HLA-A*03:01	0.017000	-0.848000	0.038751	0.004519	50000000	HLA-A*24:02	0.008000	-0.848000	0.038751	-0.004481	50000000	HLA-A*26:01	0.106000	-0.848000	0.038751	0.093519	50000000	HLA-B*07:02	0.038000	-0.848000	0.038751	0.025519	50000000	HLA-B*08:01	0.024000	-0.848000	0.038751	0.011519	50000000	HLA-B*27:05	0.019000	-0.848000	0.038751	0.006519
N	Sequence Name	Peptide	Allele	MHC	TAP	Cle	Comb	%Rank	Allele	MHC	TAP	Cle	Comb	%Rank	Allele	MHC	TAP	Cle	Comb	%Rank	Allele	MHC	TAP	Cle	Comb	%Rank	Allele	MHC	TAP	Cle	Comb	%Rank	Allele	MHC	TAP	Cle	Comb	%Rank	Allele	MHC	TAP	Cle	Comb	%Rank	Allele	MHC	TAP	Cle	Comb
0	286q	FVSEETGT	HLA-A*01:01	0.039000	-0.848000	0.047508	0.028489	50000000	HLA-A*02:01	0.243000	-0.848000	0.047508	0.232489	32000000	HLA-A*03:01	0.015000	-0.848000	0.047508	0.004489	50000000	HLA-A*24:02	0.008000	-0.848000	0.047508	-0.002511	50000000	HLA-A*26:01	0.101000	-0.848000	0.047508	0.090489	50000000	HLA-B*07:02	0.046000	-0.848000	0.047508	0.035489	50000000	HLA-B*08:01	0.025000	-0.848000	0.047508	0.014489	50000000	HLA-B*27:05	0.017000	-0.848000	0.047508	0.006489
N	Sequence Name	Peptide	Allele	MHC	TAP	Cle	Comb	%Rank	Allele	MHC	TAP	Cle	Comb	%Rank	Allele	MHC	TAP	Cle	Comb	%Rank	Allele	MHC	TAP	Cle	Comb	%Rank	Allele	MHC	TAP	Cle	Comb	%Rank	Allele	MHC	TAP	Cle	Comb	%Rank	Allele	MHC	TAP	Cle	Comb	%Rank	Allele	MHC	TAP	Cle	Comb
0	287q	VSEETGTL	HLA-A*01:01	0.127000	0.804000	0.958452	0.362752	4000000	HLA-A*02:01	0.063000	0.804000	0.958452	0.298752	16000000	HLA-A*03:01	0.025000	0.804000	0.958452	0.260752	32000000	HLA-A*24:02	0.037000	0.804000	0.958452	0.272752	16000000	HLA-A*26:01	0.031000	0.804000	0.958452	0.266752	16000000	HLA-B*07:02	0.079000	0.804000	0.958452	0.314752	10000000	HLA-B*08:01	0.031000	0.804000	0.958452	0.266752	32000000	HLA-B*27:05	0.026000	0.804000	0.958452	0.261752
N	Sequence Name	Peptide	Allele	MHC	TAP	Cle	Comb	%Rank	Allele	MHC	TAP	Cle	Comb	%Rank	Allele	MHC	TAP	Cle	Comb	%Rank	Allele	MHC	TAP	Cle	Comb	%Rank	Allele	MHC	TAP	Cle	Comb	%Rank	Allele	MHC	TAP	Cle	Comb	%Rank	Allele	MHC	TAP	Cle	Comb	%Rank	Allele	MHC	TAP	Cle	Comb
0	288q	SEETGTLI	HLA-A*01:01	0.044000	0.326000	0.776658	0.226898	32000000	HLA-A*02:01	0.039000	0.326000	0.776658	0.221898	32000000	HLA-A*03:01	0.009000	0.326000	0.776658	0.191898	32000000	HLA-A*24:02	0.057000	0.326000	0.776658	0.239898	32000000	HLA-A*26:01	0.009000	0.326000	0.776658	0.191898	32000000	HLA-B*07:02	0.035000	0.326000	0.776658	0.217898	32000000	HLA-B*08:01	0.041000	0.326000	0.776658	0.223898	32000000	HLA-B*27:05	0.061000	0.326000	0.776658	0.243898
N	Sequence Name	Peptide	Allele	MHC	TAP	Cle	Comb	%Rank	Allele	MHC	TAP	Cle	Comb	%Rank	Allele	MHC	TAP	Cle	Comb	%Rank	Allele	MHC	TAP	Cle	Comb	%Rank	Allele	MHC	TAP	Cle	Comb	%Rank	Allele	MHC	TAP	Cle	Comb	%Rank	Allele	MHC	TAP	Cle	Comb	%Rank	Allele	MHC	TAP	Cle	Comb
0	289o	FVSEEIGT	HLA-A*01:01	0.039000	-0.848000	0.038751	0.026519	50000000	HLA-A*02:01	0.305000	-0.848000	0.038751	0.292519	16000000	HLA-A*03:01	0.017000	-0.848000	0.038751	0.004519	50000000	HLA-A*24:02	0.008000	-0.848000	0.038751	-0.004481	50000000	HLA-A*26:01	0.106000	-0.848000	0.038751	0.093519	50000000	HLA-B*07:02	0.038000	-0.848000	0.038751	0.025519	50000000	HLA-B*08:01	0.024000	-0.848000	0.038751	0.011519	50000000	HLA-B*27:05	0.019000	-0.848000	0.038751	0.006519
N	Sequence Name	Peptide	Allele	MHC	TAP	Cle	Comb	%Rank	Allele	MHC	TAP	Cle	Comb	%Rank	Allele	MHC	TAP	Cle	Comb	%Rank	Allele	MHC	TAP	Cle	Comb	%Rank	Allele	MHC	TAP	Cle	Comb	%Rank	Allele	MHC	TAP	Cle	Comb	%Rank	Allele	MHC	TAP	Cle	Comb	%Rank	Allele	MHC	TAP	Cle	Comb
0	290o	VSEEIGTL	HLA-A*01:01	0.132000	0.804000	0.956752	0.367369	4000000	HLA-A*02:01	0.092000	0.804000	0.956752	0.327369	16000000	HLA-A*03:01	0.025000	0.804000	0.956752	0.260369	32000000	HLA-A*24:02	0.046000	0.804000	0.956752	0.281369	16000000	HLA-A*26:01	0.035000	0.804000	0.956752	0.270369	16000000	HLA-B*07:02	0.071000	0.804000	0.956752	0.306369	16000000	HLA-B*08:01	0.038000	0.804000	0.956752	0.273369	32000000	HLA-B*27:05	0.029000	0.804000	0.956752	0.264369
N	Sequence Name	Peptide	Allele	MHC	TAP	Cle	Comb	%Rank	Allele	MHC	TAP	Cle	Comb	%Rank	Allele	MHC	TAP	Cle	Comb	%Rank	Allele	MHC	TAP	Cle	Comb	%Rank	Allele	MHC	TAP	Cle	Comb	%Rank	Allele	MHC	TAP	Cle	Comb	%Rank	Allele	MHC	TAP	Cle	Comb	%Rank	Allele	MHC	TAP	Cle	Comb
0	291o	SEEIGTLI	HLA-A*01:01	0.049000	0.326000	0.808149	0.238984	32000000	HLA-A*02:01	0.044000	0.326000	0.808149	0.233984	32000000	HLA-A*03:01	0.009000	0.326000	0.808149	0.198984	32000000	HLA-A*24:02	0.058000	0.326000	0.808149	0.247984	32000000	HLA-A*26:01	0.008000	0.326000	0.808149	0.197984	32000000	HLA-B*07:02	0.034000	0.326000	0.808149	0.223984	32000000	HLA-B*08:01	0.048000	0.326000	0.808149	0.237984	32000000	HLA-B*27:05	0.055000	0.326000	0.808149	0.244984
N	Sequence Name	Peptide	Allele	MHC	TAP	Cle	Comb	%Rank	Allele	MHC	TAP	Cle	Comb	%Rank	Allele	MHC	TAP	Cle	Comb	%Rank	Allele	MHC	TAP	Cle	Comb	%Rank	Allele	MHC	TAP	Cle	Comb	%Rank	Allele	MHC	TAP	Cle	Comb	%Rank	Allele	MHC	TAP	Cle	Comb	%Rank	Allele	MHC	TAP	Cle	Comb
0	292q	VSEETGTL	HLA-A*01:01	0.127000	0.804000	0.958452	0.362752	4000000	HLA-A*02:01	0.063000	0.804000	0.958452	0.298752	16000000	HLA-A*03:01	0.025000	0.804000	0.958452	0.260752	32000000	HLA-A*24:02	0.037000	0.804000	0.958452	0.272752	16000000	HLA-A*26:01	0.031000	0.804000	0.958452	0.266752	16000000	HLA-B*07:02	0.079000	0.804000	0.958452	0.314752	10000000	HLA-B*08:01	0.031000	0.804000	0.958452	0.266752	32000000	HLA-B*27:05	0.026000	0.804000	0.958452	0.261752
N	Sequence Name	Peptide	Allele	MHC	TAP	Cle	Comb	%Rank	Allele	MHC	TAP	Cle	Comb	%Rank	Allele	MHC	TAP	Cle	Comb	%Rank	Allele	MHC	TAP	Cle	Comb	%Rank	Allele	MHC	TAP	Cle	Comb	%Rank	Allele	MHC	TAP	Cle	Comb	%Rank	Allele	MHC	TAP	Cle	Comb	%Rank	Allele	MHC	TAP	Cle	Comb
0	293q	SEETGTLI	HLA-A*01:01	0.044000	0.326000	0.776658	0.226898	32000000	HLA-A*02:01	0.039000	0.326000	0.776658	0.221898	32000000	HLA-A*03:01	0.009000	0.326000	0.776658	0.191898	32000000	HLA-A*24:02	0.057000	0.326000	0.776658	0.239898	32000000	HLA-A*26:01	0.009000	0.326000	0.776658	0.191898	32000000	HLA-B*07:02	0.035000	0.326000	0.776658	0.217898	32000000	HLA-B*08:01	0.041000	0.326000	0.776658	0.223898	32000000	HLA-B*27:05	0.061000	0.326000	0.776658	0.243898
N	Sequence Name	Peptide	Allele	MHC	TAP	Cle	Comb	%Rank	Allele	MHC	TAP	Cle	Comb	%Rank	Allele	MHC	TAP	Cle	Comb	%Rank	Allele	MHC	TAP	Cle	Comb	%Rank	Allele	MHC	TAP	Cle	Comb	%Rank	Allele	MHC	TAP	Cle	Comb	%Rank	Allele	MHC	TAP	Cle	Comb	%Rank	Allele	MHC	TAP	Cle	Comb
0	294q	EETGTLIV	HLA-A*01:01	0.025000	-0.120000	0.918733	0.228715	32000000	HLA-A*02:01	0.031000	-0.120000	0.918733	0.234715	32000000	HLA-A*03:01	0.008000	-0.120000	0.918733	0.211715	32000000	HLA-A*24:02	0.025000	-0.120000	0.918733	0.228715	32000000	HLA-A*26:01	0.060000	-0.120000	0.918733	0.263715	16000000	HLA-B*07:02	0.032000	-0.120000	0.918733	0.235715	32000000	HLA-B*08:01	0.037000	-0.120000	0.918733	0.240715	32000000	HLA-B*27:05	0.041000	-0.120000	0.918733	0.244715
N	Sequence Name	Peptide	Allele	MHC	TAP	Cle	Comb	%Rank	Allele	MHC	TAP	Cle	Comb	%Rank	Allele	MHC	TAP	Cle	Comb	%Rank	Allele	MHC	TAP	Cle	Comb	%Rank	Allele	MHC	TAP	Cle	Comb	%Rank	Allele	MHC	TAP	Cle	Comb	%Rank	Allele	MHC	TAP	Cle	Comb	%Rank	Allele	MHC	TAP	Cle	Comb
0	295o	VSEEIGTL	HLA-A*01:01	0.132000	0.804000	0.956752	0.367369	4000000	HLA-A*02:01	0.092000	0.804000	0.956752	0.327369	16000000	HLA-A*03:01	0.025000	0.804000	0.956752	0.260369	32000000	HLA-A*24:02	0.046000	0.804000	0.956752	0.281369	16000000	HLA-A*26:01	0.035000	0.804000	0.956752	0.270369	16000000	HLA-B*07:02	0.071000	0.804000	0.956752	0.306369	16000000	HLA-B*08:01	0.038000	0.804000	0.956752	0.273369	32000000	HLA-B*27:05	0.029000	0.804000	0.956752	0.264369
N	Sequence Name	Peptide	Allele	MHC	TAP	Cle	Comb	%Rank	Allele	MHC	TAP	Cle	Comb	%Rank	Allele	MHC	TAP	Cle	Comb	%Rank	Allele	MHC	TAP	Cle	Comb	%Rank	Allele	MHC	TAP	Cle	Comb	%Rank	Allele	MHC	TAP	Cle	Comb	%Rank	Allele	MHC	TAP	Cle	Comb	%Rank	Allele	MHC	TAP	Cle	Comb
0	296o	SEEIGTLI	HLA-A*01:01	0.049000	0.326000	0.808149	0.238984	32000000	HLA-A*02:01	0.044000	0.326000	0.808149	0.233984	32000000	HLA-A*03:01	0.009000	0.326000	0.808149	0.198984	32000000	HLA-A*24:02	0.058000	0.326000	0.808149	0.247984	32000000	HLA-A*26:01	0.008000	0.326000	0.808149	0.197984	32000000	HLA-B*07:02	0.034000	0.326000	0.808149	0.223984	32000000	HLA-B*08:01	0.048000	0.326000	0.808149	0.237984	32000000	HLA-B*27:05	0.055000	0.326000	0.808149	0.244984
N	Sequence Name	Peptide	Allele	MHC	TAP	Cle	Comb	%Rank	Allele	MHC	TAP	Cle	Comb	%Rank	Allele	MHC	TAP	Cle	Comb	%Rank	Allele	MHC	TAP	Cle	Comb	%Rank	Allele	MHC	TAP	Cle	Comb	%Rank	Allele	MHC	TAP	Cle	Comb	%Rank	Allele	MHC	TAP	Cle	Comb	%Rank	Allele	MHC	TAP	Cle	Comb
0	297o	EEIGTLIV	HLA-A*01:01	0.026000	0.090000	0.920902	0.235453	32000000	HLA-A*02:01	0.053000	0.090000	0.920902	0.262453	32000000	HLA-A*03:01	0.011000	0.090000	0.920902	0.220453	32000000	HLA-A*24:02	0.038000	0.090000	0.920902	0.247453	32000000	HLA-A*26:01	0.119000	0.090000	0.920902	0.328453	7000000	HLA-B*07:02	0.040000	0.090000	0.920902	0.249453	32000000	HLA-B*08:01	0.048000	0.090000	0.920902	0.257453	32000000	HLA-B*27:05	0.055000	0.090000	0.920902	0.264453
N	Sequence Name	Peptide	Allele	MHC	TAP	Cle	Comb	%Rank	Allele	MHC	TAP	Cle	Comb	%Rank	Allele	MHC	TAP	Cle	Comb	%Rank	Allele	MHC	TAP	Cle	Comb	%Rank	Allele	MHC	TAP	Cle	Comb	%Rank	Allele	MHC	TAP	Cle	Comb	%Rank	Allele	MHC	TAP	Cle	Comb	%Rank	Allele	MHC	TAP	Cle	Comb
0	298q	EETGTLIV	HLA-A*01:01	0.025000	-0.120000	0.918733	0.228715	32000000	HLA-A*02:01	0.031000	-0.120000	0.918733	0.234715	32000000	HLA-A*03:01	0.008000	-0.120000	0.918733	0.211715	32000000	HLA-A*24:02	0.025000	-0.120000	0.918733	0.228715	32000000	HLA-A*26:01	0.060000	-0.120000	0.918733	0.263715	16000000	HLA-B*07:02	0.032000	-0.120000	0.918733	0.235715	32000000	HLA-B*08:01	0.037000	-0.120000	0.918733	0.240715	32000000	HLA-B*27:05	0.041000	-0.120000	0.918733	0.244715
N	Sequence Name	Peptide	Allele	MHC	TAP	Cle	Comb	%Rank	Allele	MHC	TAP	Cle	Comb	%Rank	Allele	MHC	TAP	Cle	Comb	%Rank	Allele	MHC	TAP	Cle	Comb	%Rank	Allele	MHC	TAP	Cle	Comb	%Rank	Allele	MHC	TAP	Cle	Comb	%Rank	Allele	MHC	TAP	Cle	Comb	%Rank	Allele	MHC	TAP	Cle	Comb
0	299q	ETGTLIVN	HLA-A*01:01	0.050000	-1992000	0.161971	0.036643	50000000	HLA-A*02:01	0.011000	-1992000	0.161971	-0.002357	50000000	HLA-A*03:01	0.019000	-1992000	0.161971	0.005643	50000000	HLA-A*24:02	0.006000	-1992000	0.161971	-0.007357	50000000	HLA-A*26:01	0.062000	-1992000	0.161971	0.048643	50000000	HLA-B*07:02	0.009000	-1992000	0.161971	-0.004357	50000000	HLA-B*08:01	0.019000	-1992000	0.161971	0.005643	50000000	HLA-B*27:05	0.010000	-1992000	0.161971	-0.003357
N	Sequence Name	Peptide	Allele	MHC	TAP	Cle	Comb	%Rank	Allele	MHC	TAP	Cle	Comb	%Rank	Allele	MHC	TAP	Cle	Comb	%Rank	Allele	MHC	TAP	Cle	Comb	%Rank	Allele	MHC	TAP	Cle	Comb	%Rank	Allele	MHC	TAP	Cle	Comb	%Rank	Allele	MHC	TAP	Cle	Comb	%Rank	Allele	MHC	TAP	Cle	Comb
0	300q	TGTLIVNS	HLA-A*01:01	0.020000	-2550000	0.091368	-0.023192	50000000	HLA-A*02:01	0.017000	-2550000	0.091368	-0.026192	50000000	HLA-A*03:01	0.018000	-2550000	0.091368	-0.025192	50000000	HLA-A*24:02	0.013000	-2550000	0.091368	-0.030192	50000000	HLA-A*26:01	0.009000	-2550000	0.091368	-0.034192	50000000	HLA-B*07:02	0.012000	-2550000	0.091368	-0.031192	50000000	HLA-B*08:01	0.021000	-2550000	0.091368	-0.022192	50000000	HLA-B*27:05	0.020000	-2550000	0.091368	-0.023192
N	Sequence Name	Peptide	Allele	MHC	TAP	Cle	Comb	%Rank	Allele	MHC	TAP	Cle	Comb	%Rank	Allele	MHC	TAP	Cle	Comb	%Rank	Allele	MHC	TAP	Cle	Comb	%Rank	Allele	MHC	TAP	Cle	Comb	%Rank	Allele	MHC	TAP	Cle	Comb	%Rank	Allele	MHC	TAP	Cle	Comb	%Rank	Allele	MHC	TAP	Cle	Comb
0	301o	EEIGTLIV	HLA-A*01:01	0.026000	0.090000	0.920902	0.235453	32000000	HLA-A*02:01	0.053000	0.090000	0.920902	0.262453	32000000	HLA-A*03:01	0.011000	0.090000	0.920902	0.220453	32000000	HLA-A*24:02	0.038000	0.090000	0.920902	0.247453	32000000	HLA-A*26:01	0.119000	0.090000	0.920902	0.328453	7000000	HLA-B*07:02	0.040000	0.090000	0.920902	0.249453	32000000	HLA-B*08:01	0.048000	0.090000	0.920902	0.257453	32000000	HLA-B*27:05	0.055000	0.090000	0.920902	0.264453
N	Sequence Name	Peptide	Allele	MHC	TAP	Cle	Comb	%Rank	Allele	MHC	TAP	Cle	Comb	%Rank	Allele	MHC	TAP	Cle	Comb	%Rank	Allele	MHC	TAP	Cle	Comb	%Rank	Allele	MHC	TAP	Cle	Comb	%Rank	Allele	MHC	TAP	Cle	Comb	%Rank	Allele	MHC	TAP	Cle	Comb	%Rank	Allele	MHC	TAP	Cle	Comb
0	302o	EIGTLIVN	HLA-A*01:01	0.025000	-1902000	0.122254	0.004957	50000000	HLA-A*02:01	0.015000	-1902000	0.122254	-0.005043	50000000	HLA-A*03:01	0.021000	-1902000	0.122254	0.000957	50000000	HLA-A*24:02	0.006000	-1902000	0.122254	-0.014043	50000000	HLA-A*26:01	0.040000	-1902000	0.122254	0.019957	50000000	HLA-B*07:02	0.008000	-1902000	0.122254	-0.012043	50000000	HLA-B*08:01	0.025000	-1902000	0.122254	0.004957	50000000	HLA-B*27:05	0.013000	-1902000	0.122254	-0.007043
N	Sequence Name	Peptide	Allele	MHC	TAP	Cle	Comb	%Rank	Allele	MHC	TAP	Cle	Comb	%Rank	Allele	MHC	TAP	Cle	Comb	%Rank	Allele	MHC	TAP	Cle	Comb	%Rank	Allele	MHC	TAP	Cle	Comb	%Rank	Allele	MHC	TAP	Cle	Comb	%Rank	Allele	MHC	TAP	Cle	Comb	%Rank	Allele	MHC	TAP	Cle	Comb
0	303o	IGTLIVNS	HLA-A*01:01	0.022000	-2552000	0.088292	-0.021934	50000000	HLA-A*02:01	0.023000	-2552000	0.088292	-0.020934	50000000	HLA-A*03:01	0.019000	-2552000	0.088292	-0.024934	50000000	HLA-A*24:02	0.019000	-2552000	0.088292	-0.024934	50000000	HLA-A*26:01	0.006000	-2552000	0.088292	-0.037934	50000000	HLA-B*07:02	0.014000	-2552000	0.088292	-0.029934	50000000	HLA-B*08:01	0.024000	-2552000	0.088292	-0.019934	50000000	HLA-B*27:05	0.025000	-2552000	0.088292	-0.018934
N	Sequence Name	Peptide	Allele	MHC	TAP	Cle	Comb	%Rank	Allele	MHC	TAP	Cle	Comb	%Rank	Allele	MHC	TAP	Cle	Comb	%Rank	Allele	MHC	TAP	Cle	Comb	%Rank	Allele	MHC	TAP	Cle	Comb	%Rank	Allele	MHC	TAP	Cle	Comb	%Rank	Allele	MHC	TAP	Cle	Comb	%Rank	Allele	MHC	TAP	Cle	Comb
0	304q	ELKKLLEQ	HLA-A*01:01	0.025000	-0.486000	0.245174	0.068014	50000000	HLA-A*02:01	0.020000	-0.486000	0.245174	0.063014	50000000	HLA-A*03:01	0.037000	-0.486000	0.245174	0.080014	50000000	HLA-A*24:02	0.010000	-0.486000	0.245174	0.053014	50000000	HLA-A*26:01	0.094000	-0.486000	0.245174	0.137014	50000000	HLA-B*07:02	0.016000	-0.486000	0.245174	0.059014	50000000	HLA-B*08:01	0.145000	-0.486000	0.245174	0.188014	50000000	HLA-B*27:05	0.020000	-0.486000	0.245174	0.063014
N	Sequence Name	Peptide	Allele	MHC	TAP	Cle	Comb	%Rank	Allele	MHC	TAP	Cle	Comb	%Rank	Allele	MHC	TAP	Cle	Comb	%Rank	Allele	MHC	TAP	Cle	Comb	%Rank	Allele	MHC	TAP	Cle	Comb	%Rank	Allele	MHC	TAP	Cle	Comb	%Rank	Allele	MHC	TAP	Cle	Comb	%Rank	Allele	MHC	TAP	Cle	Comb
0	305q	LKKLLEQW	HLA-A*01:01	0.014000	1034000	0.890860	0.240294	32000000	HLA-A*02:01	0.015000	1034000	0.890860	0.241294	32000000	HLA-A*03:01	0.010000	1034000	0.890860	0.236294	32000000	HLA-A*24:02	0.041000	1034000	0.890860	0.267294	32000000	HLA-A*26:01	0.006000	1034000	0.890860	0.232294	32000000	HLA-B*07:02	0.013000	1034000	0.890860	0.239294	32000000	HLA-B*08:01	0.036000	1034000	0.890860	0.262294	32000000	HLA-B*27:05	0.062000	1034000	0.890860	0.288294
N	Sequence Name	Peptide	Allele	MHC	TAP	Cle	Comb	%Rank	Allele	MHC	TAP	Cle	Comb	%Rank	Allele	MHC	TAP	Cle	Comb	%Rank	Allele	MHC	TAP	Cle	Comb	%Rank	Allele	MHC	TAP	Cle	Comb	%Rank	Allele	MHC	TAP	Cle	Comb	%Rank	Allele	MHC	TAP	Cle	Comb	%Rank	Allele	MHC	TAP	Cle	Comb
0	306q	KKLLEQWN	HLA-A*01:01	0.006000	-1020000	0.026928	-0.013441	50000000	HLA-A*02:01	0.007000	-1020000	0.026928	-0.012441	50000000	HLA-A*03:01	0.007000	-1020000	0.026928	-0.012441	50000000	HLA-A*24:02	0.005000	-1020000	0.026928	-0.014441	50000000	HLA-A*26:01	0.001000	-1020000	0.026928	-0.018441	50000000	HLA-B*07:02	0.004000	-1020000	0.026928	-0.015441	50000000	HLA-B*08:01	0.007000	-1020000	0.026928	-0.012441	50000000	HLA-B*27:05	0.060000	-1020000	0.026928	0.040559
N	Sequence Name	Peptide	Allele	MHC	TAP	Cle	Comb	%Rank	Allele	MHC	TAP	Cle	Comb	%Rank	Allele	MHC	TAP	Cle	Comb	%Rank	Allele	MHC	TAP	Cle	Comb	%Rank	Allele	MHC	TAP	Cle	Comb	%Rank	Allele	MHC	TAP	Cle	Comb	%Rank	Allele	MHC	TAP	Cle	Comb	%Rank	Allele	MHC	TAP	Cle	Comb
0	307o	ELKKLLEE	HLA-A*01:01	0.021000	-1946000	0.080927	-0.009441	50000000	HLA-A*02:01	0.016000	-1946000	0.080927	-0.014441	50000000	HLA-A*03:01	0.030000	-1946000	0.080927	-0.000441	50000000	HLA-A*24:02	0.008000	-1946000	0.080927	-0.022441	50000000	HLA-A*26:01	0.069000	-1946000	0.080927	0.038559	50000000	HLA-B*07:02	0.013000	-1946000	0.080927	-0.017441	50000000	HLA-B*08:01	0.144000	-1946000	0.080927	0.113559	50000000	HLA-B*27:05	0.015000	-1946000	0.080927	-0.015441
N	Sequence Name	Peptide	Allele	MHC	TAP	Cle	Comb	%Rank	Allele	MHC	TAP	Cle	Comb	%Rank	Allele	MHC	TAP	Cle	Comb	%Rank	Allele	MHC	TAP	Cle	Comb	%Rank	Allele	MHC	TAP	Cle	Comb	%Rank	Allele	MHC	TAP	Cle	Comb	%Rank	Allele	MHC	TAP	Cle	Comb	%Rank	Allele	MHC	TAP	Cle	Comb
0	308o	LKKLLEEW	HLA-A*01:01	0.015000	1034000	0.907436	0.245023	32000000	HLA-A*02:01	0.015000	1034000	0.907436	0.245023	32000000	HLA-A*03:01	0.009000	1034000	0.907436	0.239023	32000000	HLA-A*24:02	0.040000	1034000	0.907436	0.270023	16000000	HLA-A*26:01	0.007000	1034000	0.907436	0.237023	32000000	HLA-B*07:02	0.015000	1034000	0.907436	0.245023	32000000	HLA-B*08:01	0.037000	1034000	0.907436	0.267023	32000000	HLA-B*27:05	0.059000	1034000	0.907436	0.289023
N	Sequence Name	Peptide	Allele	MHC	TAP	Cle	Comb	%Rank	Allele	MHC	TAP	Cle	Comb	%Rank	Allele	MHC	TAP	Cle	Comb	%Rank	Allele	MHC	TAP	Cle	Comb	%Rank	Allele	MHC	TAP	Cle	Comb	%Rank	Allele	MHC	TAP	Cle	Comb	%Rank	Allele	MHC	TAP	Cle	Comb	%Rank	Allele	MHC	TAP	Cle	Comb
0	309o	KKLLEEWN	HLA-A*01:01	0.005000	-1020000	0.025100	-0.014853	50000000	HLA-A*02:01	0.006000	-1020000	0.025100	-0.013852	50000000	HLA-A*03:01	0.005000	-1020000	0.025100	-0.014853	50000000	HLA-A*24:02	0.004000	-1020000	0.025100	-0.015852	50000000	HLA-A*26:01	0.001000	-1020000	0.025100	-0.018852	50000000	HLA-B*07:02	0.003000	-1020000	0.025100	-0.016852	50000000	HLA-B*08:01	0.005000	-1020000	0.025100	-0.014853	50000000	HLA-B*27:05	0.047000	-1020000	0.025100	0.027147
N	Sequence Name	Peptide	Allele	MHC	TAP	Cle	Comb	%Rank	Allele	MHC	TAP	Cle	Comb	%Rank	Allele	MHC	TAP	Cle	Comb	%Rank	Allele	MHC	TAP	Cle	Comb	%Rank	Allele	MHC	TAP	Cle	Comb	%Rank	Allele	MHC	TAP	Cle	Comb	%Rank	Allele	MHC	TAP	Cle	Comb	%Rank	Allele	MHC	TAP	Cle	Comb
0	310q	LKKLLEQW	HLA-A*01:01	0.014000	1034000	0.890860	0.240294	32000000	HLA-A*02:01	0.015000	1034000	0.890860	0.241294	32000000	HLA-A*03:01	0.010000	1034000	0.890860	0.236294	32000000	HLA-A*24:02	0.041000	1034000	0.890860	0.267294	32000000	HLA-A*26:01	0.006000	1034000	0.890860	0.232294	32000000	HLA-B*07:02	0.013000	1034000	0.890860	0.239294	32000000	HLA-B*08:01	0.036000	1034000	0.890860	0.262294	32000000	HLA-B*27:05	0.062000	1034000	0.890860	0.288294
N	Sequence Name	Peptide	Allele	MHC	TAP	Cle	Comb	%Rank	Allele	MHC	TAP	Cle	Comb	%Rank	Allele	MHC	TAP	Cle	Comb	%Rank	Allele	MHC	TAP	Cle	Comb	%Rank	Allele	MHC	TAP	Cle	Comb	%Rank	Allele	MHC	TAP	Cle	Comb	%Rank	Allele	MHC	TAP	Cle	Comb	%Rank	Allele	MHC	TAP	Cle	Comb
0	311q	KKLLEQWN	HLA-A*01:01	0.006000	-1020000	0.026928	-0.013441	50000000	HLA-A*02:01	0.007000	-1020000	0.026928	-0.012441	50000000	HLA-A*03:01	0.007000	-1020000	0.026928	-0.012441	50000000	HLA-A*24:02	0.005000	-1020000	0.026928	-0.014441	50000000	HLA-A*26:01	0.001000	-1020000	0.026928	-0.018441	50000000	HLA-B*07:02	0.004000	-1020000	0.026928	-0.015441	50000000	HLA-B*08:01	0.007000	-1020000	0.026928	-0.012441	50000000	HLA-B*27:05	0.060000	-1020000	0.026928	0.040559
N	Sequence Name	Peptide	Allele	MHC	TAP	Cle	Comb	%Rank	Allele	MHC	TAP	Cle	Comb	%Rank	Allele	MHC	TAP	Cle	Comb	%Rank	Allele	MHC	TAP	Cle	Comb	%Rank	Allele	MHC	TAP	Cle	Comb	%Rank	Allele	MHC	TAP	Cle	Comb	%Rank	Allele	MHC	TAP	Cle	Comb	%Rank	Allele	MHC	TAP	Cle	Comb
0	312q	KLLEQWNL	HLA-A*01:01	0.047000	1150000	0.752201	0.244995	32000000	HLA-A*02:01	0.836000	1150000	0.752201	1033995	0.150000	HLA-A*03:01	0.122000	1150000	0.752201	0.319995	9000000	HLA-A*24:02	0.197000	1150000	0.752201	0.394995	5000000	HLA-A*26:01	0.018000	1150000	0.752201	0.215995	32000000	HLA-B*07:02	0.094000	1150000	0.752201	0.291995	16000000	HLA-B*08:01	0.198000	1150000	0.752201	0.395995	6000000	HLA-B*27:05	0.123000	1150000	0.752201	0.320995
N	Sequence Name	Peptide	Allele	MHC	TAP	Cle	Comb	%Rank	Allele	MHC	TAP	Cle	Comb	%Rank	Allele	MHC	TAP	Cle	Comb	%Rank	Allele	MHC	TAP	Cle	Comb	%Rank	Allele	MHC	TAP	Cle	Comb	%Rank	Allele	MHC	TAP	Cle	Comb	%Rank	Allele	MHC	TAP	Cle	Comb	%Rank	Allele	MHC	TAP	Cle	Comb
0	313o	LKKLLEEW	HLA-A*01:01	0.015000	1034000	0.907436	0.245023	32000000	HLA-A*02:01	0.015000	1034000	0.907436	0.245023	32000000	HLA-A*03:01	0.009000	1034000	0.907436	0.239023	32000000	HLA-A*24:02	0.040000	1034000	0.907436	0.270023	16000000	HLA-A*26:01	0.007000	1034000	0.907436	0.237023	32000000	HLA-B*07:02	0.015000	1034000	0.907436	0.245023	32000000	HLA-B*08:01	0.037000	1034000	0.907436	0.267023	32000000	HLA-B*27:05	0.059000	1034000	0.907436	0.289023
N	Sequence Name	Peptide	Allele	MHC	TAP	Cle	Comb	%Rank	Allele	MHC	TAP	Cle	Comb	%Rank	Allele	MHC	TAP	Cle	Comb	%Rank	Allele	MHC	TAP	Cle	Comb	%Rank	Allele	MHC	TAP	Cle	Comb	%Rank	Allele	MHC	TAP	Cle	Comb	%Rank	Allele	MHC	TAP	Cle	Comb	%Rank	Allele	MHC	TAP	Cle	Comb
0	314o	KKLLEEWN	HLA-A*01:01	0.005000	-1020000	0.025100	-0.014853	50000000	HLA-A*02:01	0.006000	-1020000	0.025100	-0.013852	50000000	HLA-A*03:01	0.005000	-1020000	0.025100	-0.014853	50000000	HLA-A*24:02	0.004000	-1020000	0.025100	-0.015852	50000000	HLA-A*26:01	0.001000	-1020000	0.025100	-0.018852	50000000	HLA-B*07:02	0.003000	-1020000	0.025100	-0.016852	50000000	HLA-B*08:01	0.005000	-1020000	0.025100	-0.014853	50000000	HLA-B*27:05	0.047000	-1020000	0.025100	0.027147
N	Sequence Name	Peptide	Allele	MHC	TAP	Cle	Comb	%Rank	Allele	MHC	TAP	Cle	Comb	%Rank	Allele	MHC	TAP	Cle	Comb	%Rank	Allele	MHC	TAP	Cle	Comb	%Rank	Allele	MHC	TAP	Cle	Comb	%Rank	Allele	MHC	TAP	Cle	Comb	%Rank	Allele	MHC	TAP	Cle	Comb	%Rank	Allele	MHC	TAP	Cle	Comb
0	315o	KLLEEWNL	HLA-A*01:01	0.042000	1150000	0.649537	0.216896	32000000	HLA-A*02:01	0.820000	1150000	0.649537	0.994896	0.300000	HLA-A*03:01	0.084000	1150000	0.649537	0.258896	32000000	HLA-A*24:02	0.190000	1150000	0.649537	0.364896	6000000	HLA-A*26:01	0.015000	1150000	0.649537	0.189896	32000000	HLA-B*07:02	0.059000	1150000	0.649537	0.233896	32000000	HLA-B*08:01	0.128000	1150000	0.649537	0.302896	16000000	HLA-B*27:05	0.101000	1150000	0.649537	0.275896
N	Sequence Name	Peptide	Allele	MHC	TAP	Cle	Comb	%Rank	Allele	MHC	TAP	Cle	Comb	%Rank	Allele	MHC	TAP	Cle	Comb	%Rank	Allele	MHC	TAP	Cle	Comb	%Rank	Allele	MHC	TAP	Cle	Comb	%Rank	Allele	MHC	TAP	Cle	Comb	%Rank	Allele	MHC	TAP	Cle	Comb	%Rank	Allele	MHC	TAP	Cle	Comb
0	316q	LWPVTLAC	HLA-A*01:01	0.033000	0.184000	0.536299	0.158267	50000000	HLA-A*02:01	0.029000	0.184000	0.536299	0.154267	50000000	HLA-A*03:01	0.017000	0.184000	0.536299	0.142267	50000000	HLA-A*24:02	0.141000	0.184000	0.536299	0.266267	32000000	HLA-A*26:01	0.007000	0.184000	0.536299	0.132267	50000000	HLA-B*07:02	0.028000	0.184000	0.536299	0.153267	50000000	HLA-B*08:01	0.052000	0.184000	0.536299	0.177267	50000000	HLA-B*27:05	0.044000	0.184000	0.536299	0.169267
N	Sequence Name	Peptide	Allele	MHC	TAP	Cle	Comb	%Rank	Allele	MHC	TAP	Cle	Comb	%Rank	Allele	MHC	TAP	Cle	Comb	%Rank	Allele	MHC	TAP	Cle	Comb	%Rank	Allele	MHC	TAP	Cle	Comb	%Rank	Allele	MHC	TAP	Cle	Comb	%Rank	Allele	MHC	TAP	Cle	Comb	%Rank	Allele	MHC	TAP	Cle	Comb
0	317q	WPVTLACF	HLA-A*01:01	0.032000	1954000	0.769984	0.254096	32000000	HLA-A*02:01	0.036000	1954000	0.769984	0.258096	32000000	HLA-A*03:01	0.014000	1954000	0.769984	0.236096	32000000	HLA-A*24:02	0.076000	1954000	0.769984	0.298096	16000000	HLA-A*26:01	0.095000	1954000	0.769984	0.317096	8000000	HLA-B*07:02	0.399000	1954000	0.769984	0.621096	1000000	HLA-B*08:01	0.155000	1954000	0.769984	0.377096	7000000	HLA-B*27:05	0.057000	1954000	0.769984	0.279096
N	Sequence Name	Peptide	Allele	MHC	TAP	Cle	Comb	%Rank	Allele	MHC	TAP	Cle	Comb	%Rank	Allele	MHC	TAP	Cle	Comb	%Rank	Allele	MHC	TAP	Cle	Comb	%Rank	Allele	MHC	TAP	Cle	Comb	%Rank	Allele	MHC	TAP	Cle	Comb	%Rank	Allele	MHC	TAP	Cle	Comb	%Rank	Allele	MHC	TAP	Cle	Comb
0	318q	PVTLACFV	HLA-A*01:01	0.062000	0.028000	0.635067	0.205590	32000000	HLA-A*02:01	0.116000	0.028000	0.635067	0.259590	32000000	HLA-A*03:01	0.029000	0.028000	0.635067	0.172590	50000000	HLA-A*24:02	0.031000	0.028000	0.635067	0.174590	50000000	HLA-A*26:01	0.037000	0.028000	0.635067	0.180590	32000000	HLA-B*07:02	0.022000	0.028000	0.635067	0.165590	50000000	HLA-B*08:01	0.033000	0.028000	0.635067	0.176590	50000000	HLA-B*27:05	0.019000	0.028000	0.635067	0.162590
N	Sequence Name	Peptide	Allele	MHC	TAP	Cle	Comb	%Rank	Allele	MHC	TAP	Cle	Comb	%Rank	Allele	MHC	TAP	Cle	Comb	%Rank	Allele	MHC	TAP	Cle	Comb	%Rank	Allele	MHC	TAP	Cle	Comb	%Rank	Allele	MHC	TAP	Cle	Comb	%Rank	Allele	MHC	TAP	Cle	Comb	%Rank	Allele	MHC	TAP	Cle	Comb
0	319o	LWPVTLTC	HLA-A*01:01	0.033000	0.184000	0.756608	0.207837	32000000	HLA-A*02:01	0.031000	0.184000	0.756608	0.205837	32000000	HLA-A*03:01	0.016000	0.184000	0.756608	0.190837	32000000	HLA-A*24:02	0.210000	0.184000	0.756608	0.384837	5000000	HLA-A*26:01	0.006000	0.184000	0.756608	0.180837	32000000	HLA-B*07:02	0.022000	0.184000	0.756608	0.196837	32000000	HLA-B*08:01	0.045000	0.184000	0.756608	0.219837	32000000	HLA-B*27:05	0.043000	0.184000	0.756608	0.217837
N	Sequence Name	Peptide	Allele	MHC	TAP	Cle	Comb	%Rank	Allele	MHC	TAP	Cle	Comb	%Rank	Allele	MHC	TAP	Cle	Comb	%Rank	Allele	MHC	TAP	Cle	Comb	%Rank	Allele	MHC	TAP	Cle	Comb	%Rank	Allele	MHC	TAP	Cle	Comb	%Rank	Allele	MHC	TAP	Cle	Comb	%Rank	Allele	MHC	TAP	Cle	Comb
0	320o	WPVTLTCF	HLA-A*01:01	0.032000	1954000	0.869285	0.276439	16000000	HLA-A*02:01	0.034000	1954000	0.869285	0.278439	32000000	HLA-A*03:01	0.015000	1954000	0.869285	0.259439	32000000	HLA-A*24:02	0.063000	1954000	0.869285	0.307439	16000000	HLA-A*26:01	0.092000	1954000	0.869285	0.336439	6000000	HLA-B*07:02	0.419000	1954000	0.869285	0.663439	0.800000	HLA-B*08:01	0.160000	1954000	0.869285	0.404439	6000000	HLA-B*27:05	0.053000	1954000	0.869285	0.297439
N	Sequence Name	Peptide	Allele	MHC	TAP	Cle	Comb	%Rank	Allele	MHC	TAP	Cle	Comb	%Rank	Allele	MHC	TAP	Cle	Comb	%Rank	Allele	MHC	TAP	Cle	Comb	%Rank	Allele	MHC	TAP	Cle	Comb	%Rank	Allele	MHC	TAP	Cle	Comb	%Rank	Allele	MHC	TAP	Cle	Comb	%Rank	Allele	MHC	TAP	Cle	Comb
0	321o	PVTLTCFV	HLA-A*01:01	0.069000	0.028000	0.843905	0.259579	16000000	HLA-A*02:01	0.135000	0.028000	0.843905	0.325579	16000000	HLA-A*03:01	0.031000	0.028000	0.843905	0.221579	32000000	HLA-A*24:02	0.035000	0.028000	0.843905	0.225579	32000000	HLA-A*26:01	0.041000	0.028000	0.843905	0.231579	32000000	HLA-B*07:02	0.023000	0.028000	0.843905	0.213579	32000000	HLA-B*08:01	0.038000	0.028000	0.843905	0.228579	32000000	HLA-B*27:05	0.019000	0.028000	0.843905	0.209579
N	Sequence Name	Peptide	Allele	MHC	TAP	Cle	Comb	%Rank	Allele	MHC	TAP	Cle	Comb	%Rank	Allele	MHC	TAP	Cle	Comb	%Rank	Allele	MHC	TAP	Cle	Comb	%Rank	Allele	MHC	TAP	Cle	Comb	%Rank	Allele	MHC	TAP	Cle	Comb	%Rank	Allele	MHC	TAP	Cle	Comb	%Rank	Allele	MHC	TAP	Cle	Comb
0	322q	PVTLACFV	HLA-A*01:01	0.062000	0.028000	0.635067	0.205590	32000000	HLA-A*02:01	0.116000	0.028000	0.635067	0.259590	32000000	HLA-A*03:01	0.029000	0.028000	0.635067	0.172590	50000000	HLA-A*24:02	0.031000	0.028000	0.635067	0.174590	50000000	HLA-A*26:01	0.037000	0.028000	0.635067	0.180590	32000000	HLA-B*07:02	0.022000	0.028000	0.635067	0.165590	50000000	HLA-B*08:01	0.033000	0.028000	0.635067	0.176590	50000000	HLA-B*27:05	0.019000	0.028000	0.635067	0.162590
N	Sequence Name	Peptide	Allele	MHC	TAP	Cle	Comb	%Rank	Allele	MHC	TAP	Cle	Comb	%Rank	Allele	MHC	TAP	Cle	Comb	%Rank	Allele	MHC	TAP	Cle	Comb	%Rank	Allele	MHC	TAP	Cle	Comb	%Rank	Allele	MHC	TAP	Cle	Comb	%Rank	Allele	MHC	TAP	Cle	Comb	%Rank	Allele	MHC	TAP	Cle	Comb
0	323q	VTLACFVL	HLA-A*01:01	0.098000	1068000	0.960610	0.340837	5000000	HLA-A*02:01	0.375000	1068000	0.960610	0.617837	3000000	HLA-A*03:01	0.093000	1068000	0.960610	0.335837	8000000	HLA-A*24:02	0.221000	1068000	0.960610	0.463837	3000000	HLA-A*26:01	0.039000	1068000	0.960610	0.281837	16000000	HLA-B*07:02	0.104000	1068000	0.960610	0.346837	7000000	HLA-B*08:01	0.134000	1068000	0.960610	0.376837	7000000	HLA-B*27:05	0.059000	1068000	0.960610	0.301837
N	Sequence Name	Peptide	Allele	MHC	TAP	Cle	Comb	%Rank	Allele	MHC	TAP	Cle	Comb	%Rank	Allele	MHC	TAP	Cle	Comb	%Rank	Allele	MHC	TAP	Cle	Comb	%Rank	Allele	MHC	TAP	Cle	Comb	%Rank	Allele	MHC	TAP	Cle	Comb	%Rank	Allele	MHC	TAP	Cle	Comb	%Rank	Allele	MHC	TAP	Cle	Comb
0	324q	TLACFVLA	HLA-A*01:01	0.101000	-0.524000	0.307869	0.157171	50000000	HLA-A*02:01	0.654000	-0.524000	0.307869	0.710171	2000000	HLA-A*03:01	0.155000	-0.524000	0.307869	0.211171	32000000	HLA-A*24:02	0.037000	-0.524000	0.307869	0.093171	50000000	HLA-A*26:01	0.073000	-0.524000	0.307869	0.129171	50000000	HLA-B*07:02	0.042000	-0.524000	0.307869	0.098171	50000000	HLA-B*08:01	0.140000	-0.524000	0.307869	0.196171	50000000	HLA-B*27:05	0.053000	-0.524000	0.307869	0.109171
N	Sequence Name	Peptide	Allele	MHC	TAP	Cle	Comb	%Rank	Allele	MHC	TAP	Cle	Comb	%Rank	Allele	MHC	TAP	Cle	Comb	%Rank	Allele	MHC	TAP	Cle	Comb	%Rank	Allele	MHC	TAP	Cle	Comb	%Rank	Allele	MHC	TAP	Cle	Comb	%Rank	Allele	MHC	TAP	Cle	Comb	%Rank	Allele	MHC	TAP	Cle	Comb
0	325o	PVTLTCFV	HLA-A*01:01	0.069000	0.028000	0.843905	0.259579	16000000	HLA-A*02:01	0.135000	0.028000	0.843905	0.325579	16000000	HLA-A*03:01	0.031000	0.028000	0.843905	0.221579	32000000	HLA-A*24:02	0.035000	0.028000	0.843905	0.225579	32000000	HLA-A*26:01	0.041000	0.028000	0.843905	0.231579	32000000	HLA-B*07:02	0.023000	0.028000	0.843905	0.213579	32000000	HLA-B*08:01	0.038000	0.028000	0.843905	0.228579	32000000	HLA-B*27:05	0.019000	0.028000	0.843905	0.209579
N	Sequence Name	Peptide	Allele	MHC	TAP	Cle	Comb	%Rank	Allele	MHC	TAP	Cle	Comb	%Rank	Allele	MHC	TAP	Cle	Comb	%Rank	Allele	MHC	TAP	Cle	Comb	%Rank	Allele	MHC	TAP	Cle	Comb	%Rank	Allele	MHC	TAP	Cle	Comb	%Rank	Allele	MHC	TAP	Cle	Comb	%Rank	Allele	MHC	TAP	Cle	Comb
0	326o	VTLTCFVL	HLA-A*01:01	0.103000	1068000	0.960770	0.345873	5000000	HLA-A*02:01	0.307000	1068000	0.960770	0.549873	4000000	HLA-A*03:01	0.082000	1068000	0.960770	0.324873	9000000	HLA-A*24:02	0.220000	1068000	0.960770	0.462873	3000000	HLA-A*26:01	0.034000	1068000	0.960770	0.276873	16000000	HLA-B*07:02	0.095000	1068000	0.960770	0.337873	8000000	HLA-B*08:01	0.142000	1068000	0.960770	0.384873	7000000	HLA-B*27:05	0.056000	1068000	0.960770	0.298873
N	Sequence Name	Peptide	Allele	MHC	TAP	Cle	Comb	%Rank	Allele	MHC	TAP	Cle	Comb	%Rank	Allele	MHC	TAP	Cle	Comb	%Rank	Allele	MHC	TAP	Cle	Comb	%Rank	Allele	MHC	TAP	Cle	Comb	%Rank	Allele	MHC	TAP	Cle	Comb	%Rank	Allele	MHC	TAP	Cle	Comb	%Rank	Allele	MHC	TAP	Cle	Comb
0	327o	TLTCFVLA	HLA-A*01:01	0.081000	-0.630000	0.383357	0.151505	50000000	HLA-A*02:01	0.520000	-0.630000	0.383357	0.590505	4000000	HLA-A*03:01	0.107000	-0.630000	0.383357	0.177505	50000000	HLA-A*24:02	0.030000	-0.630000	0.383357	0.100505	50000000	HLA-A*26:01	0.052000	-0.630000	0.383357	0.122505	50000000	HLA-B*07:02	0.029000	-0.630000	0.383357	0.099505	50000000	HLA-B*08:01	0.111000	-0.630000	0.383357	0.181505	50000000	HLA-B*27:05	0.047000	-0.630000	0.383357	0.117505
N	Sequence Name	Peptide	Allele	MHC	TAP	Cle	Comb	%Rank	Allele	MHC	TAP	Cle	Comb	%Rank	Allele	MHC	TAP	Cle	Comb	%Rank	Allele	MHC	TAP	Cle	Comb	%Rank	Allele	MHC	TAP	Cle	Comb	%Rank	Allele	MHC	TAP	Cle	Comb	%Rank	Allele	MHC	TAP	Cle	Comb	%Rank	Allele	MHC	TAP	Cle	Comb
0	328q	VTLACFVL	HLA-A*01:01	0.098000	1068000	0.960610	0.340837	5000000	HLA-A*02:01	0.375000	1068000	0.960610	0.617837	3000000	HLA-A*03:01	0.093000	1068000	0.960610	0.335837	8000000	HLA-A*24:02	0.221000	1068000	0.960610	0.463837	3000000	HLA-A*26:01	0.039000	1068000	0.960610	0.281837	16000000	HLA-B*07:02	0.104000	1068000	0.960610	0.346837	7000000	HLA-B*08:01	0.134000	1068000	0.960610	0.376837	7000000	HLA-B*27:05	0.059000	1068000	0.960610	0.301837
N	Sequence Name	Peptide	Allele	MHC	TAP	Cle	Comb	%Rank	Allele	MHC	TAP	Cle	Comb	%Rank	Allele	MHC	TAP	Cle	Comb	%Rank	Allele	MHC	TAP	Cle	Comb	%Rank	Allele	MHC	TAP	Cle	Comb	%Rank	Allele	MHC	TAP	Cle	Comb	%Rank	Allele	MHC	TAP	Cle	Comb	%Rank	Allele	MHC	TAP	Cle	Comb
0	329q	TLACFVLA	HLA-A*01:01	0.101000	-0.524000	0.307869	0.157171	50000000	HLA-A*02:01	0.654000	-0.524000	0.307869	0.710171	2000000	HLA-A*03:01	0.155000	-0.524000	0.307869	0.211171	32000000	HLA-A*24:02	0.037000	-0.524000	0.307869	0.093171	50000000	HLA-A*26:01	0.073000	-0.524000	0.307869	0.129171	50000000	HLA-B*07:02	0.042000	-0.524000	0.307869	0.098171	50000000	HLA-B*08:01	0.140000	-0.524000	0.307869	0.196171	50000000	HLA-B*27:05	0.053000	-0.524000	0.307869	0.109171
N	Sequence Name	Peptide	Allele	MHC	TAP	Cle	Comb	%Rank	Allele	MHC	TAP	Cle	Comb	%Rank	Allele	MHC	TAP	Cle	Comb	%Rank	Allele	MHC	TAP	Cle	Comb	%Rank	Allele	MHC	TAP	Cle	Comb	%Rank	Allele	MHC	TAP	Cle	Comb	%Rank	Allele	MHC	TAP	Cle	Comb	%Rank	Allele	MHC	TAP	Cle	Comb
0	330q	LACFVLAA	HLA-A*01:01	0.062000	-0.396000	0.530255	0.171407	50000000	HLA-A*02:01	0.187000	-0.396000	0.530255	0.296407	16000000	HLA-A*03:01	0.054000	-0.396000	0.530255	0.163407	50000000	HLA-A*24:02	0.017000	-0.396000	0.530255	0.126407	50000000	HLA-A*26:01	0.032000	-0.396000	0.530255	0.141407	50000000	HLA-B*07:02	0.076000	-0.396000	0.530255	0.185407	32000000	HLA-B*08:01	0.105000	-0.396000	0.530255	0.214407	32000000	HLA-B*27:05	0.043000	-0.396000	0.530255	0.152407
N	Sequence Name	Peptide	Allele	MHC	TAP	Cle	Comb	%Rank	Allele	MHC	TAP	Cle	Comb	%Rank	Allele	MHC	TAP	Cle	Comb	%Rank	Allele	MHC	TAP	Cle	Comb	%Rank	Allele	MHC	TAP	Cle	Comb	%Rank	Allele	MHC	TAP	Cle	Comb	%Rank	Allele	MHC	TAP	Cle	Comb	%Rank	Allele	MHC	TAP	Cle	Comb
0	331o	VTLTCFVL	HLA-A*01:01	0.103000	1068000	0.960770	0.345873	5000000	HLA-A*02:01	0.307000	1068000	0.960770	0.549873	4000000	HLA-A*03:01	0.082000	1068000	0.960770	0.324873	9000000	HLA-A*24:02	0.220000	1068000	0.960770	0.462873	3000000	HLA-A*26:01	0.034000	1068000	0.960770	0.276873	16000000	HLA-B*07:02	0.095000	1068000	0.960770	0.337873	8000000	HLA-B*08:01	0.142000	1068000	0.960770	0.384873	7000000	HLA-B*27:05	0.056000	1068000	0.960770	0.298873
N	Sequence Name	Peptide	Allele	MHC	TAP	Cle	Comb	%Rank	Allele	MHC	TAP	Cle	Comb	%Rank	Allele	MHC	TAP	Cle	Comb	%Rank	Allele	MHC	TAP	Cle	Comb	%Rank	Allele	MHC	TAP	Cle	Comb	%Rank	Allele	MHC	TAP	Cle	Comb	%Rank	Allele	MHC	TAP	Cle	Comb	%Rank	Allele	MHC	TAP	Cle	Comb
0	332o	TLTCFVLA	HLA-A*01:01	0.081000	-0.630000	0.383357	0.151505	50000000	HLA-A*02:01	0.520000	-0.630000	0.383357	0.590505	4000000	HLA-A*03:01	0.107000	-0.630000	0.383357	0.177505	50000000	HLA-A*24:02	0.030000	-0.630000	0.383357	0.100505	50000000	HLA-A*26:01	0.052000	-0.630000	0.383357	0.122505	50000000	HLA-B*07:02	0.029000	-0.630000	0.383357	0.099505	50000000	HLA-B*08:01	0.111000	-0.630000	0.383357	0.181505	50000000	HLA-B*27:05	0.047000	-0.630000	0.383357	0.117505
N	Sequence Name	Peptide	Allele	MHC	TAP	Cle	Comb	%Rank	Allele	MHC	TAP	Cle	Comb	%Rank	Allele	MHC	TAP	Cle	Comb	%Rank	Allele	MHC	TAP	Cle	Comb	%Rank	Allele	MHC	TAP	Cle	Comb	%Rank	Allele	MHC	TAP	Cle	Comb	%Rank	Allele	MHC	TAP	Cle	Comb	%Rank	Allele	MHC	TAP	Cle	Comb
0	333o	LTCFVLAA	HLA-A*01:01	0.135000	-0.438000	0.724586	0.287082	10000000	HLA-A*02:01	0.229000	-0.438000	0.724586	0.381082	9000000	HLA-A*03:01	0.097000	-0.438000	0.724586	0.249082	32000000	HLA-A*24:02	0.020000	-0.438000	0.724586	0.172082	50000000	HLA-A*26:01	0.080000	-0.438000	0.724586	0.232082	32000000	HLA-B*07:02	0.047000	-0.438000	0.724586	0.199082	32000000	HLA-B*08:01	0.078000	-0.438000	0.724586	0.230082	32000000	HLA-B*27:05	0.029000	-0.438000	0.724586	0.181082
[truncated: 25 more columns]
