# Supplementary material for: Shared 6mer Peptides of Human and Omicron (21K and 21L) at SARS-CoV-2 Mutation Sites
Source: Antibodies (Basel). 2022 Oct 25;11(4):68. doi: 10.3390/antib11040068 (PMC9680445; doi:10.3390/antib11040068)
Supplement: Supplementary file 1 [file antibodies-11-00068-s001.zip › DocumentS12.xls]

## Sheet: DocumentS16
NetMHCcons HLA prediction-results of 333 sequences involving Omicron 21K-specific mutations and sequences involving mutations common to both Omicron 21K and Omicron 21L. (o at the ID indicates Omicron and q indicates SARS-CoV-2.)
				HLA-A01:01			HLA-A02:01			HLA-A03:01			HLA-A24:02			HLA-A26:01			HLA-B07:02			HLA-B08:01			HLA-B27:05			HLA-B39:01			HLA-B40:01			HLA-B58:01			HLA-B15:01
Pos	Peptide	ID	1-log50k	nM	Rank	1-log50k	nM	Rank	1-log50k	nM	Rank	1-log50k	nM	Rank	1-log50k	nM	Rank	1-log50k	nM	Rank	1-log50k	nM	Rank	1-log50k	nM	Rank	1-log50k	nM	Rank	1-log50k	nM	Rank	1-log50k	nM	Rank	1-log50k	nM	Rank	Ave	NB
0	VYFASTEK	1q	0.048	29745.37	50.00	0.044	31060.99	50.00	0.348	1158.05	3.00	0.138	11233.42	10.00	0.040	32434.80	50.00	0.041	32085.75	50.00	0.042	31569.21	50.00	0.104	16316.49	15.00	0.057	27131.77	50.00	0.040	32610.74	50.00	0.061	25842.40	50.00	0.069	23828.16	50.00	0.0860	0
0	YFASTEKS	2q	0.059	26265.23	50.00	0.044	31060.99	50.00	0.040	32434.80	50.00	0.079	21384.59	32.00	0.039	32787.64	50.00	0.033	35176.57	50.00	0.044	31229.48	50.00	0.032	35559.24	50.00	0.048	29906.73	50.00	0.042	31740.46	50.00	0.050	29108.61	50.00	0.061	25842.40	50.00	0.0476	0
0	FASTEKSN	3q	0.046	30232.07	50.00	0.032	35367.39	50.00	0.037	33504.88	50.00	0.011	44150.12	50.00	0.034	34610.27	50.00	0.034	34610.27	50.00	0.047	30068.96	50.00	0.025	38150.11	50.00	0.053	28178.94	50.00	0.034	34610.27	50.00	0.050	29266.51	50.00	0.059	26265.23	50.00	0.0385	0
0	VYFASIEK	4o	0.047	30068.96	50.00	0.049	29425.27	50.00	0.369	917.70	3.00	0.141	10933.64	9.00	0.039	32787.64	50.00	0.037	33324.12	50.00	0.040	32259.80	50.00	0.113	14722.66	15.00	0.058	26694.99	50.00	0.042	31912.64	50.00	0.060	26123.53	50.00	0.066	24481.50	50.00	0.0884	0
0	YFASIEKS	5o	0.058	26694.99	50.00	0.054	27725.29	50.00	0.040	32610.74	50.00	0.086	19611.42	32.00	0.042	31740.46	50.00	0.031	35752.13	50.00	0.048	29745.37	50.00	0.035	34237.82	50.00	0.046	30396.07	50.00	0.045	30893.41	50.00	0.050	29266.51	50.00	0.060	26123.53	50.00	0.0496	0
0	FASIEKSN	6o	0.048	29906.73	50.00	0.035	34423.54	50.00	0.037	33504.88	50.00	0.012	43675.00	50.00	0.032	35367.39	50.00	0.034	34610.27	50.00	0.049	29425.27	50.00	0.026	37535.94	50.00	0.052	28640.00	50.00	0.037	33686.63	50.00	0.050	29266.51	50.00	0.058	26550.96	50.00	0.0392	0
0	TPINLVRD	7q	0.043	31398.89	50.00	0.028	36931.66	50.00	0.034	34798.02	50.00	0.011	44150.12	50.00	0.043	31398.89	50.00	0.072	22818.90	32.00	0.051	28951.56	50.00	0.024	38357.05	50.00	0.055	27575.71	50.00	0.033	35176.57	50.00	0.039	32787.64	50.00	0.050	29266.51	50.00	0.0403	0
0	PINLVRDL	8q	0.053	28026.90	50.00	0.053	28331.79	50.00	0.045	30893.41	50.00	0.032	35367.39	50.00	0.045	30560.95	50.00	0.046	30396.07	50.00	0.064	25152.75	50.00	0.030	35946.07	50.00	0.056	27426.93	50.00	0.051	28795.36	50.00	0.047	30068.96	50.00	0.065	24747.82	50.00	0.0489	0
0	INLVRDLP	9q	0.043	31229.48	50.00	0.033	35176.57	50.00	0.044	31060.99	50.00	0.021	40053.56	50.00	0.029	36534.22	50.00	0.028	36931.66	50.00	0.056	27426.93	50.00	0.033	34986.78	50.00	0.043	31398.89	50.00	0.032	35559.24	50.00	0.040	32434.80	50.00	0.049	29584.89	50.00	0.0376	0
0	IIVREPED	10o	0.041	31912.64	50.00	0.036	34053.09	50.00	0.039	32787.64	50.00	0.013	43204.99	50.00	0.033	34986.78	50.00	0.025	38150.11	50.00	0.033	34986.78	50.00	0.022	39622.53	50.00	0.040	32434.80	50.00	0.036	33869.37	50.00	0.048	29906.73	50.00	0.056	27131.77	50.00	0.0352	0
0	IVREPEDL	11o	0.053	28026.90	50.00	0.075	22209.93	32.00	0.050	29108.61	50.00	0.038	33324.12	50.00	0.054	27725.29	50.00	0.184	6792.19	6.00	0.112	14963.56	32.00	0.042	31569.21	50.00	0.068	23957.42	50.00	0.067	24349.41	32.00	0.080	21040.32	32.00	0.115	14407.49	32.00	0.0782	0
0	VREPEDLP	12o	0.046	30396.07	50.00	0.022	39408.75	50.00	0.033	34986.78	50.00	0.011	44389.61	50.00	0.028	37132.00	50.00	0.027	37333.42	50.00	0.030	35946.07	50.00	0.048	29906.73	50.00	0.051	28951.56	50.00	0.036	33686.63	50.00	0.037	33504.88	50.00	0.045	30726.73	50.00	0.0345	0
0	PINLVRDL	13q	0.053	28026.90	50.00	0.053	28331.79	50.00	0.045	30893.41	50.00	0.032	35367.39	50.00	0.045	30560.95	50.00	0.046	30396.07	50.00	0.064	25152.75	50.00	0.030	35946.07	50.00	0.056	27426.93	50.00	0.051	28795.36	50.00	0.047	30068.96	50.00	0.065	24747.82	50.00	0.0489	0
0	INLVRDLP	14q	0.043	31229.48	50.00	0.033	35176.57	50.00	0.044	31060.99	50.00	0.021	40053.56	50.00	0.029	36534.22	50.00	0.028	36931.66	50.00	0.056	27426.93	50.00	0.033	34986.78	50.00	0.043	31398.89	50.00	0.032	35559.24	50.00	0.040	32434.80	50.00	0.049	29584.89	50.00	0.0376	0
0	NLVRDLPQ	15q	0.052	28485.48	50.00	0.099	17130.58	32.00	0.048	29906.73	50.00	0.017	41825.10	50.00	0.067	24349.41	32.00	0.034	34610.27	50.00	0.071	23318.07	50.00	0.046	30232.07	50.00	0.066	24481.50	50.00	0.045	30726.73	50.00	0.041	32085.75	50.00	0.092	18478.42	50.00	0.0565	0
0	IVREPEDL	16o	0.053	28026.90	50.00	0.075	22209.93	32.00	0.050	29108.61	50.00	0.038	33324.12	50.00	0.054	27725.29	50.00	0.184	6792.19	6.00	0.112	14963.56	32.00	0.042	31569.21	50.00	0.068	23957.42	50.00	0.067	24349.41	32.00	0.080	21040.32	32.00	0.115	14407.49	32.00	0.0782	0
0	VREPEDLP	17o	0.046	30396.07	50.00	0.022	39408.75	50.00	0.033	34986.78	50.00	0.011	44389.61	50.00	0.028	37132.00	50.00	0.027	37333.42	50.00	0.030	35946.07	50.00	0.048	29906.73	50.00	0.051	28951.56	50.00	0.036	33686.63	50.00	0.037	33504.88	50.00	0.045	30726.73	50.00	0.0345	0
0	REPEDLPQ	18o	0.042	31740.46	50.00	0.032	35367.39	50.00	0.036	33869.37	50.00	0.030	35946.07	50.00	0.038	33144.32	50.00	0.030	36141.06	50.00	0.030	36141.06	50.00	0.050	29108.61	50.00	0.057	26985.39	50.00	0.158	9047.59	5.00	0.040	32610.74	50.00	0.066	24481.50	50.00	0.0507	0
0	INLVRDLP	19q	0.043	31229.48	50.00	0.033	35176.57	50.00	0.044	31060.99	50.00	0.021	40053.56	50.00	0.029	36534.22	50.00	0.028	36931.66	50.00	0.056	27426.93	50.00	0.033	34986.78	50.00	0.043	31398.89	50.00	0.032	35559.24	50.00	0.040	32434.80	50.00	0.049	29584.89	50.00	0.0376	0
0	NLVRDLPQ	20q	0.052	28485.48	50.00	0.099	17130.58	32.00	0.048	29906.73	50.00	0.017	41825.10	50.00	0.067	24349.41	32.00	0.034	34610.27	50.00	0.071	23318.07	50.00	0.046	30232.07	50.00	0.066	24481.50	50.00	0.045	30726.73	50.00	0.041	32085.75	50.00	0.092	18478.42	50.00	0.0565	0
0	LVRDLPQG	21q	0.045	30560.95	50.00	0.043	31398.89	50.00	0.050	29266.51	50.00	0.013	43675.00	50.00	0.045	30726.73	50.00	0.051	28640.00	50.00	0.068	24087.38	50.00	0.031	35752.13	50.00	0.041	32085.75	50.00	0.037	33324.12	50.00	0.051	28640.00	50.00	0.122	13284.53	32.00	0.0497	0
0	VREPEDLP	22o	0.046	30396.07	50.00	0.022	39408.75	50.00	0.033	34986.78	50.00	0.011	44389.61	50.00	0.028	37132.00	50.00	0.027	37333.42	50.00	0.030	35946.07	50.00	0.048	29906.73	50.00	0.051	28951.56	50.00	0.036	33686.63	50.00	0.037	33504.88	50.00	0.045	30726.73	50.00	0.0345	0
0	REPEDLPQ	23o	0.042	31740.46	50.00	0.032	35367.39	50.00	0.036	33869.37	50.00	0.030	35946.07	50.00	0.038	33144.32	50.00	0.030	36141.06	50.00	0.030	36141.06	50.00	0.050	29108.61	50.00	0.057	26985.39	50.00	0.158	9047.59	5.00	0.040	32610.74	50.00	0.066	24481.50	50.00	0.0507	0
0	EPEDLPQG	24o	0.042	31569.21	50.00	0.023	38984.65	50.00	0.030	36141.06	50.00	0.008	45854.11	50.00	0.036	33686.63	50.00	0.057	26985.39	50.00	0.045	30726.73	50.00	0.019	40708.92	50.00	0.056	27426.93	50.00	0.029	36534.22	50.00	0.036	34053.09	50.00	0.045	30893.41	50.00	0.0355	0
0	LVRDLPQG	25q	0.045	30560.95	50.00	0.043	31398.89	50.00	0.050	29266.51	50.00	0.013	43675.00	50.00	0.045	30726.73	50.00	0.051	28640.00	50.00	0.068	24087.38	50.00	0.031	35752.13	50.00	0.041	32085.75	50.00	0.037	33324.12	50.00	0.051	28640.00	50.00	0.122	13284.53	32.00	0.0497	0
0	VRDLPQGF	26q	0.087	19400.38	15.00	0.037	33504.88	50.00	0.045	30726.73	50.00	0.052	28331.79	32.00	0.044	31060.99	50.00	0.053	28026.90	50.00	0.051	28951.56	50.00	0.215	4856.71	5.00	0.134	11793.90	15.00	0.068	24087.38	32.00	0.058	26694.99	50.00	0.067	24349.41	50.00	0.0759	0
0	RDLPQGFS	27q	0.045	30560.95	50.00	0.033	35176.57	50.00	0.048	29745.37	50.00	0.025	38150.11	50.00	0.032	35559.24	50.00	0.034	34610.27	50.00	0.035	34423.54	50.00	0.048	29906.73	50.00	0.044	30893.41	50.00	0.047	30068.96	50.00	0.044	31060.99	50.00	0.057	27131.77	50.00	0.0410	0
0	EPEDLPQG	28o	0.042	31569.21	50.00	0.023	38984.65	50.00	0.030	36141.06	50.00	0.008	45854.11	50.00	0.036	33686.63	50.00	0.057	26985.39	50.00	0.045	30726.73	50.00	0.019	40708.92	50.00	0.056	27426.93	50.00	0.029	36534.22	50.00	0.036	34053.09	50.00	0.045	30893.41	50.00	0.0355	0
0	PEDLPQGF	29o	0.058	26694.99	50.00	0.026	37739.56	50.00	0.033	35176.57	50.00	0.035	34237.82	50.00	0.036	33686.63	50.00	0.028	36931.66	50.00	0.036	34053.09	50.00	0.026	37739.56	50.00	0.052	28640.00	50.00	0.147	10191.11	6.00	0.043	31569.21	50.00	0.056	27278.95	50.00	0.0480	0
0	EDLPQGFS	30o	0.047	30068.96	50.00	0.026	37535.94	50.00	0.034	34610.27	50.00	0.013	43675.00	50.00	0.043	31569.21	50.00	0.028	37132.00	50.00	0.038	33144.32	50.00	0.025	38150.11	50.00	0.045	30726.73	50.00	0.030	36141.06	50.00	0.037	33686.63	50.00	0.049	29584.89	50.00	0.0346	0
0	IAPGQTGK	31q	0.055	27426.93	50.00	0.034	34610.27	50.00	0.214	4909.54	5.00	0.025	38357.05	50.00	0.058	26839.80	32.00	0.037	33504.88	50.00	0.039	32787.64	50.00	0.046	30396.07	50.00	0.043	31229.48	50.00	0.034	34798.02	50.00	0.054	27875.69	50.00	0.064	25017.04	50.00	0.0586	0
0	APGQTGKI	32q	0.049	29584.89	50.00	0.035	34237.82	50.00	0.041	32259.80	50.00	0.034	34610.27	50.00	0.042	31740.46	50.00	0.457	358.01	1950-01-01	0.111	15126.34	32.00	0.034	34610.27	50.00	0.076	21970.92	50.00	0.042	31740.46	50.00	0.052	28331.79	50.00	0.058	26694.99	50.00	0.0859	1
0	PGQTGKIA	33q	0.042	31569.21	50.00	0.024	38774.32	50.00	0.035	34237.82	50.00	0.011	44389.61	50.00	0.029	36534.22	50.00	0.025	38150.11	50.00	0.040	32610.74	50.00	0.021	39837.46	50.00	0.042	31740.46	50.00	0.030	35946.07	50.00	0.035	34237.82	50.00	0.049	29584.89	50.00	0.0319	0
0	IAPGQTGN	34o	0.044	30893.41	50.00	0.032	35367.39	50.00	0.040	32610.74	50.00	0.015	42740.04	50.00	0.041	32259.80	50.00	0.029	36534.22	50.00	0.033	34986.78	50.00	0.023	39196.13	50.00	0.041	31912.64	50.00	0.030	35946.07	50.00	0.041	32085.75	50.00	0.054	28026.90	50.00	0.0352	0
0	APGQTGNI	35o	0.049	29425.27	50.00	0.038	32965.50	50.00	0.040	32610.74	50.00	0.038	33324.12	50.00	0.043	31398.89	50.00	0.493	239.90	1950-01-01	0.110	15290.89	32.00	0.031	35752.13	50.00	0.085	19932.31	32.00	0.043	31569.21	50.00	0.054	27725.29	50.00	0.061	25702.97	50.00	0.0904	1
0	PGQTGNIA	36o	0.047	30068.96	50.00	0.026	37944.28	50.00	0.036	34053.09	50.00	0.013	43439.36	50.00	0.030	36141.06	50.00	0.026	37535.94	50.00	0.040	32610.74	50.00	0.022	39408.75	50.00	0.046	30396.07	50.00	0.034	34798.02	50.00	0.036	34053.09	50.00	0.051	28951.56	50.00	0.0339	0
0	QTGKIADY	37q	0.368	932.72	0.80	0.049	29584.89	50.00	0.106	15967.20	15.00	0.038	33144.32	50.00	0.217	4778.52	3.00	0.033	35176.57	50.00	0.045	30560.95	50.00	0.055	27575.71	50.00	0.045	30560.95	50.00	0.044	31229.48	50.00	0.178	7247.76	8.00	0.221	4600.95	10.00	0.1166	1
0	TGKIADYN	38q	0.042	31740.46	50.00	0.026	37739.56	50.00	0.035	34053.09	50.00	0.012	43911.91	50.00	0.030	36141.06	50.00	0.024	38565.12	50.00	0.038	33144.32	50.00	0.022	39622.53	50.00	0.040	32259.80	50.00	0.030	35946.07	50.00	0.038	33144.32	50.00	0.049	29425.27	50.00	0.0322	0
0	GKIADYNY	39q	0.058	26550.96	50.00	0.034	34798.02	50.00	0.053	28178.94	50.00	0.020	40270.83	50.00	0.074	22451.54	32.00	0.029	36534.22	50.00	0.035	34237.82	50.00	0.108	15457.23	15.00	0.060	25982.58	50.00	0.058	26550.96	50.00	0.069	23828.16	32.00	0.203	5590.22	15.00	0.0668	0
0	QTGNIADY	40o	0.433	461.65	0.40	0.050	28951.56	50.00	0.110	15208.39	15.00	0.034	34610.27	50.00	0.241	3665.80	3.00	0.034	34798.02	50.00	0.040	32610.74	50.00	0.054	27875.69	50.00	0.046	30232.07	50.00	0.046	30396.07	50.00	0.187	6610.93	8.00	0.231	4084.68	10.00	0.1255	1
0	TGNIADYN	41o	0.046	30396.07	50.00	0.028	37132.00	50.00	0.038	33144.32	50.00	0.013	43439.36	50.00	0.030	36141.06	50.00	0.024	38565.12	50.00	0.029	36732.40	50.00	0.023	39196.13	50.00	0.041	31912.64	50.00	0.033	34986.78	50.00	0.045	30560.95	50.00	0.049	29425.27	50.00	0.0332	0
0	GNIADYNY	42o	0.085	19824.77	15.00	0.038	32965.50	50.00	0.068	23957.42	32.00	0.030	36141.06	50.00	0.101	16854.80	15.00	0.030	36141.06	50.00	0.041	32085.75	50.00	0.060	26123.53	50.00	0.051	28795.36	50.00	0.052	28485.48	50.00	0.094	18082.85	32.00	0.242	3646.02	9.00	0.0743	0
0	NSNNLDSK	43q	0.097	17505.31	9.00	0.030	36141.06	50.00	0.186	6682.85	6.00	0.018	41375.00	50.00	0.053	28178.94	50.00	0.030	35946.07	50.00	0.041	32259.80	50.00	0.062	25426.37	50.00	0.052	28331.79	50.00	0.036	33869.37	50.00	0.059	26407.71	50.00	0.072	22942.68	50.00	0.0613	0
0	SNNLDSKV	44q	0.070	23444.56	32.00	0.043	31229.48	50.00	0.050	29108.61	50.00	0.025	38150.11	50.00	0.047	30068.96	50.00	0.051	28640.00	50.00	0.069	23828.16	50.00	0.040	32610.74	50.00	0.079	21154.46	32.00	0.051	28795.36	50.00	0.048	29745.37	50.00	0.063	25289.19	50.00	0.0530	0
0	NNLDSKVG	45q	0.041	32085.75	50.00	0.026	37739.56	50.00	0.034	34798.02	50.00	0.009	45360.65	50.00	0.029	36337.11	50.00	0.025	38150.11	50.00	0.052	28485.48	50.00	0.023	38984.65	50.00	0.057	26839.80	50.00	0.029	36732.40	50.00	0.036	34053.09	50.00	0.051	28640.00	50.00	0.0343	0
0	NSNKLDSK	46o	0.090	18882.64	15.00	0.029	36337.11	50.00	0.182	6978.43	6.00	0.017	41375.00	50.00	0.052	28640.00	50.00	0.032	35559.24	50.00	0.047	30068.96	50.00	0.058	26550.96	50.00	0.053	28331.79	50.00	0.035	34423.54	50.00	0.055	27426.93	50.00	0.072	23067.13	50.00	0.0602	0
0	SNKLDSKV	47o	0.056	27426.93	50.00	0.034	34798.02	50.00	0.045	30560.95	50.00	0.024	38774.32	50.00	0.049	29584.89	50.00	0.051	28640.00	50.00	0.137	11417.23	15.00	0.036	33869.37	50.00	0.058	26694.99	50.00	0.045	30560.95	50.00	0.040	32259.80	50.00	0.063	25289.19	50.00	0.0532	0
0	NKLDSKVS	48o	0.040	32434.80	50.00	0.027	37333.42	50.00	0.032	35559.24	50.00	0.007	46102.85	50.00	0.029	36732.40	50.00	0.026	37739.56	50.00	0.042	31569.21	50.00	0.036	33869.37	50.00	0.077	21734.48	50.00	0.030	35946.07	50.00	0.036	34053.09	50.00	0.049	29425.27	50.00	0.0359	0
0	KVGGNYNY	49q	0.140	11052.58	4.00	0.067	24218.04	50.00	0.281	2377.99	4.00	0.092	18478.42	16.00	0.090	18882.64	15.00	0.049	29425.27	50.00	0.041	31912.64	50.00	0.076	21852.38	32.00	0.049	29425.27	50.00	0.051	28795.36	50.00	0.275	2565.09	5.00	0.331	1399.46	6.00	0.1285	0
0	VGGNYNYL	50q	0.059	26265.23	50.00	0.071	23318.07	32.00	0.053	28026.90	50.00	0.091	18578.65	16.00	0.036	34053.09	50.00	0.047	30068.96	50.00	0.087	19505.61	32.00	0.039	32787.64	50.00	0.084	20149.14	32.00	0.059	26265.23	50.00	0.106	15881.05	32.00	0.076	21970.92	50.00	0.0673	0
0	GGNYNYLY	51q	0.186	6682.85	3.00	0.041	32259.80	50.00	0.135	11666.98	9.00	0.059	26407.71	32.00	0.065	24747.82	32.00	0.033	35176.57	50.00	0.048	29906.73	50.00	0.077	21852.38	32.00	0.057	27131.77	50.00	0.054	27725.29	50.00	0.200	5774.65	7.00	0.245	3529.57	9.00	0.1000	0
0	KVSGNYNY	52o	0.190	6434.51	3.00	0.064	25152.75	50.00	0.372	893.21	3.00	0.071	23192.26	32.00	0.145	10470.53	6.00	0.060	25982.58	50.00	0.043	31398.89	50.00	0.083	20368.33	32.00	0.056	27278.95	50.00	0.062	25564.30	32.00	0.394	707.82	3.00	0.415	560.92	4.00	0.1629	0
0	VSGNYNYL	53o	0.114	14564.23	7.00	0.107	15710.15	32.00	0.069	23828.16	32.00	0.116	14252.45	15.00	0.050	29266.51	50.00	0.058	26839.80	50.00	0.089	19088.05	32.00	0.043	31229.48	50.00	0.090	18780.76	32.00	0.073	22573.33	32.00	0.243	3606.79	6.00	0.117	14099.07	32.00	0.0974	0
0	SGNYNYLY	54o	0.243	3606.79	1950-01-01	0.042	31569.21	50.00	0.151	9812.39	8.00	0.083	20478.82	32.00	0.097	17600.27	15.00	0.038	33144.32	50.00	0.059	26407.71	50.00	0.076	21852.38	32.00	0.069	23828.16	50.00	0.052	28485.48	50.00	0.225	4406.07	6.00	0.289	2180.81	7.00	0.1187	1
0	YQAGSTPC	55q	0.053	28178.94	50.00	0.214	4936.17	15.00	0.050	29108.61	50.00	0.036	33686.63	50.00	0.058	26694.99	32.00	0.067	24218.04	32.00	0.055	27575.71	50.00	0.104	16316.49	15.00	0.497	232.24	1950-01-01	0.210	5126.69	4.00	0.062	25564.30	50.00	0.416	551.89	4.00	0.1518	1
0	QAGSTPCN	56q	0.046	30396.07	50.00	0.028	37132.00	50.00	0.037	33324.12	50.00	0.013	43204.99	50.00	0.032	35559.24	50.00	0.025	38357.05	50.00	0.032	35559.24	50.00	0.023	38984.65	50.00	0.044	30893.41	50.00	0.030	36141.06	50.00	0.051	28795.36	50.00	0.051	28640.00	50.00	0.0343	0
0	AGSTPCNG	57q	0.042	31740.46	50.00	0.026	37535.94	50.00	0.040	32434.80	50.00	0.013	43675.00	50.00	0.031	35752.13	50.00	0.024	38774.32	50.00	0.032	35559.24	50.00	0.022	39408.75	50.00	0.041	31912.64	50.00	0.030	35946.07	50.00	0.050	29108.61	50.00	0.062	25426.37	50.00	0.0344	0
0	YQAGNKPC	58o	0.047	30068.96	50.00	0.108	15457.23	32.00	0.042	31740.46	50.00	0.031	35752.13	50.00	0.045	30893.41	50.00	0.054	27875.69	50.00	0.056	27131.77	50.00	0.095	17888.25	32.00	0.363	984.56	3.00	0.148	10136.12	6.00	0.051	28951.56	50.00	0.244	3567.97	9.00	0.1070	0
0	QAGNKPCN	59o	0.043	31398.89	50.00	0.027	37333.42	50.00	0.037	33504.88	50.00	0.012	43911.91	50.00	0.031	35752.13	50.00	0.024	38565.12	50.00	0.042	31569.21	50.00	0.022	39408.75	50.00	0.040	32434.80	50.00	0.028	36732.40	50.00	0.041	32085.75	50.00	0.048	29906.73	50.00	0.0329	0
0	AGNKPCNG	60o	0.041	32085.75	50.00	0.027	37333.42	50.00	0.041	32085.75	50.00	0.014	42971.89	50.00	0.031	35752.13	50.00	0.024	38565.12	50.00	0.039	32787.64	50.00	0.024	38565.12	50.00	0.041	32085.75	50.00	0.030	35946.07	50.00	0.048	29745.37	50.00	0.068	24087.38	50.00	0.0357	0
0	YQTQTNSP	61q	0.049	29425.27	50.00	0.048	29906.73	50.00	0.040	32434.80	50.00	0.022	39408.75	50.00	0.038	33144.32	50.00	0.046	30396.07	50.00	0.052	28640.00	50.00	0.069	23699.60	50.00	0.148	10081.44	15.00	0.097	17505.31	15.00	0.045	30726.73	50.00	0.182	6978.43	15.00	0.0697	0
0	QTQTNSPR	62q	0.080	21040.32	15.00	0.036	34053.09	50.00	0.136	11541.43	9.00	0.028	36931.66	50.00	0.081	20813.90	16.00	0.035	34237.82	50.00	0.049	29425.27	50.00	0.058	26694.99	50.00	0.051	28795.36	50.00	0.041	32259.80	50.00	0.054	27725.29	50.00	0.070	23571.74	50.00	0.0599	0
0	TQTNSPRR	63q	0.045	30560.95	50.00	0.033	34986.78	50.00	0.121	13501.89	15.00	0.024	38774.32	50.00	0.041	31912.64	50.00	0.029	36534.22	50.00	0.044	31060.99	50.00	0.127	12721.85	15.00	0.056	27278.95	50.00	0.044	31229.48	50.00	0.045	30726.73	50.00	0.066	24481.50	50.00	0.0563	0
0	YQTQTKSH	64o	0.054	27875.69	50.00	0.038	32965.50	50.00	0.065	24747.82	32.00	0.019	40489.28	50.00	0.053	28178.94	50.00	0.051	28640.00	50.00	0.050	29108.61	50.00	0.126	12860.25	15.00	0.103	16404.99	32.00	0.077	21734.48	32.00	0.050	28951.56	50.00	0.281	2377.99	7.00	0.0806	0
0	QTQTKSHR	65o	0.059	26407.71	50.00	0.029	36732.40	50.00	0.126	12860.25	10.00	0.019	40489.28	50.00	0.056	27278.95	32.00	0.028	36931.66	50.00	0.049	29584.89	50.00	0.045	30560.95	50.00	0.042	31569.21	50.00	0.030	35946.07	50.00	0.049	29584.89	50.00	0.059	26265.23	50.00	0.0492	0
0	TQTKSHRR	66o	0.047	30068.96	50.00	0.034	34798.02	50.00	0.114	14643.23	15.00	0.030	36337.11	50.00	0.043	31398.89	50.00	0.031	35752.13	50.00	0.062	25426.37	50.00	0.131	12183.00	10.00	0.064	25152.75	50.00	0.045	30893.41	50.00	0.046	30560.95	50.00	0.066	24481.50	50.00	0.0594	0
0	TQTNSPRR	67q	0.045	30560.95	50.00	0.033	34986.78	50.00	0.121	13501.89	15.00	0.024	38774.32	50.00	0.041	31912.64	50.00	0.029	36534.22	50.00	0.044	31060.99	50.00	0.127	12721.85	15.00	0.056	27278.95	50.00	0.044	31229.48	50.00	0.045	30726.73	50.00	0.066	24481.50	50.00	0.0563	0
0	QTNSPRRA	68q	0.082	20701.60	15.00	0.038	33144.32	50.00	0.066	24481.50	32.00	0.014	42740.04	50.00	0.050	29266.51	50.00	0.048	29745.37	50.00	0.056	27426.93	50.00	0.032	35559.24	50.00	0.048	29745.37	50.00	0.040	32610.74	50.00	0.062	25426.37	50.00	0.080	21040.32	50.00	0.0513	0
0	TNSPRRAR	69q	0.050	29266.51	50.00	0.026	37944.28	50.00	0.081	20926.80	32.00	0.018	41375.00	50.00	0.046	30232.07	50.00	0.040	32610.74	50.00	0.074	22330.41	50.00	0.048	29745.37	50.00	0.050	29108.61	50.00	0.030	36141.06	50.00	0.041	32259.80	50.00	0.051	28795.36	50.00	0.0463	0
0	TQTKSHRR	70o	0.047	30068.96	50.00	0.034	34798.02	50.00	0.114	14643.23	15.00	0.030	36337.11	50.00	0.043	31398.89	50.00	0.031	35752.13	50.00	0.062	25426.37	50.00	0.131	12183.00	10.00	0.064	25152.75	50.00	0.045	30893.41	50.00	0.046	30560.95	50.00	0.066	24481.50	50.00	0.0594	0
0	QTKSHRRA	71o	0.059	26407.71	50.00	0.032	35559.24	50.00	0.061	25842.40	50.00	0.015	42280.10	50.00	0.063	25289.19	32.00	0.058	26694.99	50.00	0.180	7092.61	9.00	0.033	34986.78	50.00	0.046	30396.07	50.00	0.037	33324.12	50.00	0.043	31398.89	50.00	0.086	19611.42	50.00	0.0594	0
0	TKSHRRAR	72o	0.043	31398.89	50.00	0.025	38357.05	50.00	0.058	26694.99	50.00	0.012	43911.91	50.00	0.036	33686.63	50.00	0.038	32965.50	50.00	0.071	23318.07	50.00	0.082	20589.91	32.00	0.065	24747.82	50.00	0.031	35752.13	50.00	0.039	32965.50	50.00	0.051	28951.56	50.00	0.0459	0
0	QTNSPRRA	73q	0.082	20701.60	15.00	0.038	33144.32	50.00	0.066	24481.50	32.00	0.014	42740.04	50.00	0.050	29266.51	50.00	0.048	29745.37	50.00	0.056	27426.93	50.00	0.032	35559.24	50.00	0.048	29745.37	50.00	0.040	32610.74	50.00	0.062	25426.37	50.00	0.080	21040.32	50.00	0.0513	0
0	TNSPRRAR	74q	0.050	29266.51	50.00	0.026	37944.28	50.00	0.081	20926.80	32.00	0.018	41375.00	50.00	0.046	30232.07	50.00	0.040	32610.74	50.00	0.074	22330.41	50.00	0.048	29745.37	50.00	0.050	29108.61	50.00	0.030	36141.06	50.00	0.041	32259.80	50.00	0.051	28795.36	50.00	0.0463	0
0	NSPRRARS	75q	0.051	28640.00	50.00	0.028	36732.40	50.00	0.041	32259.80	50.00	0.021	39622.53	50.00	0.044	31229.48	50.00	0.028	36732.40	50.00	0.072	22942.68	50.00	0.024	38565.12	50.00	0.045	30560.95	50.00	0.029	36732.40	50.00	0.037	33324.12	50.00	0.051	28951.56	50.00	0.0393	0
0	QTKSHRRA	76o	0.059	26407.71	50.00	0.032	35559.24	50.00	0.061	25842.40	50.00	0.015	42280.10	50.00	0.063	25289.19	32.00	0.058	26694.99	50.00	0.180	7092.61	9.00	0.033	34986.78	50.00	0.046	30396.07	50.00	0.037	33324.12	50.00	0.043	31398.89	50.00	0.086	19611.42	50.00	0.0594	0
0	TKSHRRAR	77o	0.043	31398.89	50.00	0.025	38357.05	50.00	0.058	26694.99	50.00	0.012	43911.91	50.00	0.036	33686.63	50.00	0.038	32965.50	50.00	0.071	23318.07	50.00	0.082	20589.91	32.00	0.065	24747.82	50.00	0.031	35752.13	50.00	0.039	32965.50	50.00	0.051	28951.56	50.00	0.0459	0
0	KSHRRARS	78o	0.048	29906.73	50.00	0.032	35367.39	50.00	0.091	18679.43	32.00	0.021	40053.56	50.00	0.034	34610.27	50.00	0.050	29266.51	50.00	0.082	20478.82	50.00	0.050	29108.61	50.00	0.043	31229.48	50.00	0.036	34053.09	50.00	0.084	20149.14	32.00	0.073	22695.78	50.00	0.0537	0
0	TNSPRRAR	79q	0.050	29266.51	50.00	0.026	37944.28	50.00	0.081	20926.80	32.00	0.018	41375.00	50.00	0.046	30232.07	50.00	0.040	32610.74	50.00	0.074	22330.41	50.00	0.048	29745.37	50.00	0.050	29108.61	50.00	0.030	36141.06	50.00	0.041	32259.80	50.00	0.051	28795.36	50.00	0.0463	0
0	NSPRRARS	80q	0.051	28640.00	50.00	0.028	36732.40	50.00	0.041	32259.80	50.00	0.021	39622.53	50.00	0.044	31229.48	50.00	0.028	36732.40	50.00	0.072	22942.68	50.00	0.024	38565.12	50.00	0.045	30560.95	50.00	0.029	36732.40	50.00	0.037	33324.12	50.00	0.051	28951.56	50.00	0.0393	0
0	SPRRARSV	81q	0.054	27875.69	50.00	0.037	33324.12	50.00	0.050	29266.51	50.00	0.018	41151.77	50.00	0.056	27278.95	32.00	0.707	23.94	0.25	0.433	461.65	1950-01-01	0.046	30232.07	50.00	0.085	19824.77	32.00	0.042	31740.46	50.00	0.043	31398.89	50.00	0.068	23828.16	50.00	0.1366	2
0	TKSHRRAR	82o	0.043	31398.89	50.00	0.025	38357.05	50.00	0.058	26694.99	50.00	0.012	43911.91	50.00	0.036	33686.63	50.00	0.038	32965.50	50.00	0.071	23318.07	50.00	0.082	20589.91	32.00	0.065	24747.82	50.00	0.031	35752.13	50.00	0.039	32965.50	50.00	0.051	28951.56	50.00	0.0459	0
0	KSHRRARS	83o	0.048	29906.73	50.00	0.032	35367.39	50.00	0.091	18679.43	32.00	0.021	40053.56	50.00	0.034	34610.27	50.00	0.050	29266.51	50.00	0.082	20478.82	50.00	0.050	29108.61	50.00	0.043	31229.48	50.00	0.036	34053.09	50.00	0.084	20149.14	32.00	0.073	22695.78	50.00	0.0537	0
0	SHRRARSV	84o	0.051	28795.36	50.00	0.035	34423.54	50.00	0.053	28026.90	50.00	0.037	33324.12	50.00	0.047	30068.96	50.00	0.220	4625.90	5.00	0.259	3049.90	5.00	0.077	21617.22	32.00	0.200	5743.49	8.00	0.060	26123.53	50.00	0.046	30232.07	50.00	0.069	23571.74	50.00	0.0962	0
0	YQTQTNSP	85q	0.049	29425.27	50.00	0.048	29906.73	50.00	0.040	32434.80	50.00	0.022	39408.75	50.00	0.038	33144.32	50.00	0.046	30396.07	50.00	0.052	28640.00	50.00	0.069	23699.60	50.00	0.148	10081.44	15.00	0.097	17505.31	15.00	0.045	30726.73	50.00	0.182	6978.43	15.00	0.0697	0
0	QTQTNSPR	86q	0.080	21040.32	15.00	0.036	34053.09	50.00	0.136	11541.43	9.00	0.028	36931.66	50.00	0.081	20813.90	16.00	0.035	34237.82	50.00	0.049	29425.27	50.00	0.058	26694.99	50.00	0.051	28795.36	50.00	0.041	32259.80	50.00	0.054	27725.29	50.00	0.070	23571.74	50.00	0.0599	0
0	TQTNSPRR	87q	0.045	30560.95	50.00	0.033	34986.78	50.00	0.121	13501.89	15.00	0.024	38774.32	50.00	0.041	31912.64	50.00	0.029	36534.22	50.00	0.044	31060.99	50.00	0.127	12721.85	15.00	0.056	27278.95	50.00	0.044	31229.48	50.00	0.045	30726.73	50.00	0.066	24481.50	50.00	0.0563	0
0	YQTQTKSH	88o	0.054	27875.69	50.00	0.038	32965.50	50.00	0.065	24747.82	32.00	0.019	40489.28	50.00	0.053	28178.94	50.00	0.051	28640.00	50.00	0.050	29108.61	50.00	0.126	12860.25	15.00	0.103	16404.99	32.00	0.077	21734.48	32.00	0.050	28951.56	50.00	0.281	2377.99	7.00	0.0806	0
0	QTQTKSHR	89o	0.059	26407.71	50.00	0.029	36732.40	50.00	0.126	12860.25	10.00	0.019	40489.28	50.00	0.056	27278.95	32.00	0.028	36931.66	50.00	0.049	29584.89	50.00	0.045	30560.95	50.00	0.042	31569.21	50.00	0.030	35946.07	50.00	0.049	29584.89	50.00	0.059	26265.23	50.00	0.0492	0
0	TQTKSHRR	90o	0.047	30068.96	50.00	0.034	34798.02	50.00	0.114	14643.23	15.00	0.030	36337.11	50.00	0.043	31398.89	50.00	0.031	35752.13	50.00	0.062	25426.37	50.00	0.131	12183.00	10.00	0.064	25152.75	50.00	0.045	30893.41	50.00	0.046	30560.95	50.00	0.066	24481.50	50.00	0.0594	0
0	NSPRRARS	91q	0.051	28640.00	50.00	0.028	36732.40	50.00	0.041	32259.80	50.00	0.021	39622.53	50.00	0.044	31229.48	50.00	0.028	36732.40	50.00	0.072	22942.68	50.00	0.024	38565.12	50.00	0.045	30560.95	50.00	0.029	36732.40	50.00	0.037	33324.12	50.00	0.051	28951.56	50.00	0.0393	0
0	SPRRARSV	92q	0.054	27875.69	50.00	0.037	33324.12	50.00	0.050	29266.51	50.00	0.018	41151.77	50.00	0.056	27278.95	32.00	0.707	23.94	0.25	0.433	461.65	1950-01-01	0.046	30232.07	50.00	0.085	19824.77	32.00	0.042	31740.46	50.00	0.043	31398.89	50.00	0.068	23828.16	50.00	0.1366	2
0	PRRARSVA	93q	0.043	31398.89	50.00	0.022	39408.75	50.00	0.038	33144.32	50.00	0.010	44872.50	50.00	0.036	34053.09	50.00	0.049	29584.89	50.00	0.165	8387.64	10.00	0.104	16316.49	15.00	0.056	27278.95	50.00	0.033	35176.57	50.00	0.036	33869.37	50.00	0.054	28026.90	50.00	0.0538	0
0	KSHRRARS	94o	0.048	29906.73	50.00	0.032	35367.39	50.00	0.091	18679.43	32.00	0.021	40053.56	50.00	0.034	34610.27	50.00	0.050	29266.51	50.00	0.082	20478.82	50.00	0.050	29108.61	50.00	0.043	31229.48	50.00	0.036	34053.09	50.00	0.084	20149.14	32.00	0.073	22695.78	50.00	0.0537	0
0	SHRRARSV	95o	0.051	28795.36	50.00	0.035	34423.54	50.00	0.053	28026.90	50.00	0.037	33324.12	50.00	0.047	30068.96	50.00	0.220	4625.90	5.00	0.259	3049.90	5.00	0.077	21617.22	32.00	0.200	5743.49	8.00	0.060	26123.53	50.00	0.046	30232.07	50.00	0.069	23571.74	50.00	0.0962	0
0	HRRARSVA	96o	0.049	29425.27	50.00	0.029	36732.40	50.00	0.050	29266.51	50.00	0.013	43675.00	50.00	0.043	31229.48	50.00	0.130	12315.54	10.00	0.317	1619.56	3.00	0.292	2122.61	3.00	0.149	9972.95	15.00	0.047	30068.96	50.00	0.041	32085.75	50.00	0.081	20926.80	50.00	0.1034	0
0	TQLNRALT	97q	0.050	29266.51	50.00	0.089	19088.05	32.00	0.065	24747.82	32.00	0.033	34986.78	50.00	0.042	31912.64	50.00	0.056	27426.93	50.00	0.090	18780.76	32.00	0.106	15881.05	15.00	0.112	14882.82	32.00	0.071	23192.26	32.00	0.044	31060.99	50.00	0.093	18180.94	50.00	0.0709	0
0	QLNRALTG	98q	0.054	27875.69	50.00	0.088	19295.70	32.00	0.072	22818.90	32.00	0.033	34986.78	50.00	0.044	30893.41	50.00	0.033	35176.57	50.00	0.079	21384.59	50.00	0.044	31060.99	50.00	0.054	27725.29	50.00	0.046	30396.07	50.00	0.068	24087.38	32.00	0.149	10027.04	32.00	0.0637	0
0	LNRALTGI	99q	0.053	28026.90	50.00	0.049	29584.89	50.00	0.056	27426.93	50.00	0.041	32259.80	50.00	0.059	26407.71	32.00	0.103	16316.49	15.00	0.171	7903.07	10.00	0.066	24614.30	50.00	0.066	24481.50	50.00	0.058	26839.80	50.00	0.071	23318.07	32.00	0.129	12449.51	32.00	0.0768	0
0	TQLKRALT	100o	0.048	29906.73	50.00	0.081	20813.90	32.00	0.062	25564.30	50.00	0.033	35176.57	50.00	0.041	32259.80	50.00	0.051	28951.56	50.00	0.129	12382.34	16.00	0.098	17410.87	32.00	0.108	15541.08	32.00	0.066	24614.30	32.00	0.043	31398.89	50.00	0.087	19505.61	50.00	0.0706	0
0	QLKRALTG	101o	0.046	30396.07	50.00	0.070	23444.56	50.00	0.062	25564.30	50.00	0.028	37132.00	50.00	0.046	30396.07	50.00	0.036	34053.09	50.00	0.167	8163.80	10.00	0.040	32434.80	50.00	0.048	29745.37	50.00	0.042	31569.21	50.00	0.049	29584.89	50.00	0.149	9972.95	32.00	0.0653	0
0	LKRALTGI	102o	0.045	30726.73	50.00	0.045	30726.73	50.00	0.049	29584.89	50.00	0.025	38150.11	50.00	0.047	30068.96	50.00	0.105	16140.90	15.00	0.135	11604.04	15.00	0.118	13947.35	15.00	0.083	20368.33	32.00	0.064	25017.04	32.00	0.062	25426.37	50.00	0.107	15710.15	32.00	0.0737	0
0	TPPIKDFG	103q	0.041	31912.64	50.00	0.027	37132.00	50.00	0.032	35367.39	50.00	0.014	42971.89	50.00	0.036	34053.09	50.00	0.045	30560.95	50.00	0.064	25152.75	50.00	0.018	40929.75	50.00	0.044	30893.41	50.00	0.026	37739.56	50.00	0.036	34053.09	50.00	0.046	30560.95	50.00	0.0357	0
0	PPIKDFGG	104q	0.041	32259.80	50.00	0.029	36732.40	50.00	0.030	35946.07	50.00	0.011	44150.12	50.00	0.036	33869.37	50.00	0.037	33686.63	50.00	0.052	28640.00	50.00	0.019	40489.28	50.00	0.043	31229.48	50.00	0.027	37333.42	50.00	0.037	33686.63	50.00	0.046	30232.07	50.00	0.0340	0
0	PIKDFGGF	105q	0.056	27426.93	50.00	0.034	34798.02	50.00	0.046	30396.07	50.00	0.056	27278.95	32.00	0.177	7366.35	4.00	0.040	32610.74	50.00	0.111	15044.73	32.00	0.032	35559.24	50.00	0.042	31569.21	50.00	0.048	29745.37	50.00	0.046	30396.07	50.00	0.194	6128.72	15.00	0.0735	0
0	TPPIKYFG	106o	0.044	31060.99	50.00	0.031	35752.13	50.00	0.034	34610.27	50.00	0.028	36931.66	50.00	0.039	32787.64	50.00	0.053	28178.94	50.00	0.101	16854.80	32.00	0.021	40053.56	50.00	0.048	29745.37	50.00	0.027	37333.42	50.00	0.037	33504.88	50.00	0.046	30396.07	50.00	0.0424	0
0	PPIKYFGG	107o	0.040	32259.80	50.00	0.030	36141.06	50.00	0.033	35176.57	50.00	0.016	42051.98	50.00	0.038	32965.50	50.00	0.042	31740.46	50.00	0.079	21154.46	50.00	0.021	39622.53	50.00	0.046	30396.07	50.00	0.028	36931.66	50.00	0.037	33504.88	50.00	0.048	29745.37	50.00	0.0382	0
0	PIKYFGGF	108o	0.056	27426.93	50.00	0.033	34986.78	50.00	0.051	28795.36	50.00	0.072	22942.68	32.00	0.149	9972.95	6.00	0.043	31398.89	50.00	0.137	11355.63	15.00	0.034	34610.27	50.00	0.043	31398.89	50.00	0.048	29906.73	50.00	0.048	29906.73	50.00	0.206	5382.48	15.00	0.0767	0
0	QRNAPRIT	109q	0.045	30726.73	50.00	0.028	36732.40	50.00	0.040	32610.74	50.00	0.011	44150.12	50.00	0.033	34986.78	50.00	0.036	33686.63	50.00	0.050	29266.51	50.00	0.177	7326.61	6.00	0.114	14564.23	32.00	0.038	33144.32	50.00	0.041	32259.80	50.00	0.053	28178.94	50.00	0.0555	0
0	RNAPRITF	110q	0.066	24481.50	32.00	0.052	28331.79	50.00	0.086	19717.81	32.00	0.273	2593.00	3.00	0.070	23444.56	32.00	0.148	10081.44	8.00	0.154	9447.76	15.00	0.165	8342.39	7.00	0.095	17888.25	32.00	0.094	18082.85	15.00	0.239	3766.31	6.00	0.355	1073.58	5.00	0.1498	0
0	NAPRITFG	111q	0.051	28795.36	50.00	0.040	32434.80	50.00	0.039	32787.64	50.00	0.030	36141.06	50.00	0.056	27131.77	32.00	0.026	37535.94	50.00	0.059	26407.71	50.00	0.025	38150.11	50.00	0.051	28951.56	50.00	0.034	34610.27	50.00	0.045	30726.73	50.00	0.055	27426.93	50.00	0.0426	0
0	QRNALRIT	112o	0.046	30396.07	50.00	0.032	35367.39	50.00	0.040	32434.80	50.00	0.012	43675.00	50.00	0.037	33686.63	50.00	0.037	33504.88	50.00	0.056	27278.95	50.00	0.236	3869.58	4.00	0.131	12117.27	15.00	0.040	32434.80	50.00	0.041	32259.80	50.00	0.056	27278.95	50.00	0.0637	0
0	RNALRITF	113o	0.071	23318.07	32.00	0.055	27575.71	50.00	0.081	20813.90	32.00	0.260	2984.62	4.00	0.067	24218.04	32.00	0.123	13212.86	15.00	0.177	7366.35	9.00	0.198	5869.13	5.00	0.098	17316.93	32.00	0.097	17600.27	15.00	0.171	7860.43	9.00	0.290	2157.34	7.00	0.1407	0
0	NALRITFG	114o	0.051	28795.36	50.00	0.048	29745.37	50.00	0.045	30560.95	50.00	0.023	38984.65	50.00	0.044	31060.99	50.00	0.030	36141.06	50.00	0.095	17888.25	32.00	0.040	32434.80	50.00	0.062	25564.30	50.00	0.039	32787.64	50.00	0.068	24087.38	32.00	0.060	25982.58	50.00	0.0504	0
0	RNAPRITF	115q	0.066	24481.50	32.00	0.052	28331.79	50.00	0.086	19717.81	32.00	0.273	2593.00	3.00	0.070	23444.56	32.00	0.148	10081.44	8.00	0.154	9447.76	15.00	0.165	8342.39	7.00	0.095	17888.25	32.00	0.094	18082.85	15.00	0.239	3766.31	6.00	0.355	1073.58	5.00	0.1498	0
0	NAPRITFG	116q	0.051	28795.36	50.00	0.040	32434.80	50.00	0.039	32787.64	50.00	0.030	36141.06	50.00	0.056	27131.77	32.00	0.026	37535.94	50.00	0.059	26407.71	50.00	0.025	38150.11	50.00	0.051	28951.56	50.00	0.034	34610.27	50.00	0.045	30726.73	50.00	0.055	27426.93	50.00	0.0426	0
0	APRITFGG	117q	0.044	30893.41	50.00	0.030	36141.06	50.00	0.039	32787.64	50.00	0.014	42740.04	50.00	0.039	32787.64	50.00	0.205	5441.03	5.00	0.116	14175.55	32.00	0.027	37333.42	50.00	0.047	30068.96	50.00	0.032	35559.24	50.00	0.040	32434.80	50.00	0.058	26694.99	50.00	0.0576	0
0	RNALRITF	118o	0.071	23318.07	32.00	0.055	27575.71	50.00	0.081	20813.90	32.00	0.260	2984.62	4.00	0.067	24218.04	32.00	0.123	13212.86	15.00	0.177	7366.35	9.00	0.198	5869.13	5.00	0.098	17316.93	32.00	0.097	17600.27	15.00	0.171	7860.43	9.00	0.290	2157.34	7.00	0.1407	0
0	NALRITFG	119o	0.051	28795.36	50.00	0.048	29745.37	50.00	0.045	30560.95	50.00	0.023	38984.65	50.00	0.044	31060.99	50.00	0.030	36141.06	50.00	0.095	17888.25	32.00	0.040	32434.80	50.00	0.062	25564.30	50.00	0.039	32787.64	50.00	0.068	24087.38	32.00	0.060	25982.58	50.00	0.0504	0
0	ALRITFGG	120o	0.049	29425.27	50.00	0.085	19824.77	32.00	0.082	20589.91	32.00	0.022	39196.13	50.00	0.045	30726.73	50.00	0.047	30068.96	50.00	0.099	17223.50	32.00	0.042	31912.64	50.00	0.043	31229.48	50.00	0.047	30068.96	50.00	0.045	30726.73	50.00	0.152	9706.80	32.00	0.0632	0
0	NAPRITFG	121q	0.051	28795.36	50.00	0.040	32434.80	50.00	0.039	32787.64	50.00	0.030	36141.06	50.00	0.056	27131.77	32.00	0.026	37535.94	50.00	0.059	26407.71	50.00	0.025	38150.11	50.00	0.051	28951.56	50.00	0.034	34610.27	50.00	0.045	30726.73	50.00	0.055	27426.93	50.00	0.0426	0
0	APRITFGG	122q	0.044	30893.41	50.00	0.030	36141.06	50.00	0.039	32787.64	50.00	0.014	42740.04	50.00	0.039	32787.64	50.00	0.205	5441.03	5.00	0.116	14175.55	32.00	0.027	37333.42	50.00	0.047	30068.96	50.00	0.032	35559.24	50.00	0.040	32434.80	50.00	0.058	26694.99	50.00	0.0576	0
0	PRITFGGP	123q	0.039	32787.64	50.00	0.024	38774.32	50.00	0.032	35559.24	50.00	0.011	44150.12	50.00	0.036	33869.37	50.00	0.024	38565.12	50.00	0.038	33144.32	50.00	0.081	20813.90	32.00	0.048	29906.73	50.00	0.033	34986.78	50.00	0.036	34053.09	50.00	0.048	29745.37	50.00	0.0375	0
0	NALRITFG	124o	0.051	28795.36	50.00	0.048	29745.37	50.00	0.045	30560.95	50.00	0.023	38984.65	50.00	0.044	31060.99	50.00	0.030	36141.06	50.00	0.095	17888.25	32.00	0.040	32434.80	50.00	0.062	25564.30	50.00	0.039	32787.64	50.00	0.068	24087.38	32.00	0.060	25982.58	50.00	0.0504	0
0	ALRITFGG	125o	0.049	29425.27	50.00	0.085	19824.77	32.00	0.082	20589.91	32.00	0.022	39196.13	50.00	0.045	30726.73	50.00	0.047	30068.96	50.00	0.099	17223.50	32.00	0.042	31912.64	50.00	0.043	31229.48	50.00	0.047	30068.96	50.00	0.045	30726.73	50.00	0.152	9706.80	32.00	0.0632	0
0	LRITFGGP	126o	0.042	31569.21	50.00	0.032	35559.24	50.00	0.037	33504.88	50.00	0.014	43204.99	50.00	0.040	32610.74	50.00	0.030	35946.07	50.00	0.053	28178.94	50.00	0.216	4830.50	5.00	0.067	24218.04	50.00	0.045	30560.95	50.00	0.040	32610.74	50.00	0.063	25289.19	50.00	0.0566	0
0	TGSNQNGE	127q	0.044	30893.41	50.00	0.024	38774.32	50.00	0.040	32259.80	50.00	0.010	44872.50	50.00	0.031	35752.13	50.00	0.025	38357.05	50.00	0.037	33504.88	50.00	0.023	39196.13	50.00	0.043	31398.89	50.00	0.032	35367.39	50.00	0.040	32610.74	50.00	0.051	28795.36	50.00	0.0333	0
0	GSNQNGER	128q	0.065	24747.82	32.00	0.029	36534.22	50.00	0.117	14023.00	15.00	0.019	40708.92	50.00	0.046	30396.07	50.00	0.032	35559.24	50.00	0.037	33504.88	50.00	0.052	28640.00	50.00	0.041	31912.64	50.00	0.044	31229.48	50.00	0.055	27575.71	50.00	0.068	23957.42	50.00	0.0504	0
0	SNQNGERS	129q	0.047	30068.96	50.00	0.025	37944.28	50.00	0.036	33686.63	50.00	0.014	42971.89	50.00	0.032	35367.39	50.00	0.026	37535.94	50.00	0.037	33504.88	50.00	0.026	37739.56	50.00	0.043	31398.89	50.00	0.034	34610.27	50.00	0.037	33504.88	50.00	0.052	28485.48	50.00	0.0341	0
0	GSNQNGER	130q	0.065	24747.82	32.00	0.029	36534.22	50.00	0.117	14023.00	15.00	0.019	40708.92	50.00	0.046	30396.07	50.00	0.032	35559.24	50.00	0.037	33504.88	50.00	0.052	28640.00	50.00	0.041	31912.64	50.00	0.044	31229.48	50.00	0.055	27575.71	50.00	0.068	23957.42	50.00	0.0504	0
0	SNQNGERS	131q	0.047	30068.96	50.00	0.025	37944.28	50.00	0.036	33686.63	50.00	0.014	42971.89	50.00	0.032	35367.39	50.00	0.026	37535.94	50.00	0.037	33504.88	50.00	0.026	37739.56	50.00	0.043	31398.89	50.00	0.034	34610.27	50.00	0.037	33504.88	50.00	0.052	28485.48	50.00	0.0341	0
0	NQNGERSG	132q	0.041	32085.75	50.00	0.031	35752.13	50.00	0.037	33686.63	50.00	0.011	44389.61	50.00	0.034	34798.02	50.00	0.030	35946.07	50.00	0.045	30726.73	50.00	0.042	31569.21	50.00	0.101	16854.80	32.00	0.048	29745.37	50.00	0.039	32610.74	50.00	0.135	11666.98	32.00	0.0495	0
0	SNQNGERS	133q	0.047	30068.96	50.00	0.025	37944.28	50.00	0.036	33686.63	50.00	0.014	42971.89	50.00	0.032	35367.39	50.00	0.026	37535.94	50.00	0.037	33504.88	50.00	0.026	37739.56	50.00	0.043	31398.89	50.00	0.034	34610.27	50.00	0.037	33504.88	50.00	0.052	28485.48	50.00	0.0341	0
0	NQNGERSG	134q	0.041	32085.75	50.00	0.031	35752.13	50.00	0.037	33686.63	50.00	0.011	44389.61	50.00	0.034	34798.02	50.00	0.030	35946.07	50.00	0.045	30726.73	50.00	0.042	31569.21	50.00	0.101	16854.80	32.00	0.048	29745.37	50.00	0.039	32610.74	50.00	0.135	11666.98	32.00	0.0495	0
0	QNGERSGA	135q	0.050	29266.51	50.00	0.033	34986.78	50.00	0.041	32259.80	50.00	0.014	42971.89	50.00	0.041	32259.80	50.00	0.034	34610.27	50.00	0.098	17316.93	32.00	0.029	36534.22	50.00	0.051	28951.56	50.00	0.033	34986.78	50.00	0.037	33324.12	50.00	0.054	27875.69	50.00	0.0429	0
0	NQNGERSG	136q	0.041	32085.75	50.00	0.031	35752.13	50.00	0.037	33686.63	50.00	0.011	44389.61	50.00	0.034	34798.02	50.00	0.030	35946.07	50.00	0.045	30726.73	50.00	0.042	31569.21	50.00	0.101	16854.80	32.00	0.048	29745.37	50.00	0.039	32610.74	50.00	0.135	11666.98	32.00	0.0495	0
0	QNGERSGA	137q	0.050	29266.51	50.00	0.033	34986.78	50.00	0.041	32259.80	50.00	0.014	42971.89	50.00	0.041	32259.80	50.00	0.034	34610.27	50.00	0.098	17316.93	32.00	0.029	36534.22	50.00	0.051	28951.56	50.00	0.033	34986.78	50.00	0.037	33324.12	50.00	0.054	27875.69	50.00	0.0429	0
0	NGERSGAR	138q	0.056	27131.77	50.00	0.024	38774.32	50.00	0.051	28795.36	50.00	0.011	44389.61	50.00	0.037	33504.88	50.00	0.030	36141.06	50.00	0.053	28026.90	50.00	0.035	34237.82	50.00	0.052	28640.00	50.00	0.033	34986.78	50.00	0.037	33686.63	50.00	0.050	29266.51	50.00	0.0391	0
0	TGSNQNGG	139o	0.042	31569.21	50.00	0.025	37944.28	50.00	0.040	32434.80	50.00	0.011	44630.40	50.00	0.030	36141.06	50.00	0.024	38565.12	50.00	0.039	32787.64	50.00	0.023	38984.65	50.00	0.043	31229.48	50.00	0.030	36141.06	50.00	0.043	31398.89	50.00	0.056	27426.93	50.00	0.0338	0
0	GSNQNGGA	140o	0.086	19717.81	15.00	0.043	31229.48	50.00	0.061	25702.97	50.00	0.015	42280.10	50.00	0.052	28640.00	50.00	0.051	28951.56	50.00	0.052	28640.00	50.00	0.038	32965.50	50.00	0.051	28795.36	50.00	0.060	26123.53	50.00	0.054	27725.29	50.00	0.120	13648.77	32.00	0.0569	0
0	SNQNGGAR	141o	0.057	26985.39	50.00	0.026	37739.56	50.00	0.067	24349.41	32.00	0.019	40489.28	50.00	0.059	26407.71	32.00	0.036	34053.09	50.00	0.053	28026.90	50.00	0.057	26985.39	50.00	0.049	29584.89	50.00	0.037	33504.88	50.00	0.038	33144.32	50.00	0.059	26407.71	50.00	0.0464	0
0	NGERSGAR	142q	0.056	27131.77	50.00	0.024	38774.32	50.00	0.051	28795.36	50.00	0.011	44389.61	50.00	0.037	33504.88	50.00	0.030	36141.06	50.00	0.053	28026.90	50.00	0.035	34237.82	50.00	0.052	28640.00	50.00	0.033	34986.78	50.00	0.037	33686.63	50.00	0.050	29266.51	50.00	0.0391	0
0	GERSGARS	143q	0.041	32085.75	50.00	0.025	38150.11	50.00	0.036	33686.63	50.00	0.010	44872.50	50.00	0.033	35176.57	50.00	0.032	35367.39	50.00	0.044	30893.41	50.00	0.036	33869.37	50.00	0.046	30396.07	50.00	0.103	16493.98	15.00	0.040	32610.74	50.00	0.072	22818.90	50.00	0.0432	0
0	ERSGARSK	144q	0.046	30396.07	50.00	0.024	38774.32	50.00	0.058	26694.99	50.00	0.012	43911.91	50.00	0.049	29425.27	50.00	0.034	34610.27	50.00	0.047	30068.96	50.00	0.245	3510.53	4.00	0.085	19824.77	32.00	0.034	34610.27	50.00	0.040	32610.74	50.00	0.054	27875.69	50.00	0.0607	0
0	SNQNGGAR	145o	0.057	26985.39	50.00	0.026	37739.56	50.00	0.067	24349.41	32.00	0.019	40489.28	50.00	0.059	26407.71	32.00	0.036	34053.09	50.00	0.053	28026.90	50.00	0.057	26985.39	50.00	0.049	29584.89	50.00	0.037	33504.88	50.00	0.038	33144.32	50.00	0.059	26407.71	50.00	0.0464	0
0	NQNGGARS	146o	0.047	30068.96	50.00	0.043	31229.48	50.00	0.040	32434.80	50.00	0.013	43204.99	50.00	0.040	32434.80	50.00	0.035	34423.54	50.00	0.038	32965.50	50.00	0.057	26985.39	50.00	0.101	16854.80	32.00	0.061	25842.40	50.00	0.040	32259.80	50.00	0.100	17038.15	32.00	0.0512	0
0	QNGGARSK	147o	0.045	30560.95	50.00	0.029	36534.22	50.00	0.095	17985.29	16.00	0.015	42509.45	50.00	0.038	33144.32	50.00	0.030	36141.06	50.00	0.041	32085.75	50.00	0.056	27131.77	50.00	0.047	30068.96	50.00	0.030	35946.07	50.00	0.041	32259.80	50.00	0.055	27725.29	50.00	0.0435	0
0	GSSRGTSP	148q	0.051	28640.00	50.00	0.029	36534.22	50.00	0.057	26985.39	50.00	0.014	42971.89	50.00	0.037	33686.63	50.00	0.036	34053.09	50.00	0.038	33324.12	50.00	0.031	35752.13	50.00	0.045	30560.95	50.00	0.054	27875.69	50.00	0.058	26694.99	50.00	0.093	18180.94	50.00	0.0453	0
0	SSRGTSPA	149q	0.075	22209.93	32.00	0.058	26694.99	50.00	0.084	20149.14	32.00	0.015	42280.10	50.00	0.082	20478.82	16.00	0.231	4084.68	4.00	0.155	9346.08	15.00	0.051	28795.36	50.00	0.075	22090.10	50.00	0.057	27131.77	50.00	0.065	24882.07	50.00	0.273	2607.06	8.00	0.1018	0
0	SRGTSPAR	150q	0.045	30726.73	50.00	0.028	37132.00	50.00	0.059	26407.71	50.00	0.020	40053.56	50.00	0.038	33144.32	50.00	0.031	35752.13	50.00	0.051	28951.56	50.00	0.273	2607.06	3.00	0.080	21154.46	32.00	0.033	35176.57	50.00	0.041	31912.64	50.00	0.056	27426.93	50.00	0.0629	0
0	GSSKRTSP	151o	0.049	29584.89	50.00	0.029	36534.22	50.00	0.061	25842.40	50.00	0.014	43204.99	50.00	0.036	33686.63	50.00	0.040	32610.74	50.00	0.066	24614.30	50.00	0.031	35752.13	50.00	0.044	30893.41	50.00	0.044	31229.48	50.00	0.051	28795.36	50.00	0.084	20258.44	50.00	0.0458	0
0	SSKRTSPA	152o	0.079	21384.59	16.00	0.050	29108.61	50.00	0.081	20926.80	32.00	0.021	39837.46	50.00	0.075	22090.10	32.00	0.115	14485.65	15.00	0.287	2240.61	4.00	0.048	29906.73	50.00	0.071	23192.26	50.00	0.052	28485.48	50.00	0.059	26407.71	50.00	0.239	3766.31	9.00	0.0981	0
0	SKRTSPAR	153o	0.041	31912.64	50.00	0.023	38984.65	50.00	0.064	25017.04	50.00	0.011	44389.61	50.00	0.042	31740.46	50.00	0.041	32259.80	50.00	0.072	22818.90	50.00	0.099	17130.58	32.00	0.060	26123.53	50.00	0.031	35752.13	50.00	0.040	32610.74	50.00	0.060	26123.53	50.00	0.0487	0
0	SSRGTSPA	154q	0.075	22209.93	32.00	0.058	26694.99	50.00	0.084	20149.14	32.00	0.015	42280.10	50.00	0.082	20478.82	16.00	0.231	4084.68	4.00	0.155	9346.08	15.00	0.051	28795.36	50.00	0.075	22090.10	50.00	0.057	27131.77	50.00	0.065	24882.07	50.00	0.273	2607.06	8.00	0.1018	0
0	SRGTSPAR	155q	0.045	30726.73	50.00	0.028	37132.00	50.00	0.059	26407.71	50.00	0.020	40053.56	50.00	0.038	33144.32	50.00	0.031	35752.13	50.00	0.051	28951.56	50.00	0.273	2607.06	3.00	0.080	21154.46	32.00	0.033	35176.57	50.00	0.041	31912.64	50.00	0.056	27426.93	50.00	0.0629	0
0	RGTSPARM	156q	0.053	28026.90	50.00	0.036	33869.37	50.00	0.067	24218.04	32.00	0.044	31060.99	32.00	0.042	31740.46	50.00	0.107	15710.15	15.00	0.059	26550.96	50.00	0.112	14963.56	15.00	0.076	21852.38	50.00	0.071	23192.26	32.00	0.240	3725.78	6.00	0.118	13947.35	32.00	0.0854	0
0	SSKRTSPA	157o	0.079	21384.59	16.00	0.050	29108.61	50.00	0.081	20926.80	32.00	0.021	39837.46	50.00	0.075	22090.10	32.00	0.115	14485.65	15.00	0.287	2240.61	4.00	0.048	29906.73	50.00	0.071	23192.26	50.00	0.052	28485.48	50.00	0.059	26407.71	50.00	0.239	3766.31	9.00	0.0981	0
0	SKRTSPAR	158o	0.041	31912.64	50.00	0.023	38984.65	50.00	0.064	25017.04	50.00	0.011	44389.61	50.00	0.042	31740.46	50.00	0.041	32259.80	50.00	0.072	22818.90	50.00	0.099	17130.58	32.00	0.060	26123.53	50.00	0.031	35752.13	50.00	0.040	32610.74	50.00	0.060	26123.53	50.00	0.0487	0
0	KRTSPARM	159o	0.052	28485.48	50.00	0.035	34237.82	50.00	0.054	28026.90	50.00	0.029	36534.22	50.00	0.040	32610.74	50.00	0.083	20368.33	32.00	0.060	26123.53	50.00	0.490	249.16	0.80	0.153	9499.00	15.00	0.072	23067.13	32.00	0.087	19400.38	32.00	0.079	21269.21	50.00	0.1028	1
0	SRGTSPAR	160q	0.045	30726.73	50.00	0.028	37132.00	50.00	0.059	26407.71	50.00	0.020	40053.56	50.00	0.038	33144.32	50.00	0.031	35752.13	50.00	0.051	28951.56	50.00	0.273	2607.06	3.00	0.080	21154.46	32.00	0.033	35176.57	50.00	0.041	31912.64	50.00	0.056	27426.93	50.00	0.0629	0
0	RGTSPARM	161q	0.053	28026.90	50.00	0.036	33869.37	50.00	0.067	24218.04	32.00	0.044	31060.99	32.00	0.042	31740.46	50.00	0.107	15710.15	15.00	0.059	26550.96	50.00	0.112	14963.56	15.00	0.076	21852.38	50.00	0.071	23192.26	32.00	0.240	3725.78	6.00	0.118	13947.35	32.00	0.0854	0
0	GTSPARMA	162q	0.087	19400.38	15.00	0.058	26550.96	50.00	0.080	21040.32	32.00	0.022	39408.75	50.00	0.051	28640.00	50.00	0.062	25564.30	50.00	0.046	30232.07	50.00	0.041	32085.75	50.00	0.053	28178.94	50.00	0.059	26407.71	50.00	0.068	24087.38	32.00	0.097	17505.31	50.00	0.0603	0
0	SKRTSPAR	163o	0.041	31912.64	50.00	0.023	38984.65	50.00	0.064	25017.04	50.00	0.011	44389.61	50.00	0.042	31740.46	50.00	0.041	32259.80	50.00	0.072	22818.90	50.00	0.099	17130.58	32.00	0.060	26123.53	50.00	0.031	35752.13	50.00	0.040	32610.74	50.00	0.060	26123.53	50.00	0.0487	0
0	KRTSPARM	164o	0.052	28485.48	50.00	0.035	34237.82	50.00	0.054	28026.90	50.00	0.029	36534.22	50.00	0.040	32610.74	50.00	0.083	20368.33	32.00	0.060	26123.53	50.00	0.490	249.16	0.80	0.153	9499.00	15.00	0.072	23067.13	32.00	0.087	19400.38	32.00	0.079	21269.21	50.00	0.1028	1
0	RTSPARMA	165o	0.090	18882.64	15.00	0.065	24747.82	50.00	0.117	14099.07	15.00	0.049	29584.89	32.00	0.049	29425.27	50.00	0.138	11233.42	9.00	0.054	27875.69	50.00	0.073	22695.78	32.00	0.058	26694.99	50.00	0.066	24481.50	32.00	0.137	11355.63	15.00	0.138	11294.36	32.00	0.0862	0
0	ANNSLKIT	166q	0.048	29906.73	50.00	0.032	35367.39	50.00	0.045	30726.73	50.00	0.013	43439.36	50.00	0.034	34610.27	50.00	0.033	35176.57	50.00	0.048	29745.37	50.00	0.031	35752.13	50.00	0.049	29425.27	50.00	0.038	32965.50	50.00	0.040	32610.74	50.00	0.058	26694.99	50.00	0.0391	0
0	NNSLKITE	167q	0.048	29745.37	50.00	0.028	37132.00	50.00	0.037	33504.88	50.00	0.013	43675.00	50.00	0.037	33504.88	50.00	0.026	37535.94	50.00	0.066	24614.30	50.00	0.028	36931.66	50.00	0.053	28026.90	50.00	0.034	34798.02	50.00	0.036	33869.37	50.00	0.050	29266.51	50.00	0.0380	0
0	NSLKITEE	168q	0.053	28026.90	50.00	0.037	33324.12	50.00	0.040	32610.74	50.00	0.016	42051.98	50.00	0.043	31569.21	50.00	0.028	37132.00	50.00	0.056	27278.95	50.00	0.030	35946.07	50.00	0.053	28178.94	50.00	0.037	33686.63	50.00	0.051	28795.36	50.00	0.058	26694.99	50.00	0.0418	0
0	PANNIKIT	169o	0.045	30560.95	50.00	0.030	36141.06	50.00	0.038	32965.50	50.00	0.013	43439.36	50.00	0.033	34986.78	50.00	0.029	36534.22	50.00	0.040	32610.74	50.00	0.022	39196.13	50.00	0.042	31740.46	50.00	0.032	35559.24	50.00	0.039	32787.64	50.00	0.049	29425.27	50.00	0.0343	0
0	ANNIKITE	170o	0.045	30560.95	50.00	0.028	36931.66	50.00	0.044	31229.48	50.00	0.011	44150.12	50.00	0.036	33686.63	50.00	0.028	37132.00	50.00	0.055	27575.71	50.00	0.030	36141.06	50.00	0.042	31569.21	50.00	0.037	33504.88	50.00	0.039	32787.64	50.00	0.053	28026.90	50.00	0.0373	0
0	NNIKITEE	171o	0.046	30396.07	50.00	0.034	34798.02	50.00	0.034	34798.02	50.00	0.013	43439.36	50.00	0.056	27278.95	32.00	0.027	37333.42	50.00	0.059	26265.23	50.00	0.029	36534.22	50.00	0.051	28795.36	50.00	0.034	34610.27	50.00	0.038	33144.32	50.00	0.054	27875.69	50.00	0.0396	0
0	QPPQTSIT	172q	0.045	30726.73	50.00	0.031	35752.13	50.00	0.036	34053.09	50.00	0.013	43439.36	50.00	0.045	30560.95	50.00	0.135	11604.04	9.00	0.063	25289.19	50.00	0.021	39837.46	50.00	0.068	23957.42	50.00	0.030	35946.07	50.00	0.037	33504.88	50.00	0.049	29425.27	50.00	0.0478	0
0	PPQTSITS	173q	0.042	31569.21	50.00	0.026	37535.94	50.00	0.032	35367.39	50.00	0.009	45115.92	50.00	0.034	34798.02	50.00	0.058	26694.99	50.00	0.046	30396.07	50.00	0.021	40053.56	50.00	0.050	29266.51	50.00	0.027	37132.00	50.00	0.037	33686.63	50.00	0.046	30232.07	50.00	0.0357	0
0	PQTSITSA	174q	0.048	29906.73	50.00	0.053	28178.94	50.00	0.043	31569.21	50.00	0.017	41825.10	50.00	0.037	33324.12	50.00	0.033	35176.57	50.00	0.044	30893.41	50.00	0.051	28951.56	50.00	0.068	23957.42	50.00	0.061	25702.97	50.00	0.040	32610.74	50.00	0.087	19400.38	50.00	0.0485	0
0	QPPQISIT	175o	0.045	30560.95	50.00	0.036	33869.37	50.00	0.036	34053.09	50.00	0.015	42509.45	50.00	0.052	28485.48	50.00	0.110	15290.89	15.00	0.069	23699.60	50.00	0.022	39196.13	50.00	0.064	25152.75	50.00	0.032	35367.39	50.00	0.038	33324.12	50.00	0.048	29745.37	50.00	0.0473	0
0	PPQISITS	176o	0.044	30893.41	50.00	0.028	37132.00	50.00	0.032	35559.24	50.00	0.010	44630.40	50.00	0.032	35367.39	50.00	0.062	25426.37	50.00	0.049	29425.27	50.00	0.021	39837.46	50.00	0.049	29584.89	50.00	0.029	36534.22	50.00	0.036	33869.37	50.00	0.046	30232.07	50.00	0.0365	0
0	PQISITSA	177o	0.047	30068.96	50.00	0.089	19088.05	32.00	0.044	30893.41	50.00	0.022	39408.75	50.00	0.049	29425.27	50.00	0.033	34986.78	50.00	0.052	28485.48	50.00	0.055	27575.71	50.00	0.077	21734.48	50.00	0.072	23067.13	32.00	0.042	31740.46	50.00	0.153	9550.53	32.00	0.0613	0
0	PPQTSITS	178q	0.042	31569.21	50.00	0.026	37535.94	50.00	0.032	35367.39	50.00	0.009	45115.92	50.00	0.034	34798.02	50.00	0.058	26694.99	50.00	0.046	30396.07	50.00	0.021	40053.56	50.00	0.050	29266.51	50.00	0.027	37132.00	50.00	0.037	33686.63	50.00	0.046	30232.07	50.00	0.0357	0
0	PQTSITSA	179q	0.048	29906.73	50.00	0.053	28178.94	50.00	0.043	31569.21	50.00	0.017	41825.10	50.00	0.037	33324.12	50.00	0.033	35176.57	50.00	0.044	30893.41	50.00	0.051	28951.56	50.00	0.068	23957.42	50.00	0.061	25702.97	50.00	0.040	32610.74	50.00	0.087	19400.38	50.00	0.0485	0
0	QTSITSAV	180q	0.165	8387.64	3.00	0.154	9396.78	15.00	0.079	21269.21	32.00	0.038	32965.50	50.00	0.157	9146.01	5.00	0.103	16404.99	15.00	0.084	20149.14	50.00	0.041	32085.75	50.00	0.146	10357.86	15.00	0.075	22090.10	32.00	0.134	11793.90	15.00	0.137	11417.23	32.00	0.1094	0
0	PPQISITS	181o	0.044	30893.41	50.00	0.028	37132.00	50.00	0.032	35559.24	50.00	0.010	44630.40	50.00	0.032	35367.39	50.00	0.062	25426.37	50.00	0.049	29425.27	50.00	0.021	39837.46	50.00	0.049	29584.89	50.00	0.029	36534.22	50.00	0.036	33869.37	50.00	0.046	30232.07	50.00	0.0365	0
0	PQISITSA	182o	0.047	30068.96	50.00	0.089	19088.05	32.00	0.044	30893.41	50.00	0.022	39408.75	50.00	0.049	29425.27	50.00	0.033	34986.78	50.00	0.052	28485.48	50.00	0.055	27575.71	50.00	0.077	21734.48	50.00	0.072	23067.13	32.00	0.042	31740.46	50.00	0.153	9550.53	32.00	0.0613	0
0	QISITSAV	183o	0.086	19717.81	15.00	0.237	3848.70	10.00	0.080	21040.32	32.00	0.032	35367.39	50.00	0.112	14882.82	9.00	0.110	15208.39	15.00	0.117	14099.07	32.00	0.040	32610.74	50.00	0.143	10641.85	15.00	0.070	23444.56	32.00	0.072	22942.68	32.00	0.162	8711.37	16.00	0.1051	0
0	AMRPNFTI	184q	0.059	26407.71	50.00	0.335	1340.18	6.00	0.113	14722.66	15.00	0.250	3343.70	4.00	0.054	27875.69	50.00	0.228	4219.45	4.00	0.272	2635.42	4.00	0.117	14023.00	15.00	0.116	14329.76	32.00	0.115	14485.65	9.00	0.159	8950.22	10.00	0.404	631.81	4.00	0.1852	0
0	MRPNFTIK	185q	0.056	27278.95	50.00	0.035	34237.82	50.00	0.112	14882.82	15.00	0.053	28178.94	32.00	0.053	28026.90	50.00	0.037	33504.88	50.00	0.068	24087.38	50.00	0.317	1619.56	3.00	0.085	19932.31	32.00	0.040	32259.80	50.00	0.045	30893.41	50.00	0.069	23828.16	50.00	0.0808	0
0	RPNFTIKG	186q	0.047	30068.96	50.00	0.031	35752.13	50.00	0.050	29108.61	50.00	0.026	37535.94	50.00	0.034	34423.54	50.00	0.155	9346.08	8.00	0.067	24218.04	50.00	0.047	30068.96	50.00	0.065	24747.82	50.00	0.035	34053.09	50.00	0.054	27725.29	50.00	0.058	26550.96	50.00	0.0558	0
0	AMRHNFTI	187o	0.060	26123.53	50.00	0.327	1461.36	7.00	0.120	13648.77	15.00	0.231	4106.84	5.00	0.055	27575.71	50.00	0.226	4335.14	4.00	0.333	1362.11	3.00	0.124	13070.67	15.00	0.117	14175.55	32.00	0.121	13501.89	8.00	0.134	11730.27	15.00	0.393	715.52	4.00	0.1867	0
0	MRHNFTIK	188o	0.056	27278.95	50.00	0.035	34423.54	50.00	0.159	8998.77	7.00	0.032	35367.39	50.00	0.050	28951.56	50.00	0.041	32085.75	50.00	0.092	18378.72	32.00	0.519	181.07	0.80	0.127	12721.85	16.00	0.052	28485.48	50.00	0.049	29425.27	50.00	0.074	22573.33	50.00	0.1072	1
0	RHNFTIKG	189o	0.045	30560.95	50.00	0.028	36732.40	50.00	0.053	28026.90	50.00	0.049	29584.89	32.00	0.032	35367.39	50.00	0.032	35367.39	50.00	0.037	33504.88	50.00	0.087	19400.38	32.00	0.099	17130.58	32.00	0.045	30560.95	50.00	0.054	27725.29	50.00	0.058	26694.99	50.00	0.0516	0
0	DTSLSGFK	190q	0.134	11730.27	5.00	0.028	36931.66	50.00	0.264	2873.70	4.00	0.020	40053.56	50.00	0.135	11666.98	7.00	0.028	36732.40	50.00	0.036	33869.37	50.00	0.039	32787.64	50.00	0.044	31060.99	50.00	0.036	33686.63	50.00	0.049	29584.89	50.00	0.055	27575.71	50.00	0.0723	0
0	TSLSGFKL	191q	0.077	21617.22	32.00	0.110	15290.89	32.00	0.076	21852.38	32.00	0.133	11922.20	10.00	0.059	26407.71	32.00	0.073	22818.90	32.00	0.086	19717.81	32.00	0.067	24218.04	50.00	0.205	5470.55	8.00	0.105	15967.20	15.00	0.276	2523.80	5.00	0.111	15126.34	32.00	0.1148	0
0	SLSGFKLK	192q	0.073	22695.78	32.00	0.070	23571.74	50.00	0.646	46.07	0.25	0.041	32085.75	50.00	0.056	27426.93	32.00	0.034	34798.02	50.00	0.055	27426.93	50.00	0.096	17791.74	32.00	0.052	28485.48	50.00	0.050	29108.61	50.00	0.054	27875.69	50.00	0.084	20040.43	50.00	0.1093	1
0	LSGFKLKD	193q	0.051	28795.36	50.00	0.038	33144.32	50.00	0.048	29745.37	50.00	0.018	40929.75	50.00	0.028	37132.00	50.00	0.025	38357.05	50.00	0.038	32965.50	50.00	0.022	39196.13	50.00	0.039	32787.64	50.00	0.030	35946.07	50.00	0.055	27575.71	50.00	0.053	28026.90	50.00	0.0371	0
0	SGFKLKDC	194q	0.041	31912.64	50.00	0.034	34798.02	50.00	0.041	32259.80	50.00	0.016	42051.98	50.00	0.029	36337.11	50.00	0.029	36534.22	50.00	0.053	28178.94	50.00	0.032	35367.39	50.00	0.048	29906.73	50.00	0.036	33869.37	50.00	0.045	30560.95	50.00	0.055	27575.71	50.00	0.0382	0
0	GFKLKDCV	195q	0.050	29108.61	50.00	0.046	30396.07	50.00	0.043	31569.21	50.00	0.060	26123.53	32.00	0.038	33144.32	50.00	0.040	32610.74	50.00	0.190	6399.79	8.00	0.033	35176.57	50.00	0.047	30068.96	50.00	0.051	28640.00	50.00	0.040	32259.80	50.00	0.061	25702.97	50.00	0.0583	0
0	DTSFKLKD	196o	0.054	27875.69	50.00	0.024	38774.32	50.00	0.040	32610.74	50.00	0.015	42509.45	50.00	0.049	29425.27	50.00	0.022	39196.13	50.00	0.035	34423.54	50.00	0.019	40708.92	50.00	0.039	32787.64	50.00	0.029	36534.22	50.00	0.038	33324.12	50.00	0.046	30396.07	50.00	0.0342	0
0	TSFKLKDC	197o	0.049	29425.27	50.00	0.039	32787.64	50.00	0.047	30068.96	50.00	0.018	41151.77	50.00	0.035	34423.54	50.00	0.030	36141.06	50.00	0.050	29266.51	50.00	0.030	35946.07	50.00	0.050	29266.51	50.00	0.041	32259.80	50.00	0.061	25702.97	50.00	0.062	25426.37	50.00	0.0427	0
0	SFKLKDCV	198o	0.057	27131.77	50.00	0.051	28795.36	50.00	0.046	30396.07	50.00	0.092	18478.42	16.00	0.042	31740.46	50.00	0.054	27875.69	50.00	0.277	2510.18	4.00	0.033	35176.57	50.00	0.055	27575.71	50.00	0.049	29425.27	50.00	0.041	31912.64	50.00	0.066	24481.50	50.00	0.0719	0
0	VMFLARGI	199q	0.056	27278.95	50.00	0.338	1297.38	6.00	0.110	15290.89	15.00	0.124	13000.15	15.00	0.053	28178.94	50.00	0.091	18578.65	32.00	0.133	11922.20	15.00	0.136	11541.43	9.00	0.133	11857.88	15.00	0.095	17888.25	15.00	0.121	13429.05	15.00	0.265	2842.78	8.00	0.1379	0
0	MFLARGIV	200q	0.063	25289.19	32.00	0.127	12653.21	32.00	0.074	22451.54	32.00	0.139	11112.54	10.00	0.056	27278.95	32.00	0.098	17316.93	15.00	0.316	1637.18	3.00	0.066	24614.30	50.00	0.111	15044.73	32.00	0.070	23444.56	32.00	0.064	25017.04	50.00	0.089	19088.05	50.00	0.1061	0
0	FLARGIVF	201q	0.116	14252.45	6.00	0.313	1691.19	7.00	0.103	16404.99	15.00	0.217	4804.44	5.00	0.212	5044.15	3.00	0.159	8950.22	7.00	0.256	3133.53	5.00	0.099	17130.58	32.00	0.207	5353.44	8.00	0.101	16763.86	15.00	0.201	5681.68	7.00	0.706	2022-07-24	0.15	0.2242	1
0	VMFLARGV	202o	0.065	24747.82	32.00	0.467	321.29	4.00	0.124	13000.15	10.00	0.060	26265.23	32.00	0.058	26694.99	32.00	0.082	20701.60	32.00	0.128	12584.95	16.00	0.113	14802.53	15.00	0.122	13356.59	32.00	0.086	19717.81	32.00	0.073	22818.90	32.00	0.240	3725.78	9.00	0.1348	1
0	MFLARGVV	203o	0.062	25564.30	32.00	0.128	12517.05	32.00	0.072	22942.68	32.00	0.142	10815.98	9.00	0.057	26839.80	32.00	0.122	13284.53	15.00	0.342	1235.73	3.00	0.070	23444.56	50.00	0.130	12315.54	15.00	0.071	23192.26	32.00	0.068	24087.38	32.00	0.115	14407.49	32.00	0.1149	0
0	FLARGVVF	204o	0.108	15457.23	7.00	0.301	1925.66	7.00	0.098	17410.87	15.00	0.234	3975.68	5.00	0.192	6262.79	4.00	0.171	7818.02	7.00	0.273	2607.06	4.00	0.096	17695.75	32.00	0.211	5071.52	7.00	0.100	17038.15	15.00	0.211	5099.03	7.00	0.726	19.49	0.10	0.2268	1
0	FLARGIVF	205q	0.116	14252.45	6.00	0.313	1691.19	7.00	0.103	16404.99	15.00	0.217	4804.44	5.00	0.212	5044.15	3.00	0.159	8950.22	7.00	0.256	3133.53	5.00	0.099	17130.58	32.00	0.207	5353.44	8.00	0.101	16763.86	15.00	0.201	5681.68	7.00	0.706	2022-07-24	0.15	0.2242	1
0	LARGIVFM	206q	0.066	24614.30	32.00	0.090	18882.64	32.00	0.077	21734.48	32.00	0.040	32610.74	50.00	0.134	11730.27	7.00	0.221	4576.12	5.00	0.192	6262.79	8.00	0.075	22209.93	32.00	0.083	20368.33	32.00	0.073	22573.33	32.00	0.232	4062.65	6.00	0.346	1183.39	5.00	0.1358	0
0	ARGIVFMC	207q	0.045	30560.95	50.00	0.085	19932.31	32.00	0.039	32787.64	50.00	0.051	28951.56	32.00	0.034	34798.02	50.00	0.029	36337.11	50.00	0.046	30232.07	50.00	0.173	7692.16	7.00	0.074	22330.41	50.00	0.051	28951.56	50.00	0.042	31740.46	50.00	0.051	28795.36	50.00	0.0600	0
0	FLARGVVF	208o	0.108	15457.23	7.00	0.301	1925.66	7.00	0.098	17410.87	15.00	0.234	3975.68	5.00	0.192	6262.79	4.00	0.171	7818.02	7.00	0.273	2607.06	4.00	0.096	17695.75	32.00	0.211	5071.52	7.00	0.100	17038.15	15.00	0.211	5099.03	7.00	0.726	19.49	0.10	0.2268	1
0	LARGVVFM	209o	0.064	25017.04	32.00	0.086	19611.42	32.00	0.077	21617.22	32.00	0.038	33144.32	50.00	0.125	12930.01	8.00	0.226	4311.75	4.00	0.172	7818.02	10.00	0.068	24087.38	50.00	0.082	20589.91	32.00	0.072	22942.68	32.00	0.268	2751.98	5.00	0.379	828.06	4.00	0.1381	0
0	ARGVVFMC	210o	0.045	30726.73	50.00	0.081	20926.80	32.00	0.039	32787.64	50.00	0.050	29108.61	32.00	0.034	34798.02	50.00	0.030	35946.07	50.00	0.044	30893.41	50.00	0.176	7446.48	6.00	0.080	21040.32	32.00	0.050	29266.51	50.00	0.043	31229.48	50.00	0.052	28640.00	50.00	0.0603	0
0	LFSTVFPP	211q	0.051	28795.36	50.00	0.087	19505.61	32.00	0.051	28795.36	50.00	0.086	19611.42	32.00	0.042	31740.46	50.00	0.032	35367.39	50.00	0.057	26839.80	50.00	0.041	32085.75	50.00	0.052	28331.79	50.00	0.057	26839.80	50.00	0.061	25842.40	50.00	0.085	19824.77	50.00	0.0585	0
0	FSTVFPPT	212q	0.103	16493.98	8.00	0.135	11604.04	32.00	0.055	27426.93	50.00	0.021	39622.53	50.00	0.065	24747.82	32.00	0.052	28331.79	50.00	0.072	22942.68	50.00	0.055	27575.71	50.00	0.095	17985.29	32.00	0.068	23957.42	32.00	0.089	18985.07	32.00	0.099	17223.50	32.00	0.0757	0
0	STVFPPTS	213q	0.061	25842.40	50.00	0.056	27278.95	50.00	0.063	25289.19	50.00	0.021	39622.53	50.00	0.062	25564.30	32.00	0.035	34237.82	50.00	0.038	33144.32	50.00	0.030	35946.07	50.00	0.049	29584.89	50.00	0.045	30726.73	50.00	0.084	20149.14	32.00	0.081	20926.80	50.00	0.0521	0
0	LFSTVFPL	214o	0.073	22695.78	32.00	0.256	3150.53	9.00	0.066	24481.50	32.00	0.304	1864.16	3.00	0.069	23699.60	32.00	0.100	16946.23	15.00	0.181	7054.34	9.00	0.084	20040.43	32.00	0.211	5099.03	7.00	0.159	8950.22	5.00	0.151	9706.80	10.00	0.205	5441.03	15.00	0.1549	0
0	FSTVFPLT	215o	0.132	12051.90	5.00	0.106	15795.37	32.00	0.061	25842.40	50.00	0.028	37132.00	50.00	0.058	26839.80	32.00	0.041	32259.80	50.00	0.064	25017.04	50.00	0.051	28640.00	50.00	0.070	23444.56	50.00	0.057	26839.80	50.00	0.105	16053.81	32.00	0.074	22330.41	50.00	0.0706	0
0	STVFPLTS	216o	0.075	22209.93	32.00	0.069	23699.60	50.00	0.075	22090.10	32.00	0.028	36931.66	50.00	0.081	20813.90	16.00	0.037	33504.88	50.00	0.042	31569.21	50.00	0.034	34610.27	50.00	0.051	28795.36	50.00	0.046	30396.07	50.00	0.094	18082.85	32.00	0.092	18378.72	50.00	0.0603	0
0	STVFPPTS	217q	0.061	25842.40	50.00	0.056	27278.95	50.00	0.063	25289.19	50.00	0.021	39622.53	50.00	0.062	25564.30	32.00	0.035	34237.82	50.00	0.038	33144.32	50.00	0.030	35946.07	50.00	0.049	29584.89	50.00	0.045	30726.73	50.00	0.084	20149.14	32.00	0.081	20926.80	50.00	0.0521	0
0	TVFPPTSF	218q	0.074	22451.54	32.00	0.092	18378.72	32.00	0.141	10874.65	9.00	0.185	6755.55	6.00	0.263	2904.96	2.00	0.153	9499.00	8.00	0.094	18082.85	32.00	0.071	23067.13	50.00	0.111	15044.73	32.00	0.076	21970.92	32.00	0.358	1044.93	3.00	0.564	111.88	1950-01-01	0.1818	2
0	VFPPTSFG	219q	0.049	29584.89	50.00	0.036	34053.09	50.00	0.043	31229.48	50.00	0.134	11793.90	10.00	0.037	33504.88	50.00	0.028	36931.66	50.00	0.038	33144.32	50.00	0.024	38774.32	50.00	0.042	31740.46	50.00	0.032	35559.24	50.00	0.045	30893.41	50.00	0.062	25426.37	50.00	0.0475	0
0	STVFPLTS	220o	0.075	22209.93	32.00	0.069	23699.60	50.00	0.075	22090.10	32.00	0.028	36931.66	50.00	0.081	20813.90	16.00	0.037	33504.88	50.00	0.042	31569.21	50.00	0.034	34610.27	50.00	0.051	28795.36	50.00	0.046	30396.07	50.00	0.094	18082.85	32.00	0.092	18378.72	50.00	0.0603	0
0	TVFPLTSF	221o	0.083	20368.33	15.00	0.115	14329.76	32.00	0.131	12117.27	10.00	0.210	5182.46	5.00	0.378	841.61	0.80	0.136	11541.43	9.00	0.106	15881.05	32.00	0.081	20926.80	32.00	0.116	14252.45	32.00	0.080	21040.32	32.00	0.378	837.07	3.00	0.611	66.92	0.80	0.2021	2
0	VFPLTSFG	222o	0.048	29745.37	50.00	0.036	33869.37	50.00	0.042	31740.46	50.00	0.122	13284.53	15.00	0.038	32965.50	50.00	0.027	37333.42	50.00	0.040	32434.80	50.00	0.023	38984.65	50.00	0.042	31740.46	50.00	0.032	35559.24	50.00	0.040	32434.80	50.00	0.061	25702.97	50.00	0.0459	0
0	TVFPPTSF	223q	0.074	22451.54	32.00	0.092	18378.72	32.00	0.141	10874.65	9.00	0.185	6755.55	6.00	0.263	2904.96	2.00	0.153	9499.00	8.00	0.094	18082.85	32.00	0.071	23067.13	50.00	0.111	15044.73	32.00	0.076	21970.92	32.00	0.358	1044.93	3.00	0.564	111.88	1950-01-01	0.1818	2
0	VFPPTSFG	224q	0.049	29584.89	50.00	0.036	34053.09	50.00	0.043	31229.48	50.00	0.134	11793.90	10.00	0.037	33504.88	50.00	0.028	36931.66	50.00	0.038	33144.32	50.00	0.024	38774.32	50.00	0.042	31740.46	50.00	0.032	35559.24	50.00	0.045	30893.41	50.00	0.062	25426.37	50.00	0.0475	0
0	FPPTSFGP	225q	0.045	30560.95	50.00	0.044	30893.41	50.00	0.036	34053.09	50.00	0.020	40270.83	50.00	0.046	30232.07	50.00	0.087	19505.61	32.00	0.072	22818.90	50.00	0.024	38774.32	50.00	0.067	24218.04	50.00	0.033	34986.78	50.00	0.038	33144.32	50.00	0.050	29266.51	50.00	0.0468	0
0	TVFPLTSF	226o	0.083	20368.33	15.00	0.115	14329.76	32.00	0.131	12117.27	10.00	0.210	5182.46	5.00	0.378	841.61	0.80	0.136	11541.43	9.00	0.106	15881.05	32.00	0.081	20926.80	32.00	0.116	14252.45	32.00	0.080	21040.32	32.00	0.378	837.07	3.00	0.611	66.92	0.80	0.2021	2
0	VFPLTSFG	227o	0.048	29745.37	50.00	0.036	33869.37	50.00	0.042	31740.46	50.00	0.122	13284.53	15.00	0.038	32965.50	50.00	0.027	37333.42	50.00	0.040	32434.80	50.00	0.023	38984.65	50.00	0.042	31740.46	50.00	0.032	35559.24	50.00	0.040	32434.80	50.00	0.061	25702.97	50.00	0.0459	0
0	FPLTSFGP	228o	0.046	30396.07	50.00	0.049	29425.27	50.00	0.039	32787.64	50.00	0.017	41599.44	50.00	0.038	32965.50	50.00	0.130	12249.09	10.00	0.100	17038.15	32.00	0.033	35176.57	50.00	0.102	16583.46	32.00	0.037	33324.12	50.00	0.044	31060.99	50.00	0.053	28331.79	50.00	0.0573	0
0	VFPPTSFG	229q	0.049	29584.89	50.00	0.036	34053.09	50.00	0.043	31229.48	50.00	0.134	11793.90	10.00	0.037	33504.88	50.00	0.028	36931.66	50.00	0.038	33144.32	50.00	0.024	38774.32	50.00	0.042	31740.46	50.00	0.032	35559.24	50.00	0.045	30893.41	50.00	0.062	25426.37	50.00	0.0475	0
0	FPPTSFGP	230q	0.045	30560.95	50.00	0.044	30893.41	50.00	0.036	34053.09	50.00	0.020	40270.83	50.00	0.046	30232.07	50.00	0.087	19505.61	32.00	0.072	22818.90	50.00	0.024	38774.32	50.00	0.067	24218.04	50.00	0.033	34986.78	50.00	0.038	33144.32	50.00	0.050	29266.51	50.00	0.0468	0
0	PPTSFGPL	231q	0.049	29584.89	50.00	0.036	34053.09	50.00	0.038	32965.50	50.00	0.022	39196.13	50.00	0.051	28640.00	50.00	0.412	579.42	2.00	0.152	9706.80	15.00	0.036	33686.63	50.00	0.159	8901.93	15.00	0.056	27131.77	50.00	0.046	30396.07	50.00	0.055	27575.71	50.00	0.0927	1
0	VFPLTSFG	232o	0.048	29745.37	50.00	0.036	33869.37	50.00	0.042	31740.46	50.00	0.122	13284.53	15.00	0.038	32965.50	50.00	0.027	37333.42	50.00	0.040	32434.80	50.00	0.023	38984.65	50.00	0.042	31740.46	50.00	0.032	35559.24	50.00	0.040	32434.80	50.00	0.061	25702.97	50.00	0.0459	0
0	FPLTSFGP	233o	0.046	30396.07	50.00	0.049	29425.27	50.00	0.039	32787.64	50.00	0.017	41599.44	50.00	0.038	32965.50	50.00	0.130	12249.09	10.00	0.100	17038.15	32.00	0.033	35176.57	50.00	0.102	16583.46	32.00	0.037	33324.12	50.00	0.044	31060.99	50.00	0.053	28331.79	50.00	0.0573	0
0	PLTSFGPL	234o	0.060	26123.53	50.00	0.173	7692.16	15.00	0.056	27131.77	50.00	0.051	28795.36	32.00	0.059	26265.23	32.00	0.073	22818.90	32.00	0.124	13000.15	32.00	0.050	29108.61	50.00	0.107	15625.39	32.00	0.080	21040.32	32.00	0.053	28178.94	50.00	0.110	15290.89	32.00	0.0830	0
0	FPPTSFGP	235q	0.045	30560.95	50.00	0.044	30893.41	50.00	0.036	34053.09	50.00	0.020	40270.83	50.00	0.046	30232.07	50.00	0.087	19505.61	32.00	0.072	22818.90	50.00	0.024	38774.32	50.00	0.067	24218.04	50.00	0.033	34986.78	50.00	0.038	33144.32	50.00	0.050	29266.51	50.00	0.0468	0
0	PPTSFGPL	236q	0.049	29584.89	50.00	0.036	34053.09	50.00	0.038	32965.50	50.00	0.022	39196.13	50.00	0.051	28640.00	50.00	0.412	579.42	2.00	0.152	9706.80	15.00	0.036	33686.63	50.00	0.159	8901.93	15.00	0.056	27131.77	50.00	0.046	30396.07	50.00	0.055	27575.71	50.00	0.0927	1
0	PTSFGPLV	237q	0.166	8342.39	3.00	0.083	20478.82	32.00	0.063	25289.19	50.00	0.044	31060.99	32.00	0.059	26407.71	32.00	0.038	33144.32	50.00	0.040	32434.80	50.00	0.028	36931.66	50.00	0.051	28795.36	50.00	0.053	28178.94	50.00	0.074	22573.33	32.00	0.060	26123.53	50.00	0.0632	0
0	FPLTSFGP	238o	0.046	30396.07	50.00	0.049	29425.27	50.00	0.039	32787.64	50.00	0.017	41599.44	50.00	0.038	32965.50	50.00	0.130	12249.09	10.00	0.100	17038.15	32.00	0.033	35176.57	50.00	0.102	16583.46	32.00	0.037	33324.12	50.00	0.044	31060.99	50.00	0.053	28331.79	50.00	0.0573	0
0	PLTSFGPL	239o	0.060	26123.53	50.00	0.173	7692.16	15.00	0.056	27131.77	50.00	0.051	28795.36	32.00	0.059	26265.23	32.00	0.073	22818.90	32.00	0.124	13000.15	32.00	0.050	29108.61	50.00	0.107	15625.39	32.00	0.080	21040.32	32.00	0.053	28178.94	50.00	0.110	15290.89	32.00	0.0830	0
0	LTSFGPLV	240o	0.244	3567.97	1950-01-01	0.274	2579.01	8.00	0.098	17316.93	15.00	0.056	27278.95	32.00	0.094	18082.85	15.00	0.067	24349.41	32.00	0.064	25152.75	50.00	0.043	31229.48	50.00	0.076	22090.10	50.00	0.081	20926.80	32.00	0.213	4989.87	7.00	0.135	11666.98	32.00	0.1204	1
0	CVDIPGIP	241q	0.086	19611.42	15.00	0.044	30893.41	50.00	0.048	29906.73	50.00	0.016	42051.98	50.00	0.039	32787.64	50.00	0.034	34423.54	50.00	0.041	32259.80	50.00	0.026	37535.94	50.00	0.045	30726.73	50.00	0.044	31229.48	50.00	0.042	31569.21	50.00	0.053	28178.94	50.00	0.0432	0
0	VDIPGIPK	242q	0.051	28951.56	50.00	0.038	32965.50	50.00	0.135	11666.98	9.00	0.021	39837.46	50.00	0.046	30232.07	50.00	0.033	35176.57	50.00	0.033	34986.78	50.00	0.071	23318.07	50.00	0.054	27725.29	50.00	0.054	27875.69	50.00	0.046	30560.95	50.00	0.071	23067.13	50.00	0.0544	0
0	DIPGIPKD	243q	0.042	31569.21	50.00	0.025	38357.05	50.00	0.031	35752.13	50.00	0.012	43675.00	50.00	0.059	26265.23	32.00	0.023	38984.65	50.00	0.029	36534.22	50.00	0.018	41151.77	50.00	0.038	32965.50	50.00	0.028	36732.40	50.00	0.033	34986.78	50.00	0.045	30893.41	50.00	0.0319	0
0	CVDVPGIP	244o	0.083	20258.44	15.00	0.041	32085.75	50.00	0.048	29906.73	50.00	0.015	42509.45	50.00	0.038	33144.32	50.00	0.035	34423.54	50.00	0.041	32259.80	50.00	0.025	37944.28	50.00	0.045	30560.95	50.00	0.042	31740.46	50.00	0.043	31398.89	50.00	0.053	28331.79	50.00	0.0424	0
0	VDVPGIPK	245o	0.049	29584.89	50.00	0.035	34053.09	50.00	0.114	14643.23	15.00	0.017	41599.44	50.00	0.043	31569.21	50.00	0.032	35559.24	50.00	0.031	35752.13	50.00	0.065	24747.82	50.00	0.052	28485.48	50.00	0.049	29584.89	50.00	0.045	30893.41	50.00	0.066	24481.50	50.00	0.0498	0
0	DVPGIPKD	246o	0.041	31912.64	50.00	0.025	38150.11	50.00	0.030	35946.07	50.00	0.012	43675.00	50.00	0.069	23828.16	32.00	0.022	39196.13	50.00	0.028	36931.66	50.00	0.018	41151.77	50.00	0.038	32965.50	50.00	0.029	36534.22	50.00	0.034	34798.02	50.00	0.044	31060.99	50.00	0.0325	0
0	PKISEMHP	247q	0.037	33324.12	50.00	0.023	39196.13	50.00	0.030	36141.06	50.00	0.008	45854.11	50.00	0.030	36141.06	50.00	0.022	39622.53	50.00	0.025	37944.28	50.00	0.024	38565.12	50.00	0.041	32085.75	50.00	0.028	36931.66	50.00	0.036	33869.37	50.00	0.047	30068.96	50.00	0.0292	0
0	KISEMHPA	248q	0.077	21734.48	32.00	0.402	645.63	5.00	0.114	14485.65	15.00	0.029	36337.11	50.00	0.058	26694.99	32.00	0.087	19505.61	32.00	0.092	18478.42	32.00	0.059	26265.23	50.00	0.079	21154.46	32.00	0.070	23444.56	32.00	0.089	18985.07	32.00	0.190	6434.51	15.00	0.1122	0
0	ISEMHPAL	249q	0.162	8617.62	3.00	0.077	21734.48	32.00	0.061	25702.97	50.00	0.056	27426.93	32.00	0.053	28178.94	50.00	0.140	11052.58	9.00	0.168	8119.76	10.00	0.045	30726.73	50.00	0.217	4778.52	7.00	0.128	12517.05	7.00	0.156	9245.51	10.00	0.113	14643.23	32.00	0.1147	0
0	PKISEMHS	250o	0.039	32787.64	50.00	0.025	38150.11	50.00	0.029	36534.22	50.00	0.008	45854.11	50.00	0.030	35946.07	50.00	0.023	39196.13	50.00	0.025	38150.11	50.00	0.025	37944.28	50.00	0.042	31569.21	50.00	0.028	36931.66	50.00	0.036	33869.37	50.00	0.048	29745.37	50.00	0.0298	0
0	KISEMHSA	251o	0.071	23192.26	32.00	0.317	1619.56	7.00	0.116	14175.55	15.00	0.033	35176.57	50.00	0.053	28178.94	50.00	0.084	20040.43	32.00	0.092	18378.72	32.00	0.053	28331.79	50.00	0.069	23699.60	50.00	0.062	25426.37	32.00	0.089	18985.07	32.00	0.176	7406.31	15.00	0.1013	0
0	ISEMHSAL	252o	0.170	7945.94	3.00	0.078	21500.59	32.00	0.064	25017.04	50.00	0.055	27575.71	32.00	0.064	25017.04	32.00	0.177	7366.35	6.00	0.202	5620.54	7.00	0.046	30232.07	50.00	0.250	3343.70	6.00	0.123	13212.86	8.00	0.148	10081.44	15.00	0.149	9972.95	32.00	0.1272	0
0	SEMHPALR	253q	0.050	29108.61	50.00	0.041	32085.75	50.00	0.107	15625.39	15.00	0.048	29906.73	32.00	0.052	28640.00	50.00	0.035	34237.82	50.00	0.058	26550.96	50.00	0.120	13575.13	15.00	0.072	22942.68	50.00	0.131	12117.27	7.00	0.055	27575.71	50.00	0.072	22942.68	50.00	0.0701	0
0	EMHPALRL	254q	0.071	23192.26	32.00	0.165	8433.14	15.00	0.071	23318.07	32.00	0.107	15625.39	15.00	0.130	12249.09	7.00	0.100	16946.23	15.00	0.213	5016.94	7.00	0.081	20926.80	32.00	0.277	2496.64	5.00	0.104	16316.49	15.00	0.088	19191.60	32.00	0.218	4727.10	15.00	0.1354	0
0	MHPALRLV	255q	0.068	23957.42	32.00	0.078	21500.59	32.00	0.053	28026.90	50.00	0.137	11355.63	10.00	0.069	23699.60	32.00	0.064	25017.04	50.00	0.086	19611.42	32.00	0.071	23318.07	50.00	0.325	1485.27	4.00	0.065	24747.82	32.00	0.056	27131.77	50.00	0.064	25017.04	50.00	0.0947	0
0	SEMHSALR	256o	0.051	28795.36	50.00	0.042	31740.46	50.00	0.107	15625.39	15.00	0.048	29745.37	32.00	0.058	26839.80	32.00	0.038	33144.32	50.00	0.061	25702.97	50.00	0.126	12860.25	15.00	0.079	21269.21	32.00	0.144	10470.53	6.00	0.056	27131.77	50.00	0.082	20589.91	50.00	0.0743	0
0	EMHSALRL	257o	0.073	22695.78	32.00	0.159	8998.77	15.00	0.071	23318.07	32.00	0.093	18279.56	16.00	0.134	11730.27	7.00	0.093	18180.94	32.00	0.233	4018.93	6.00	0.087	19400.38	32.00	0.305	1844.10	4.00	0.110	15290.89	10.00	0.083	20258.44	32.00	0.221	4576.12	10.00	0.1385	0
0	MHSALRLV	258o	0.084	20258.44	15.00	0.096	17695.75	32.00	0.067	24218.04	32.00	0.086	19611.42	32.00	0.059	26265.23	32.00	0.083	20258.44	32.00	0.115	14407.49	32.00	0.111	15044.73	15.00	0.522	175.29	1.00	0.106	15881.05	15.00	0.083	20258.44	32.00	0.076	21970.92	50.00	0.1240	1
0	EMHPALRL	259q	0.071	23192.26	32.00	0.165	8433.14	15.00	0.071	23318.07	32.00	0.107	15625.39	15.00	0.130	12249.09	7.00	0.100	16946.23	15.00	0.213	5016.94	7.00	0.081	20926.80	32.00	0.277	2496.64	5.00	0.104	16316.49	15.00	0.088	19191.60	32.00	0.218	4727.10	15.00	0.1354	0
0	MHPALRLV	260q	0.068	23957.42	32.00	0.078	21500.59	32.00	0.053	28026.90	50.00	0.137	11355.63	10.00	0.069	23699.60	32.00	0.064	25017.04	50.00	0.086	19611.42	32.00	0.071	23318.07	50.00	0.325	1485.27	4.00	0.065	24747.82	32.00	0.056	27131.77	50.00	0.064	25017.04	50.00	0.0947	0
0	HPALRLVD	261q	0.047	30068.96	50.00	0.030	35946.07	50.00	0.042	31569.21	50.00	0.014	42971.89	50.00	0.041	32259.80	50.00	0.241	3685.69	4.00	0.123	13212.86	32.00	0.032	35367.39	50.00	0.119	13797.25	32.00	0.035	34423.54	50.00	0.041	31912.64	50.00	0.055	27575.71	50.00	0.0683	0
0	EMHSALRL	262o	0.073	22695.78	32.00	0.159	8998.77	15.00	0.071	23318.07	32.00	0.093	18279.56	16.00	0.134	11730.27	7.00	0.093	18180.94	32.00	0.233	4018.93	6.00	0.087	19400.38	32.00	0.305	1844.10	4.00	0.110	15290.89	10.00	0.083	20258.44	32.00	0.221	4576.12	10.00	0.1385	0
0	MHSALRLV	263o	0.084	20258.44	15.00	0.096	17695.75	32.00	0.067	24218.04	32.00	0.086	19611.42	32.00	0.059	26265.23	32.00	0.083	20258.44	32.00	0.115	14407.49	32.00	0.111	15044.73	15.00	0.522	175.29	1.00	0.106	15881.05	15.00	0.083	20258.44	32.00	0.076	21970.92	50.00	0.1240	1
0	HSALRLVD	264o	0.065	24747.82	32.00	0.035	34423.54	50.00	0.065	24747.82	32.00	0.019	40708.92	50.00	0.044	30893.41	50.00	0.041	32085.75	50.00	0.060	25982.58	50.00	0.038	32965.50	50.00	0.071	23318.07	50.00	0.045	30726.73	50.00	0.081	20926.80	32.00	0.082	20701.60	50.00	0.0538	0
0	VTRMENAV	265q	0.102	16583.46	8.00	0.088	19295.70	32.00	0.067	24218.04	32.00	0.035	34423.54	50.00	0.068	24087.38	32.00	0.195	6095.65	5.00	0.172	7733.88	10.00	0.036	33869.37	50.00	0.070	23444.56	50.00	0.062	25426.37	32.00	0.073	22818.90	32.00	0.136	11479.16	32.00	0.0920	0
0	TRMENAVG	266q	0.044	31060.99	50.00	0.033	35176.57	50.00	0.038	33144.32	50.00	0.018	41151.77	50.00	0.035	34237.82	50.00	0.036	34053.09	50.00	0.077	21734.48	50.00	0.188	6539.79	6.00	0.359	1028.11	3.00	0.043	31569.21	50.00	0.043	31229.48	50.00	0.065	24882.07	50.00	0.0816	0
0	RMENAVGR	267q	0.058	26694.99	50.00	0.050	29266.51	50.00	0.267	2766.91	4.00	0.051	28951.56	32.00	0.043	31229.48	50.00	0.040	32610.74	50.00	0.054	27725.29	50.00	0.172	7775.84	7.00	0.053	28331.79	50.00	0.063	25289.19	32.00	0.051	28795.36	50.00	0.076	21970.92	50.00	0.0815	0
0	TRMENAVG	268q	0.044	31060.99	50.00	0.033	35176.57	50.00	0.038	33144.32	50.00	0.018	41151.77	50.00	0.035	34237.82	50.00	0.036	34053.09	50.00	0.077	21734.48	50.00	0.188	6539.79	6.00	0.359	1028.11	3.00	0.043	31569.21	50.00	0.043	31229.48	50.00	0.065	24882.07	50.00	0.0816	0
0	RMENAVGR	269q	0.058	26694.99	50.00	0.050	29266.51	50.00	0.267	2766.91	4.00	0.051	28951.56	32.00	0.043	31229.48	50.00	0.040	32610.74	50.00	0.054	27725.29	50.00	0.172	7775.84	7.00	0.053	28331.79	50.00	0.063	25289.19	32.00	0.051	28795.36	50.00	0.076	21970.92	50.00	0.0815	0
0	MENAVGRD	270q	0.043	31229.48	50.00	0.029	36732.40	50.00	0.038	33144.32	50.00	0.013	43439.36	50.00	0.037	33504.88	50.00	0.028	36732.40	50.00	0.038	32965.50	50.00	0.036	34053.09	50.00	0.053	28026.90	50.00	0.105	16053.81	15.00	0.045	30560.95	50.00	0.072	22818.90	50.00	0.0447	0
0	RMENAVGR	271q	0.058	26694.99	50.00	0.050	29266.51	50.00	0.267	2766.91	4.00	0.051	28951.56	32.00	0.043	31229.48	50.00	0.040	32610.74	50.00	0.054	27725.29	50.00	0.172	7775.84	7.00	0.053	28331.79	50.00	0.063	25289.19	32.00	0.051	28795.36	50.00	0.076	21970.92	50.00	0.0815	0
0	MENAVGRD	272q	0.043	31229.48	50.00	0.029	36732.40	50.00	0.038	33144.32	50.00	0.013	43439.36	50.00	0.037	33504.88	50.00	0.028	36732.40	50.00	0.038	32965.50	50.00	0.036	34053.09	50.00	0.053	28026.90	50.00	0.105	16053.81	15.00	0.045	30560.95	50.00	0.072	22818.90	50.00	0.0447	0
0	ENAVGRDQ	273q	0.044	31060.99	50.00	0.021	39837.46	50.00	0.033	34986.78	50.00	0.009	45360.65	50.00	0.043	31398.89	50.00	0.026	37535.94	50.00	0.037	33324.12	50.00	0.023	39196.13	50.00	0.043	31229.48	50.00	0.031	35752.13	50.00	0.035	34237.82	50.00	0.048	29745.37	50.00	0.0327	0
0	MENAVGRD	274q	0.043	31229.48	50.00	0.029	36732.40	50.00	0.038	33144.32	50.00	0.013	43439.36	50.00	0.037	33504.88	50.00	0.028	36732.40	50.00	0.038	32965.50	50.00	0.036	34053.09	50.00	0.053	28026.90	50.00	0.105	16053.81	15.00	0.045	30560.95	50.00	0.072	22818.90	50.00	0.0447	0
0	ENAVGRDQ	275q	0.044	31060.99	50.00	0.021	39837.46	50.00	0.033	34986.78	50.00	0.009	45360.65	50.00	0.043	31398.89	50.00	0.026	37535.94	50.00	0.037	33324.12	50.00	0.023	39196.13	50.00	0.043	31229.48	50.00	0.031	35752.13	50.00	0.035	34237.82	50.00	0.048	29745.37	50.00	0.0327	0
0	NAVGRDQN	276q	0.043	31398.89	50.00	0.026	37739.56	50.00	0.032	35559.24	50.00	0.009	45115.92	50.00	0.036	33869.37	50.00	0.032	35559.24	50.00	0.043	31229.48	50.00	0.024	38565.12	50.00	0.050	29108.61	50.00	0.029	36337.11	50.00	0.040	32259.80	50.00	0.050	29266.51	50.00	0.0345	0
0	VTRMVGRD	277o	0.047	30068.96	50.00	0.025	37944.28	50.00	0.052	28485.48	50.00	0.012	43911.91	50.00	0.040	32610.74	50.00	0.036	33869.37	50.00	0.051	28795.36	50.00	0.024	38565.12	50.00	0.040	32610.74	50.00	0.034	34798.02	50.00	0.043	31398.89	50.00	0.062	25426.37	50.00	0.0388	0
0	TRMVGRDQ	278o	0.042	31740.46	50.00	0.025	38357.05	50.00	0.035	34053.09	50.00	0.012	43675.00	50.00	0.034	34610.27	50.00	0.036	33869.37	50.00	0.053	28178.94	50.00	0.183	6903.33	6.00	0.092	18378.72	32.00	0.037	33686.63	50.00	0.038	33144.32	50.00	0.052	28640.00	50.00	0.0533	0
0	RMVGRDQN	279o	0.043	31229.48	50.00	0.043	31229.48	50.00	0.064	25152.75	50.00	0.026	37739.56	50.00	0.033	34986.78	50.00	0.043	31398.89	50.00	0.052	28331.79	50.00	0.082	20701.60	32.00	0.051	28795.36	50.00	0.050	29108.61	50.00	0.062	25564.30	50.00	0.092	18378.72	50.00	0.0534	0
0	YSFVSEET	280q	0.079	21269.21	16.00	0.107	15795.37	32.00	0.049	29584.89	50.00	0.024	38565.12	50.00	0.050	29266.51	50.00	0.041	32259.80	50.00	0.044	31060.99	50.00	0.040	32434.80	50.00	0.074	22573.33	50.00	0.062	25426.37	32.00	0.124	13070.67	15.00	0.119	13722.81	32.00	0.0677	0
0	SFVSEETG	281q	0.041	31912.64	50.00	0.029	36534.22	50.00	0.033	34986.78	50.00	0.045	30726.73	32.00	0.030	36141.06	50.00	0.025	38357.05	50.00	0.035	34237.82	50.00	0.024	38565.12	50.00	0.044	30893.41	50.00	0.037	33504.88	50.00	0.045	30560.95	50.00	0.066	24481.50	50.00	0.0378	0
0	FVSEETGT	282q	0.070	23318.07	32.00	0.181	7016.28	15.00	0.044	31229.48	50.00	0.015	42509.45	50.00	0.109	15373.84	10.00	0.051	28640.00	50.00	0.060	26123.53	50.00	0.029	36534.22	50.00	0.067	24349.41	50.00	0.055	27575.71	50.00	0.046	30232.07	50.00	0.076	21970.92	50.00	0.0669	0
0	YSFVSEEI	283o	0.106	15881.05	8.00	0.231	4106.84	10.00	0.059	26265.23	50.00	0.114	14485.65	15.00	0.073	22573.33	32.00	0.063	25289.19	50.00	0.084	20040.43	50.00	0.071	23318.07	50.00	0.162	8664.37	15.00	0.124	13070.67	8.00	0.491	246.48	1950-01-01	0.259	3033.45	8.00	0.1531	1
0	SFVSEEIG	284o	0.042	31740.46	50.00	0.029	36534.22	50.00	0.035	34237.82	50.00	0.042	31740.46	50.00	0.030	35946.07	50.00	0.024	38774.32	50.00	0.037	33686.63	50.00	0.024	38774.32	50.00	0.044	31060.99	50.00	0.037	33324.12	50.00	0.043	31229.48	50.00	0.061	25702.97	50.00	0.0373	0
0	FVSEEIGT	285o	0.069	23699.60	32.00	0.226	4311.75	10.00	0.046	30560.95	50.00	0.016	42051.98	50.00	0.118	13947.35	8.00	0.044	30893.41	50.00	0.055	27575.71	50.00	0.031	35752.13	50.00	0.067	24349.41	50.00	0.058	26839.80	50.00	0.046	30396.07	50.00	0.074	22330.41	50.00	0.0708	0
0	FVSEETGT	286q	0.070	23318.07	32.00	0.181	7016.28	15.00	0.044	31229.48	50.00	0.015	42509.45	50.00	0.109	15373.84	10.00	0.051	28640.00	50.00	0.060	26123.53	50.00	0.029	36534.22	50.00	0.067	24349.41	50.00	0.055	27575.71	50.00	0.046	30232.07	50.00	0.076	21970.92	50.00	0.0669	0
0	VSEETGTL	287q	0.143	10641.85	4.00	0.057	26839.80	50.00	0.049	29425.27	50.00	0.044	31060.99	32.00	0.055	27575.71	50.00	0.076	21970.92	32.00	0.086	19611.42	32.00	0.036	33869.37	50.00	0.173	7650.66	10.00	0.105	16053.81	15.00	0.135	11666.98	15.00	0.101	16763.86	32.00	0.0883	0
0	SEETGTLI	288q	0.067	24349.41	32.00	0.040	32610.74	50.00	0.044	30893.41	50.00	0.061	25842.40	32.00	0.043	31229.48	50.00	0.050	29266.51	50.00	0.052	28485.48	50.00	0.050	29266.51	50.00	0.148	10027.04	15.00	0.580	94.61	0.80	0.053	28026.90	50.00	0.075	22090.10	50.00	0.1052	1
0	FVSEEIGT	289o	0.069	23699.60	32.00	0.226	4311.75	10.00	0.046	30560.95	50.00	0.016	42051.98	50.00	0.118	13947.35	8.00	0.044	30893.41	50.00	0.055	27575.71	50.00	0.031	35752.13	50.00	0.067	24349.41	50.00	0.058	26839.80	50.00	0.046	30396.07	50.00	0.074	22330.41	50.00	0.0708	0
0	VSEEIGTL	290o	0.135	11604.04	5.00	0.074	22330.41	32.00	0.050	29266.51	50.00	0.050	29108.61	32.00	0.057	26985.39	32.00	0.066	24614.30	32.00	0.090	18882.64	32.00	0.040	32434.80	50.00	0.152	9654.43	15.00	0.118	13947.35	9.00	0.134	11730.27	15.00	0.094	18082.85	50.00	0.0883	0
0	SEEIGTLI	291o	0.072	22942.68	32.00	0.044	31060.99	50.00	0.044	31060.99	50.00	0.066	24614.30	32.00	0.043	31569.21	50.00	0.055	27575.71	50.00	0.053	28178.94	50.00	0.051	28795.36	50.00	0.124	13000.15	32.00	0.596	79.14	0.80	0.053	28026.90	50.00	0.075	22209.93	50.00	0.1063	1
0	VSEETGTL	292q	0.143	10641.85	4.00	0.057	26839.80	50.00	0.049	29425.27	50.00	0.044	31060.99	32.00	0.055	27575.71	50.00	0.076	21970.92	32.00	0.086	19611.42	32.00	0.036	33869.37	50.00	0.173	7650.66	10.00	0.105	16053.81	15.00	0.135	11666.98	15.00	0.101	16763.86	32.00	0.0883	0
0	SEETGTLI	293q	0.067	24349.41	32.00	0.040	32610.74	50.00	0.044	30893.41	50.00	0.061	25842.40	32.00	0.043	31229.48	50.00	0.050	29266.51	50.00	0.052	28485.48	50.00	0.050	29266.51	50.00	0.148	10027.04	15.00	0.580	94.61	0.80	0.053	28026.90	50.00	0.075	22090.10	50.00	0.1052	1
0	EETGTLIV	294q	0.059	26407.71	50.00	0.045	30560.95	50.00	0.042	31740.46	50.00	0.032	35559.24	50.00	0.080	21154.46	32.00	0.051	28640.00	50.00	0.057	26985.39	50.00	0.051	28795.36	50.00	0.191	6365.26	9.00	0.441	425.67	1950-01-01	0.048	29745.37	50.00	0.068	23828.16	50.00	0.0971	1
0	VSEEIGTL	295o	0.135	11604.04	5.00	0.074	22330.41	32.00	0.050	29266.51	50.00	0.050	29108.61	32.00	0.057	26985.39	32.00	0.066	24614.30	32.00	0.090	18882.64	32.00	0.040	32434.80	50.00	0.152	9654.43	15.00	0.118	13947.35	9.00	0.134	11730.27	15.00	0.094	18082.85	50.00	0.0883	0
0	SEEIGTLI	296o	0.072	22942.68	32.00	0.044	31060.99	50.00	0.044	31060.99	50.00	0.066	24614.30	32.00	0.043	31569.21	50.00	0.055	27575.71	50.00	0.053	28178.94	50.00	0.051	28795.36	50.00	0.124	13000.15	32.00	0.596	79.14	0.80	0.053	28026.90	50.00	0.075	22209.93	50.00	0.1063	1
0	EEIGTLIV	297o	0.058	26694.99	50.00	0.069	23699.60	50.00	0.043	31569.21	50.00	0.041	32259.80	50.00	0.144	10584.44	6.00	0.049	29425.27	50.00	0.066	24481.50	50.00	0.056	27278.95	50.00	0.260	3017.08	5.00	0.520	181.07	0.80	0.051	28795.36	50.00	0.096	17695.75	50.00	0.1211	1
0	EETGTLIV	298q	0.059	26407.71	50.00	0.045	30560.95	50.00	0.042	31740.46	50.00	0.032	35559.24	50.00	0.080	21154.46	32.00	0.051	28640.00	50.00	0.057	26985.39	50.00	0.051	28795.36	50.00	0.191	6365.26	9.00	0.441	425.67	1950-01-01	0.048	29745.37	50.00	0.068	23828.16	50.00	0.0971	1
0	ETGTLIVN	299q	0.060	26123.53	50.00	0.029	36337.11	50.00	0.038	33144.32	50.00	0.016	42051.98	50.00	0.064	25152.75	32.00	0.026	37739.56	50.00	0.034	34610.27	50.00	0.024	38774.32	50.00	0.044	31060.99	50.00	0.033	35176.57	50.00	0.043	31398.89	50.00	0.055	27575.71	50.00	0.0388	0
0	TGTLIVNS	300q	0.046	30396.07	50.00	0.034	34610.27	50.00	0.041	32259.80	50.00	0.017	41825.10	50.00	0.034	34798.02	50.00	0.027	37333.42	50.00	0.034	34798.02	50.00	0.032	35559.24	50.00	0.047	30068.96	50.00	0.036	33869.37	50.00	0.043	31398.89	50.00	0.051	28951.56	50.00	0.0368	0
0	EEIGTLIV	301o	0.058	26694.99	50.00	0.069	23699.60	50.00	0.043	31569.21	50.00	0.041	32259.80	50.00	0.144	10584.44	6.00	0.049	29425.27	50.00	0.066	24481.50	50.00	0.056	27278.95	50.00	0.260	3017.08	5.00	0.520	181.07	0.80	0.051	28795.36	50.00	0.096	17695.75	50.00	0.1211	1
0	EIGTLIVN	302o	0.049	29425.27	50.00	0.037	33504.88	50.00	0.039	32787.64	50.00	0.017	41825.10	50.00	0.056	27278.95	32.00	0.028	36931.66	50.00	0.037	33324.12	50.00	0.024	38774.32	50.00	0.045	30560.95	50.00	0.035	34237.82	50.00	0.038	32965.50	50.00	0.057	26839.80	50.00	0.0385	0
0	IGTLIVNS	303o	0.046	30396.07	50.00	0.044	31229.48	50.00	0.042	31912.64	50.00	0.019	40708.92	50.00	0.033	35176.57	50.00	0.026	37535.94	50.00	0.033	35176.57	50.00	0.035	34053.09	50.00	0.044	30893.41	50.00	0.037	33686.63	50.00	0.049	29266.51	50.00	0.054	28026.90	50.00	0.0385	0
0	ELKKLLEQ	304q	0.050	29108.61	50.00	0.052	28640.00	50.00	0.049	29425.27	50.00	0.019	40708.92	50.00	0.098	17316.93	15.00	0.032	35367.39	50.00	0.125	12930.01	32.00	0.035	34423.54	50.00	0.047	30068.96	50.00	0.039	32787.64	50.00	0.038	33324.12	50.00	0.077	21734.48	50.00	0.0551	0
0	LKKLLEQW	305q	0.041	31912.64	50.00	0.030	36141.06	50.00	0.036	33869.37	50.00	0.047	30068.96	32.00	0.033	34986.78	50.00	0.033	35176.57	50.00	0.054	27725.29	50.00	0.069	23828.16	50.00	0.055	27575.71	50.00	0.045	30560.95	50.00	0.173	7650.66	9.00	0.077	21617.22	50.00	0.0577	0
0	KKLLEQWN	306q	0.038	33144.32	50.00	0.026	37535.94	50.00	0.033	35176.57	50.00	0.012	43911.91	50.00	0.025	38150.11	50.00	0.024	38565.12	50.00	0.027	37333.42	50.00	0.055	27575.71	50.00	0.042	31740.46	50.00	0.030	36141.06	50.00	0.041	32259.80	50.00	0.047	30068.96	50.00	0.0333	0
0	ELKKLLEE	307o	0.048	29745.37	50.00	0.046	30232.07	50.00	0.044	31060.99	50.00	0.018	41151.77	50.00	0.081	20813.90	16.00	0.032	35367.39	50.00	0.145	10470.53	15.00	0.029	36732.40	50.00	0.046	30396.07	50.00	0.037	33324.12	50.00	0.037	33504.88	50.00	0.070	23571.74	50.00	0.0527	0
0	LKKLLEEW	308o	0.042	31569.21	50.00	0.031	35752.13	50.00	0.035	34053.09	50.00	0.047	30068.96	32.00	0.035	34237.82	50.00	0.032	35559.24	50.00	0.051	28951.56	50.00	0.062	25564.30	50.00	0.057	26985.39	50.00	0.048	29745.37	50.00	0.162	8711.37	9.00	0.077	21617.22	50.00	0.0566	0
0	KKLLEEWN	309o	0.038	33144.32	50.00	0.026	37739.56	50.00	0.030	35946.07	50.00	0.012	43911.91	50.00	0.025	38357.05	50.00	0.023	38984.65	50.00	0.025	37944.28	50.00	0.046	30232.07	50.00	0.041	32259.80	50.00	0.030	35946.07	50.00	0.040	32434.80	50.00	0.045	30726.73	50.00	0.0317	0
0	LKKLLEQW	310q	0.041	31912.64	50.00	0.030	36141.06	50.00	0.036	33869.37	50.00	0.047	30068.96	32.00	0.033	34986.78	50.00	0.033	35176.57	50.00	0.054	27725.29	50.00	0.069	23828.16	50.00	0.055	27575.71	50.00	0.045	30560.95	50.00	0.173	7650.66	9.00	0.077	21617.22	50.00	0.0577	0
0	KKLLEQWN	311q	0.038	33144.32	50.00	0.026	37535.94	50.00	0.033	35176.57	50.00	0.012	43911.91	50.00	0.025	38150.11	50.00	0.024	38565.12	50.00	0.027	37333.42	50.00	0.055	27575.71	50.00	0.042	31740.46	50.00	0.030	36141.06	50.00	0.041	32259.80	50.00	0.047	30068.96	50.00	0.0333	0
0	KLLEQWNL	312q	0.061	25702.97	50.00	0.690	28.78	1950-01-01	0.122	13356.59	15.00	0.179	7169.76	7.00	0.046	30232.07	50.00	0.083	20478.82	32.00	0.186	6682.85	8.00	0.153	9550.53	8.00	0.157	9146.01	15.00	0.103	16493.98	15.00	0.207	5324.55	7.00	0.148	10081.44	32.00	0.1779	1
0	LKKLLEEW	313o	0.042	31569.21	50.00	0.031	35752.13	50.00	0.035	34053.09	50.00	0.047	30068.96	32.00	0.035	34237.82	50.00	0.032	35559.24	50.00	0.051	28951.56	50.00	0.062	25564.30	50.00	0.057	26985.39	50.00	0.048	29745.37	50.00	0.162	8711.37	9.00	0.077	21617.22	50.00	0.0566	0
0	KKLLEEWN	314o	0.038	33144.32	50.00	0.026	37739.56	50.00	0.030	35946.07	50.00	0.012	43911.91	50.00	0.025	38357.05	50.00	0.023	38984.65	50.00	0.025	37944.28	50.00	0.046	30232.07	50.00	0.041	32259.80	50.00	0.030	35946.07	50.00	0.040	32434.80	50.00	0.045	30726.73	50.00	0.0317	0
0	KLLEEWNL	315o	0.056	27278.95	50.00	0.668	36.31	1950-01-01	0.092	18378.72	32.00	0.167	8252.61	7.00	0.042	31740.46	50.00	0.062	25564.30	50.00	0.130	12315.54	16.00	0.115	14329.76	15.00	0.132	11986.87	15.00	0.098	17410.87	15.00	0.180	7131.08	8.00	0.124	13070.67	32.00	0.1555	1
0	LWPVTLAC	316q	0.047	30068.96	50.00	0.060	26123.53	50.00	0.042	31912.64	50.00	0.111	15126.34	15.00	0.037	33324.12	50.00	0.035	34423.54	50.00	0.049	29425.27	50.00	0.029	36534.22	50.00	0.045	30726.73	50.00	0.037	33504.88	50.00	0.043	31398.89	50.00	0.069	23699.60	50.00	0.0503	0
0	WPVTLACF	317q	0.062	25426.37	32.00	0.046	30396.07	50.00	0.038	33144.32	50.00	0.076	21852.38	32.00	0.129	12449.51	7.00	0.296	2021.74	3.00	0.178	7287.08	9.00	0.057	26839.80	50.00	0.240	3725.78	6.00	0.058	26839.80	50.00	0.096	17791.74	32.00	0.134	11730.27	32.00	0.1175	0
0	PVTLACFV	318q	0.074	22451.54	32.00	0.112	14802.53	32.00	0.048	29584.89	50.00	0.037	33686.63	50.00	0.059	26550.96	32.00	0.040	32434.80	50.00	0.042	31569.21	50.00	0.029	36732.40	50.00	0.050	29266.51	50.00	0.048	29745.37	50.00	0.051	28795.36	50.00	0.056	27278.95	50.00	0.0538	0
0	LWPVTLTC	319o	0.046	30396.07	50.00	0.066	24614.30	50.00	0.041	32085.75	50.00	0.150	9812.39	9.00	0.035	34053.09	50.00	0.031	35752.13	50.00	0.044	30893.41	50.00	0.029	36337.11	50.00	0.043	31229.48	50.00	0.036	33869.37	50.00	0.046	30396.07	50.00	0.066	24481.50	50.00	0.0527	0
0	WPVTLTCF	320o	0.065	24882.07	32.00	0.045	30560.95	50.00	0.038	32965.50	50.00	0.070	23571.74	32.00	0.122	13356.59	8.00	0.323	1525.99	3.00	0.178	7247.76	9.00	0.055	27575.71	50.00	0.231	4106.84	6.00	0.057	27131.77	50.00	0.097	17600.27	32.00	0.141	10933.64	32.00	0.1185	0
0	PVTLTCFV	321o	0.081	20926.80	15.00	0.121	13501.89	32.00	0.050	28951.56	50.00	0.038	33144.32	50.00	0.060	25982.58	32.00	0.040	32259.80	50.00	0.044	30893.41	50.00	0.028	36931.66	50.00	0.050	28951.56	50.00	0.047	30068.96	50.00	0.052	28331.79	50.00	0.057	26839.80	50.00	0.0557	0
0	PVTLACFV	322q	0.074	22451.54	32.00	0.112	14802.53	32.00	0.048	29584.89	50.00	0.037	33686.63	50.00	0.059	26550.96	32.00	0.040	32434.80	50.00	0.042	31569.21	50.00	0.029	36732.40	50.00	0.050	29266.51	50.00	0.048	29745.37	50.00	0.051	28795.36	50.00	0.056	27278.95	50.00	0.0538	0
0	VTLACFVL	323q	0.085	19932.31	15.00	0.319	1584.89	7.00	0.093	18279.56	16.00	0.198	5869.13	6.00	0.064	25017.04	32.00	0.114	14564.23	15.00	0.107	15795.37	32.00	0.072	23067.13	50.00	0.192	6296.76	9.00	0.104	16228.45	15.00	0.386	771.82	3.00	0.172	7733.88	15.00	0.1588	0
0	TLACFVLA	324q	0.096	17695.75	10.00	0.489	251.87	4.00	0.150	9865.62	8.00	0.051	28795.36	32.00	0.073	22818.90	32.00	0.046	30232.07	50.00	0.116	14252.45	32.00	0.056	27278.95	50.00	0.083	20368.33	32.00	0.065	24882.07	32.00	0.055	27575.71	50.00	0.150	9919.14	32.00	0.1192	1
0	PVTLTCFV	325o	0.081	20926.80	15.00	0.121	13501.89	32.00	0.050	28951.56	50.00	0.038	33144.32	50.00	0.060	25982.58	32.00	0.040	32259.80	50.00	0.044	30893.41	50.00	0.028	36931.66	50.00	0.050	28951.56	50.00	0.047	30068.96	50.00	0.052	28331.79	50.00	0.057	26839.80	50.00	0.0557	0
0	VTLTCFVL	326o	0.088	19295.70	15.00	0.281	2390.89	8.00	0.084	20040.43	32.00	0.185	6719.10	6.00	0.060	25982.58	32.00	0.090	18780.76	32.00	0.113	14722.66	32.00	0.062	25564.30	50.00	0.172	7733.88	10.00	0.093	18279.56	15.00	0.349	1151.80	3.00	0.148	10136.12	32.00	0.1437	0
0	TLTCFVLA	327o	0.082	20589.91	15.00	0.381	810.33	5.00	0.111	15044.73	15.00	0.036	33869.37	50.00	0.054	27725.29	50.00	0.043	31398.89	50.00	0.100	17038.15	32.00	0.058	26839.80	50.00	0.072	22942.68	50.00	0.061	25702.97	50.00	0.049	29425.27	50.00	0.097	17505.31	50.00	0.0953	0
0	VTLACFVL	328q	0.085	19932.31	15.00	0.319	1584.89	7.00	0.093	18279.56	16.00	0.198	5869.13	6.00	0.064	25017.04	32.00	0.114	14564.23	15.00	0.107	15795.37	32.00	0.072	23067.13	50.00	0.192	6296.76	9.00	0.104	16228.45	15.00	0.386	771.82	3.00	0.172	7733.88	15.00	0.1588	0
0	TLACFVLA	329q	0.096	17695.75	10.00	0.489	251.87	4.00	0.150	9865.62	8.00	0.051	28795.36	32.00	0.073	22818.90	32.00	0.046	30232.07	50.00	0.116	14252.45	32.00	0.056	27278.95	50.00	0.083	20368.33	32.00	0.065	24882.07	32.00	0.055	27575.71	50.00	0.150	9919.14	32.00	0.1192	1
0	LACFVLAA	330q	0.080	21040.32	15.00	0.142	10815.98	16.00	0.069	23699.60	32.00	0.021	39622.53	50.00	0.049	29584.89	50.00	0.061	25842.40	50.00	0.103	16493.98	32.00	0.042	31740.46	50.00	0.069	23699.60	50.00	0.055	27575.71	50.00	0.085	20040.43	32.00	0.178	7287.08	15.00	0.0795	0
0	VTLTCFVL	331o	0.088	19295.70	15.00	0.281	2390.89	8.00	0.084	20040.43	32.00	0.185	6719.10	6.00	0.060	25982.58	32.00	0.090	18780.76	32.00	0.113	14722.66	32.00	0.062	25564.30	50.00	0.172	7733.88	10.00	0.093	18279.56	15.00	0.349	1151.80	3.00	0.148	10136.12	32.00	0.1437	0
0	TLTCFVLA	332o	0.082	20589.91	15.00	0.381	810.33	5.00	0.111	15044.73	15.00	0.036	33869.37	50.00	0.054	27725.29	50.00	0.043	31398.89	50.00	0.100	17038.15	32.00	0.058	26839.80	50.00	0.072	22942.68	50.00	0.061	25702.97	50.00	0.049	29425.27	50.00	0.097	17505.31	50.00	0.0953	0
0	LTCFVLAA	333o	0.152	9654.43	4.00	0.179	7208.66	15.00	0.099	17130.58	15.00	0.027	37535.94	50.00	0.076	21970.92	32.00	0.047	30068.96	50.00	0.076	22090.10	50.00	0.041	31912.64	50.00	0.058	26550.96	50.00	0.054	27875.69	50.00	0.095	17888.25	32.00	0.199	5837.47	15.00	0.0919	0
