# Supplementary material for: Shared 6mer Peptides of Human and Omicron (21K and 21L) at SARS-CoV-2 Mutation Sites
Source: Antibodies (Basel). 2022 Oct 25;11(4):68. doi: 10.3390/antib11040068 (PMC9680445; doi:10.3390/antib11040068)
Supplement: Supplementary file 1 [file antibodies-11-00068-s001.zip › DocumentS13.xls]

## Sheet: DocumentS17
NetCTLpan HLA prediction-results of 206 sequences involving Omicron 21L-specific mutations. (o at the Sequence Name indicates Omicron and q indicates SARS-CoV-2.)
N	Sequence Name	Peptide	Allele	MHC	TAP	Cle	Comb	%Rank	Allele	MHC	TAP	Cle	Comb	%Rank	Allele	MHC	TAP	Cle	Comb	%Rank	Allele	MHC	TAP	Cle	Comb	%Rank	Allele	MHC	TAP	Cle	Comb	%Rank	Allele	MHC	TAP	Cle	Comb	%Rank	Allele	MHC	TAP	Cle	Comb	%Rank	Allele	MHC	TAP	Cle	Comb
0	1q	VNLTTRTQ	HLA-A*01:01	0.011000	-0.138000	0.266411	0.067492	50000000	HLA-A*02:01	0.008000	-0.138000	0.266411	0.064492	50000000	HLA-A*03:01	0.013000	-0.138000	0.266411	0.069492	50000000	HLA-A*24:02	0.010000	-0.138000	0.266411	0.066492	50000000	HLA-A*26:01	0.003000	-0.138000	0.266411	0.059492	50000000	HLA-B*07:02	0.017000	-0.138000	0.266411	0.073492	50000000	HLA-B*08:01	0.031000	-0.138000	0.266411	0.087492	50000000	HLA-B*27:05	0.027000	-0.138000	0.266411	0.083492
N	Sequence Name	Peptide	Allele	MHC	TAP	Cle	Comb	%Rank	Allele	MHC	TAP	Cle	Comb	%Rank	Allele	MHC	TAP	Cle	Comb	%Rank	Allele	MHC	TAP	Cle	Comb	%Rank	Allele	MHC	TAP	Cle	Comb	%Rank	Allele	MHC	TAP	Cle	Comb	%Rank	Allele	MHC	TAP	Cle	Comb	%Rank	Allele	MHC	TAP	Cle	Comb
0	2q	NLTTRTQL	HLA-A*01:01	0.045000	1122000	0.892986	0.273972	16000000	HLA-A*02:01	0.225000	1122000	0.892986	0.453972	6000000	HLA-A*03:01	0.040000	1122000	0.892986	0.268972	16000000	HLA-A*24:02	0.044000	1122000	0.892986	0.272972	16000000	HLA-A*26:01	0.060000	1122000	0.892986	0.288972	10000000	HLA-B*07:02	0.121000	1122000	0.892986	0.349972	7000000	HLA-B*08:01	0.445000	1122000	0.892986	0.673972	0.800000	HLA-B*27:05	0.062000	1122000	0.892986	0.290972
N	Sequence Name	Peptide	Allele	MHC	TAP	Cle	Comb	%Rank	Allele	MHC	TAP	Cle	Comb	%Rank	Allele	MHC	TAP	Cle	Comb	%Rank	Allele	MHC	TAP	Cle	Comb	%Rank	Allele	MHC	TAP	Cle	Comb	%Rank	Allele	MHC	TAP	Cle	Comb	%Rank	Allele	MHC	TAP	Cle	Comb	%Rank	Allele	MHC	TAP	Cle	Comb
0	3q	LTTRTQLP	HLA-A*01:01	0.081000	0.112000	0.222838	0.133939	50000000	HLA-A*02:01	0.012000	0.112000	0.222838	0.064939	50000000	HLA-A*03:01	0.038000	0.112000	0.222838	0.090939	50000000	HLA-A*24:02	0.013000	0.112000	0.222838	0.065939	50000000	HLA-A*26:01	0.034000	0.112000	0.222838	0.086939	50000000	HLA-B*07:02	0.015000	0.112000	0.222838	0.067939	50000000	HLA-B*08:01	0.029000	0.112000	0.222838	0.081939	50000000	HLA-B*27:05	0.018000	0.112000	0.222838	0.070939
N	Sequence Name	Peptide	Allele	MHC	TAP	Cle	Comb	%Rank	Allele	MHC	TAP	Cle	Comb	%Rank	Allele	MHC	TAP	Cle	Comb	%Rank	Allele	MHC	TAP	Cle	Comb	%Rank	Allele	MHC	TAP	Cle	Comb	%Rank	Allele	MHC	TAP	Cle	Comb	%Rank	Allele	MHC	TAP	Cle	Comb	%Rank	Allele	MHC	TAP	Cle	Comb
0	4o	VNLITRTQ	HLA-A*01:01	0.012000	-0.138000	0.320686	0.080704	50000000	HLA-A*02:01	0.011000	-0.138000	0.320686	0.079704	50000000	HLA-A*03:01	0.013000	-0.138000	0.320686	0.081704	50000000	HLA-A*24:02	0.011000	-0.138000	0.320686	0.079704	50000000	HLA-A*26:01	0.003000	-0.138000	0.320686	0.071704	50000000	HLA-B*07:02	0.017000	-0.138000	0.320686	0.085704	50000000	HLA-B*08:01	0.035000	-0.138000	0.320686	0.103704	50000000	HLA-B*27:05	0.027000	-0.138000	0.320686	0.095704
N	Sequence Name	Peptide	Allele	MHC	TAP	Cle	Comb	%Rank	Allele	MHC	TAP	Cle	Comb	%Rank	Allele	MHC	TAP	Cle	Comb	%Rank	Allele	MHC	TAP	Cle	Comb	%Rank	Allele	MHC	TAP	Cle	Comb	%Rank	Allele	MHC	TAP	Cle	Comb	%Rank	Allele	MHC	TAP	Cle	Comb	%Rank	Allele	MHC	TAP	Cle	Comb
0	5o	NLITRTQS	HLA-A*01:01	0.025000	-1868000	0.088302	-0.001832	50000000	HLA-A*02:01	0.085000	-1868000	0.088302	0.058168	50000000	HLA-A*03:01	0.041000	-1868000	0.088302	0.014168	50000000	HLA-A*24:02	0.016000	-1868000	0.088302	-0.010832	50000000	HLA-A*26:01	0.041000	-1868000	0.088302	0.014168	50000000	HLA-B*07:02	0.026000	-1868000	0.088302	-0.000832	50000000	HLA-B*08:01	0.155000	-1868000	0.088302	0.128168	50000000	HLA-B*27:05	0.028000	-1868000	0.088302	0.001168
N	Sequence Name	Peptide	Allele	MHC	TAP	Cle	Comb	%Rank	Allele	MHC	TAP	Cle	Comb	%Rank	Allele	MHC	TAP	Cle	Comb	%Rank	Allele	MHC	TAP	Cle	Comb	%Rank	Allele	MHC	TAP	Cle	Comb	%Rank	Allele	MHC	TAP	Cle	Comb	%Rank	Allele	MHC	TAP	Cle	Comb	%Rank	Allele	MHC	TAP	Cle	Comb
0	6o	LITRTQSY	HLA-A*01:01	0.272000	3022000	0.975734	0.567090	0.800000	HLA-A*02:01	0.045000	3022000	0.975734	0.340090	16000000	HLA-A*03:01	0.220000	3022000	0.975734	0.515090	3000000	HLA-A*24:02	0.026000	3022000	0.975734	0.321090	9000000	HLA-A*26:01	0.277000	3022000	0.975734	0.572090	1000000	HLA-B*07:02	0.051000	3022000	0.975734	0.346090	7000000	HLA-B*08:01	0.094000	3022000	0.975734	0.389090	6000000	HLA-B*27:05	0.066000	3022000	0.975734	0.361090
N	Sequence Name	Peptide	Allele	MHC	TAP	Cle	Comb	%Rank	Allele	MHC	TAP	Cle	Comb	%Rank	Allele	MHC	TAP	Cle	Comb	%Rank	Allele	MHC	TAP	Cle	Comb	%Rank	Allele	MHC	TAP	Cle	Comb	%Rank	Allele	MHC	TAP	Cle	Comb	%Rank	Allele	MHC	TAP	Cle	Comb	%Rank	Allele	MHC	TAP	Cle	Comb
0	7q	RTQLPPAY	HLA-A*01:01	0.364000	3108000	0.971799	0.660355	0.300000	HLA-A*02:01	0.050000	3108000	0.971799	0.346355	10000000	HLA-A*03:01	0.328000	3108000	0.971799	0.624355	1500000	HLA-A*24:02	0.048000	3108000	0.971799	0.344355	7000000	HLA-A*26:01	0.133000	3108000	0.971799	0.429355	3000000	HLA-B*07:02	0.073000	3108000	0.971799	0.369355	6000000	HLA-B*08:01	0.037000	3108000	0.971799	0.333355	16000000	HLA-B*27:05	0.110000	3108000	0.971799	0.406355
N	Sequence Name	Peptide	Allele	MHC	TAP	Cle	Comb	%Rank	Allele	MHC	TAP	Cle	Comb	%Rank	Allele	MHC	TAP	Cle	Comb	%Rank	Allele	MHC	TAP	Cle	Comb	%Rank	Allele	MHC	TAP	Cle	Comb	%Rank	Allele	MHC	TAP	Cle	Comb	%Rank	Allele	MHC	TAP	Cle	Comb	%Rank	Allele	MHC	TAP	Cle	Comb
0	8q	TQLPPAYT	HLA-A*01:01	0.018000	-0.480000	0.169811	0.044207	50000000	HLA-A*02:01	0.187000	-0.480000	0.169811	0.213207	32000000	HLA-A*03:01	0.040000	-0.480000	0.169811	0.066207	50000000	HLA-A*24:02	0.028000	-0.480000	0.169811	0.054207	50000000	HLA-A*26:01	0.009000	-0.480000	0.169811	0.035207	50000000	HLA-B*07:02	0.020000	-0.480000	0.169811	0.046207	50000000	HLA-B*08:01	0.021000	-0.480000	0.169811	0.047207	50000000	HLA-B*27:05	0.075000	-0.480000	0.169811	0.101207
N	Sequence Name	Peptide	Allele	MHC	TAP	Cle	Comb	%Rank	Allele	MHC	TAP	Cle	Comb	%Rank	Allele	MHC	TAP	Cle	Comb	%Rank	Allele	MHC	TAP	Cle	Comb	%Rank	Allele	MHC	TAP	Cle	Comb	%Rank	Allele	MHC	TAP	Cle	Comb	%Rank	Allele	MHC	TAP	Cle	Comb	%Rank	Allele	MHC	TAP	Cle	Comb
0	9q	QLPPAYTN	HLA-A*01:01	0.028000	-1486000	0.313125	0.061303	50000000	HLA-A*02:01	0.054000	-1486000	0.313125	0.087303	50000000	HLA-A*03:01	0.024000	-1486000	0.313125	0.057303	50000000	HLA-A*24:02	0.040000	-1486000	0.313125	0.073303	50000000	HLA-A*26:01	0.014000	-1486000	0.313125	0.047303	50000000	HLA-B*07:02	0.013000	-1486000	0.313125	0.046303	50000000	HLA-B*08:01	0.024000	-1486000	0.313125	0.057303	50000000	HLA-B*27:05	0.015000	-1486000	0.313125	0.048303
N	Sequence Name	Peptide	Allele	MHC	TAP	Cle	Comb	%Rank	Allele	MHC	TAP	Cle	Comb	%Rank	Allele	MHC	TAP	Cle	Comb	%Rank	Allele	MHC	TAP	Cle	Comb	%Rank	Allele	MHC	TAP	Cle	Comb	%Rank	Allele	MHC	TAP	Cle	Comb	%Rank	Allele	MHC	TAP	Cle	Comb	%Rank	Allele	MHC	TAP	Cle	Comb
0	10o	RTQSYTNS	HLA-A*01:01	0.067000	-2062000	0.237495	0.068886	50000000	HLA-A*02:01	0.032000	-2062000	0.237495	0.033886	50000000	HLA-A*03:01	0.106000	-2062000	0.237495	0.107886	50000000	HLA-A*24:02	0.034000	-2062000	0.237495	0.035886	50000000	HLA-A*26:01	0.024000	-2062000	0.237495	0.025886	50000000	HLA-B*07:02	0.050000	-2062000	0.237495	0.051886	50000000	HLA-B*08:01	0.044000	-2062000	0.237495	0.045886	50000000	HLA-B*27:05	0.042000	-2062000	0.237495	0.043886
N	Sequence Name	Peptide	Allele	MHC	TAP	Cle	Comb	%Rank	Allele	MHC	TAP	Cle	Comb	%Rank	Allele	MHC	TAP	Cle	Comb	%Rank	Allele	MHC	TAP	Cle	Comb	%Rank	Allele	MHC	TAP	Cle	Comb	%Rank	Allele	MHC	TAP	Cle	Comb	%Rank	Allele	MHC	TAP	Cle	Comb	%Rank	Allele	MHC	TAP	Cle	Comb
0	11o	TQSYTNSF	HLA-A*01:01	0.079000	2716000	0.926038	0.355259	4000000	HLA-A*02:01	0.093000	2716000	0.926038	0.369259	9000000	HLA-A*03:01	0.055000	2716000	0.926038	0.331259	8000000	HLA-A*24:02	0.190000	2716000	0.926038	0.466259	3000000	HLA-A*26:01	0.089000	2716000	0.926038	0.365259	5000000	HLA-B*07:02	0.109000	2716000	0.926038	0.385259	5000000	HLA-B*08:01	0.118000	2716000	0.926038	0.394259	6000000	HLA-B*27:05	0.130000	2716000	0.926038	0.406259
N	Sequence Name	Peptide	Allele	MHC	TAP	Cle	Comb	%Rank	Allele	MHC	TAP	Cle	Comb	%Rank	Allele	MHC	TAP	Cle	Comb	%Rank	Allele	MHC	TAP	Cle	Comb	%Rank	Allele	MHC	TAP	Cle	Comb	%Rank	Allele	MHC	TAP	Cle	Comb	%Rank	Allele	MHC	TAP	Cle	Comb	%Rank	Allele	MHC	TAP	Cle	Comb
0	12o	QSYTNSFT	HLA-A*01:01	0.069000	-0.386000	0.066804	0.074381	50000000	HLA-A*02:01	0.055000	-0.386000	0.066804	0.060381	50000000	HLA-A*03:01	0.079000	-0.386000	0.066804	0.084381	50000000	HLA-A*24:02	0.017000	-0.386000	0.066804	0.022381	50000000	HLA-A*26:01	0.035000	-0.386000	0.066804	0.040381	50000000	HLA-B*07:02	0.039000	-0.386000	0.066804	0.044381	50000000	HLA-B*08:01	0.031000	-0.386000	0.066804	0.036381	50000000	HLA-B*27:05	0.034000	-0.386000	0.066804	0.039381
N	Sequence Name	Peptide	Allele	MHC	TAP	Cle	Comb	%Rank	Allele	MHC	TAP	Cle	Comb	%Rank	Allele	MHC	TAP	Cle	Comb	%Rank	Allele	MHC	TAP	Cle	Comb	%Rank	Allele	MHC	TAP	Cle	Comb	%Rank	Allele	MHC	TAP	Cle	Comb	%Rank	Allele	MHC	TAP	Cle	Comb	%Rank	Allele	MHC	TAP	Cle	Comb
0	13q	TQLPPAYT	HLA-A*01:01	0.018000	-0.480000	0.169811	0.044207	50000000	HLA-A*02:01	0.187000	-0.480000	0.169811	0.213207	32000000	HLA-A*03:01	0.040000	-0.480000	0.169811	0.066207	50000000	HLA-A*24:02	0.028000	-0.480000	0.169811	0.054207	50000000	HLA-A*26:01	0.009000	-0.480000	0.169811	0.035207	50000000	HLA-B*07:02	0.020000	-0.480000	0.169811	0.046207	50000000	HLA-B*08:01	0.021000	-0.480000	0.169811	0.047207	50000000	HLA-B*27:05	0.075000	-0.480000	0.169811	0.101207
N	Sequence Name	Peptide	Allele	MHC	TAP	Cle	Comb	%Rank	Allele	MHC	TAP	Cle	Comb	%Rank	Allele	MHC	TAP	Cle	Comb	%Rank	Allele	MHC	TAP	Cle	Comb	%Rank	Allele	MHC	TAP	Cle	Comb	%Rank	Allele	MHC	TAP	Cle	Comb	%Rank	Allele	MHC	TAP	Cle	Comb	%Rank	Allele	MHC	TAP	Cle	Comb
0	14q	QLPPAYTN	HLA-A*01:01	0.028000	-1486000	0.313125	0.061303	50000000	HLA-A*02:01	0.054000	-1486000	0.313125	0.087303	50000000	HLA-A*03:01	0.024000	-1486000	0.313125	0.057303	50000000	HLA-A*24:02	0.040000	-1486000	0.313125	0.073303	50000000	HLA-A*26:01	0.014000	-1486000	0.313125	0.047303	50000000	HLA-B*07:02	0.013000	-1486000	0.313125	0.046303	50000000	HLA-B*08:01	0.024000	-1486000	0.313125	0.057303	50000000	HLA-B*27:05	0.015000	-1486000	0.313125	0.048303
N	Sequence Name	Peptide	Allele	MHC	TAP	Cle	Comb	%Rank	Allele	MHC	TAP	Cle	Comb	%Rank	Allele	MHC	TAP	Cle	Comb	%Rank	Allele	MHC	TAP	Cle	Comb	%Rank	Allele	MHC	TAP	Cle	Comb	%Rank	Allele	MHC	TAP	Cle	Comb	%Rank	Allele	MHC	TAP	Cle	Comb	%Rank	Allele	MHC	TAP	Cle	Comb
0	15q	LPPAYTNS	HLA-A*01:01	0.014000	-2804000	0.397398	0.033315	50000000	HLA-A*02:01	0.020000	-2804000	0.397398	0.039315	50000000	HLA-A*03:01	0.008000	-2804000	0.397398	0.027315	50000000	HLA-A*24:02	0.013000	-2804000	0.397398	0.032315	50000000	HLA-A*26:01	0.010000	-2804000	0.397398	0.029315	50000000	HLA-B*07:02	0.152000	-2804000	0.397398	0.171315	50000000	HLA-B*08:01	0.069000	-2804000	0.397398	0.088315	50000000	HLA-B*27:05	0.017000	-2804000	0.397398	0.036315
N	Sequence Name	Peptide	Allele	MHC	TAP	Cle	Comb	%Rank	Allele	MHC	TAP	Cle	Comb	%Rank	Allele	MHC	TAP	Cle	Comb	%Rank	Allele	MHC	TAP	Cle	Comb	%Rank	Allele	MHC	TAP	Cle	Comb	%Rank	Allele	MHC	TAP	Cle	Comb	%Rank	Allele	MHC	TAP	Cle	Comb	%Rank	Allele	MHC	TAP	Cle	Comb
0	16o	TQSYTNSF	HLA-A*01:01	0.079000	2716000	0.926038	0.355259	4000000	HLA-A*02:01	0.093000	2716000	0.926038	0.369259	9000000	HLA-A*03:01	0.055000	2716000	0.926038	0.331259	8000000	HLA-A*24:02	0.190000	2716000	0.926038	0.466259	3000000	HLA-A*26:01	0.089000	2716000	0.926038	0.365259	5000000	HLA-B*07:02	0.109000	2716000	0.926038	0.385259	5000000	HLA-B*08:01	0.118000	2716000	0.926038	0.394259	6000000	HLA-B*27:05	0.130000	2716000	0.926038	0.406259
N	Sequence Name	Peptide	Allele	MHC	TAP	Cle	Comb	%Rank	Allele	MHC	TAP	Cle	Comb	%Rank	Allele	MHC	TAP	Cle	Comb	%Rank	Allele	MHC	TAP	Cle	Comb	%Rank	Allele	MHC	TAP	Cle	Comb	%Rank	Allele	MHC	TAP	Cle	Comb	%Rank	Allele	MHC	TAP	Cle	Comb	%Rank	Allele	MHC	TAP	Cle	Comb
0	17o	QSYTNSFT	HLA-A*01:01	0.069000	-0.386000	0.066804	0.074381	50000000	HLA-A*02:01	0.055000	-0.386000	0.066804	0.060381	50000000	HLA-A*03:01	0.079000	-0.386000	0.066804	0.084381	50000000	HLA-A*24:02	0.017000	-0.386000	0.066804	0.022381	50000000	HLA-A*26:01	0.035000	-0.386000	0.066804	0.040381	50000000	HLA-B*07:02	0.039000	-0.386000	0.066804	0.044381	50000000	HLA-B*08:01	0.031000	-0.386000	0.066804	0.036381	50000000	HLA-B*27:05	0.034000	-0.386000	0.066804	0.039381
N	Sequence Name	Peptide	Allele	MHC	TAP	Cle	Comb	%Rank	Allele	MHC	TAP	Cle	Comb	%Rank	Allele	MHC	TAP	Cle	Comb	%Rank	Allele	MHC	TAP	Cle	Comb	%Rank	Allele	MHC	TAP	Cle	Comb	%Rank	Allele	MHC	TAP	Cle	Comb	%Rank	Allele	MHC	TAP	Cle	Comb	%Rank	Allele	MHC	TAP	Cle	Comb
0	18o	SYTNSFTR	HLA-A*01:01	0.022000	1630000	0.907167	0.266863	16000000	HLA-A*02:01	0.032000	1630000	0.907167	0.276863	32000000	HLA-A*03:01	0.083000	1630000	0.907167	0.327863	9000000	HLA-A*24:02	0.153000	1630000	0.907167	0.397863	5000000	HLA-A*26:01	0.045000	1630000	0.907167	0.289863	10000000	HLA-B*07:02	0.012000	1630000	0.907167	0.256863	32000000	HLA-B*08:01	0.034000	1630000	0.907167	0.278863	32000000	HLA-B*27:05	0.097000	1630000	0.907167	0.341863
N	Sequence Name	Peptide	Allele	MHC	TAP	Cle	Comb	%Rank	Allele	MHC	TAP	Cle	Comb	%Rank	Allele	MHC	TAP	Cle	Comb	%Rank	Allele	MHC	TAP	Cle	Comb	%Rank	Allele	MHC	TAP	Cle	Comb	%Rank	Allele	MHC	TAP	Cle	Comb	%Rank	Allele	MHC	TAP	Cle	Comb	%Rank	Allele	MHC	TAP	Cle	Comb
0	19q	DPFLGVYY	HLA-A*01:01	0.055000	2246000	0.945827	0.323961	6000000	HLA-A*02:01	0.017000	2246000	0.945827	0.285961	32000000	HLA-A*03:01	0.026000	2246000	0.945827	0.294961	16000000	HLA-A*24:02	0.010000	2246000	0.945827	0.278961	16000000	HLA-A*26:01	0.220000	2246000	0.945827	0.488961	2000000	HLA-B*07:02	0.104000	2246000	0.945827	0.372961	5000000	HLA-B*08:01	0.052000	2246000	0.945827	0.320961	16000000	HLA-B*27:05	0.049000	2246000	0.945827	0.317961
N	Sequence Name	Peptide	Allele	MHC	TAP	Cle	Comb	%Rank	Allele	MHC	TAP	Cle	Comb	%Rank	Allele	MHC	TAP	Cle	Comb	%Rank	Allele	MHC	TAP	Cle	Comb	%Rank	Allele	MHC	TAP	Cle	Comb	%Rank	Allele	MHC	TAP	Cle	Comb	%Rank	Allele	MHC	TAP	Cle	Comb	%Rank	Allele	MHC	TAP	Cle	Comb
0	20q	PFLGVYYH	HLA-A*01:01	0.020000	-0.724000	0.916984	0.208221	32000000	HLA-A*02:01	0.025000	-0.724000	0.916984	0.213221	32000000	HLA-A*03:01	0.040000	-0.724000	0.916984	0.228221	32000000	HLA-A*24:02	0.082000	-0.724000	0.916984	0.270221	16000000	HLA-A*26:01	0.008000	-0.724000	0.916984	0.196221	32000000	HLA-B*07:02	0.005000	-0.724000	0.916984	0.193221	32000000	HLA-B*08:01	0.017000	-0.724000	0.916984	0.205221	32000000	HLA-B*27:05	0.043000	-0.724000	0.916984	0.231221
N	Sequence Name	Peptide	Allele	MHC	TAP	Cle	Comb	%Rank	Allele	MHC	TAP	Cle	Comb	%Rank	Allele	MHC	TAP	Cle	Comb	%Rank	Allele	MHC	TAP	Cle	Comb	%Rank	Allele	MHC	TAP	Cle	Comb	%Rank	Allele	MHC	TAP	Cle	Comb	%Rank	Allele	MHC	TAP	Cle	Comb	%Rank	Allele	MHC	TAP	Cle	Comb
0	21q	FLGVYYHK	HLA-A*01:01	0.076000	-0.114000	0.964884	0.290249	10000000	HLA-A*02:01	0.146000	-0.114000	0.964884	0.360249	10000000	HLA-A*03:01	0.489000	-0.114000	0.964884	0.703249	0.800000	HLA-A*24:02	0.064000	-0.114000	0.964884	0.278249	16000000	HLA-A*26:01	0.030000	-0.114000	0.964884	0.244249	32000000	HLA-B*07:02	0.013000	-0.114000	0.964884	0.227249	32000000	HLA-B*08:01	0.106000	-0.114000	0.964884	0.320249	16000000	HLA-B*27:05	0.078000	-0.114000	0.964884	0.292249
N	Sequence Name	Peptide	Allele	MHC	TAP	Cle	Comb	%Rank	Allele	MHC	TAP	Cle	Comb	%Rank	Allele	MHC	TAP	Cle	Comb	%Rank	Allele	MHC	TAP	Cle	Comb	%Rank	Allele	MHC	TAP	Cle	Comb	%Rank	Allele	MHC	TAP	Cle	Comb	%Rank	Allele	MHC	TAP	Cle	Comb	%Rank	Allele	MHC	TAP	Cle	Comb
0	22o	DPFLDVYY	HLA-A*01:01	0.052000	2246000	0.952460	0.322453	6000000	HLA-A*02:01	0.013000	2246000	0.952460	0.283453	32000000	HLA-A*03:01	0.019000	2246000	0.952460	0.289454	16000000	HLA-A*24:02	0.009000	2246000	0.952460	0.279453	16000000	HLA-A*26:01	0.205000	2246000	0.952460	0.475453	2000000	HLA-B*07:02	0.077000	2246000	0.952460	0.347453	7000000	HLA-B*08:01	0.047000	2246000	0.952460	0.317454	16000000	HLA-B*27:05	0.041000	2246000	0.952460	0.311453
N	Sequence Name	Peptide	Allele	MHC	TAP	Cle	Comb	%Rank	Allele	MHC	TAP	Cle	Comb	%Rank	Allele	MHC	TAP	Cle	Comb	%Rank	Allele	MHC	TAP	Cle	Comb	%Rank	Allele	MHC	TAP	Cle	Comb	%Rank	Allele	MHC	TAP	Cle	Comb	%Rank	Allele	MHC	TAP	Cle	Comb	%Rank	Allele	MHC	TAP	Cle	Comb
0	23o	PFLDVYYH	HLA-A*01:01	0.023000	-0.724000	0.862765	0.199022	32000000	HLA-A*02:01	0.025000	-0.724000	0.862765	0.201022	32000000	HLA-A*03:01	0.036000	-0.724000	0.862765	0.212022	32000000	HLA-A*24:02	0.066000	-0.724000	0.862765	0.242022	32000000	HLA-A*26:01	0.009000	-0.724000	0.862765	0.185022	32000000	HLA-B*07:02	0.004000	-0.724000	0.862765	0.180022	50000000	HLA-B*08:01	0.015000	-0.724000	0.862765	0.191022	50000000	HLA-B*27:05	0.036000	-0.724000	0.862765	0.212022
N	Sequence Name	Peptide	Allele	MHC	TAP	Cle	Comb	%Rank	Allele	MHC	TAP	Cle	Comb	%Rank	Allele	MHC	TAP	Cle	Comb	%Rank	Allele	MHC	TAP	Cle	Comb	%Rank	Allele	MHC	TAP	Cle	Comb	%Rank	Allele	MHC	TAP	Cle	Comb	%Rank	Allele	MHC	TAP	Cle	Comb	%Rank	Allele	MHC	TAP	Cle	Comb
0	24o	FLDVYYHK	HLA-A*01:01	0.208000	-0.140000	0.966627	0.421991	2000000	HLA-A*02:01	0.211000	-0.140000	0.966627	0.424991	7000000	HLA-A*03:01	0.408000	-0.140000	0.966627	0.621991	1500000	HLA-A*24:02	0.041000	-0.140000	0.966627	0.254991	32000000	HLA-A*26:01	0.030000	-0.140000	0.966627	0.243991	32000000	HLA-B*07:02	0.013000	-0.140000	0.966627	0.226991	32000000	HLA-B*08:01	0.081000	-0.140000	0.966627	0.294991	16000000	HLA-B*27:05	0.092000	-0.140000	0.966627	0.305991
N	Sequence Name	Peptide	Allele	MHC	TAP	Cle	Comb	%Rank	Allele	MHC	TAP	Cle	Comb	%Rank	Allele	MHC	TAP	Cle	Comb	%Rank	Allele	MHC	TAP	Cle	Comb	%Rank	Allele	MHC	TAP	Cle	Comb	%Rank	Allele	MHC	TAP	Cle	Comb	%Rank	Allele	MHC	TAP	Cle	Comb	%Rank	Allele	MHC	TAP	Cle	Comb
0	25q	INLVRDLP	HLA-A*01:01	0.013000	-0.004000	0.033335	0.020400	50000000	HLA-A*02:01	0.007000	-0.004000	0.033335	0.014400	50000000	HLA-A*03:01	0.012000	-0.004000	0.033335	0.019400	50000000	HLA-A*24:02	0.011000	-0.004000	0.033335	0.018400	50000000	HLA-A*26:01	0.002000	-0.004000	0.033335	0.009400	50000000	HLA-B*07:02	0.011000	-0.004000	0.033335	0.018400	50000000	HLA-B*08:01	0.032000	-0.004000	0.033335	0.039400	50000000	HLA-B*27:05	0.026000	-0.004000	0.033335	0.033400
N	Sequence Name	Peptide	Allele	MHC	TAP	Cle	Comb	%Rank	Allele	MHC	TAP	Cle	Comb	%Rank	Allele	MHC	TAP	Cle	Comb	%Rank	Allele	MHC	TAP	Cle	Comb	%Rank	Allele	MHC	TAP	Cle	Comb	%Rank	Allele	MHC	TAP	Cle	Comb	%Rank	Allele	MHC	TAP	Cle	Comb	%Rank	Allele	MHC	TAP	Cle	Comb
0	26q	NLVRDLPQ	HLA-A*01:01	0.022000	0.290000	0.056910	0.042055	50000000	HLA-A*02:01	0.060000	0.290000	0.056910	0.080055	50000000	HLA-A*03:01	0.035000	0.290000	0.056910	0.055055	50000000	HLA-A*24:02	0.008000	0.290000	0.056910	0.028055	50000000	HLA-A*26:01	0.041000	0.290000	0.056910	0.061055	50000000	HLA-B*07:02	0.019000	0.290000	0.056910	0.039055	50000000	HLA-B*08:01	0.064000	0.290000	0.056910	0.084055	50000000	HLA-B*27:05	0.030000	0.290000	0.056910	0.050055
N	Sequence Name	Peptide	Allele	MHC	TAP	Cle	Comb	%Rank	Allele	MHC	TAP	Cle	Comb	%Rank	Allele	MHC	TAP	Cle	Comb	%Rank	Allele	MHC	TAP	Cle	Comb	%Rank	Allele	MHC	TAP	Cle	Comb	%Rank	Allele	MHC	TAP	Cle	Comb	%Rank	Allele	MHC	TAP	Cle	Comb	%Rank	Allele	MHC	TAP	Cle	Comb
0	27q	LVRDLPQG	HLA-A*01:01	0.025000	-1126000	0.205339	0.043051	50000000	HLA-A*02:01	0.020000	-1126000	0.205339	0.038051	50000000	HLA-A*03:01	0.036000	-1126000	0.205339	0.054051	50000000	HLA-A*24:02	0.006000	-1126000	0.205339	0.024051	50000000	HLA-A*26:01	0.020000	-1126000	0.205339	0.038051	50000000	HLA-B*07:02	0.048000	-1126000	0.205339	0.066051	50000000	HLA-B*08:01	0.050000	-1126000	0.205339	0.068051	50000000	HLA-B*27:05	0.020000	-1126000	0.205339	0.038051
N	Sequence Name	Peptide	Allele	MHC	TAP	Cle	Comb	%Rank	Allele	MHC	TAP	Cle	Comb	%Rank	Allele	MHC	TAP	Cle	Comb	%Rank	Allele	MHC	TAP	Cle	Comb	%Rank	Allele	MHC	TAP	Cle	Comb	%Rank	Allele	MHC	TAP	Cle	Comb	%Rank	Allele	MHC	TAP	Cle	Comb	%Rank	Allele	MHC	TAP	Cle	Comb
0	28o	INLGRDLP	HLA-A*01:01	0.013000	-0.004000	0.034134	0.020580	50000000	HLA-A*02:01	0.008000	-0.004000	0.034134	0.015580	50000000	HLA-A*03:01	0.011000	-0.004000	0.034134	0.018580	50000000	HLA-A*24:02	0.010000	-0.004000	0.034134	0.017580	50000000	HLA-A*26:01	0.003000	-0.004000	0.034134	0.010580	50000000	HLA-B*07:02	0.011000	-0.004000	0.034134	0.018580	50000000	HLA-B*08:01	0.025000	-0.004000	0.034134	0.032580	50000000	HLA-B*27:05	0.026000	-0.004000	0.034134	0.033580
N	Sequence Name	Peptide	Allele	MHC	TAP	Cle	Comb	%Rank	Allele	MHC	TAP	Cle	Comb	%Rank	Allele	MHC	TAP	Cle	Comb	%Rank	Allele	MHC	TAP	Cle	Comb	%Rank	Allele	MHC	TAP	Cle	Comb	%Rank	Allele	MHC	TAP	Cle	Comb	%Rank	Allele	MHC	TAP	Cle	Comb	%Rank	Allele	MHC	TAP	Cle	Comb
0	29o	NLGRDLPQ	HLA-A*01:01	0.030000	-0.192000	0.078941	0.042962	50000000	HLA-A*02:01	0.046000	-0.192000	0.078941	0.058962	50000000	HLA-A*03:01	0.034000	-0.192000	0.078941	0.046962	50000000	HLA-A*24:02	0.008000	-0.192000	0.078941	0.020962	50000000	HLA-A*26:01	0.015000	-0.192000	0.078941	0.027962	50000000	HLA-B*07:02	0.013000	-0.192000	0.078941	0.025962	50000000	HLA-B*08:01	0.056000	-0.192000	0.078941	0.068962	50000000	HLA-B*27:05	0.021000	-0.192000	0.078941	0.033962
N	Sequence Name	Peptide	Allele	MHC	TAP	Cle	Comb	%Rank	Allele	MHC	TAP	Cle	Comb	%Rank	Allele	MHC	TAP	Cle	Comb	%Rank	Allele	MHC	TAP	Cle	Comb	%Rank	Allele	MHC	TAP	Cle	Comb	%Rank	Allele	MHC	TAP	Cle	Comb	%Rank	Allele	MHC	TAP	Cle	Comb	%Rank	Allele	MHC	TAP	Cle	Comb
0	30o	LGRDLPQG	HLA-A*01:01	0.014000	-1454000	0.151892	0.011826	50000000	HLA-A*02:01	0.009000	-1454000	0.151892	0.006826	50000000	HLA-A*03:01	0.014000	-1454000	0.151892	0.011826	50000000	HLA-A*24:02	0.005000	-1454000	0.151892	0.002826	50000000	HLA-A*26:01	0.005000	-1454000	0.151892	0.002826	50000000	HLA-B*07:02	0.027000	-1454000	0.151892	0.024826	50000000	HLA-B*08:01	0.039000	-1454000	0.151892	0.036826	50000000	HLA-B*27:05	0.019000	-1454000	0.151892	0.016826
N	Sequence Name	Peptide	Allele	MHC	TAP	Cle	Comb	%Rank	Allele	MHC	TAP	Cle	Comb	%Rank	Allele	MHC	TAP	Cle	Comb	%Rank	Allele	MHC	TAP	Cle	Comb	%Rank	Allele	MHC	TAP	Cle	Comb	%Rank	Allele	MHC	TAP	Cle	Comb	%Rank	Allele	MHC	TAP	Cle	Comb	%Rank	Allele	MHC	TAP	Cle	Comb
0	31q	NLVRDLPQ	HLA-A*01:01	0.022000	0.290000	0.056910	0.042055	50000000	HLA-A*02:01	0.060000	0.290000	0.056910	0.080055	50000000	HLA-A*03:01	0.035000	0.290000	0.056910	0.055055	50000000	HLA-A*24:02	0.008000	0.290000	0.056910	0.028055	50000000	HLA-A*26:01	0.041000	0.290000	0.056910	0.061055	50000000	HLA-B*07:02	0.019000	0.290000	0.056910	0.039055	50000000	HLA-B*08:01	0.064000	0.290000	0.056910	0.084055	50000000	HLA-B*27:05	0.030000	0.290000	0.056910	0.050055
N	Sequence Name	Peptide	Allele	MHC	TAP	Cle	Comb	%Rank	Allele	MHC	TAP	Cle	Comb	%Rank	Allele	MHC	TAP	Cle	Comb	%Rank	Allele	MHC	TAP	Cle	Comb	%Rank	Allele	MHC	TAP	Cle	Comb	%Rank	Allele	MHC	TAP	Cle	Comb	%Rank	Allele	MHC	TAP	Cle	Comb	%Rank	Allele	MHC	TAP	Cle	Comb
0	32q	LVRDLPQG	HLA-A*01:01	0.025000	-1126000	0.205339	0.043051	50000000	HLA-A*02:01	0.020000	-1126000	0.205339	0.038051	50000000	HLA-A*03:01	0.036000	-1126000	0.205339	0.054051	50000000	HLA-A*24:02	0.006000	-1126000	0.205339	0.024051	50000000	HLA-A*26:01	0.020000	-1126000	0.205339	0.038051	50000000	HLA-B*07:02	0.048000	-1126000	0.205339	0.066051	50000000	HLA-B*08:01	0.050000	-1126000	0.205339	0.068051	50000000	HLA-B*27:05	0.020000	-1126000	0.205339	0.038051
N	Sequence Name	Peptide	Allele	MHC	TAP	Cle	Comb	%Rank	Allele	MHC	TAP	Cle	Comb	%Rank	Allele	MHC	TAP	Cle	Comb	%Rank	Allele	MHC	TAP	Cle	Comb	%Rank	Allele	MHC	TAP	Cle	Comb	%Rank	Allele	MHC	TAP	Cle	Comb	%Rank	Allele	MHC	TAP	Cle	Comb	%Rank	Allele	MHC	TAP	Cle	Comb
0	33q	VRDLPQGF	HLA-A*01:01	0.056000	2546000	0.783896	0.296027	9000000	HLA-A*02:01	0.022000	2546000	0.783896	0.262027	32000000	HLA-A*03:01	0.020000	2546000	0.783896	0.260027	32000000	HLA-A*24:02	0.044000	2546000	0.783896	0.284027	16000000	HLA-A*26:01	0.009000	2546000	0.783896	0.249027	32000000	HLA-B*07:02	0.030000	2546000	0.783896	0.270027	32000000	HLA-B*08:01	0.031000	2546000	0.783896	0.271027	32000000	HLA-B*27:05	0.240000	2546000	0.783896	0.480027
N	Sequence Name	Peptide	Allele	MHC	TAP	Cle	Comb	%Rank	Allele	MHC	TAP	Cle	Comb	%Rank	Allele	MHC	TAP	Cle	Comb	%Rank	Allele	MHC	TAP	Cle	Comb	%Rank	Allele	MHC	TAP	Cle	Comb	%Rank	Allele	MHC	TAP	Cle	Comb	%Rank	Allele	MHC	TAP	Cle	Comb	%Rank	Allele	MHC	TAP	Cle	Comb
0	34o	NLGRDLPQ	HLA-A*01:01	0.030000	-0.192000	0.078941	0.042962	50000000	HLA-A*02:01	0.046000	-0.192000	0.078941	0.058962	50000000	HLA-A*03:01	0.034000	-0.192000	0.078941	0.046962	50000000	HLA-A*24:02	0.008000	-0.192000	0.078941	0.020962	50000000	HLA-A*26:01	0.015000	-0.192000	0.078941	0.027962	50000000	HLA-B*07:02	0.013000	-0.192000	0.078941	0.025962	50000000	HLA-B*08:01	0.056000	-0.192000	0.078941	0.068962	50000000	HLA-B*27:05	0.021000	-0.192000	0.078941	0.033962
N	Sequence Name	Peptide	Allele	MHC	TAP	Cle	Comb	%Rank	Allele	MHC	TAP	Cle	Comb	%Rank	Allele	MHC	TAP	Cle	Comb	%Rank	Allele	MHC	TAP	Cle	Comb	%Rank	Allele	MHC	TAP	Cle	Comb	%Rank	Allele	MHC	TAP	Cle	Comb	%Rank	Allele	MHC	TAP	Cle	Comb	%Rank	Allele	MHC	TAP	Cle	Comb
0	35o	LGRDLPQG	HLA-A*01:01	0.014000	-1454000	0.151892	0.011826	50000000	HLA-A*02:01	0.009000	-1454000	0.151892	0.006826	50000000	HLA-A*03:01	0.014000	-1454000	0.151892	0.011826	50000000	HLA-A*24:02	0.005000	-1454000	0.151892	0.002826	50000000	HLA-A*26:01	0.005000	-1454000	0.151892	0.002826	50000000	HLA-B*07:02	0.027000	-1454000	0.151892	0.024826	50000000	HLA-B*08:01	0.039000	-1454000	0.151892	0.036826	50000000	HLA-B*27:05	0.019000	-1454000	0.151892	0.016826
N	Sequence Name	Peptide	Allele	MHC	TAP	Cle	Comb	%Rank	Allele	MHC	TAP	Cle	Comb	%Rank	Allele	MHC	TAP	Cle	Comb	%Rank	Allele	MHC	TAP	Cle	Comb	%Rank	Allele	MHC	TAP	Cle	Comb	%Rank	Allele	MHC	TAP	Cle	Comb	%Rank	Allele	MHC	TAP	Cle	Comb	%Rank	Allele	MHC	TAP	Cle	Comb
0	36o	GRDLPQGF	HLA-A*01:01	0.037000	2392000	0.554481	0.221558	32000000	HLA-A*02:01	0.017000	2392000	0.554481	0.201558	32000000	HLA-A*03:01	0.016000	2392000	0.554481	0.200558	32000000	HLA-A*24:02	0.030000	2392000	0.554481	0.214558	32000000	HLA-A*26:01	0.007000	2392000	0.554481	0.191558	32000000	HLA-B*07:02	0.021000	2392000	0.554481	0.205558	32000000	HLA-B*08:01	0.022000	2392000	0.554481	0.206558	32000000	HLA-B*27:05	0.301000	2392000	0.554481	0.485558
N	Sequence Name	Peptide	Allele	MHC	TAP	Cle	Comb	%Rank	Allele	MHC	TAP	Cle	Comb	%Rank	Allele	MHC	TAP	Cle	Comb	%Rank	Allele	MHC	TAP	Cle	Comb	%Rank	Allele	MHC	TAP	Cle	Comb	%Rank	Allele	MHC	TAP	Cle	Comb	%Rank	Allele	MHC	TAP	Cle	Comb	%Rank	Allele	MHC	TAP	Cle	Comb
0	37q	DYSVLYNS	HLA-A*01:01	0.017000	-2422000	0.198691	0.001155	50000000	HLA-A*02:01	0.013000	-2422000	0.198691	-0.002845	50000000	HLA-A*03:01	0.011000	-2422000	0.198691	-0.004845	50000000	HLA-A*24:02	0.069000	-2422000	0.198691	0.053155	50000000	HLA-A*26:01	0.019000	-2422000	0.198691	0.003155	50000000	HLA-B*07:02	0.006000	-2422000	0.198691	-0.009845	50000000	HLA-B*08:01	0.024000	-2422000	0.198691	0.008155	50000000	HLA-B*27:05	0.021000	-2422000	0.198691	0.005155
N	Sequence Name	Peptide	Allele	MHC	TAP	Cle	Comb	%Rank	Allele	MHC	TAP	Cle	Comb	%Rank	Allele	MHC	TAP	Cle	Comb	%Rank	Allele	MHC	TAP	Cle	Comb	%Rank	Allele	MHC	TAP	Cle	Comb	%Rank	Allele	MHC	TAP	Cle	Comb	%Rank	Allele	MHC	TAP	Cle	Comb	%Rank	Allele	MHC	TAP	Cle	Comb
0	38q	YSVLYNSA	HLA-A*01:01	0.097000	-0.440000	0.640998	0.230225	32000000	HLA-A*02:01	0.163000	-0.440000	0.640998	0.296225	16000000	HLA-A*03:01	0.035000	-0.440000	0.640998	0.168225	50000000	HLA-A*24:02	0.029000	-0.440000	0.640998	0.162225	50000000	HLA-A*26:01	0.109000	-0.440000	0.640998	0.242225	32000000	HLA-B*07:02	0.106000	-0.440000	0.640998	0.239225	32000000	HLA-B*08:01	0.166000	-0.440000	0.640998	0.299225	16000000	HLA-B*27:05	0.053000	-0.440000	0.640998	0.186225
N	Sequence Name	Peptide	Allele	MHC	TAP	Cle	Comb	%Rank	Allele	MHC	TAP	Cle	Comb	%Rank	Allele	MHC	TAP	Cle	Comb	%Rank	Allele	MHC	TAP	Cle	Comb	%Rank	Allele	MHC	TAP	Cle	Comb	%Rank	Allele	MHC	TAP	Cle	Comb	%Rank	Allele	MHC	TAP	Cle	Comb	%Rank	Allele	MHC	TAP	Cle	Comb
0	39q	SVLYNSAS	HLA-A*01:01	0.028000	-2026000	0.175273	0.016786	50000000	HLA-A*02:01	0.078000	-2026000	0.175273	0.066786	50000000	HLA-A*03:01	0.066000	-2026000	0.175273	0.054786	50000000	HLA-A*24:02	0.016000	-2026000	0.175273	0.004786	50000000	HLA-A*26:01	0.054000	-2026000	0.175273	0.042786	50000000	HLA-B*07:02	0.083000	-2026000	0.175273	0.071786	50000000	HLA-B*08:01	0.087000	-2026000	0.175273	0.075786	50000000	HLA-B*27:05	0.031000	-2026000	0.175273	0.019786
N	Sequence Name	Peptide	Allele	MHC	TAP	Cle	Comb	%Rank	Allele	MHC	TAP	Cle	Comb	%Rank	Allele	MHC	TAP	Cle	Comb	%Rank	Allele	MHC	TAP	Cle	Comb	%Rank	Allele	MHC	TAP	Cle	Comb	%Rank	Allele	MHC	TAP	Cle	Comb	%Rank	Allele	MHC	TAP	Cle	Comb	%Rank	Allele	MHC	TAP	Cle	Comb
0	40o	DYSVLYNF	HLA-A*01:01	0.036000	2358000	0.796812	0.274233	16000000	HLA-A*02:01	0.023000	2358000	0.796812	0.261233	32000000	HLA-A*03:01	0.011000	2358000	0.796812	0.249233	32000000	HLA-A*24:02	0.487000	2358000	0.796812	0.725233	0.400000	HLA-A*26:01	0.066000	2358000	0.796812	0.304233	9000000	HLA-B*07:02	0.017000	2358000	0.796812	0.255233	32000000	HLA-B*08:01	0.048000	2358000	0.796812	0.286233	32000000	HLA-B*27:05	0.043000	2358000	0.796812	0.281233
N	Sequence Name	Peptide	Allele	MHC	TAP	Cle	Comb	%Rank	Allele	MHC	TAP	Cle	Comb	%Rank	Allele	MHC	TAP	Cle	Comb	%Rank	Allele	MHC	TAP	Cle	Comb	%Rank	Allele	MHC	TAP	Cle	Comb	%Rank	Allele	MHC	TAP	Cle	Comb	%Rank	Allele	MHC	TAP	Cle	Comb	%Rank	Allele	MHC	TAP	Cle	Comb
0	41o	YSVLYNFA	HLA-A*01:01	0.122000	-0.440000	0.342210	0.187997	32000000	HLA-A*02:01	0.243000	-0.440000	0.342210	0.308997	16000000	HLA-A*03:01	0.042000	-0.440000	0.342210	0.107997	50000000	HLA-A*24:02	0.036000	-0.440000	0.342210	0.101997	50000000	HLA-A*26:01	0.094000	-0.440000	0.342210	0.159997	50000000	HLA-B*07:02	0.059000	-0.440000	0.342210	0.124997	50000000	HLA-B*08:01	0.112000	-0.440000	0.342210	0.177997	50000000	HLA-B*27:05	0.053000	-0.440000	0.342210	0.118997
N	Sequence Name	Peptide	Allele	MHC	TAP	Cle	Comb	%Rank	Allele	MHC	TAP	Cle	Comb	%Rank	Allele	MHC	TAP	Cle	Comb	%Rank	Allele	MHC	TAP	Cle	Comb	%Rank	Allele	MHC	TAP	Cle	Comb	%Rank	Allele	MHC	TAP	Cle	Comb	%Rank	Allele	MHC	TAP	Cle	Comb	%Rank	Allele	MHC	TAP	Cle	Comb
0	42o	SVLYNFAP	HLA-A*01:01	0.026000	0.324000	0.109047	0.058636	50000000	HLA-A*02:01	0.078000	0.324000	0.109047	0.110636	50000000	HLA-A*03:01	0.049000	0.324000	0.109047	0.081636	50000000	HLA-A*24:02	0.023000	0.324000	0.109047	0.055636	50000000	HLA-A*26:01	0.030000	0.324000	0.109047	0.062636	50000000	HLA-B*07:02	0.046000	0.324000	0.109047	0.078636	50000000	HLA-B*08:01	0.086000	0.324000	0.109047	0.118636	50000000	HLA-B*27:05	0.035000	0.324000	0.109047	0.067636
N	Sequence Name	Peptide	Allele	MHC	TAP	Cle	Comb	%Rank	Allele	MHC	TAP	Cle	Comb	%Rank	Allele	MHC	TAP	Cle	Comb	%Rank	Allele	MHC	TAP	Cle	Comb	%Rank	Allele	MHC	TAP	Cle	Comb	%Rank	Allele	MHC	TAP	Cle	Comb	%Rank	Allele	MHC	TAP	Cle	Comb	%Rank	Allele	MHC	TAP	Cle	Comb
0	43q	VLYNSASF	HLA-A*01:01	0.081000	2960000	0.899216	0.357324	4000000	HLA-A*02:01	0.296000	2960000	0.899216	0.572324	4000000	HLA-A*03:01	0.308000	2960000	0.899216	0.584324	2000000	HLA-A*24:02	0.303000	2960000	0.899216	0.579324	1500000	HLA-A*26:01	0.150000	2960000	0.899216	0.426324	3000000	HLA-B*07:02	0.163000	2960000	0.899216	0.439324	3000000	HLA-B*08:01	0.214000	2960000	0.899216	0.490324	3000000	HLA-B*27:05	0.093000	2960000	0.899216	0.369324
N	Sequence Name	Peptide	Allele	MHC	TAP	Cle	Comb	%Rank	Allele	MHC	TAP	Cle	Comb	%Rank	Allele	MHC	TAP	Cle	Comb	%Rank	Allele	MHC	TAP	Cle	Comb	%Rank	Allele	MHC	TAP	Cle	Comb	%Rank	Allele	MHC	TAP	Cle	Comb	%Rank	Allele	MHC	TAP	Cle	Comb	%Rank	Allele	MHC	TAP	Cle	Comb
0	44q	LYNSASFS	HLA-A*01:01	0.034000	-2228000	0.174442	0.017549	50000000	HLA-A*02:01	0.021000	-2228000	0.174442	0.004549	50000000	HLA-A*03:01	0.047000	-2228000	0.174442	0.030549	50000000	HLA-A*24:02	0.118000	-2228000	0.174442	0.101549	50000000	HLA-A*26:01	0.012000	-2228000	0.174442	-0.004451	50000000	HLA-B*07:02	0.016000	-2228000	0.174442	-0.000451	50000000	HLA-B*08:01	0.024000	-2228000	0.174442	0.007549	50000000	HLA-B*27:05	0.035000	-2228000	0.174442	0.018549
N	Sequence Name	Peptide	Allele	MHC	TAP	Cle	Comb	%Rank	Allele	MHC	TAP	Cle	Comb	%Rank	Allele	MHC	TAP	Cle	Comb	%Rank	Allele	MHC	TAP	Cle	Comb	%Rank	Allele	MHC	TAP	Cle	Comb	%Rank	Allele	MHC	TAP	Cle	Comb	%Rank	Allele	MHC	TAP	Cle	Comb	%Rank	Allele	MHC	TAP	Cle	Comb
0	45q	YNSASFST	HLA-A*01:01	0.036000	-0.980000	0.371005	0.094976	50000000	HLA-A*02:01	0.052000	-0.980000	0.371005	0.110976	50000000	HLA-A*03:01	0.015000	-0.980000	0.371005	0.073976	50000000	HLA-A*24:02	0.021000	-0.980000	0.371005	0.079976	50000000	HLA-A*26:01	0.021000	-0.980000	0.371005	0.079976	50000000	HLA-B*07:02	0.054000	-0.980000	0.371005	0.112976	50000000	HLA-B*08:01	0.071000	-0.980000	0.371005	0.129976	50000000	HLA-B*27:05	0.036000	-0.980000	0.371005	0.094976
N	Sequence Name	Peptide	Allele	MHC	TAP	Cle	Comb	%Rank	Allele	MHC	TAP	Cle	Comb	%Rank	Allele	MHC	TAP	Cle	Comb	%Rank	Allele	MHC	TAP	Cle	Comb	%Rank	Allele	MHC	TAP	Cle	Comb	%Rank	Allele	MHC	TAP	Cle	Comb	%Rank	Allele	MHC	TAP	Cle	Comb	%Rank	Allele	MHC	TAP	Cle	Comb
0	46o	VLYNFAPF	HLA-A*01:01	0.102000	2960000	0.846254	0.366407	4000000	HLA-A*02:01	0.394000	2960000	0.846254	0.658407	3000000	HLA-A*03:01	0.276000	2960000	0.846254	0.540407	3000000	HLA-A*24:02	0.348000	2960000	0.846254	0.612407	1000000	HLA-A*26:01	0.183000	2960000	0.846254	0.447407	3000000	HLA-B*07:02	0.159000	2960000	0.846254	0.423407	3000000	HLA-B*08:01	0.284000	2960000	0.846254	0.548407	2000000	HLA-B*27:05	0.129000	2960000	0.846254	0.393407
N	Sequence Name	Peptide	Allele	MHC	TAP	Cle	Comb	%Rank	Allele	MHC	TAP	Cle	Comb	%Rank	Allele	MHC	TAP	Cle	Comb	%Rank	Allele	MHC	TAP	Cle	Comb	%Rank	Allele	MHC	TAP	Cle	Comb	%Rank	Allele	MHC	TAP	Cle	Comb	%Rank	Allele	MHC	TAP	Cle	Comb	%Rank	Allele	MHC	TAP	Cle	Comb
0	47o	LYNFAPFF	HLA-A*01:01	0.069000	2552000	0.893958	0.333941	5000000	HLA-A*02:01	0.054000	2552000	0.893958	0.318941	16000000	HLA-A*03:01	0.049000	2552000	0.893958	0.313941	10000000	HLA-A*24:02	0.706000	2552000	0.893958	0.970940	0.050000	HLA-A*26:01	0.037000	2552000	0.893958	0.301941	9000000	HLA-B*07:02	0.038000	2552000	0.893958	0.302941	16000000	HLA-B*08:01	0.058000	2552000	0.893958	0.322941	16000000	HLA-B*27:05	0.079000	2552000	0.893958	0.343941
N	Sequence Name	Peptide	Allele	MHC	TAP	Cle	Comb	%Rank	Allele	MHC	TAP	Cle	Comb	%Rank	Allele	MHC	TAP	Cle	Comb	%Rank	Allele	MHC	TAP	Cle	Comb	%Rank	Allele	MHC	TAP	Cle	Comb	%Rank	Allele	MHC	TAP	Cle	Comb	%Rank	Allele	MHC	TAP	Cle	Comb	%Rank	Allele	MHC	TAP	Cle	Comb
0	48o	YNFAPFFA	HLA-A*01:01	0.051000	-0.578000	0.384562	0.123076	50000000	HLA-A*02:01	0.276000	-0.578000	0.384562	0.348076	10000000	HLA-A*03:01	0.058000	-0.578000	0.384562	0.130076	50000000	HLA-A*24:02	0.049000	-0.578000	0.384562	0.121076	50000000	HLA-A*26:01	0.035000	-0.578000	0.384562	0.107076	50000000	HLA-B*07:02	0.053000	-0.578000	0.384562	0.125076	50000000	HLA-B*08:01	0.104000	-0.578000	0.384562	0.176076	50000000	HLA-B*27:05	0.082000	-0.578000	0.384562	0.154076
N	Sequence Name	Peptide	Allele	MHC	TAP	Cle	Comb	%Rank	Allele	MHC	TAP	Cle	Comb	%Rank	Allele	MHC	TAP	Cle	Comb	%Rank	Allele	MHC	TAP	Cle	Comb	%Rank	Allele	MHC	TAP	Cle	Comb	%Rank	Allele	MHC	TAP	Cle	Comb	%Rank	Allele	MHC	TAP	Cle	Comb	%Rank	Allele	MHC	TAP	Cle	Comb
0	49q	YNSASFST	HLA-A*01:01	0.036000	-0.980000	0.371005	0.094976	50000000	HLA-A*02:01	0.052000	-0.980000	0.371005	0.110976	50000000	HLA-A*03:01	0.015000	-0.980000	0.371005	0.073976	50000000	HLA-A*24:02	0.021000	-0.980000	0.371005	0.079976	50000000	HLA-A*26:01	0.021000	-0.980000	0.371005	0.079976	50000000	HLA-B*07:02	0.054000	-0.980000	0.371005	0.112976	50000000	HLA-B*08:01	0.071000	-0.980000	0.371005	0.129976	50000000	HLA-B*27:05	0.036000	-0.980000	0.371005	0.094976
N	Sequence Name	Peptide	Allele	MHC	TAP	Cle	Comb	%Rank	Allele	MHC	TAP	Cle	Comb	%Rank	Allele	MHC	TAP	Cle	Comb	%Rank	Allele	MHC	TAP	Cle	Comb	%Rank	Allele	MHC	TAP	Cle	Comb	%Rank	Allele	MHC	TAP	Cle	Comb	%Rank	Allele	MHC	TAP	Cle	Comb	%Rank	Allele	MHC	TAP	Cle	Comb
0	50q	NSASFSTF	HLA-A*01:01	0.228000	2894000	0.846011	0.490702	1500000	HLA-A*02:01	0.077000	2894000	0.846011	0.339702	16000000	HLA-A*03:01	0.071000	2894000	0.846011	0.333702	8000000	HLA-A*24:02	0.289000	2894000	0.846011	0.551702	2000000	HLA-A*26:01	0.374000	2894000	0.846011	0.636702	0.800000	HLA-B*07:02	0.156000	2894000	0.846011	0.418702	4000000	HLA-B*08:01	0.162000	2894000	0.846011	0.424702	5000000	HLA-B*27:05	0.069000	2894000	0.846011	0.331702
N	Sequence Name	Peptide	Allele	MHC	TAP	Cle	Comb	%Rank	Allele	MHC	TAP	Cle	Comb	%Rank	Allele	MHC	TAP	Cle	Comb	%Rank	Allele	MHC	TAP	Cle	Comb	%Rank	Allele	MHC	TAP	Cle	Comb	%Rank	Allele	MHC	TAP	Cle	Comb	%Rank	Allele	MHC	TAP	Cle	Comb	%Rank	Allele	MHC	TAP	Cle	Comb
0	51q	SASFSTFK	HLA-A*01:01	0.114000	0.590000	0.727816	0.292509	9000000	HLA-A*02:01	0.040000	0.590000	0.727816	0.218509	32000000	HLA-A*03:01	0.625000	0.590000	0.727816	0.803509	0.400000	HLA-A*24:02	0.022000	0.590000	0.727816	0.200509	32000000	HLA-A*26:01	0.071000	0.590000	0.727816	0.249509	32000000	HLA-B*07:02	0.034000	0.590000	0.727816	0.212509	32000000	HLA-B*08:01	0.050000	0.590000	0.727816	0.228509	32000000	HLA-B*27:05	0.079000	0.590000	0.727816	0.257509
N	Sequence Name	Peptide	Allele	MHC	TAP	Cle	Comb	%Rank	Allele	MHC	TAP	Cle	Comb	%Rank	Allele	MHC	TAP	Cle	Comb	%Rank	Allele	MHC	TAP	Cle	Comb	%Rank	Allele	MHC	TAP	Cle	Comb	%Rank	Allele	MHC	TAP	Cle	Comb	%Rank	Allele	MHC	TAP	Cle	Comb	%Rank	Allele	MHC	TAP	Cle	Comb
0	52o	YNFAPFFA	HLA-A*01:01	0.051000	-0.578000	0.384562	0.123076	50000000	HLA-A*02:01	0.276000	-0.578000	0.384562	0.348076	10000000	HLA-A*03:01	0.058000	-0.578000	0.384562	0.130076	50000000	HLA-A*24:02	0.049000	-0.578000	0.384562	0.121076	50000000	HLA-A*26:01	0.035000	-0.578000	0.384562	0.107076	50000000	HLA-B*07:02	0.053000	-0.578000	0.384562	0.125076	50000000	HLA-B*08:01	0.104000	-0.578000	0.384562	0.176076	50000000	HLA-B*27:05	0.082000	-0.578000	0.384562	0.154076
N	Sequence Name	Peptide	Allele	MHC	TAP	Cle	Comb	%Rank	Allele	MHC	TAP	Cle	Comb	%Rank	Allele	MHC	TAP	Cle	Comb	%Rank	Allele	MHC	TAP	Cle	Comb	%Rank	Allele	MHC	TAP	Cle	Comb	%Rank	Allele	MHC	TAP	Cle	Comb	%Rank	Allele	MHC	TAP	Cle	Comb	%Rank	Allele	MHC	TAP	Cle	Comb
0	53o	NFAPFFAF	HLA-A*01:01	0.097000	2916000	0.877380	0.367310	4000000	HLA-A*02:01	0.102000	2916000	0.877380	0.372310	9000000	HLA-A*03:01	0.052000	2916000	0.877380	0.322311	9000000	HLA-A*24:02	0.554000	2916000	0.877380	0.824311	0.200000	HLA-A*26:01	0.168000	2916000	0.877380	0.438311	3000000	HLA-B*07:02	0.097000	2916000	0.877380	0.367310	6000000	HLA-B*08:01	0.221000	2916000	0.877380	0.491311	3000000	HLA-B*27:05	0.124000	2916000	0.877380	0.394310
N	Sequence Name	Peptide	Allele	MHC	TAP	Cle	Comb	%Rank	Allele	MHC	TAP	Cle	Comb	%Rank	Allele	MHC	TAP	Cle	Comb	%Rank	Allele	MHC	TAP	Cle	Comb	%Rank	Allele	MHC	TAP	Cle	Comb	%Rank	Allele	MHC	TAP	Cle	Comb	%Rank	Allele	MHC	TAP	Cle	Comb	%Rank	Allele	MHC	TAP	Cle	Comb
0	54o	FAPFFAFK	HLA-A*01:01	0.111000	0.250000	0.871772	0.313399	7000000	HLA-A*02:01	0.120000	0.250000	0.871772	0.322399	16000000	HLA-A*03:01	0.288000	0.250000	0.871772	0.490399	3000000	HLA-A*24:02	0.089000	0.250000	0.871772	0.291399	16000000	HLA-A*26:01	0.133000	0.250000	0.871772	0.335399	6000000	HLA-B*07:02	0.035000	0.250000	0.871772	0.237399	32000000	HLA-B*08:01	0.110000	0.250000	0.871772	0.312399	16000000	HLA-B*27:05	0.068000	0.250000	0.871772	0.270399
N	Sequence Name	Peptide	Allele	MHC	TAP	Cle	Comb	%Rank	Allele	MHC	TAP	Cle	Comb	%Rank	Allele	MHC	TAP	Cle	Comb	%Rank	Allele	MHC	TAP	Cle	Comb	%Rank	Allele	MHC	TAP	Cle	Comb	%Rank	Allele	MHC	TAP	Cle	Comb	%Rank	Allele	MHC	TAP	Cle	Comb	%Rank	Allele	MHC	TAP	Cle	Comb
0	55q	NSASFSTF	HLA-A*01:01	0.228000	2894000	0.846011	0.490702	1500000	HLA-A*02:01	0.077000	2894000	0.846011	0.339702	16000000	HLA-A*03:01	0.071000	2894000	0.846011	0.333702	8000000	HLA-A*24:02	0.289000	2894000	0.846011	0.551702	2000000	HLA-A*26:01	0.374000	2894000	0.846011	0.636702	0.800000	HLA-B*07:02	0.156000	2894000	0.846011	0.418702	4000000	HLA-B*08:01	0.162000	2894000	0.846011	0.424702	5000000	HLA-B*27:05	0.069000	2894000	0.846011	0.331702
N	Sequence Name	Peptide	Allele	MHC	TAP	Cle	Comb	%Rank	Allele	MHC	TAP	Cle	Comb	%Rank	Allele	MHC	TAP	Cle	Comb	%Rank	Allele	MHC	TAP	Cle	Comb	%Rank	Allele	MHC	TAP	Cle	Comb	%Rank	Allele	MHC	TAP	Cle	Comb	%Rank	Allele	MHC	TAP	Cle	Comb	%Rank	Allele	MHC	TAP	Cle	Comb
0	56q	SASFSTFK	HLA-A*01:01	0.114000	0.590000	0.727816	0.292509	9000000	HLA-A*02:01	0.040000	0.590000	0.727816	0.218509	32000000	HLA-A*03:01	0.625000	0.590000	0.727816	0.803509	0.400000	HLA-A*24:02	0.022000	0.590000	0.727816	0.200509	32000000	HLA-A*26:01	0.071000	0.590000	0.727816	0.249509	32000000	HLA-B*07:02	0.034000	0.590000	0.727816	0.212509	32000000	HLA-B*08:01	0.050000	0.590000	0.727816	0.228509	32000000	HLA-B*27:05	0.079000	0.590000	0.727816	0.257509
N	Sequence Name	Peptide	Allele	MHC	TAP	Cle	Comb	%Rank	Allele	MHC	TAP	Cle	Comb	%Rank	Allele	MHC	TAP	Cle	Comb	%Rank	Allele	MHC	TAP	Cle	Comb	%Rank	Allele	MHC	TAP	Cle	Comb	%Rank	Allele	MHC	TAP	Cle	Comb	%Rank	Allele	MHC	TAP	Cle	Comb	%Rank	Allele	MHC	TAP	Cle	Comb
0	57q	ASFSTFKC	HLA-A*01:01	0.065000	0.590000	0.176163	0.119387	50000000	HLA-A*02:01	0.072000	0.590000	0.176163	0.126387	50000000	HLA-A*03:01	0.092000	0.590000	0.176163	0.146387	50000000	HLA-A*24:02	0.033000	0.590000	0.176163	0.087387	50000000	HLA-A*26:01	0.020000	0.590000	0.176163	0.074387	50000000	HLA-B*07:02	0.035000	0.590000	0.176163	0.089387	50000000	HLA-B*08:01	0.034000	0.590000	0.176163	0.088387	50000000	HLA-B*27:05	0.052000	0.590000	0.176163	0.106387
N	Sequence Name	Peptide	Allele	MHC	TAP	Cle	Comb	%Rank	Allele	MHC	TAP	Cle	Comb	%Rank	Allele	MHC	TAP	Cle	Comb	%Rank	Allele	MHC	TAP	Cle	Comb	%Rank	Allele	MHC	TAP	Cle	Comb	%Rank	Allele	MHC	TAP	Cle	Comb	%Rank	Allele	MHC	TAP	Cle	Comb	%Rank	Allele	MHC	TAP	Cle	Comb
0	58o	NFAPFFAF	HLA-A*01:01	0.097000	2916000	0.877380	0.367310	4000000	HLA-A*02:01	0.102000	2916000	0.877380	0.372310	9000000	HLA-A*03:01	0.052000	2916000	0.877380	0.322311	9000000	HLA-A*24:02	0.554000	2916000	0.877380	0.824311	0.200000	HLA-A*26:01	0.168000	2916000	0.877380	0.438311	3000000	HLA-B*07:02	0.097000	2916000	0.877380	0.367310	6000000	HLA-B*08:01	0.221000	2916000	0.877380	0.491311	3000000	HLA-B*27:05	0.124000	2916000	0.877380	0.394310
N	Sequence Name	Peptide	Allele	MHC	TAP	Cle	Comb	%Rank	Allele	MHC	TAP	Cle	Comb	%Rank	Allele	MHC	TAP	Cle	Comb	%Rank	Allele	MHC	TAP	Cle	Comb	%Rank	Allele	MHC	TAP	Cle	Comb	%Rank	Allele	MHC	TAP	Cle	Comb	%Rank	Allele	MHC	TAP	Cle	Comb	%Rank	Allele	MHC	TAP	Cle	Comb
0	59o	FAPFFAFK	HLA-A*01:01	0.111000	0.250000	0.871772	0.313399	7000000	HLA-A*02:01	0.120000	0.250000	0.871772	0.322399	16000000	HLA-A*03:01	0.288000	0.250000	0.871772	0.490399	3000000	HLA-A*24:02	0.089000	0.250000	0.871772	0.291399	16000000	HLA-A*26:01	0.133000	0.250000	0.871772	0.335399	6000000	HLA-B*07:02	0.035000	0.250000	0.871772	0.237399	32000000	HLA-B*08:01	0.110000	0.250000	0.871772	0.312399	16000000	HLA-B*27:05	0.068000	0.250000	0.871772	0.270399
N	Sequence Name	Peptide	Allele	MHC	TAP	Cle	Comb	%Rank	Allele	MHC	TAP	Cle	Comb	%Rank	Allele	MHC	TAP	Cle	Comb	%Rank	Allele	MHC	TAP	Cle	Comb	%Rank	Allele	MHC	TAP	Cle	Comb	%Rank	Allele	MHC	TAP	Cle	Comb	%Rank	Allele	MHC	TAP	Cle	Comb	%Rank	Allele	MHC	TAP	Cle	Comb
0	60o	APFFAFKC	HLA-A*01:01	0.021000	-0.078000	0.208948	0.066063	50000000	HLA-A*02:01	0.030000	-0.078000	0.208948	0.075063	50000000	HLA-A*03:01	0.015000	-0.078000	0.208948	0.060063	50000000	HLA-A*24:02	0.020000	-0.078000	0.208948	0.065063	50000000	HLA-A*26:01	0.008000	-0.078000	0.208948	0.053063	50000000	HLA-B*07:02	0.178000	-0.078000	0.208948	0.223063	32000000	HLA-B*08:01	0.094000	-0.078000	0.208948	0.139063	50000000	HLA-B*27:05	0.049000	-0.078000	0.208948	0.094063
N	Sequence Name	Peptide	Allele	MHC	TAP	Cle	Comb	%Rank	Allele	MHC	TAP	Cle	Comb	%Rank	Allele	MHC	TAP	Cle	Comb	%Rank	Allele	MHC	TAP	Cle	Comb	%Rank	Allele	MHC	TAP	Cle	Comb	%Rank	Allele	MHC	TAP	Cle	Comb	%Rank	Allele	MHC	TAP	Cle	Comb	%Rank	Allele	MHC	TAP	Cle	Comb
0	61q	FVIRGDEV	HLA-A*01:01	0.073000	0.318000	0.465238	0.185629	32000000	HLA-A*02:01	0.561000	0.318000	0.465238	0.673629	3000000	HLA-A*03:01	0.029000	0.318000	0.465238	0.141629	50000000	HLA-A*24:02	0.050000	0.318000	0.465238	0.162629	50000000	HLA-A*26:01	0.273000	0.318000	0.465238	0.385629	4000000	HLA-B*07:02	0.155000	0.318000	0.465238	0.267629	32000000	HLA-B*08:01	0.118000	0.318000	0.465238	0.230629	32000000	HLA-B*27:05	0.034000	0.318000	0.465238	0.146629
N	Sequence Name	Peptide	Allele	MHC	TAP	Cle	Comb	%Rank	Allele	MHC	TAP	Cle	Comb	%Rank	Allele	MHC	TAP	Cle	Comb	%Rank	Allele	MHC	TAP	Cle	Comb	%Rank	Allele	MHC	TAP	Cle	Comb	%Rank	Allele	MHC	TAP	Cle	Comb	%Rank	Allele	MHC	TAP	Cle	Comb	%Rank	Allele	MHC	TAP	Cle	Comb
0	62q	VIRGDEVR	HLA-A*01:01	0.019000	1750000	0.441970	0.162193	50000000	HLA-A*02:01	0.015000	1750000	0.441970	0.158193	50000000	HLA-A*03:01	0.149000	1750000	0.441970	0.292193	16000000	HLA-A*24:02	0.015000	1750000	0.441970	0.158193	50000000	HLA-A*26:01	0.022000	1750000	0.441970	0.165193	50000000	HLA-B*07:02	0.012000	1750000	0.441970	0.155193	50000000	HLA-B*08:01	0.023000	1750000	0.441970	0.166193	50000000	HLA-B*27:05	0.030000	1750000	0.441970	0.173193
N	Sequence Name	Peptide	Allele	MHC	TAP	Cle	Comb	%Rank	Allele	MHC	TAP	Cle	Comb	%Rank	Allele	MHC	TAP	Cle	Comb	%Rank	Allele	MHC	TAP	Cle	Comb	%Rank	Allele	MHC	TAP	Cle	Comb	%Rank	Allele	MHC	TAP	Cle	Comb	%Rank	Allele	MHC	TAP	Cle	Comb	%Rank	Allele	MHC	TAP	Cle	Comb
0	63q	IRGDEVRQ	HLA-A*01:01	0.008000	-0.144000	0.198141	0.048982	50000000	HLA-A*02:01	0.005000	-0.144000	0.198141	0.045982	50000000	HLA-A*03:01	0.008000	-0.144000	0.198141	0.048982	50000000	HLA-A*24:02	0.004000	-0.144000	0.198141	0.044982	50000000	HLA-A*26:01	0.002000	-0.144000	0.198141	0.042982	50000000	HLA-B*07:02	0.006000	-0.144000	0.198141	0.046982	50000000	HLA-B*08:01	0.009000	-0.144000	0.198141	0.049982	50000000	HLA-B*27:05	0.078000	-0.144000	0.198141	0.118982
N	Sequence Name	Peptide	Allele	MHC	TAP	Cle	Comb	%Rank	Allele	MHC	TAP	Cle	Comb	%Rank	Allele	MHC	TAP	Cle	Comb	%Rank	Allele	MHC	TAP	Cle	Comb	%Rank	Allele	MHC	TAP	Cle	Comb	%Rank	Allele	MHC	TAP	Cle	Comb	%Rank	Allele	MHC	TAP	Cle	Comb	%Rank	Allele	MHC	TAP	Cle	Comb
0	64o	FVIRGNEV	HLA-A*01:01	0.077000	0.318000	0.865213	0.279623	16000000	HLA-A*02:01	0.588000	0.318000	0.865213	0.790623	1500000	HLA-A*03:01	0.037000	0.318000	0.865213	0.239623	32000000	HLA-A*24:02	0.057000	0.318000	0.865213	0.259623	32000000	HLA-A*26:01	0.305000	0.318000	0.865213	0.507623	1500000	HLA-B*07:02	0.176000	0.318000	0.865213	0.378623	5000000	HLA-B*08:01	0.187000	0.318000	0.865213	0.389623	6000000	HLA-B*27:05	0.037000	0.318000	0.865213	0.239623
N	Sequence Name	Peptide	Allele	MHC	TAP	Cle	Comb	%Rank	Allele	MHC	TAP	Cle	Comb	%Rank	Allele	MHC	TAP	Cle	Comb	%Rank	Allele	MHC	TAP	Cle	Comb	%Rank	Allele	MHC	TAP	Cle	Comb	%Rank	Allele	MHC	TAP	Cle	Comb	%Rank	Allele	MHC	TAP	Cle	Comb	%Rank	Allele	MHC	TAP	Cle	Comb
0	65o	VIRGNEVS	HLA-A*01:01	0.021000	-1980000	0.107634	-0.004282	50000000	HLA-A*02:01	0.025000	-1980000	0.107634	-0.000282	50000000	HLA-A*03:01	0.036000	-1980000	0.107634	0.010718	50000000	HLA-A*24:02	0.008000	-1980000	0.107634	-0.017282	50000000	HLA-A*26:01	0.014000	-1980000	0.107634	-0.011282	50000000	HLA-B*07:02	0.046000	-1980000	0.107634	0.020718	50000000	HLA-B*08:01	0.051000	-1980000	0.107634	0.025718	50000000	HLA-B*27:05	0.016000	-1980000	0.107634	-0.009282
N	Sequence Name	Peptide	Allele	MHC	TAP	Cle	Comb	%Rank	Allele	MHC	TAP	Cle	Comb	%Rank	Allele	MHC	TAP	Cle	Comb	%Rank	Allele	MHC	TAP	Cle	Comb	%Rank	Allele	MHC	TAP	Cle	Comb	%Rank	Allele	MHC	TAP	Cle	Comb	%Rank	Allele	MHC	TAP	Cle	Comb	%Rank	Allele	MHC	TAP	Cle	Comb
0	66o	IRGNEVSQ	HLA-A*01:01	0.008000	-0.144000	0.236270	0.057561	50000000	HLA-A*02:01	0.007000	-0.144000	0.236270	0.056561	50000000	HLA-A*03:01	0.010000	-0.144000	0.236270	0.059561	50000000	HLA-A*24:02	0.005000	-0.144000	0.236270	0.054561	50000000	HLA-A*26:01	0.002000	-0.144000	0.236270	0.051561	50000000	HLA-B*07:02	0.009000	-0.144000	0.236270	0.058561	50000000	HLA-B*08:01	0.015000	-0.144000	0.236270	0.064561	50000000	HLA-B*27:05	0.107000	-0.144000	0.236270	0.156561
N	Sequence Name	Peptide	Allele	MHC	TAP	Cle	Comb	%Rank	Allele	MHC	TAP	Cle	Comb	%Rank	Allele	MHC	TAP	Cle	Comb	%Rank	Allele	MHC	TAP	Cle	Comb	%Rank	Allele	MHC	TAP	Cle	Comb	%Rank	Allele	MHC	TAP	Cle	Comb	%Rank	Allele	MHC	TAP	Cle	Comb	%Rank	Allele	MHC	TAP	Cle	Comb
0	67q	VIRGDEVR	HLA-A*01:01	0.019000	1750000	0.441970	0.162193	50000000	HLA-A*02:01	0.015000	1750000	0.441970	0.158193	50000000	HLA-A*03:01	0.149000	1750000	0.441970	0.292193	16000000	HLA-A*24:02	0.015000	1750000	0.441970	0.158193	50000000	HLA-A*26:01	0.022000	1750000	0.441970	0.165193	50000000	HLA-B*07:02	0.012000	1750000	0.441970	0.155193	50000000	HLA-B*08:01	0.023000	1750000	0.441970	0.166193	50000000	HLA-B*27:05	0.030000	1750000	0.441970	0.173193
N	Sequence Name	Peptide	Allele	MHC	TAP	Cle	Comb	%Rank	Allele	MHC	TAP	Cle	Comb	%Rank	Allele	MHC	TAP	Cle	Comb	%Rank	Allele	MHC	TAP	Cle	Comb	%Rank	Allele	MHC	TAP	Cle	Comb	%Rank	Allele	MHC	TAP	Cle	Comb	%Rank	Allele	MHC	TAP	Cle	Comb	%Rank	Allele	MHC	TAP	Cle	Comb
0	68q	IRGDEVRQ	HLA-A*01:01	0.008000	-0.144000	0.198141	0.048982	50000000	HLA-A*02:01	0.005000	-0.144000	0.198141	0.045982	50000000	HLA-A*03:01	0.008000	-0.144000	0.198141	0.048982	50000000	HLA-A*24:02	0.004000	-0.144000	0.198141	0.044982	50000000	HLA-A*26:01	0.002000	-0.144000	0.198141	0.042982	50000000	HLA-B*07:02	0.006000	-0.144000	0.198141	0.046982	50000000	HLA-B*08:01	0.009000	-0.144000	0.198141	0.049982	50000000	HLA-B*27:05	0.078000	-0.144000	0.198141	0.118982
N	Sequence Name	Peptide	Allele	MHC	TAP	Cle	Comb	%Rank	Allele	MHC	TAP	Cle	Comb	%Rank	Allele	MHC	TAP	Cle	Comb	%Rank	Allele	MHC	TAP	Cle	Comb	%Rank	Allele	MHC	TAP	Cle	Comb	%Rank	Allele	MHC	TAP	Cle	Comb	%Rank	Allele	MHC	TAP	Cle	Comb	%Rank	Allele	MHC	TAP	Cle	Comb
0	69q	RGDEVRQI	HLA-A*01:01	0.059000	0.194000	0.801596	0.244209	32000000	HLA-A*02:01	0.071000	0.194000	0.801596	0.256209	32000000	HLA-A*03:01	0.023000	0.194000	0.801596	0.208209	32000000	HLA-A*24:02	0.064000	0.194000	0.801596	0.249209	32000000	HLA-A*26:01	0.005000	0.194000	0.801596	0.190209	32000000	HLA-B*07:02	0.071000	0.194000	0.801596	0.256209	32000000	HLA-B*08:01	0.045000	0.194000	0.801596	0.230209	32000000	HLA-B*27:05	0.061000	0.194000	0.801596	0.246209
N	Sequence Name	Peptide	Allele	MHC	TAP	Cle	Comb	%Rank	Allele	MHC	TAP	Cle	Comb	%Rank	Allele	MHC	TAP	Cle	Comb	%Rank	Allele	MHC	TAP	Cle	Comb	%Rank	Allele	MHC	TAP	Cle	Comb	%Rank	Allele	MHC	TAP	Cle	Comb	%Rank	Allele	MHC	TAP	Cle	Comb	%Rank	Allele	MHC	TAP	Cle	Comb
0	70o	VIRGNEVS	HLA-A*01:01	0.021000	-1980000	0.107634	-0.004282	50000000	HLA-A*02:01	0.025000	-1980000	0.107634	-0.000282	50000000	HLA-A*03:01	0.036000	-1980000	0.107634	0.010718	50000000	HLA-A*24:02	0.008000	-1980000	0.107634	-0.017282	50000000	HLA-A*26:01	0.014000	-1980000	0.107634	-0.011282	50000000	HLA-B*07:02	0.046000	-1980000	0.107634	0.020718	50000000	HLA-B*08:01	0.051000	-1980000	0.107634	0.025718	50000000	HLA-B*27:05	0.016000	-1980000	0.107634	-0.009282
N	Sequence Name	Peptide	Allele	MHC	TAP	Cle	Comb	%Rank	Allele	MHC	TAP	Cle	Comb	%Rank	Allele	MHC	TAP	Cle	Comb	%Rank	Allele	MHC	TAP	Cle	Comb	%Rank	Allele	MHC	TAP	Cle	Comb	%Rank	Allele	MHC	TAP	Cle	Comb	%Rank	Allele	MHC	TAP	Cle	Comb	%Rank	Allele	MHC	TAP	Cle	Comb
0	71o	IRGNEVSQ	HLA-A*01:01	0.008000	-0.144000	0.236270	0.057561	50000000	HLA-A*02:01	0.007000	-0.144000	0.236270	0.056561	50000000	HLA-A*03:01	0.010000	-0.144000	0.236270	0.059561	50000000	HLA-A*24:02	0.005000	-0.144000	0.236270	0.054561	50000000	HLA-A*26:01	0.002000	-0.144000	0.236270	0.051561	50000000	HLA-B*07:02	0.009000	-0.144000	0.236270	0.058561	50000000	HLA-B*08:01	0.015000	-0.144000	0.236270	0.064561	50000000	HLA-B*27:05	0.107000	-0.144000	0.236270	0.156561
N	Sequence Name	Peptide	Allele	MHC	TAP	Cle	Comb	%Rank	Allele	MHC	TAP	Cle	Comb	%Rank	Allele	MHC	TAP	Cle	Comb	%Rank	Allele	MHC	TAP	Cle	Comb	%Rank	Allele	MHC	TAP	Cle	Comb	%Rank	Allele	MHC	TAP	Cle	Comb	%Rank	Allele	MHC	TAP	Cle	Comb	%Rank	Allele	MHC	TAP	Cle	Comb
0	72o	RGNEVSQI	HLA-A*01:01	0.036000	0.358000	0.867503	0.240138	32000000	HLA-A*02:01	0.085000	0.358000	0.867503	0.289138	32000000	HLA-A*03:01	0.046000	0.358000	0.867503	0.250138	32000000	HLA-A*24:02	0.104000	0.358000	0.867503	0.308138	16000000	HLA-A*26:01	0.011000	0.358000	0.867503	0.215138	32000000	HLA-B*07:02	0.087000	0.358000	0.867503	0.291138	16000000	HLA-B*08:01	0.054000	0.358000	0.867503	0.258138	32000000	HLA-B*27:05	0.075000	0.358000	0.867503	0.279138
N	Sequence Name	Peptide	Allele	MHC	TAP	Cle	Comb	%Rank	Allele	MHC	TAP	Cle	Comb	%Rank	Allele	MHC	TAP	Cle	Comb	%Rank	Allele	MHC	TAP	Cle	Comb	%Rank	Allele	MHC	TAP	Cle	Comb	%Rank	Allele	MHC	TAP	Cle	Comb	%Rank	Allele	MHC	TAP	Cle	Comb	%Rank	Allele	MHC	TAP	Cle	Comb
0	73q	EVRQIAPG	HLA-A*01:01	0.017000	-1556000	0.190107	0.020874	50000000	HLA-A*02:01	0.014000	-1556000	0.190107	0.017874	50000000	HLA-A*03:01	0.024000	-1556000	0.190107	0.027874	50000000	HLA-A*24:02	0.005000	-1556000	0.190107	0.008874	50000000	HLA-A*26:01	0.108000	-1556000	0.190107	0.111874	50000000	HLA-B*07:02	0.086000	-1556000	0.190107	0.089874	50000000	HLA-B*08:01	0.127000	-1556000	0.190107	0.130874	50000000	HLA-B*27:05	0.019000	-1556000	0.190107	0.022874
N	Sequence Name	Peptide	Allele	MHC	TAP	Cle	Comb	%Rank	Allele	MHC	TAP	Cle	Comb	%Rank	Allele	MHC	TAP	Cle	Comb	%Rank	Allele	MHC	TAP	Cle	Comb	%Rank	Allele	MHC	TAP	Cle	Comb	%Rank	Allele	MHC	TAP	Cle	Comb	%Rank	Allele	MHC	TAP	Cle	Comb	%Rank	Allele	MHC	TAP	Cle	Comb
0	74q	VRQIAPGQ	HLA-A*01:01	0.011000	0.194000	0.112543	0.041172	50000000	HLA-A*02:01	0.010000	0.194000	0.112543	0.040172	50000000	HLA-A*03:01	0.015000	0.194000	0.112543	0.045172	50000000	HLA-A*24:02	0.006000	0.194000	0.112543	0.036172	50000000	HLA-A*26:01	0.003000	0.194000	0.112543	0.033172	50000000	HLA-B*07:02	0.012000	0.194000	0.112543	0.042172	50000000	HLA-B*08:01	0.018000	0.194000	0.112543	0.048172	50000000	HLA-B*27:05	0.199000	0.194000	0.112543	0.229172
N	Sequence Name	Peptide	Allele	MHC	TAP	Cle	Comb	%Rank	Allele	MHC	TAP	Cle	Comb	%Rank	Allele	MHC	TAP	Cle	Comb	%Rank	Allele	MHC	TAP	Cle	Comb	%Rank	Allele	MHC	TAP	Cle	Comb	%Rank	Allele	MHC	TAP	Cle	Comb	%Rank	Allele	MHC	TAP	Cle	Comb	%Rank	Allele	MHC	TAP	Cle	Comb
0	75q	RQIAPGQT	HLA-A*01:01	0.010000	-0.134000	0.199785	0.051602	50000000	HLA-A*02:01	0.087000	-0.134000	0.199785	0.128602	50000000	HLA-A*03:01	0.040000	-0.134000	0.199785	0.081602	50000000	HLA-A*24:02	0.018000	-0.134000	0.199785	0.059602	50000000	HLA-A*26:01	0.011000	-0.134000	0.199785	0.052602	50000000	HLA-B*07:02	0.039000	-0.134000	0.199785	0.080602	50000000	HLA-B*08:01	0.019000	-0.134000	0.199785	0.060602	50000000	HLA-B*27:05	0.164000	-0.134000	0.199785	0.205602
N	Sequence Name	Peptide	Allele	MHC	TAP	Cle	Comb	%Rank	Allele	MHC	TAP	Cle	Comb	%Rank	Allele	MHC	TAP	Cle	Comb	%Rank	Allele	MHC	TAP	Cle	Comb	%Rank	Allele	MHC	TAP	Cle	Comb	%Rank	Allele	MHC	TAP	Cle	Comb	%Rank	Allele	MHC	TAP	Cle	Comb	%Rank	Allele	MHC	TAP	Cle	Comb
0	76o	EVSQIAPG	HLA-A*01:01	0.028000	-1662000	0.184972	0.028069	50000000	HLA-A*02:01	0.021000	-1662000	0.184972	0.021069	50000000	HLA-A*03:01	0.021000	-1662000	0.184972	0.021069	50000000	HLA-A*24:02	0.007000	-1662000	0.184972	0.007069	50000000	HLA-A*26:01	0.161000	-1662000	0.184972	0.161069	50000000	HLA-B*07:02	0.036000	-1662000	0.184972	0.036069	50000000	HLA-B*08:01	0.038000	-1662000	0.184972	0.038069	50000000	HLA-B*27:05	0.018000	-1662000	0.184972	0.018069
N	Sequence Name	Peptide	Allele	MHC	TAP	Cle	Comb	%Rank	Allele	MHC	TAP	Cle	Comb	%Rank	Allele	MHC	TAP	Cle	Comb	%Rank	Allele	MHC	TAP	Cle	Comb	%Rank	Allele	MHC	TAP	Cle	Comb	%Rank	Allele	MHC	TAP	Cle	Comb	%Rank	Allele	MHC	TAP	Cle	Comb	%Rank	Allele	MHC	TAP	Cle	Comb
0	77o	VSQIAPGQ	HLA-A*01:01	0.044000	-0.032000	0.140646	0.074845	50000000	HLA-A*02:01	0.014000	-0.032000	0.140646	0.044845	50000000	HLA-A*03:01	0.030000	-0.032000	0.140646	0.060845	50000000	HLA-A*24:02	0.010000	-0.032000	0.140646	0.040845	50000000	HLA-A*26:01	0.012000	-0.032000	0.140646	0.042845	50000000	HLA-B*07:02	0.014000	-0.032000	0.140646	0.044845	50000000	HLA-B*08:01	0.013000	-0.032000	0.140646	0.043845	50000000	HLA-B*27:05	0.020000	-0.032000	0.140646	0.050845
N	Sequence Name	Peptide	Allele	MHC	TAP	Cle	Comb	%Rank	Allele	MHC	TAP	Cle	Comb	%Rank	Allele	MHC	TAP	Cle	Comb	%Rank	Allele	MHC	TAP	Cle	Comb	%Rank	Allele	MHC	TAP	Cle	Comb	%Rank	Allele	MHC	TAP	Cle	Comb	%Rank	Allele	MHC	TAP	Cle	Comb	%Rank	Allele	MHC	TAP	Cle	Comb
0	78o	SQIAPGQT	HLA-A*01:01	0.014000	-0.290000	0.094693	0.028056	50000000	HLA-A*02:01	0.090000	-0.290000	0.094693	0.104056	50000000	HLA-A*03:01	0.024000	-0.290000	0.094693	0.038056	50000000	HLA-A*24:02	0.014000	-0.290000	0.094693	0.028056	50000000	HLA-A*26:01	0.018000	-0.290000	0.094693	0.032056	50000000	HLA-B*07:02	0.033000	-0.290000	0.094693	0.047056	50000000	HLA-B*08:01	0.021000	-0.290000	0.094693	0.035056	50000000	HLA-B*27:05	0.081000	-0.290000	0.094693	0.095056
N	Sequence Name	Peptide	Allele	MHC	TAP	Cle	Comb	%Rank	Allele	MHC	TAP	Cle	Comb	%Rank	Allele	MHC	TAP	Cle	Comb	%Rank	Allele	MHC	TAP	Cle	Comb	%Rank	Allele	MHC	TAP	Cle	Comb	%Rank	Allele	MHC	TAP	Cle	Comb	%Rank	Allele	MHC	TAP	Cle	Comb	%Rank	Allele	MHC	TAP	Cle	Comb
0	79q	YFPLQSYG	HLA-A*01:01	0.034000	-1464000	0.385929	0.084234	50000000	HLA-A*02:01	0.024000	-1464000	0.385929	0.074234	50000000	HLA-A*03:01	0.013000	-1464000	0.385929	0.063234	50000000	HLA-A*24:02	0.126000	-1464000	0.385929	0.176234	50000000	HLA-A*26:01	0.013000	-1464000	0.385929	0.063234	50000000	HLA-B*07:02	0.015000	-1464000	0.385929	0.065234	50000000	HLA-B*08:01	0.043000	-1464000	0.385929	0.093234	50000000	HLA-B*27:05	0.024000	-1464000	0.385929	0.074234
N	Sequence Name	Peptide	Allele	MHC	TAP	Cle	Comb	%Rank	Allele	MHC	TAP	Cle	Comb	%Rank	Allele	MHC	TAP	Cle	Comb	%Rank	Allele	MHC	TAP	Cle	Comb	%Rank	Allele	MHC	TAP	Cle	Comb	%Rank	Allele	MHC	TAP	Cle	Comb	%Rank	Allele	MHC	TAP	Cle	Comb	%Rank	Allele	MHC	TAP	Cle	Comb
0	80q	FPLQSYGF	HLA-A*01:01	0.040000	1736000	0.925609	0.291662	9000000	HLA-A*02:01	0.069000	1736000	0.925609	0.320662	16000000	HLA-A*03:01	0.022000	1736000	0.925609	0.273662	16000000	HLA-A*24:02	0.179000	1736000	0.925609	0.430662	4000000	HLA-A*26:01	0.096000	1736000	0.925609	0.347662	6000000	HLA-B*07:02	0.532000	1736000	0.925609	0.783662	0.400000	HLA-B*08:01	0.241000	1736000	0.925609	0.492662	3000000	HLA-B*27:05	0.087000	1736000	0.925609	0.338662
N	Sequence Name	Peptide	Allele	MHC	TAP	Cle	Comb	%Rank	Allele	MHC	TAP	Cle	Comb	%Rank	Allele	MHC	TAP	Cle	Comb	%Rank	Allele	MHC	TAP	Cle	Comb	%Rank	Allele	MHC	TAP	Cle	Comb	%Rank	Allele	MHC	TAP	Cle	Comb	%Rank	Allele	MHC	TAP	Cle	Comb	%Rank	Allele	MHC	TAP	Cle	Comb
0	81q	PLQSYGFQ	HLA-A*01:01	0.031000	-0.502000	0.180444	0.059050	50000000	HLA-A*02:01	0.025000	-0.502000	0.180444	0.053050	50000000	HLA-A*03:01	0.049000	-0.502000	0.180444	0.077050	50000000	HLA-A*24:02	0.015000	-0.502000	0.180444	0.043050	50000000	HLA-A*26:01	0.010000	-0.502000	0.180444	0.038050	50000000	HLA-B*07:02	0.006000	-0.502000	0.180444	0.034050	50000000	HLA-B*08:01	0.019000	-0.502000	0.180444	0.047050	50000000	HLA-B*27:05	0.023000	-0.502000	0.180444	0.051050
N	Sequence Name	Peptide	Allele	MHC	TAP	Cle	Comb	%Rank	Allele	MHC	TAP	Cle	Comb	%Rank	Allele	MHC	TAP	Cle	Comb	%Rank	Allele	MHC	TAP	Cle	Comb	%Rank	Allele	MHC	TAP	Cle	Comb	%Rank	Allele	MHC	TAP	Cle	Comb	%Rank	Allele	MHC	TAP	Cle	Comb	%Rank	Allele	MHC	TAP	Cle	Comb
0	82o	YFPLRSYG	HLA-A*01:01	0.030000	-1464000	0.313166	0.063862	50000000	HLA-A*02:01	0.024000	-1464000	0.313166	0.057862	50000000	HLA-A*03:01	0.016000	-1464000	0.313166	0.049862	50000000	HLA-A*24:02	0.142000	-1464000	0.313166	0.175862	50000000	HLA-A*26:01	0.012000	-1464000	0.313166	0.045862	50000000	HLA-B*07:02	0.021000	-1464000	0.313166	0.054862	50000000	HLA-B*08:01	0.092000	-1464000	0.313166	0.125862	50000000	HLA-B*27:05	0.029000	-1464000	0.313166	0.062862
N	Sequence Name	Peptide	Allele	MHC	TAP	Cle	Comb	%Rank	Allele	MHC	TAP	Cle	Comb	%Rank	Allele	MHC	TAP	Cle	Comb	%Rank	Allele	MHC	TAP	Cle	Comb	%Rank	Allele	MHC	TAP	Cle	Comb	%Rank	Allele	MHC	TAP	Cle	Comb	%Rank	Allele	MHC	TAP	Cle	Comb	%Rank	Allele	MHC	TAP	Cle	Comb
0	83o	FPLRSYGF	HLA-A*01:01	0.041000	1736000	0.929771	0.293598	9000000	HLA-A*02:01	0.066000	1736000	0.929771	0.318598	16000000	HLA-A*03:01	0.025000	1736000	0.929771	0.277598	16000000	HLA-A*24:02	0.195000	1736000	0.929771	0.447598	4000000	HLA-A*26:01	0.079000	1736000	0.929771	0.331598	7000000	HLA-B*07:02	0.576000	1736000	0.929771	0.828598	0.400000	HLA-B*08:01	0.372000	1736000	0.929771	0.624599	1000000	HLA-B*27:05	0.099000	1736000	0.929771	0.351598
N	Sequence Name	Peptide	Allele	MHC	TAP	Cle	Comb	%Rank	Allele	MHC	TAP	Cle	Comb	%Rank	Allele	MHC	TAP	Cle	Comb	%Rank	Allele	MHC	TAP	Cle	Comb	%Rank	Allele	MHC	TAP	Cle	Comb	%Rank	Allele	MHC	TAP	Cle	Comb	%Rank	Allele	MHC	TAP	Cle	Comb	%Rank	Allele	MHC	TAP	Cle	Comb
0	84o	PLRSYGFR	HLA-A*01:01	0.026000	1250000	0.482498	0.165812	50000000	HLA-A*02:01	0.015000	1250000	0.482498	0.154812	50000000	HLA-A*03:01	0.258000	1250000	0.482498	0.397812	5000000	HLA-A*24:02	0.024000	1250000	0.482498	0.163812	50000000	HLA-A*26:01	0.019000	1250000	0.482498	0.158812	50000000	HLA-B*07:02	0.006000	1250000	0.482498	0.145812	50000000	HLA-B*08:01	0.040000	1250000	0.482498	0.179812	50000000	HLA-B*27:05	0.040000	1250000	0.482498	0.179812
N	Sequence Name	Peptide	Allele	MHC	TAP	Cle	Comb	%Rank	Allele	MHC	TAP	Cle	Comb	%Rank	Allele	MHC	TAP	Cle	Comb	%Rank	Allele	MHC	TAP	Cle	Comb	%Rank	Allele	MHC	TAP	Cle	Comb	%Rank	Allele	MHC	TAP	Cle	Comb	%Rank	Allele	MHC	TAP	Cle	Comb	%Rank	Allele	MHC	TAP	Cle	Comb
0	85q	FPLQSYGF	HLA-A*01:01	0.040000	1736000	0.925609	0.291662	9000000	HLA-A*02:01	0.069000	1736000	0.925609	0.320662	16000000	HLA-A*03:01	0.022000	1736000	0.925609	0.273662	16000000	HLA-A*24:02	0.179000	1736000	0.925609	0.430662	4000000	HLA-A*26:01	0.096000	1736000	0.925609	0.347662	6000000	HLA-B*07:02	0.532000	1736000	0.925609	0.783662	0.400000	HLA-B*08:01	0.241000	1736000	0.925609	0.492662	3000000	HLA-B*27:05	0.087000	1736000	0.925609	0.338662
N	Sequence Name	Peptide	Allele	MHC	TAP	Cle	Comb	%Rank	Allele	MHC	TAP	Cle	Comb	%Rank	Allele	MHC	TAP	Cle	Comb	%Rank	Allele	MHC	TAP	Cle	Comb	%Rank	Allele	MHC	TAP	Cle	Comb	%Rank	Allele	MHC	TAP	Cle	Comb	%Rank	Allele	MHC	TAP	Cle	Comb	%Rank	Allele	MHC	TAP	Cle	Comb
0	86q	PLQSYGFQ	HLA-A*01:01	0.031000	-0.502000	0.180444	0.059050	50000000	HLA-A*02:01	0.025000	-0.502000	0.180444	0.053050	50000000	HLA-A*03:01	0.049000	-0.502000	0.180444	0.077050	50000000	HLA-A*24:02	0.015000	-0.502000	0.180444	0.043050	50000000	HLA-A*26:01	0.010000	-0.502000	0.180444	0.038050	50000000	HLA-B*07:02	0.006000	-0.502000	0.180444	0.034050	50000000	HLA-B*08:01	0.019000	-0.502000	0.180444	0.047050	50000000	HLA-B*27:05	0.023000	-0.502000	0.180444	0.051050
N	Sequence Name	Peptide	Allele	MHC	TAP	Cle	Comb	%Rank	Allele	MHC	TAP	Cle	Comb	%Rank	Allele	MHC	TAP	Cle	Comb	%Rank	Allele	MHC	TAP	Cle	Comb	%Rank	Allele	MHC	TAP	Cle	Comb	%Rank	Allele	MHC	TAP	Cle	Comb	%Rank	Allele	MHC	TAP	Cle	Comb	%Rank	Allele	MHC	TAP	Cle	Comb
0	87q	LQSYGFQP	HLA-A*01:01	0.029000	0.362000	0.210833	0.085487	50000000	HLA-A*02:01	0.051000	0.362000	0.210833	0.107487	50000000	HLA-A*03:01	0.025000	0.362000	0.210833	0.081487	50000000	HLA-A*24:02	0.023000	0.362000	0.210833	0.079487	50000000	HLA-A*26:01	0.009000	0.362000	0.210833	0.065487	50000000	HLA-B*07:02	0.018000	0.362000	0.210833	0.074487	50000000	HLA-B*08:01	0.032000	0.362000	0.210833	0.088487	50000000	HLA-B*27:05	0.074000	0.362000	0.210833	0.130487
N	Sequence Name	Peptide	Allele	MHC	TAP	Cle	Comb	%Rank	Allele	MHC	TAP	Cle	Comb	%Rank	Allele	MHC	TAP	Cle	Comb	%Rank	Allele	MHC	TAP	Cle	Comb	%Rank	Allele	MHC	TAP	Cle	Comb	%Rank	Allele	MHC	TAP	Cle	Comb	%Rank	Allele	MHC	TAP	Cle	Comb	%Rank	Allele	MHC	TAP	Cle	Comb
0	88o	FPLRSYGF	HLA-A*01:01	0.041000	1736000	0.929771	0.293598	9000000	HLA-A*02:01	0.066000	1736000	0.929771	0.318598	16000000	HLA-A*03:01	0.025000	1736000	0.929771	0.277598	16000000	HLA-A*24:02	0.195000	1736000	0.929771	0.447598	4000000	HLA-A*26:01	0.079000	1736000	0.929771	0.331598	7000000	HLA-B*07:02	0.576000	1736000	0.929771	0.828598	0.400000	HLA-B*08:01	0.372000	1736000	0.929771	0.624599	1000000	HLA-B*27:05	0.099000	1736000	0.929771	0.351598
N	Sequence Name	Peptide	Allele	MHC	TAP	Cle	Comb	%Rank	Allele	MHC	TAP	Cle	Comb	%Rank	Allele	MHC	TAP	Cle	Comb	%Rank	Allele	MHC	TAP	Cle	Comb	%Rank	Allele	MHC	TAP	Cle	Comb	%Rank	Allele	MHC	TAP	Cle	Comb	%Rank	Allele	MHC	TAP	Cle	Comb	%Rank	Allele	MHC	TAP	Cle	Comb
0	89o	PLRSYGFR	HLA-A*01:01	0.026000	1250000	0.482498	0.165812	50000000	HLA-A*02:01	0.015000	1250000	0.482498	0.154812	50000000	HLA-A*03:01	0.258000	1250000	0.482498	0.397812	5000000	HLA-A*24:02	0.024000	1250000	0.482498	0.163812	50000000	HLA-A*26:01	0.019000	1250000	0.482498	0.158812	50000000	HLA-B*07:02	0.006000	1250000	0.482498	0.145812	50000000	HLA-B*08:01	0.040000	1250000	0.482498	0.179812	50000000	HLA-B*27:05	0.040000	1250000	0.482498	0.179812
N	Sequence Name	Peptide	Allele	MHC	TAP	Cle	Comb	%Rank	Allele	MHC	TAP	Cle	Comb	%Rank	Allele	MHC	TAP	Cle	Comb	%Rank	Allele	MHC	TAP	Cle	Comb	%Rank	Allele	MHC	TAP	Cle	Comb	%Rank	Allele	MHC	TAP	Cle	Comb	%Rank	Allele	MHC	TAP	Cle	Comb	%Rank	Allele	MHC	TAP	Cle	Comb
0	90o	LRSYGFRP	HLA-A*01:01	0.013000	0.462000	0.224322	0.075022	50000000	HLA-A*02:01	0.010000	0.462000	0.224322	0.072022	50000000	HLA-A*03:01	0.012000	0.462000	0.224322	0.074022	50000000	HLA-A*24:02	0.008000	0.462000	0.224322	0.070022	50000000	HLA-A*26:01	0.004000	0.462000	0.224322	0.066022	50000000	HLA-B*07:02	0.015000	0.462000	0.224322	0.077022	50000000	HLA-B*08:01	0.036000	0.462000	0.224322	0.098022	50000000	HLA-B*27:05	0.225000	0.462000	0.224322	0.287022
N	Sequence Name	Peptide	Allele	MHC	TAP	Cle	Comb	%Rank	Allele	MHC	TAP	Cle	Comb	%Rank	Allele	MHC	TAP	Cle	Comb	%Rank	Allele	MHC	TAP	Cle	Comb	%Rank	Allele	MHC	TAP	Cle	Comb	%Rank	Allele	MHC	TAP	Cle	Comb	%Rank	Allele	MHC	TAP	Cle	Comb	%Rank	Allele	MHC	TAP	Cle	Comb
0	91q	KGAGGHSY	HLA-A*01:01	0.108000	2908000	0.962018	0.397154	3000000	HLA-A*02:01	0.035000	2908000	0.962018	0.324154	16000000	HLA-A*03:01	0.181000	2908000	0.962018	0.470154	4000000	HLA-A*24:02	0.039000	2908000	0.962018	0.328154	9000000	HLA-A*26:01	0.069000	2908000	0.962018	0.358154	5000000	HLA-B*07:02	0.071000	2908000	0.962018	0.360154	6000000	HLA-B*08:01	0.028000	2908000	0.962018	0.317154	16000000	HLA-B*27:05	0.091000	2908000	0.962018	0.380154
N	Sequence Name	Peptide	Allele	MHC	TAP	Cle	Comb	%Rank	Allele	MHC	TAP	Cle	Comb	%Rank	Allele	MHC	TAP	Cle	Comb	%Rank	Allele	MHC	TAP	Cle	Comb	%Rank	Allele	MHC	TAP	Cle	Comb	%Rank	Allele	MHC	TAP	Cle	Comb	%Rank	Allele	MHC	TAP	Cle	Comb	%Rank	Allele	MHC	TAP	Cle	Comb
0	92q	GAGGHSYG	HLA-A*01:01	0.020000	-1756000	0.210631	0.023492	50000000	HLA-A*02:01	0.017000	-1756000	0.210631	0.020492	50000000	HLA-A*03:01	0.025000	-1756000	0.210631	0.028492	50000000	HLA-A*24:02	0.010000	-1756000	0.210631	0.013492	50000000	HLA-A*26:01	0.007000	-1756000	0.210631	0.010492	50000000	HLA-B*07:02	0.022000	-1756000	0.210631	0.025492	50000000	HLA-B*08:01	0.024000	-1756000	0.210631	0.027492	50000000	HLA-B*27:05	0.017000	-1756000	0.210631	0.020492
N	Sequence Name	Peptide	Allele	MHC	TAP	Cle	Comb	%Rank	Allele	MHC	TAP	Cle	Comb	%Rank	Allele	MHC	TAP	Cle	Comb	%Rank	Allele	MHC	TAP	Cle	Comb	%Rank	Allele	MHC	TAP	Cle	Comb	%Rank	Allele	MHC	TAP	Cle	Comb	%Rank	Allele	MHC	TAP	Cle	Comb	%Rank	Allele	MHC	TAP	Cle	Comb
0	93q	AGGHSYGA	HLA-A*01:01	0.021000	-0.806000	0.540941	0.122562	50000000	HLA-A*02:01	0.043000	-0.806000	0.540941	0.144562	50000000	HLA-A*03:01	0.029000	-0.806000	0.540941	0.130562	50000000	HLA-A*24:02	0.011000	-0.806000	0.540941	0.112562	50000000	HLA-A*26:01	0.006000	-0.806000	0.540941	0.107562	50000000	HLA-B*07:02	0.035000	-0.806000	0.540941	0.136562	50000000	HLA-B*08:01	0.036000	-0.806000	0.540941	0.137562	50000000	HLA-B*27:05	0.024000	-0.806000	0.540941	0.125562
N	Sequence Name	Peptide	Allele	MHC	TAP	Cle	Comb	%Rank	Allele	MHC	TAP	Cle	Comb	%Rank	Allele	MHC	TAP	Cle	Comb	%Rank	Allele	MHC	TAP	Cle	Comb	%Rank	Allele	MHC	TAP	Cle	Comb	%Rank	Allele	MHC	TAP	Cle	Comb	%Rank	Allele	MHC	TAP	Cle	Comb	%Rank	Allele	MHC	TAP	Cle	Comb
0	94o	KGAGGHRY	HLA-A*01:01	0.117000	2908000	0.949266	0.403285	3000000	HLA-A*02:01	0.027000	2908000	0.949266	0.313285	16000000	HLA-A*03:01	0.166000	2908000	0.949266	0.452285	4000000	HLA-A*24:02	0.038000	2908000	0.949266	0.324285	9000000	HLA-A*26:01	0.056000	2908000	0.949266	0.342285	6000000	HLA-B*07:02	0.048000	2908000	0.949266	0.334285	8000000	HLA-B*08:01	0.020000	2908000	0.949266	0.306285	16000000	HLA-B*27:05	0.094000	2908000	0.949266	0.380285
N	Sequence Name	Peptide	Allele	MHC	TAP	Cle	Comb	%Rank	Allele	MHC	TAP	Cle	Comb	%Rank	Allele	MHC	TAP	Cle	Comb	%Rank	Allele	MHC	TAP	Cle	Comb	%Rank	Allele	MHC	TAP	Cle	Comb	%Rank	Allele	MHC	TAP	Cle	Comb	%Rank	Allele	MHC	TAP	Cle	Comb	%Rank	Allele	MHC	TAP	Cle	Comb
0	95o	GAGGHRYG	HLA-A*01:01	0.015000	-1756000	0.098626	-0.006709	50000000	HLA-A*02:01	0.011000	-1756000	0.098626	-0.010709	50000000	HLA-A*03:01	0.020000	-1756000	0.098626	-0.001709	50000000	HLA-A*24:02	0.009000	-1756000	0.098626	-0.012709	50000000	HLA-A*26:01	0.005000	-1756000	0.098626	-0.016709	50000000	HLA-B*07:02	0.026000	-1756000	0.098626	0.004291	50000000	HLA-B*08:01	0.033000	-1756000	0.098626	0.011291	50000000	HLA-B*27:05	0.018000	-1756000	0.098626	-0.003709
N	Sequence Name	Peptide	Allele	MHC	TAP	Cle	Comb	%Rank	Allele	MHC	TAP	Cle	Comb	%Rank	Allele	MHC	TAP	Cle	Comb	%Rank	Allele	MHC	TAP	Cle	Comb	%Rank	Allele	MHC	TAP	Cle	Comb	%Rank	Allele	MHC	TAP	Cle	Comb	%Rank	Allele	MHC	TAP	Cle	Comb	%Rank	Allele	MHC	TAP	Cle	Comb
0	96o	AGGHRYGA	HLA-A*01:01	0.022000	-0.806000	0.224728	0.052414	50000000	HLA-A*02:01	0.034000	-0.806000	0.224728	0.064414	50000000	HLA-A*03:01	0.027000	-0.806000	0.224728	0.057414	50000000	HLA-A*24:02	0.013000	-0.806000	0.224728	0.043414	50000000	HLA-A*26:01	0.005000	-0.806000	0.224728	0.035414	50000000	HLA-B*07:02	0.047000	-0.806000	0.224728	0.077414	50000000	HLA-B*08:01	0.099000	-0.806000	0.224728	0.129414	50000000	HLA-B*27:05	0.029000	-0.806000	0.224728	0.059414
N	Sequence Name	Peptide	Allele	MHC	TAP	Cle	Comb	%Rank	Allele	MHC	TAP	Cle	Comb	%Rank	Allele	MHC	TAP	Cle	Comb	%Rank	Allele	MHC	TAP	Cle	Comb	%Rank	Allele	MHC	TAP	Cle	Comb	%Rank	Allele	MHC	TAP	Cle	Comb	%Rank	Allele	MHC	TAP	Cle	Comb	%Rank	Allele	MHC	TAP	Cle	Comb
0	97q	GAGGHSYG	HLA-A*01:01	0.020000	-1756000	0.210631	0.023492	50000000	HLA-A*02:01	0.017000	-1756000	0.210631	0.020492	50000000	HLA-A*03:01	0.025000	-1756000	0.210631	0.028492	50000000	HLA-A*24:02	0.010000	-1756000	0.210631	0.013492	50000000	HLA-A*26:01	0.007000	-1756000	0.210631	0.010492	50000000	HLA-B*07:02	0.022000	-1756000	0.210631	0.025492	50000000	HLA-B*08:01	0.024000	-1756000	0.210631	0.027492	50000000	HLA-B*27:05	0.017000	-1756000	0.210631	0.020492
N	Sequence Name	Peptide	Allele	MHC	TAP	Cle	Comb	%Rank	Allele	MHC	TAP	Cle	Comb	%Rank	Allele	MHC	TAP	Cle	Comb	%Rank	Allele	MHC	TAP	Cle	Comb	%Rank	Allele	MHC	TAP	Cle	Comb	%Rank	Allele	MHC	TAP	Cle	Comb	%Rank	Allele	MHC	TAP	Cle	Comb	%Rank	Allele	MHC	TAP	Cle	Comb
0	98q	AGGHSYGA	HLA-A*01:01	0.021000	-0.806000	0.540941	0.122562	50000000	HLA-A*02:01	0.043000	-0.806000	0.540941	0.144562	50000000	HLA-A*03:01	0.029000	-0.806000	0.540941	0.130562	50000000	HLA-A*24:02	0.011000	-0.806000	0.540941	0.112562	50000000	HLA-A*26:01	0.006000	-0.806000	0.540941	0.107562	50000000	HLA-B*07:02	0.035000	-0.806000	0.540941	0.136562	50000000	HLA-B*08:01	0.036000	-0.806000	0.540941	0.137562	50000000	HLA-B*27:05	0.024000	-0.806000	0.540941	0.125562
N	Sequence Name	Peptide	Allele	MHC	TAP	Cle	Comb	%Rank	Allele	MHC	TAP	Cle	Comb	%Rank	Allele	MHC	TAP	Cle	Comb	%Rank	Allele	MHC	TAP	Cle	Comb	%Rank	Allele	MHC	TAP	Cle	Comb	%Rank	Allele	MHC	TAP	Cle	Comb	%Rank	Allele	MHC	TAP	Cle	Comb	%Rank	Allele	MHC	TAP	Cle	Comb
0	99q	GGHSYGAD	HLA-A*01:01	0.010000	-2068000	0.033036	-0.034267	50000000	HLA-A*02:01	0.006000	-2068000	0.033036	-0.038267	50000000	HLA-A*03:01	0.012000	-2068000	0.033036	-0.032267	50000000	HLA-A*24:02	0.003000	-2068000	0.033036	-0.041267	50000000	HLA-A*26:01	0.004000	-2068000	0.033036	-0.040267	50000000	HLA-B*07:02	0.014000	-2068000	0.033036	-0.030267	50000000	HLA-B*08:01	0.017000	-2068000	0.033036	-0.027267	50000000	HLA-B*27:05	0.020000	-2068000	0.033036	-0.024267
N	Sequence Name	Peptide	Allele	MHC	TAP	Cle	Comb	%Rank	Allele	MHC	TAP	Cle	Comb	%Rank	Allele	MHC	TAP	Cle	Comb	%Rank	Allele	MHC	TAP	Cle	Comb	%Rank	Allele	MHC	TAP	Cle	Comb	%Rank	Allele	MHC	TAP	Cle	Comb	%Rank	Allele	MHC	TAP	Cle	Comb	%Rank	Allele	MHC	TAP	Cle	Comb
0	100o	GAGGHRYG	HLA-A*01:01	0.015000	-1756000	0.098626	-0.006709	50000000	HLA-A*02:01	0.011000	-1756000	0.098626	-0.010709	50000000	HLA-A*03:01	0.020000	-1756000	0.098626	-0.001709	50000000	HLA-A*24:02	0.009000	-1756000	0.098626	-0.012709	50000000	HLA-A*26:01	0.005000	-1756000	0.098626	-0.016709	50000000	HLA-B*07:02	0.026000	-1756000	0.098626	0.004291	50000000	HLA-B*08:01	0.033000	-1756000	0.098626	0.011291	50000000	HLA-B*27:05	0.018000	-1756000	0.098626	-0.003709
N	Sequence Name	Peptide	Allele	MHC	TAP	Cle	Comb	%Rank	Allele	MHC	TAP	Cle	Comb	%Rank	Allele	MHC	TAP	Cle	Comb	%Rank	Allele	MHC	TAP	Cle	Comb	%Rank	Allele	MHC	TAP	Cle	Comb	%Rank	Allele	MHC	TAP	Cle	Comb	%Rank	Allele	MHC	TAP	Cle	Comb	%Rank	Allele	MHC	TAP	Cle	Comb
0	101o	AGGHRYGA	HLA-A*01:01	0.022000	-0.806000	0.224728	0.052414	50000000	HLA-A*02:01	0.034000	-0.806000	0.224728	0.064414	50000000	HLA-A*03:01	0.027000	-0.806000	0.224728	0.057414	50000000	HLA-A*24:02	0.013000	-0.806000	0.224728	0.043414	50000000	HLA-A*26:01	0.005000	-0.806000	0.224728	0.035414	50000000	HLA-B*07:02	0.047000	-0.806000	0.224728	0.077414	50000000	HLA-B*08:01	0.099000	-0.806000	0.224728	0.129414	50000000	HLA-B*27:05	0.029000	-0.806000	0.224728	0.059414
N	Sequence Name	Peptide	Allele	MHC	TAP	Cle	Comb	%Rank	Allele	MHC	TAP	Cle	Comb	%Rank	Allele	MHC	TAP	Cle	Comb	%Rank	Allele	MHC	TAP	Cle	Comb	%Rank	Allele	MHC	TAP	Cle	Comb	%Rank	Allele	MHC	TAP	Cle	Comb	%Rank	Allele	MHC	TAP	Cle	Comb	%Rank	Allele	MHC	TAP	Cle	Comb
0	102o	GGHRYGAD	HLA-A*01:01	0.009000	-2068000	0.033909	-0.035070	50000000	HLA-A*02:01	0.005000	-2068000	0.033909	-0.039070	50000000	HLA-A*03:01	0.011000	-2068000	0.033909	-0.033070	50000000	HLA-A*24:02	0.004000	-2068000	0.033909	-0.040070	50000000	HLA-A*26:01	0.004000	-2068000	0.033909	-0.040070	50000000	HLA-B*07:02	0.014000	-2068000	0.033909	-0.030070	50000000	HLA-B*08:01	0.031000	-2068000	0.033909	-0.013070	50000000	HLA-B*27:05	0.022000	-2068000	0.033909	-0.022070
N	Sequence Name	Peptide	Allele	MHC	TAP	Cle	Comb	%Rank	Allele	MHC	TAP	Cle	Comb	%Rank	Allele	MHC	TAP	Cle	Comb	%Rank	Allele	MHC	TAP	Cle	Comb	%Rank	Allele	MHC	TAP	Cle	Comb	%Rank	Allele	MHC	TAP	Cle	Comb	%Rank	Allele	MHC	TAP	Cle	Comb	%Rank	Allele	MHC	TAP	Cle	Comb
0	103q	GGHSYGAD	HLA-A*01:01	0.010000	-2068000	0.033036	-0.034267	50000000	HLA-A*02:01	0.006000	-2068000	0.033036	-0.038267	50000000	HLA-A*03:01	0.012000	-2068000	0.033036	-0.032267	50000000	HLA-A*24:02	0.003000	-2068000	0.033036	-0.041267	50000000	HLA-A*26:01	0.004000	-2068000	0.033036	-0.040267	50000000	HLA-B*07:02	0.014000	-2068000	0.033036	-0.030267	50000000	HLA-B*08:01	0.017000	-2068000	0.033036	-0.027267	50000000	HLA-B*27:05	0.020000	-2068000	0.033036	-0.024267
N	Sequence Name	Peptide	Allele	MHC	TAP	Cle	Comb	%Rank	Allele	MHC	TAP	Cle	Comb	%Rank	Allele	MHC	TAP	Cle	Comb	%Rank	Allele	MHC	TAP	Cle	Comb	%Rank	Allele	MHC	TAP	Cle	Comb	%Rank	Allele	MHC	TAP	Cle	Comb	%Rank	Allele	MHC	TAP	Cle	Comb	%Rank	Allele	MHC	TAP	Cle	Comb
0	104q	GHSYGADL	HLA-A*01:01	0.017000	0.796000	0.845894	0.227226	32000000	HLA-A*02:01	0.024000	0.796000	0.845894	0.234226	32000000	HLA-A*03:01	0.011000	0.796000	0.845894	0.221226	32000000	HLA-A*24:02	0.025000	0.796000	0.845894	0.235226	32000000	HLA-A*26:01	0.006000	0.796000	0.845894	0.216226	32000000	HLA-B*07:02	0.045000	0.796000	0.845894	0.255226	32000000	HLA-B*08:01	0.048000	0.796000	0.845894	0.258226	32000000	HLA-B*27:05	0.069000	0.796000	0.845894	0.279226
N	Sequence Name	Peptide	Allele	MHC	TAP	Cle	Comb	%Rank	Allele	MHC	TAP	Cle	Comb	%Rank	Allele	MHC	TAP	Cle	Comb	%Rank	Allele	MHC	TAP	Cle	Comb	%Rank	Allele	MHC	TAP	Cle	Comb	%Rank	Allele	MHC	TAP	Cle	Comb	%Rank	Allele	MHC	TAP	Cle	Comb	%Rank	Allele	MHC	TAP	Cle	Comb
0	105q	HSYGADLK	HLA-A*01:01	0.105000	0.836000	0.394639	0.214694	32000000	HLA-A*02:01	0.028000	0.836000	0.394639	0.137694	50000000	HLA-A*03:01	0.547000	0.836000	0.394639	0.656694	1500000	HLA-A*24:02	0.021000	0.836000	0.394639	0.130694	50000000	HLA-A*26:01	0.083000	0.836000	0.394639	0.192694	32000000	HLA-B*07:02	0.028000	0.836000	0.394639	0.137694	50000000	HLA-B*08:01	0.017000	0.836000	0.394639	0.126694	50000000	HLA-B*27:05	0.131000	0.836000	0.394639	0.240694
N	Sequence Name	Peptide	Allele	MHC	TAP	Cle	Comb	%Rank	Allele	MHC	TAP	Cle	Comb	%Rank	Allele	MHC	TAP	Cle	Comb	%Rank	Allele	MHC	TAP	Cle	Comb	%Rank	Allele	MHC	TAP	Cle	Comb	%Rank	Allele	MHC	TAP	Cle	Comb	%Rank	Allele	MHC	TAP	Cle	Comb	%Rank	Allele	MHC	TAP	Cle	Comb
0	106o	GGHRYGAD	HLA-A*01:01	0.009000	-2068000	0.033909	-0.035070	50000000	HLA-A*02:01	0.005000	-2068000	0.033909	-0.039070	50000000	HLA-A*03:01	0.011000	-2068000	0.033909	-0.033070	50000000	HLA-A*24:02	0.004000	-2068000	0.033909	-0.040070	50000000	HLA-A*26:01	0.004000	-2068000	0.033909	-0.040070	50000000	HLA-B*07:02	0.014000	-2068000	0.033909	-0.030070	50000000	HLA-B*08:01	0.031000	-2068000	0.033909	-0.013070	50000000	HLA-B*27:05	0.022000	-2068000	0.033909	-0.022070
N	Sequence Name	Peptide	Allele	MHC	TAP	Cle	Comb	%Rank	Allele	MHC	TAP	Cle	Comb	%Rank	Allele	MHC	TAP	Cle	Comb	%Rank	Allele	MHC	TAP	Cle	Comb	%Rank	Allele	MHC	TAP	Cle	Comb	%Rank	Allele	MHC	TAP	Cle	Comb	%Rank	Allele	MHC	TAP	Cle	Comb	%Rank	Allele	MHC	TAP	Cle	Comb
0	107o	GHRYGADL	HLA-A*01:01	0.012000	0.902000	0.864239	0.229004	32000000	HLA-A*02:01	0.017000	0.902000	0.864239	0.234004	32000000	HLA-A*03:01	0.011000	0.902000	0.864239	0.228004	32000000	HLA-A*24:02	0.025000	0.902000	0.864239	0.242004	32000000	HLA-A*26:01	0.006000	0.902000	0.864239	0.223004	32000000	HLA-B*07:02	0.133000	0.902000	0.864239	0.350004	7000000	HLA-B*08:01	0.127000	0.902000	0.864239	0.344004	10000000	HLA-B*27:05	0.078000	0.902000	0.864239	0.295004
N	Sequence Name	Peptide	Allele	MHC	TAP	Cle	Comb	%Rank	Allele	MHC	TAP	Cle	Comb	%Rank	Allele	MHC	TAP	Cle	Comb	%Rank	Allele	MHC	TAP	Cle	Comb	%Rank	Allele	MHC	TAP	Cle	Comb	%Rank	Allele	MHC	TAP	Cle	Comb	%Rank	Allele	MHC	TAP	Cle	Comb	%Rank	Allele	MHC	TAP	Cle	Comb
0	108o	HRYGADLK	HLA-A*01:01	0.021000	1062000	0.311320	0.117597	50000000	HLA-A*02:01	0.013000	1062000	0.311320	0.109597	50000000	HLA-A*03:01	0.158000	1062000	0.311320	0.254597	32000000	HLA-A*24:02	0.012000	1062000	0.311320	0.108597	50000000	HLA-A*26:01	0.023000	1062000	0.311320	0.119597	50000000	HLA-B*07:02	0.019000	1062000	0.311320	0.115597	50000000	HLA-B*08:01	0.019000	1062000	0.311320	0.115597	50000000	HLA-B*27:05	0.623000	1062000	0.311320	0.719597
N	Sequence Name	Peptide	Allele	MHC	TAP	Cle	Comb	%Rank	Allele	MHC	TAP	Cle	Comb	%Rank	Allele	MHC	TAP	Cle	Comb	%Rank	Allele	MHC	TAP	Cle	Comb	%Rank	Allele	MHC	TAP	Cle	Comb	%Rank	Allele	MHC	TAP	Cle	Comb	%Rank	Allele	MHC	TAP	Cle	Comb	%Rank	Allele	MHC	TAP	Cle	Comb
0	109q	VDAVNLLT	HLA-A*01:01	0.040000	-0.886000	0.207185	0.064467	50000000	HLA-A*02:01	0.026000	-0.886000	0.207185	0.050467	50000000	HLA-A*03:01	0.016000	-0.886000	0.207185	0.040467	50000000	HLA-A*24:02	0.022000	-0.886000	0.207185	0.046467	50000000	HLA-A*26:01	0.006000	-0.886000	0.207185	0.030467	50000000	HLA-B*07:02	0.016000	-0.886000	0.207185	0.040467	50000000	HLA-B*08:01	0.019000	-0.886000	0.207185	0.043467	50000000	HLA-B*27:05	0.042000	-0.886000	0.207185	0.066467
N	Sequence Name	Peptide	Allele	MHC	TAP	Cle	Comb	%Rank	Allele	MHC	TAP	Cle	Comb	%Rank	Allele	MHC	TAP	Cle	Comb	%Rank	Allele	MHC	TAP	Cle	Comb	%Rank	Allele	MHC	TAP	Cle	Comb	%Rank	Allele	MHC	TAP	Cle	Comb	%Rank	Allele	MHC	TAP	Cle	Comb	%Rank	Allele	MHC	TAP	Cle	Comb
0	110q	DAVNLLTN	HLA-A*01:01	0.020000	-1412000	0.072402	0.000990	50000000	HLA-A*02:01	0.015000	-1412000	0.072402	-0.004010	50000000	HLA-A*03:01	0.011000	-1412000	0.072402	-0.008010	50000000	HLA-A*24:02	0.006000	-1412000	0.072402	-0.013010	50000000	HLA-A*26:01	0.072000	-1412000	0.072402	0.052990	50000000	HLA-B*07:02	0.018000	-1412000	0.072402	-0.001010	50000000	HLA-B*08:01	0.024000	-1412000	0.072402	0.004990	50000000	HLA-B*27:05	0.021000	-1412000	0.072402	0.001990
N	Sequence Name	Peptide	Allele	MHC	TAP	Cle	Comb	%Rank	Allele	MHC	TAP	Cle	Comb	%Rank	Allele	MHC	TAP	Cle	Comb	%Rank	Allele	MHC	TAP	Cle	Comb	%Rank	Allele	MHC	TAP	Cle	Comb	%Rank	Allele	MHC	TAP	Cle	Comb	%Rank	Allele	MHC	TAP	Cle	Comb	%Rank	Allele	MHC	TAP	Cle	Comb
0	111q	AVNLLTNM	HLA-A*01:01	0.083000	0.500000	0.761863	0.266919	16000000	HLA-A*02:01	0.147000	0.500000	0.761863	0.330919	16000000	HLA-A*03:01	0.109000	0.500000	0.761863	0.292919	16000000	HLA-A*24:02	0.039000	0.500000	0.761863	0.222919	32000000	HLA-A*26:01	0.148000	0.500000	0.761863	0.331919	7000000	HLA-B*07:02	0.140000	0.500000	0.761863	0.323919	9000000	HLA-B*08:01	0.097000	0.500000	0.761863	0.280919	32000000	HLA-B*27:05	0.052000	0.500000	0.761863	0.235919
N	Sequence Name	Peptide	Allele	MHC	TAP	Cle	Comb	%Rank	Allele	MHC	TAP	Cle	Comb	%Rank	Allele	MHC	TAP	Cle	Comb	%Rank	Allele	MHC	TAP	Cle	Comb	%Rank	Allele	MHC	TAP	Cle	Comb	%Rank	Allele	MHC	TAP	Cle	Comb	%Rank	Allele	MHC	TAP	Cle	Comb	%Rank	Allele	MHC	TAP	Cle	Comb
0	112o	VDAVNLFT	HLA-A*01:01	0.035000	-0.886000	0.090576	0.033230	50000000	HLA-A*02:01	0.029000	-0.886000	0.090576	0.027230	50000000	HLA-A*03:01	0.015000	-0.886000	0.090576	0.013230	50000000	HLA-A*24:02	0.020000	-0.886000	0.090576	0.018230	50000000	HLA-A*26:01	0.006000	-0.886000	0.090576	0.004230	50000000	HLA-B*07:02	0.016000	-0.886000	0.090576	0.014230	50000000	HLA-B*08:01	0.020000	-0.886000	0.090576	0.018230	50000000	HLA-B*27:05	0.035000	-0.886000	0.090576	0.033230
N	Sequence Name	Peptide	Allele	MHC	TAP	Cle	Comb	%Rank	Allele	MHC	TAP	Cle	Comb	%Rank	Allele	MHC	TAP	Cle	Comb	%Rank	Allele	MHC	TAP	Cle	Comb	%Rank	Allele	MHC	TAP	Cle	Comb	%Rank	Allele	MHC	TAP	Cle	Comb	%Rank	Allele	MHC	TAP	Cle	Comb	%Rank	Allele	MHC	TAP	Cle	Comb
0	113o	DAVNLFTN	HLA-A*01:01	0.020000	-1412000	0.074143	0.001382	50000000	HLA-A*02:01	0.018000	-1412000	0.074143	-0.000618	50000000	HLA-A*03:01	0.010000	-1412000	0.074143	-0.008618	50000000	HLA-A*24:02	0.009000	-1412000	0.074143	-0.009618	50000000	HLA-A*26:01	0.068000	-1412000	0.074143	0.049382	50000000	HLA-B*07:02	0.018000	-1412000	0.074143	-0.000618	50000000	HLA-B*08:01	0.027000	-1412000	0.074143	0.008382	50000000	HLA-B*27:05	0.023000	-1412000	0.074143	0.004382
N	Sequence Name	Peptide	Allele	MHC	TAP	Cle	Comb	%Rank	Allele	MHC	TAP	Cle	Comb	%Rank	Allele	MHC	TAP	Cle	Comb	%Rank	Allele	MHC	TAP	Cle	Comb	%Rank	Allele	MHC	TAP	Cle	Comb	%Rank	Allele	MHC	TAP	Cle	Comb	%Rank	Allele	MHC	TAP	Cle	Comb	%Rank	Allele	MHC	TAP	Cle	Comb
0	114o	AVNLFTNM	HLA-A*01:01	0.092000	0.500000	0.866458	0.299453	8000000	HLA-A*02:01	0.168000	0.500000	0.866458	0.375453	9000000	HLA-A*03:01	0.133000	0.500000	0.866458	0.340453	8000000	HLA-A*24:02	0.051000	0.500000	0.866458	0.258453	32000000	HLA-A*26:01	0.164000	0.500000	0.866458	0.371453	4000000	HLA-B*07:02	0.159000	0.500000	0.866458	0.366453	6000000	HLA-B*08:01	0.141000	0.500000	0.866458	0.348453	9000000	HLA-B*27:05	0.058000	0.500000	0.866458	0.265453
N	Sequence Name	Peptide	Allele	MHC	TAP	Cle	Comb	%Rank	Allele	MHC	TAP	Cle	Comb	%Rank	Allele	MHC	TAP	Cle	Comb	%Rank	Allele	MHC	TAP	Cle	Comb	%Rank	Allele	MHC	TAP	Cle	Comb	%Rank	Allele	MHC	TAP	Cle	Comb	%Rank	Allele	MHC	TAP	Cle	Comb	%Rank	Allele	MHC	TAP	Cle	Comb
0	115q	AVNLLTNM	HLA-A*01:01	0.083000	0.500000	0.761863	0.266919	16000000	HLA-A*02:01	0.147000	0.500000	0.761863	0.330919	16000000	HLA-A*03:01	0.109000	0.500000	0.761863	0.292919	16000000	HLA-A*24:02	0.039000	0.500000	0.761863	0.222919	32000000	HLA-A*26:01	0.148000	0.500000	0.761863	0.331919	7000000	HLA-B*07:02	0.140000	0.500000	0.761863	0.323919	9000000	HLA-B*08:01	0.097000	0.500000	0.761863	0.280919	32000000	HLA-B*27:05	0.052000	0.500000	0.761863	0.235919
N	Sequence Name	Peptide	Allele	MHC	TAP	Cle	Comb	%Rank	Allele	MHC	TAP	Cle	Comb	%Rank	Allele	MHC	TAP	Cle	Comb	%Rank	Allele	MHC	TAP	Cle	Comb	%Rank	Allele	MHC	TAP	Cle	Comb	%Rank	Allele	MHC	TAP	Cle	Comb	%Rank	Allele	MHC	TAP	Cle	Comb	%Rank	Allele	MHC	TAP	Cle	Comb
0	116q	VNLLTNMF	HLA-A*01:01	0.039000	2502000	0.882334	0.300075	8000000	HLA-A*02:01	0.033000	2502000	0.882334	0.294075	16000000	HLA-A*03:01	0.025000	2502000	0.882334	0.286075	16000000	HLA-A*24:02	0.206000	2502000	0.882334	0.467075	3000000	HLA-A*26:01	0.013000	2502000	0.882334	0.274075	16000000	HLA-B*07:02	0.042000	2502000	0.882334	0.303075	16000000	HLA-B*08:01	0.068000	2502000	0.882334	0.329075	16000000	HLA-B*27:05	0.056000	2502000	0.882334	0.317075
N	Sequence Name	Peptide	Allele	MHC	TAP	Cle	Comb	%Rank	Allele	MHC	TAP	Cle	Comb	%Rank	Allele	MHC	TAP	Cle	Comb	%Rank	Allele	MHC	TAP	Cle	Comb	%Rank	Allele	MHC	TAP	Cle	Comb	%Rank	Allele	MHC	TAP	Cle	Comb	%Rank	Allele	MHC	TAP	Cle	Comb	%Rank	Allele	MHC	TAP	Cle	Comb
0	117q	NLLTNMFT	HLA-A*01:01	0.032000	-0.430000	0.061393	0.035063	50000000	HLA-A*02:01	0.359000	-0.430000	0.061393	0.362063	10000000	HLA-A*03:01	0.047000	-0.430000	0.061393	0.050063	50000000	HLA-A*24:02	0.018000	-0.430000	0.061393	0.021063	50000000	HLA-A*26:01	0.017000	-0.430000	0.061393	0.020063	50000000	HLA-B*07:02	0.025000	-0.430000	0.061393	0.028063	50000000	HLA-B*08:01	0.089000	-0.430000	0.061393	0.092063	50000000	HLA-B*27:05	0.032000	-0.430000	0.061393	0.035063
N	Sequence Name	Peptide	Allele	MHC	TAP	Cle	Comb	%Rank	Allele	MHC	TAP	Cle	Comb	%Rank	Allele	MHC	TAP	Cle	Comb	%Rank	Allele	MHC	TAP	Cle	Comb	%Rank	Allele	MHC	TAP	Cle	Comb	%Rank	Allele	MHC	TAP	Cle	Comb	%Rank	Allele	MHC	TAP	Cle	Comb	%Rank	Allele	MHC	TAP	Cle	Comb
0	118o	AVNLFTNM	HLA-A*01:01	0.092000	0.500000	0.866458	0.299453	8000000	HLA-A*02:01	0.168000	0.500000	0.866458	0.375453	9000000	HLA-A*03:01	0.133000	0.500000	0.866458	0.340453	8000000	HLA-A*24:02	0.051000	0.500000	0.866458	0.258453	32000000	HLA-A*26:01	0.164000	0.500000	0.866458	0.371453	4000000	HLA-B*07:02	0.159000	0.500000	0.866458	0.366453	6000000	HLA-B*08:01	0.141000	0.500000	0.866458	0.348453	9000000	HLA-B*27:05	0.058000	0.500000	0.866458	0.265453
N	Sequence Name	Peptide	Allele	MHC	TAP	Cle	Comb	%Rank	Allele	MHC	TAP	Cle	Comb	%Rank	Allele	MHC	TAP	Cle	Comb	%Rank	Allele	MHC	TAP	Cle	Comb	%Rank	Allele	MHC	TAP	Cle	Comb	%Rank	Allele	MHC	TAP	Cle	Comb	%Rank	Allele	MHC	TAP	Cle	Comb	%Rank	Allele	MHC	TAP	Cle	Comb
0	119o	VNLFTNMF	HLA-A*01:01	0.044000	2502000	0.932133	0.316280	6000000	HLA-A*02:01	0.038000	2502000	0.932133	0.310280	16000000	HLA-A*03:01	0.031000	2502000	0.932133	0.303280	16000000	HLA-A*24:02	0.262000	2502000	0.932133	0.534280	2000000	HLA-A*26:01	0.018000	2502000	0.932133	0.290280	10000000	HLA-B*07:02	0.045000	2502000	0.932133	0.317280	10000000	HLA-B*08:01	0.073000	2502000	0.932133	0.345280	10000000	HLA-B*27:05	0.057000	2502000	0.932133	0.329280
N	Sequence Name	Peptide	Allele	MHC	TAP	Cle	Comb	%Rank	Allele	MHC	TAP	Cle	Comb	%Rank	Allele	MHC	TAP	Cle	Comb	%Rank	Allele	MHC	TAP	Cle	Comb	%Rank	Allele	MHC	TAP	Cle	Comb	%Rank	Allele	MHC	TAP	Cle	Comb	%Rank	Allele	MHC	TAP	Cle	Comb	%Rank	Allele	MHC	TAP	Cle	Comb
0	120o	NLFTNMFT	HLA-A*01:01	0.038000	-0.242000	0.070483	0.047809	50000000	HLA-A*02:01	0.440000	-0.242000	0.070483	0.449809	6000000	HLA-A*03:01	0.080000	-0.242000	0.070483	0.089809	50000000	HLA-A*24:02	0.018000	-0.242000	0.070483	0.027809	50000000	HLA-A*26:01	0.045000	-0.242000	0.070483	0.054809	50000000	HLA-B*07:02	0.029000	-0.242000	0.070483	0.038809	50000000	HLA-B*08:01	0.093000	-0.242000	0.070483	0.102809	50000000	HLA-B*27:05	0.043000	-0.242000	0.070483	0.052809
N	Sequence Name	Peptide	Allele	MHC	TAP	Cle	Comb	%Rank	Allele	MHC	TAP	Cle	Comb	%Rank	Allele	MHC	TAP	Cle	Comb	%Rank	Allele	MHC	TAP	Cle	Comb	%Rank	Allele	MHC	TAP	Cle	Comb	%Rank	Allele	MHC	TAP	Cle	Comb	%Rank	Allele	MHC	TAP	Cle	Comb	%Rank	Allele	MHC	TAP	Cle	Comb
0	121q	MSFTVLCL	HLA-A*01:01	0.151000	1294000	0.966660	0.400849	3000000	HLA-A*02:01	0.309000	1294000	0.966660	0.558849	4000000	HLA-A*03:01	0.125000	1294000	0.966660	0.374848	6000000	HLA-A*24:02	0.104000	1294000	0.966660	0.353849	7000000	HLA-A*26:01	0.116000	1294000	0.966660	0.365848	5000000	HLA-B*07:02	0.169000	1294000	0.966660	0.418849	4000000	HLA-B*08:01	0.215000	1294000	0.966660	0.464849	4000000	HLA-B*27:05	0.123000	1294000	0.966660	0.372849
N	Sequence Name	Peptide	Allele	MHC	TAP	Cle	Comb	%Rank	Allele	MHC	TAP	Cle	Comb	%Rank	Allele	MHC	TAP	Cle	Comb	%Rank	Allele	MHC	TAP	Cle	Comb	%Rank	Allele	MHC	TAP	Cle	Comb	%Rank	Allele	MHC	TAP	Cle	Comb	%Rank	Allele	MHC	TAP	Cle	Comb	%Rank	Allele	MHC	TAP	Cle	Comb
0	122q	SFTVLCLT	HLA-A*01:01	0.037000	-0.604000	0.258917	0.080156	50000000	HLA-A*02:01	0.059000	-0.604000	0.258917	0.102156	50000000	HLA-A*03:01	0.033000	-0.604000	0.258917	0.076156	50000000	HLA-A*24:02	0.065000	-0.604000	0.258917	0.108156	50000000	HLA-A*26:01	0.014000	-0.604000	0.258917	0.057156	50000000	HLA-B*07:02	0.017000	-0.604000	0.258917	0.060156	50000000	HLA-B*08:01	0.047000	-0.604000	0.258917	0.090156	50000000	HLA-B*27:05	0.047000	-0.604000	0.258917	0.090156
N	Sequence Name	Peptide	Allele	MHC	TAP	Cle	Comb	%Rank	Allele	MHC	TAP	Cle	Comb	%Rank	Allele	MHC	TAP	Cle	Comb	%Rank	Allele	MHC	TAP	Cle	Comb	%Rank	Allele	MHC	TAP	Cle	Comb	%Rank	Allele	MHC	TAP	Cle	Comb	%Rank	Allele	MHC	TAP	Cle	Comb	%Rank	Allele	MHC	TAP	Cle	Comb
0	123q	FTVLCLTP	HLA-A*01:01	0.070000	0.034000	0.148208	0.104197	50000000	HLA-A*02:01	0.068000	0.034000	0.148208	0.102197	50000000	HLA-A*03:01	0.024000	0.034000	0.148208	0.058197	50000000	HLA-A*24:02	0.021000	0.034000	0.148208	0.055197	50000000	HLA-A*26:01	0.077000	0.034000	0.148208	0.111197	50000000	HLA-B*07:02	0.028000	0.034000	0.148208	0.062197	50000000	HLA-B*08:01	0.050000	0.034000	0.148208	0.084197	50000000	HLA-B*27:05	0.020000	0.034000	0.148208	0.054197
N	Sequence Name	Peptide	Allele	MHC	TAP	Cle	Comb	%Rank	Allele	MHC	TAP	Cle	Comb	%Rank	Allele	MHC	TAP	Cle	Comb	%Rank	Allele	MHC	TAP	Cle	Comb	%Rank	Allele	MHC	TAP	Cle	Comb	%Rank	Allele	MHC	TAP	Cle	Comb	%Rank	Allele	MHC	TAP	Cle	Comb	%Rank	Allele	MHC	TAP	Cle	Comb
0	124o	MSFIVLCL	HLA-A*01:01	0.146000	1294000	0.969881	0.396573	3000000	HLA-A*02:01	0.300000	1294000	0.969881	0.550573	4000000	HLA-A*03:01	0.107000	1294000	0.969881	0.357573	7000000	HLA-A*24:02	0.103000	1294000	0.969881	0.353573	7000000	HLA-A*26:01	0.089000	1294000	0.969881	0.339573	6000000	HLA-B*07:02	0.135000	1294000	0.969881	0.385573	5000000	HLA-B*08:01	0.216000	1294000	0.969881	0.466573	4000000	HLA-B*27:05	0.105000	1294000	0.969881	0.355573
N	Sequence Name	Peptide	Allele	MHC	TAP	Cle	Comb	%Rank	Allele	MHC	TAP	Cle	Comb	%Rank	Allele	MHC	TAP	Cle	Comb	%Rank	Allele	MHC	TAP	Cle	Comb	%Rank	Allele	MHC	TAP	Cle	Comb	%Rank	Allele	MHC	TAP	Cle	Comb	%Rank	Allele	MHC	TAP	Cle	Comb	%Rank	Allele	MHC	TAP	Cle	Comb
0	125o	SFIVLCLT	HLA-A*01:01	0.038000	-0.394000	0.257678	0.086128	50000000	HLA-A*02:01	0.094000	-0.394000	0.257678	0.142128	50000000	HLA-A*03:01	0.036000	-0.394000	0.257678	0.084128	50000000	HLA-A*24:02	0.089000	-0.394000	0.257678	0.137128	50000000	HLA-A*26:01	0.022000	-0.394000	0.257678	0.070128	50000000	HLA-B*07:02	0.019000	-0.394000	0.257678	0.067128	50000000	HLA-B*08:01	0.054000	-0.394000	0.257678	0.102128	50000000	HLA-B*27:05	0.051000	-0.394000	0.257678	0.099128
N	Sequence Name	Peptide	Allele	MHC	TAP	Cle	Comb	%Rank	Allele	MHC	TAP	Cle	Comb	%Rank	Allele	MHC	TAP	Cle	Comb	%Rank	Allele	MHC	TAP	Cle	Comb	%Rank	Allele	MHC	TAP	Cle	Comb	%Rank	Allele	MHC	TAP	Cle	Comb	%Rank	Allele	MHC	TAP	Cle	Comb	%Rank	Allele	MHC	TAP	Cle	Comb
0	126o	FIVLCLTP	HLA-A*01:01	0.036000	0.124000	0.108147	0.063433	50000000	HLA-A*02:01	0.114000	0.124000	0.108147	0.141433	50000000	HLA-A*03:01	0.022000	0.124000	0.108147	0.049433	50000000	HLA-A*24:02	0.013000	0.124000	0.108147	0.040433	50000000	HLA-A*26:01	0.038000	0.124000	0.108147	0.065433	50000000	HLA-B*07:02	0.022000	0.124000	0.108147	0.049433	50000000	HLA-B*08:01	0.057000	0.124000	0.108147	0.084433	50000000	HLA-B*27:05	0.025000	0.124000	0.108147	0.052433
N	Sequence Name	Peptide	Allele	MHC	TAP	Cle	Comb	%Rank	Allele	MHC	TAP	Cle	Comb	%Rank	Allele	MHC	TAP	Cle	Comb	%Rank	Allele	MHC	TAP	Cle	Comb	%Rank	Allele	MHC	TAP	Cle	Comb	%Rank	Allele	MHC	TAP	Cle	Comb	%Rank	Allele	MHC	TAP	Cle	Comb	%Rank	Allele	MHC	TAP	Cle	Comb
0	127q	SFTVLCLT	HLA-A*01:01	0.037000	-0.604000	0.258917	0.080156	50000000	HLA-A*02:01	0.059000	-0.604000	0.258917	0.102156	50000000	HLA-A*03:01	0.033000	-0.604000	0.258917	0.076156	50000000	HLA-A*24:02	0.065000	-0.604000	0.258917	0.108156	50000000	HLA-A*26:01	0.014000	-0.604000	0.258917	0.057156	50000000	HLA-B*07:02	0.017000	-0.604000	0.258917	0.060156	50000000	HLA-B*08:01	0.047000	-0.604000	0.258917	0.090156	50000000	HLA-B*27:05	0.047000	-0.604000	0.258917	0.090156
N	Sequence Name	Peptide	Allele	MHC	TAP	Cle	Comb	%Rank	Allele	MHC	TAP	Cle	Comb	%Rank	Allele	MHC	TAP	Cle	Comb	%Rank	Allele	MHC	TAP	Cle	Comb	%Rank	Allele	MHC	TAP	Cle	Comb	%Rank	Allele	MHC	TAP	Cle	Comb	%Rank	Allele	MHC	TAP	Cle	Comb	%Rank	Allele	MHC	TAP	Cle	Comb
0	128q	FTVLCLTP	HLA-A*01:01	0.070000	0.034000	0.148208	0.104197	50000000	HLA-A*02:01	0.068000	0.034000	0.148208	0.102197	50000000	HLA-A*03:01	0.024000	0.034000	0.148208	0.058197	50000000	HLA-A*24:02	0.021000	0.034000	0.148208	0.055197	50000000	HLA-A*26:01	0.077000	0.034000	0.148208	0.111197	50000000	HLA-B*07:02	0.028000	0.034000	0.148208	0.062197	50000000	HLA-B*08:01	0.050000	0.034000	0.148208	0.084197	50000000	HLA-B*27:05	0.020000	0.034000	0.148208	0.054197
N	Sequence Name	Peptide	Allele	MHC	TAP	Cle	Comb	%Rank	Allele	MHC	TAP	Cle	Comb	%Rank	Allele	MHC	TAP	Cle	Comb	%Rank	Allele	MHC	TAP	Cle	Comb	%Rank	Allele	MHC	TAP	Cle	Comb	%Rank	Allele	MHC	TAP	Cle	Comb	%Rank	Allele	MHC	TAP	Cle	Comb	%Rank	Allele	MHC	TAP	Cle	Comb
0	129q	TVLCLTPV	HLA-A*01:01	0.058000	0.446000	0.668768	0.219623	32000000	HLA-A*02:01	0.697000	0.446000	0.668768	0.858623	0.800000	HLA-A*03:01	0.099000	0.446000	0.668768	0.260623	32000000	HLA-A*24:02	0.053000	0.446000	0.668768	0.214623	32000000	HLA-A*26:01	0.145000	0.446000	0.668768	0.306623	8000000	HLA-B*07:02	0.134000	0.446000	0.668768	0.295623	16000000	HLA-B*08:01	0.175000	0.446000	0.668768	0.336623	16000000	HLA-B*27:05	0.056000	0.446000	0.668768	0.217623
N	Sequence Name	Peptide	Allele	MHC	TAP	Cle	Comb	%Rank	Allele	MHC	TAP	Cle	Comb	%Rank	Allele	MHC	TAP	Cle	Comb	%Rank	Allele	MHC	TAP	Cle	Comb	%Rank	Allele	MHC	TAP	Cle	Comb	%Rank	Allele	MHC	TAP	Cle	Comb	%Rank	Allele	MHC	TAP	Cle	Comb	%Rank	Allele	MHC	TAP	Cle	Comb
0	130o	SFIVLCLT	HLA-A*01:01	0.038000	-0.394000	0.257678	0.086128	50000000	HLA-A*02:01	0.094000	-0.394000	0.257678	0.142128	50000000	HLA-A*03:01	0.036000	-0.394000	0.257678	0.084128	50000000	HLA-A*24:02	0.089000	-0.394000	0.257678	0.137128	50000000	HLA-A*26:01	0.022000	-0.394000	0.257678	0.070128	50000000	HLA-B*07:02	0.019000	-0.394000	0.257678	0.067128	50000000	HLA-B*08:01	0.054000	-0.394000	0.257678	0.102128	50000000	HLA-B*27:05	0.051000	-0.394000	0.257678	0.099128
N	Sequence Name	Peptide	Allele	MHC	TAP	Cle	Comb	%Rank	Allele	MHC	TAP	Cle	Comb	%Rank	Allele	MHC	TAP	Cle	Comb	%Rank	Allele	MHC	TAP	Cle	Comb	%Rank	Allele	MHC	TAP	Cle	Comb	%Rank	Allele	MHC	TAP	Cle	Comb	%Rank	Allele	MHC	TAP	Cle	Comb	%Rank	Allele	MHC	TAP	Cle	Comb
0	131o	FIVLCLTP	HLA-A*01:01	0.036000	0.124000	0.108147	0.063433	50000000	HLA-A*02:01	0.114000	0.124000	0.108147	0.141433	50000000	HLA-A*03:01	0.022000	0.124000	0.108147	0.049433	50000000	HLA-A*24:02	0.013000	0.124000	0.108147	0.040433	50000000	HLA-A*26:01	0.038000	0.124000	0.108147	0.065433	50000000	HLA-B*07:02	0.022000	0.124000	0.108147	0.049433	50000000	HLA-B*08:01	0.057000	0.124000	0.108147	0.084433	50000000	HLA-B*27:05	0.025000	0.124000	0.108147	0.052433
N	Sequence Name	Peptide	Allele	MHC	TAP	Cle	Comb	%Rank	Allele	MHC	TAP	Cle	Comb	%Rank	Allele	MHC	TAP	Cle	Comb	%Rank	Allele	MHC	TAP	Cle	Comb	%Rank	Allele	MHC	TAP	Cle	Comb	%Rank	Allele	MHC	TAP	Cle	Comb	%Rank	Allele	MHC	TAP	Cle	Comb	%Rank	Allele	MHC	TAP	Cle	Comb
0	132o	IVLCLTPV	HLA-A*01:01	0.056000	0.444000	0.697823	0.224110	32000000	HLA-A*02:01	0.712000	0.444000	0.697823	0.880110	0.800000	HLA-A*03:01	0.098000	0.444000	0.697823	0.266110	32000000	HLA-A*24:02	0.065000	0.444000	0.697823	0.233110	32000000	HLA-A*26:01	0.077000	0.444000	0.697823	0.245110	32000000	HLA-B*07:02	0.151000	0.444000	0.697823	0.319110	10000000	HLA-B*08:01	0.164000	0.444000	0.697823	0.332110	16000000	HLA-B*27:05	0.061000	0.444000	0.697823	0.229110
N	Sequence Name	Peptide	Allele	MHC	TAP	Cle	Comb	%Rank	Allele	MHC	TAP	Cle	Comb	%Rank	Allele	MHC	TAP	Cle	Comb	%Rank	Allele	MHC	TAP	Cle	Comb	%Rank	Allele	MHC	TAP	Cle	Comb	%Rank	Allele	MHC	TAP	Cle	Comb	%Rank	Allele	MHC	TAP	Cle	Comb	%Rank	Allele	MHC	TAP	Cle	Comb
0	133q	RSDVLLPL	HLA-A*01:01	0.298000	0.910000	0.977390	0.540663	0.800000	HLA-A*02:01	0.209000	0.910000	0.977390	0.451663	6000000	HLA-A*03:01	0.068000	0.910000	0.977390	0.310663	10000000	HLA-A*24:02	0.092000	0.910000	0.977390	0.334663	8000000	HLA-A*26:01	0.029000	0.910000	0.977390	0.271663	16000000	HLA-B*07:02	0.149000	0.910000	0.977390	0.391663	4000000	HLA-B*08:01	0.103000	0.910000	0.977390	0.345663	10000000	HLA-B*27:05	0.120000	0.910000	0.977390	0.362663
N	Sequence Name	Peptide	Allele	MHC	TAP	Cle	Comb	%Rank	Allele	MHC	TAP	Cle	Comb	%Rank	Allele	MHC	TAP	Cle	Comb	%Rank	Allele	MHC	TAP	Cle	Comb	%Rank	Allele	MHC	TAP	Cle	Comb	%Rank	Allele	MHC	TAP	Cle	Comb	%Rank	Allele	MHC	TAP	Cle	Comb	%Rank	Allele	MHC	TAP	Cle	Comb
0	134q	SDVLLPLT	HLA-A*01:01	0.023000	-0.750000	0.105047	0.027886	50000000	HLA-A*02:01	0.035000	-0.750000	0.105047	0.039886	50000000	HLA-A*03:01	0.012000	-0.750000	0.105047	0.016886	50000000	HLA-A*24:02	0.016000	-0.750000	0.105047	0.020886	50000000	HLA-A*26:01	0.008000	-0.750000	0.105047	0.012886	50000000	HLA-B*07:02	0.014000	-0.750000	0.105047	0.018886	50000000	HLA-B*08:01	0.024000	-0.750000	0.105047	0.028886	50000000	HLA-B*27:05	0.061000	-0.750000	0.105047	0.065886
N	Sequence Name	Peptide	Allele	MHC	TAP	Cle	Comb	%Rank	Allele	MHC	TAP	Cle	Comb	%Rank	Allele	MHC	TAP	Cle	Comb	%Rank	Allele	MHC	TAP	Cle	Comb	%Rank	Allele	MHC	TAP	Cle	Comb	%Rank	Allele	MHC	TAP	Cle	Comb	%Rank	Allele	MHC	TAP	Cle	Comb	%Rank	Allele	MHC	TAP	Cle	Comb
0	135q	DVLLPLTQ	HLA-A*01:01	0.022000	-0.272000	0.165910	0.052530	50000000	HLA-A*02:01	0.021000	-0.272000	0.165910	0.051530	50000000	HLA-A*03:01	0.021000	-0.272000	0.165910	0.051530	50000000	HLA-A*24:02	0.007000	-0.272000	0.165910	0.037530	50000000	HLA-A*26:01	0.039000	-0.272000	0.165910	0.069530	50000000	HLA-B*07:02	0.012000	-0.272000	0.165910	0.042530	50000000	HLA-B*08:01	0.029000	-0.272000	0.165910	0.059530	50000000	HLA-B*27:05	0.021000	-0.272000	0.165910	0.051530
N	Sequence Name	Peptide	Allele	MHC	TAP	Cle	Comb	%Rank	Allele	MHC	TAP	Cle	Comb	%Rank	Allele	MHC	TAP	Cle	Comb	%Rank	Allele	MHC	TAP	Cle	Comb	%Rank	Allele	MHC	TAP	Cle	Comb	%Rank	Allele	MHC	TAP	Cle	Comb	%Rank	Allele	MHC	TAP	Cle	Comb	%Rank	Allele	MHC	TAP	Cle	Comb
0	136o	RSDVLLPF	HLA-A*01:01	0.408000	2490000	0.971271	0.688786	0.300000	HLA-A*02:01	0.089000	2490000	0.971271	0.369786	9000000	HLA-A*03:01	0.097000	2490000	0.971271	0.377786	6000000	HLA-A*24:02	0.190000	2490000	0.971271	0.470786	3000000	HLA-A*26:01	0.052000	2490000	0.971271	0.332786	6000000	HLA-B*07:02	0.103000	2490000	0.971271	0.383786	5000000	HLA-B*08:01	0.066000	2490000	0.971271	0.346786	9000000	HLA-B*27:05	0.130000	2490000	0.971271	0.410786
N	Sequence Name	Peptide	Allele	MHC	TAP	Cle	Comb	%Rank	Allele	MHC	TAP	Cle	Comb	%Rank	Allele	MHC	TAP	Cle	Comb	%Rank	Allele	MHC	TAP	Cle	Comb	%Rank	Allele	MHC	TAP	Cle	Comb	%Rank	Allele	MHC	TAP	Cle	Comb	%Rank	Allele	MHC	TAP	Cle	Comb	%Rank	Allele	MHC	TAP	Cle	Comb
0	137o	SDVLLPFT	HLA-A*01:01	0.021000	-0.750000	0.059000	0.015525	50000000	HLA-A*02:01	0.039000	-0.750000	0.059000	0.033525	50000000	HLA-A*03:01	0.012000	-0.750000	0.059000	0.006525	50000000	HLA-A*24:02	0.014000	-0.750000	0.059000	0.008525	50000000	HLA-A*26:01	0.007000	-0.750000	0.059000	0.001525	50000000	HLA-B*07:02	0.013000	-0.750000	0.059000	0.007525	50000000	HLA-B*08:01	0.025000	-0.750000	0.059000	0.019525	50000000	HLA-B*27:05	0.054000	-0.750000	0.059000	0.048525
N	Sequence Name	Peptide	Allele	MHC	TAP	Cle	Comb	%Rank	Allele	MHC	TAP	Cle	Comb	%Rank	Allele	MHC	TAP	Cle	Comb	%Rank	Allele	MHC	TAP	Cle	Comb	%Rank	Allele	MHC	TAP	Cle	Comb	%Rank	Allele	MHC	TAP	Cle	Comb	%Rank	Allele	MHC	TAP	Cle	Comb	%Rank	Allele	MHC	TAP	Cle	Comb
0	138o	DVLLPFTQ	HLA-A*01:01	0.021000	-0.272000	0.171308	0.052744	50000000	HLA-A*02:01	0.026000	-0.272000	0.171308	0.057744	50000000	HLA-A*03:01	0.020000	-0.272000	0.171308	0.051744	50000000	HLA-A*24:02	0.011000	-0.272000	0.171308	0.042744	50000000	HLA-A*26:01	0.036000	-0.272000	0.171308	0.067744	50000000	HLA-B*07:02	0.012000	-0.272000	0.171308	0.043744	50000000	HLA-B*08:01	0.031000	-0.272000	0.171308	0.062744	50000000	HLA-B*27:05	0.023000	-0.272000	0.171308	0.054744
N	Sequence Name	Peptide	Allele	MHC	TAP	Cle	Comb	%Rank	Allele	MHC	TAP	Cle	Comb	%Rank	Allele	MHC	TAP	Cle	Comb	%Rank	Allele	MHC	TAP	Cle	Comb	%Rank	Allele	MHC	TAP	Cle	Comb	%Rank	Allele	MHC	TAP	Cle	Comb	%Rank	Allele	MHC	TAP	Cle	Comb	%Rank	Allele	MHC	TAP	Cle	Comb
0	139q	SDVLLPLT	HLA-A*01:01	0.023000	-0.750000	0.105047	0.027886	50000000	HLA-A*02:01	0.035000	-0.750000	0.105047	0.039886	50000000	HLA-A*03:01	0.012000	-0.750000	0.105047	0.016886	50000000	HLA-A*24:02	0.016000	-0.750000	0.105047	0.020886	50000000	HLA-A*26:01	0.008000	-0.750000	0.105047	0.012886	50000000	HLA-B*07:02	0.014000	-0.750000	0.105047	0.018886	50000000	HLA-B*08:01	0.024000	-0.750000	0.105047	0.028886	50000000	HLA-B*27:05	0.061000	-0.750000	0.105047	0.065886
N	Sequence Name	Peptide	Allele	MHC	TAP	Cle	Comb	%Rank	Allele	MHC	TAP	Cle	Comb	%Rank	Allele	MHC	TAP	Cle	Comb	%Rank	Allele	MHC	TAP	Cle	Comb	%Rank	Allele	MHC	TAP	Cle	Comb	%Rank	Allele	MHC	TAP	Cle	Comb	%Rank	Allele	MHC	TAP	Cle	Comb	%Rank	Allele	MHC	TAP	Cle	Comb
0	140q	DVLLPLTQ	HLA-A*01:01	0.022000	-0.272000	0.165910	0.052530	50000000	HLA-A*02:01	0.021000	-0.272000	0.165910	0.051530	50000000	HLA-A*03:01	0.021000	-0.272000	0.165910	0.051530	50000000	HLA-A*24:02	0.007000	-0.272000	0.165910	0.037530	50000000	HLA-A*26:01	0.039000	-0.272000	0.165910	0.069530	50000000	HLA-B*07:02	0.012000	-0.272000	0.165910	0.042530	50000000	HLA-B*08:01	0.029000	-0.272000	0.165910	0.059530	50000000	HLA-B*27:05	0.021000	-0.272000	0.165910	0.051530
N	Sequence Name	Peptide	Allele	MHC	TAP	Cle	Comb	%Rank	Allele	MHC	TAP	Cle	Comb	%Rank	Allele	MHC	TAP	Cle	Comb	%Rank	Allele	MHC	TAP	Cle	Comb	%Rank	Allele	MHC	TAP	Cle	Comb	%Rank	Allele	MHC	TAP	Cle	Comb	%Rank	Allele	MHC	TAP	Cle	Comb	%Rank	Allele	MHC	TAP	Cle	Comb
0	141q	VLLPLTQY	HLA-A*01:01	0.160000	3012000	0.975748	0.454843	1500000	HLA-A*02:01	0.144000	3012000	0.975748	0.438843	7000000	HLA-A*03:01	0.386000	3012000	0.975748	0.680843	1000000	HLA-A*24:02	0.069000	3012000	0.975748	0.363843	6000000	HLA-A*26:01	0.089000	3012000	0.975748	0.383843	4000000	HLA-B*07:02	0.035000	3012000	0.975748	0.329843	8000000	HLA-B*08:01	0.052000	3012000	0.975748	0.346843	9000000	HLA-B*27:05	0.070000	3012000	0.975748	0.364843
N	Sequence Name	Peptide	Allele	MHC	TAP	Cle	Comb	%Rank	Allele	MHC	TAP	Cle	Comb	%Rank	Allele	MHC	TAP	Cle	Comb	%Rank	Allele	MHC	TAP	Cle	Comb	%Rank	Allele	MHC	TAP	Cle	Comb	%Rank	Allele	MHC	TAP	Cle	Comb	%Rank	Allele	MHC	TAP	Cle	Comb	%Rank	Allele	MHC	TAP	Cle	Comb
0	142o	SDVLLPFT	HLA-A*01:01	0.021000	-0.750000	0.059000	0.015525	50000000	HLA-A*02:01	0.039000	-0.750000	0.059000	0.033525	50000000	HLA-A*03:01	0.012000	-0.750000	0.059000	0.006525	50000000	HLA-A*24:02	0.014000	-0.750000	0.059000	0.008525	50000000	HLA-A*26:01	0.007000	-0.750000	0.059000	0.001525	50000000	HLA-B*07:02	0.013000	-0.750000	0.059000	0.007525	50000000	HLA-B*08:01	0.025000	-0.750000	0.059000	0.019525	50000000	HLA-B*27:05	0.054000	-0.750000	0.059000	0.048525
N	Sequence Name	Peptide	Allele	MHC	TAP	Cle	Comb	%Rank	Allele	MHC	TAP	Cle	Comb	%Rank	Allele	MHC	TAP	Cle	Comb	%Rank	Allele	MHC	TAP	Cle	Comb	%Rank	Allele	MHC	TAP	Cle	Comb	%Rank	Allele	MHC	TAP	Cle	Comb	%Rank	Allele	MHC	TAP	Cle	Comb	%Rank	Allele	MHC	TAP	Cle	Comb
0	143o	DVLLPFTQ	HLA-A*01:01	0.021000	-0.272000	0.171308	0.052744	50000000	HLA-A*02:01	0.026000	-0.272000	0.171308	0.057744	50000000	HLA-A*03:01	0.020000	-0.272000	0.171308	0.051744	50000000	HLA-A*24:02	0.011000	-0.272000	0.171308	0.042744	50000000	HLA-A*26:01	0.036000	-0.272000	0.171308	0.067744	50000000	HLA-B*07:02	0.012000	-0.272000	0.171308	0.043744	50000000	HLA-B*08:01	0.031000	-0.272000	0.171308	0.062744	50000000	HLA-B*27:05	0.023000	-0.272000	0.171308	0.054744
N	Sequence Name	Peptide	Allele	MHC	TAP	Cle	Comb	%Rank	Allele	MHC	TAP	Cle	Comb	%Rank	Allele	MHC	TAP	Cle	Comb	%Rank	Allele	MHC	TAP	Cle	Comb	%Rank	Allele	MHC	TAP	Cle	Comb	%Rank	Allele	MHC	TAP	Cle	Comb	%Rank	Allele	MHC	TAP	Cle	Comb	%Rank	Allele	MHC	TAP	Cle	Comb
0	144o	VLLPFTQY	HLA-A*01:01	0.170000	3012000	0.977687	0.465280	1500000	HLA-A*02:01	0.160000	3012000	0.977687	0.455280	6000000	HLA-A*03:01	0.432000	3012000	0.977687	0.727280	0.800000	HLA-A*24:02	0.090000	3012000	0.977687	0.385280	5000000	HLA-A*26:01	0.097000	3012000	0.977687	0.392280	4000000	HLA-B*07:02	0.041000	3012000	0.977687	0.336280	8000000	HLA-B*08:01	0.070000	3012000	0.977687	0.365280	8000000	HLA-B*27:05	0.079000	3012000	0.977687	0.374280
N	Sequence Name	Peptide	Allele	MHC	TAP	Cle	Comb	%Rank	Allele	MHC	TAP	Cle	Comb	%Rank	Allele	MHC	TAP	Cle	Comb	%Rank	Allele	MHC	TAP	Cle	Comb	%Rank	Allele	MHC	TAP	Cle	Comb	%Rank	Allele	MHC	TAP	Cle	Comb	%Rank	Allele	MHC	TAP	Cle	Comb	%Rank	Allele	MHC	TAP	Cle	Comb
0	145q	DVLLPLTQ	HLA-A*01:01	0.022000	-0.272000	0.165910	0.052530	50000000	HLA-A*02:01	0.021000	-0.272000	0.165910	0.051530	50000000	HLA-A*03:01	0.021000	-0.272000	0.165910	0.051530	50000000	HLA-A*24:02	0.007000	-0.272000	0.165910	0.037530	50000000	HLA-A*26:01	0.039000	-0.272000	0.165910	0.069530	50000000	HLA-B*07:02	0.012000	-0.272000	0.165910	0.042530	50000000	HLA-B*08:01	0.029000	-0.272000	0.165910	0.059530	50000000	HLA-B*27:05	0.021000	-0.272000	0.165910	0.051530
N	Sequence Name	Peptide	Allele	MHC	TAP	Cle	Comb	%Rank	Allele	MHC	TAP	Cle	Comb	%Rank	Allele	MHC	TAP	Cle	Comb	%Rank	Allele	MHC	TAP	Cle	Comb	%Rank	Allele	MHC	TAP	Cle	Comb	%Rank	Allele	MHC	TAP	Cle	Comb	%Rank	Allele	MHC	TAP	Cle	Comb	%Rank	Allele	MHC	TAP	Cle	Comb
0	146q	VLLPLTQY	HLA-A*01:01	0.160000	3012000	0.975748	0.454843	1500000	HLA-A*02:01	0.144000	3012000	0.975748	0.438843	7000000	HLA-A*03:01	0.386000	3012000	0.975748	0.680843	1000000	HLA-A*24:02	0.069000	3012000	0.975748	0.363843	6000000	HLA-A*26:01	0.089000	3012000	0.975748	0.383843	4000000	HLA-B*07:02	0.035000	3012000	0.975748	0.329843	8000000	HLA-B*08:01	0.052000	3012000	0.975748	0.346843	9000000	HLA-B*27:05	0.070000	3012000	0.975748	0.364843
N	Sequence Name	Peptide	Allele	MHC	TAP	Cle	Comb	%Rank	Allele	MHC	TAP	Cle	Comb	%Rank	Allele	MHC	TAP	Cle	Comb	%Rank	Allele	MHC	TAP	Cle	Comb	%Rank	Allele	MHC	TAP	Cle	Comb	%Rank	Allele	MHC	TAP	Cle	Comb	%Rank	Allele	MHC	TAP	Cle	Comb	%Rank	Allele	MHC	TAP	Cle	Comb
0	147q	LLPLTQYN	HLA-A*01:01	0.044000	-1292000	0.245464	0.066929	50000000	HLA-A*02:01	0.091000	-1292000	0.245464	0.113929	50000000	HLA-A*03:01	0.029000	-1292000	0.245464	0.051929	50000000	HLA-A*24:02	0.031000	-1292000	0.245464	0.053929	50000000	HLA-A*26:01	0.013000	-1292000	0.245464	0.035929	50000000	HLA-B*07:02	0.012000	-1292000	0.245464	0.034929	50000000	HLA-B*08:01	0.036000	-1292000	0.245464	0.058929	50000000	HLA-B*27:05	0.018000	-1292000	0.245464	0.040929
N	Sequence Name	Peptide	Allele	MHC	TAP	Cle	Comb	%Rank	Allele	MHC	TAP	Cle	Comb	%Rank	Allele	MHC	TAP	Cle	Comb	%Rank	Allele	MHC	TAP	Cle	Comb	%Rank	Allele	MHC	TAP	Cle	Comb	%Rank	Allele	MHC	TAP	Cle	Comb	%Rank	Allele	MHC	TAP	Cle	Comb	%Rank	Allele	MHC	TAP	Cle	Comb
0	148o	DVLLPFTQ	HLA-A*01:01	0.021000	-0.272000	0.171308	0.052744	50000000	HLA-A*02:01	0.026000	-0.272000	0.171308	0.057744	50000000	HLA-A*03:01	0.020000	-0.272000	0.171308	0.051744	50000000	HLA-A*24:02	0.011000	-0.272000	0.171308	0.042744	50000000	HLA-A*26:01	0.036000	-0.272000	0.171308	0.067744	50000000	HLA-B*07:02	0.012000	-0.272000	0.171308	0.043744	50000000	HLA-B*08:01	0.031000	-0.272000	0.171308	0.062744	50000000	HLA-B*27:05	0.023000	-0.272000	0.171308	0.054744
N	Sequence Name	Peptide	Allele	MHC	TAP	Cle	Comb	%Rank	Allele	MHC	TAP	Cle	Comb	%Rank	Allele	MHC	TAP	Cle	Comb	%Rank	Allele	MHC	TAP	Cle	Comb	%Rank	Allele	MHC	TAP	Cle	Comb	%Rank	Allele	MHC	TAP	Cle	Comb	%Rank	Allele	MHC	TAP	Cle	Comb	%Rank	Allele	MHC	TAP	Cle	Comb
0	149o	VLLPFTQY	HLA-A*01:01	0.170000	3012000	0.977687	0.465280	1500000	HLA-A*02:01	0.160000	3012000	0.977687	0.455280	6000000	HLA-A*03:01	0.432000	3012000	0.977687	0.727280	0.800000	HLA-A*24:02	0.090000	3012000	0.977687	0.385280	5000000	HLA-A*26:01	0.097000	3012000	0.977687	0.392280	4000000	HLA-B*07:02	0.041000	3012000	0.977687	0.336280	8000000	HLA-B*08:01	0.070000	3012000	0.977687	0.365280	8000000	HLA-B*27:05	0.079000	3012000	0.977687	0.374280
N	Sequence Name	Peptide	Allele	MHC	TAP	Cle	Comb	%Rank	Allele	MHC	TAP	Cle	Comb	%Rank	Allele	MHC	TAP	Cle	Comb	%Rank	Allele	MHC	TAP	Cle	Comb	%Rank	Allele	MHC	TAP	Cle	Comb	%Rank	Allele	MHC	TAP	Cle	Comb	%Rank	Allele	MHC	TAP	Cle	Comb	%Rank	Allele	MHC	TAP	Cle	Comb
0	150o	LLPFTQYN	HLA-A*01:01	0.049000	-1292000	0.384847	0.103291	50000000	HLA-A*02:01	0.123000	-1292000	0.384847	0.177291	50000000	HLA-A*03:01	0.038000	-1292000	0.384847	0.092291	50000000	HLA-A*24:02	0.042000	-1292000	0.384847	0.096291	50000000	HLA-A*26:01	0.018000	-1292000	0.384847	0.072291	50000000	HLA-B*07:02	0.013000	-1292000	0.384847	0.067291	50000000	HLA-B*08:01	0.039000	-1292000	0.384847	0.093291	50000000	HLA-B*27:05	0.019000	-1292000	0.384847	0.073291
N	Sequence Name	Peptide	Allele	MHC	TAP	Cle	Comb	%Rank	Allele	MHC	TAP	Cle	Comb	%Rank	Allele	MHC	TAP	Cle	Comb	%Rank	Allele	MHC	TAP	Cle	Comb	%Rank	Allele	MHC	TAP	Cle	Comb	%Rank	Allele	MHC	TAP	Cle	Comb	%Rank	Allele	MHC	TAP	Cle	Comb	%Rank	Allele	MHC	TAP	Cle	Comb
0	151q	LLPLTQYN	HLA-A*01:01	0.044000	-1292000	0.245464	0.066929	50000000	HLA-A*02:01	0.091000	-1292000	0.245464	0.113929	50000000	HLA-A*03:01	0.029000	-1292000	0.245464	0.051929	50000000	HLA-A*24:02	0.031000	-1292000	0.245464	0.053929	50000000	HLA-A*26:01	0.013000	-1292000	0.245464	0.035929	50000000	HLA-B*07:02	0.012000	-1292000	0.245464	0.034929	50000000	HLA-B*08:01	0.036000	-1292000	0.245464	0.058929	50000000	HLA-B*27:05	0.018000	-1292000	0.245464	0.040929
N	Sequence Name	Peptide	Allele	MHC	TAP	Cle	Comb	%Rank	Allele	MHC	TAP	Cle	Comb	%Rank	Allele	MHC	TAP	Cle	Comb	%Rank	Allele	MHC	TAP	Cle	Comb	%Rank	Allele	MHC	TAP	Cle	Comb	%Rank	Allele	MHC	TAP	Cle	Comb	%Rank	Allele	MHC	TAP	Cle	Comb	%Rank	Allele	MHC	TAP	Cle	Comb
0	152q	LPLTQYNR	HLA-A*01:01	0.023000	0.992000	0.869129	0.243354	32000000	HLA-A*02:01	0.013000	0.992000	0.869129	0.233354	32000000	HLA-A*03:01	0.035000	0.992000	0.869129	0.255354	32000000	HLA-A*24:02	0.029000	0.992000	0.869129	0.249354	32000000	HLA-A*26:01	0.012000	0.992000	0.869129	0.232354	32000000	HLA-B*07:02	0.043000	0.992000	0.869129	0.263354	32000000	HLA-B*08:01	0.070000	0.992000	0.869129	0.290354	32000000	HLA-B*27:05	0.061000	0.992000	0.869129	0.281354
N	Sequence Name	Peptide	Allele	MHC	TAP	Cle	Comb	%Rank	Allele	MHC	TAP	Cle	Comb	%Rank	Allele	MHC	TAP	Cle	Comb	%Rank	Allele	MHC	TAP	Cle	Comb	%Rank	Allele	MHC	TAP	Cle	Comb	%Rank	Allele	MHC	TAP	Cle	Comb	%Rank	Allele	MHC	TAP	Cle	Comb	%Rank	Allele	MHC	TAP	Cle	Comb
0	153q	PLTQYNRY	HLA-A*01:01	0.150000	2520000	0.975613	0.432513	2000000	HLA-A*02:01	0.028000	2520000	0.975613	0.310513	16000000	HLA-A*03:01	0.089000	2520000	0.975613	0.371513	6000000	HLA-A*24:02	0.022000	2520000	0.975613	0.304513	16000000	HLA-A*26:01	0.091000	2520000	0.975613	0.373513	4000000	HLA-B*07:02	0.011000	2520000	0.975613	0.293513	16000000	HLA-B*08:01	0.028000	2520000	0.975613	0.310513	16000000	HLA-B*27:05	0.041000	2520000	0.975613	0.323513
N	Sequence Name	Peptide	Allele	MHC	TAP	Cle	Comb	%Rank	Allele	MHC	TAP	Cle	Comb	%Rank	Allele	MHC	TAP	Cle	Comb	%Rank	Allele	MHC	TAP	Cle	Comb	%Rank	Allele	MHC	TAP	Cle	Comb	%Rank	Allele	MHC	TAP	Cle	Comb	%Rank	Allele	MHC	TAP	Cle	Comb	%Rank	Allele	MHC	TAP	Cle	Comb
0	154o	LLPFTQYN	HLA-A*01:01	0.049000	-1292000	0.384847	0.103291	50000000	HLA-A*02:01	0.123000	-1292000	0.384847	0.177291	50000000	HLA-A*03:01	0.038000	-1292000	0.384847	0.092291	50000000	HLA-A*24:02	0.042000	-1292000	0.384847	0.096291	50000000	HLA-A*26:01	0.018000	-1292000	0.384847	0.072291	50000000	HLA-B*07:02	0.013000	-1292000	0.384847	0.067291	50000000	HLA-B*08:01	0.039000	-1292000	0.384847	0.093291	50000000	HLA-B*27:05	0.019000	-1292000	0.384847	0.073291
N	Sequence Name	Peptide	Allele	MHC	TAP	Cle	Comb	%Rank	Allele	MHC	TAP	Cle	Comb	%Rank	Allele	MHC	TAP	Cle	Comb	%Rank	Allele	MHC	TAP	Cle	Comb	%Rank	Allele	MHC	TAP	Cle	Comb	%Rank	Allele	MHC	TAP	Cle	Comb	%Rank	Allele	MHC	TAP	Cle	Comb	%Rank	Allele	MHC	TAP	Cle	Comb
0	155o	LPFTQYNR	HLA-A*01:01	0.030000	1180000	0.882511	0.258065	16000000	HLA-A*02:01	0.020000	1180000	0.882511	0.248065	32000000	HLA-A*03:01	0.064000	1180000	0.882511	0.292065	16000000	HLA-A*24:02	0.027000	1180000	0.882511	0.255065	32000000	HLA-A*26:01	0.027000	1180000	0.882511	0.255065	16000000	HLA-B*07:02	0.057000	1180000	0.882511	0.285065	16000000	HLA-B*08:01	0.083000	1180000	0.882511	0.311065	16000000	HLA-B*27:05	0.082000	1180000	0.882511	0.310065
N	Sequence Name	Peptide	Allele	MHC	TAP	Cle	Comb	%Rank	Allele	MHC	TAP	Cle	Comb	%Rank	Allele	MHC	TAP	Cle	Comb	%Rank	Allele	MHC	TAP	Cle	Comb	%Rank	Allele	MHC	TAP	Cle	Comb	%Rank	Allele	MHC	TAP	Cle	Comb	%Rank	Allele	MHC	TAP	Cle	Comb	%Rank	Allele	MHC	TAP	Cle	Comb
0	156o	PFTQYNRY	HLA-A*01:01	0.056000	2628000	0.977193	0.341568	5000000	HLA-A*02:01	0.015000	2628000	0.977193	0.300568	16000000	HLA-A*03:01	0.023000	2628000	0.977193	0.308568	16000000	HLA-A*24:02	0.052000	2628000	0.977193	0.337568	8000000	HLA-A*26:01	0.045000	2628000	0.977193	0.330568	7000000	HLA-B*07:02	0.009000	2628000	0.977193	0.294568	16000000	HLA-B*08:01	0.019000	2628000	0.977193	0.304568	16000000	HLA-B*27:05	0.040000	2628000	0.977193	0.325568
N	Sequence Name	Peptide	Allele	MHC	TAP	Cle	Comb	%Rank	Allele	MHC	TAP	Cle	Comb	%Rank	Allele	MHC	TAP	Cle	Comb	%Rank	Allele	MHC	TAP	Cle	Comb	%Rank	Allele	MHC	TAP	Cle	Comb	%Rank	Allele	MHC	TAP	Cle	Comb	%Rank	Allele	MHC	TAP	Cle	Comb	%Rank	Allele	MHC	TAP	Cle	Comb
0	157q	DMVDTSLS	HLA-A*01:01	0.037000	-2300000	0.083434	-0.001727	50000000	HLA-A*02:01	0.048000	-2300000	0.083434	0.009273	50000000	HLA-A*03:01	0.029000	-2300000	0.083434	-0.009727	50000000	HLA-A*24:02	0.014000	-2300000	0.083434	-0.024727	50000000	HLA-A*26:01	0.144000	-2300000	0.083434	0.105273	50000000	HLA-B*07:02	0.019000	-2300000	0.083434	-0.019727	50000000	HLA-B*08:01	0.027000	-2300000	0.083434	-0.011727	50000000	HLA-B*27:05	0.027000	-2300000	0.083434	-0.011727
N	Sequence Name	Peptide	Allele	MHC	TAP	Cle	Comb	%Rank	Allele	MHC	TAP	Cle	Comb	%Rank	Allele	MHC	TAP	Cle	Comb	%Rank	Allele	MHC	TAP	Cle	Comb	%Rank	Allele	MHC	TAP	Cle	Comb	%Rank	Allele	MHC	TAP	Cle	Comb	%Rank	Allele	MHC	TAP	Cle	Comb	%Rank	Allele	MHC	TAP	Cle	Comb
0	158q	MVDTSLSG	HLA-A*01:01	0.155000	-1600000	0.520219	0.232049	32000000	HLA-A*02:01	0.068000	-1600000	0.520219	0.145049	50000000	HLA-A*03:01	0.052000	-1600000	0.520219	0.129049	50000000	HLA-A*24:02	0.012000	-1600000	0.520219	0.089049	50000000	HLA-A*26:01	0.049000	-1600000	0.520219	0.126049	50000000	HLA-B*07:02	0.052000	-1600000	0.520219	0.129049	50000000	HLA-B*08:01	0.053000	-1600000	0.520219	0.130049	50000000	HLA-B*27:05	0.025000	-1600000	0.520219	0.102049
N	Sequence Name	Peptide	Allele	MHC	TAP	Cle	Comb	%Rank	Allele	MHC	TAP	Cle	Comb	%Rank	Allele	MHC	TAP	Cle	Comb	%Rank	Allele	MHC	TAP	Cle	Comb	%Rank	Allele	MHC	TAP	Cle	Comb	%Rank	Allele	MHC	TAP	Cle	Comb	%Rank	Allele	MHC	TAP	Cle	Comb	%Rank	Allele	MHC	TAP	Cle	Comb
0	159q	VDTSLSGF	HLA-A*01:01	0.042000	2248000	0.796254	0.277357	16000000	HLA-A*02:01	0.020000	2248000	0.796254	0.255357	32000000	HLA-A*03:01	0.015000	2248000	0.796254	0.250357	32000000	HLA-A*24:02	0.076000	2248000	0.796254	0.311357	10000000	HLA-A*26:01	0.025000	2248000	0.796254	0.260357	16000000	HLA-B*07:02	0.031000	2248000	0.796254	0.266357	32000000	HLA-B*08:01	0.028000	2248000	0.796254	0.263357	32000000	HLA-B*27:05	0.054000	2248000	0.796254	0.289357
N	Sequence Name	Peptide	Allele	MHC	TAP	Cle	Comb	%Rank	Allele	MHC	TAP	Cle	Comb	%Rank	Allele	MHC	TAP	Cle	Comb	%Rank	Allele	MHC	TAP	Cle	Comb	%Rank	Allele	MHC	TAP	Cle	Comb	%Rank	Allele	MHC	TAP	Cle	Comb	%Rank	Allele	MHC	TAP	Cle	Comb	%Rank	Allele	MHC	TAP	Cle	Comb
0	160q	DTSLSGFK	HLA-A*01:01	0.113000	0.162000	0.366585	0.199532	32000000	HLA-A*02:01	0.013000	0.162000	0.366585	0.099532	50000000	HLA-A*03:01	0.257000	0.162000	0.366585	0.343532	8000000	HLA-A*24:02	0.010000	0.162000	0.366585	0.096532	50000000	HLA-A*26:01	0.153000	0.162000	0.366585	0.239532	32000000	HLA-B*07:02	0.008000	0.162000	0.366585	0.094532	50000000	HLA-B*08:01	0.018000	0.162000	0.366585	0.104532	50000000	HLA-B*27:05	0.027000	0.162000	0.366585	0.113532
N	Sequence Name	Peptide	Allele	MHC	TAP	Cle	Comb	%Rank	Allele	MHC	TAP	Cle	Comb	%Rank	Allele	MHC	TAP	Cle	Comb	%Rank	Allele	MHC	TAP	Cle	Comb	%Rank	Allele	MHC	TAP	Cle	Comb	%Rank	Allele	MHC	TAP	Cle	Comb	%Rank	Allele	MHC	TAP	Cle	Comb	%Rank	Allele	MHC	TAP	Cle	Comb
0	161q	TSLSGFKL	HLA-A*01:01	0.093000	1054000	0.961151	0.335609	5000000	HLA-A*02:01	0.137000	1054000	0.961151	0.379609	9000000	HLA-A*03:01	0.062000	1054000	0.961151	0.304609	16000000	HLA-A*24:02	0.170000	1054000	0.961151	0.412609	4000000	HLA-A*26:01	0.043000	1054000	0.961151	0.285609	16000000	HLA-B*07:02	0.089000	1054000	0.961151	0.331609	8000000	HLA-B*08:01	0.100000	1054000	0.961151	0.342609	10000000	HLA-B*27:05	0.066000	1054000	0.961151	0.308609
N	Sequence Name	Peptide	Allele	MHC	TAP	Cle	Comb	%Rank	Allele	MHC	TAP	Cle	Comb	%Rank	Allele	MHC	TAP	Cle	Comb	%Rank	Allele	MHC	TAP	Cle	Comb	%Rank	Allele	MHC	TAP	Cle	Comb	%Rank	Allele	MHC	TAP	Cle	Comb	%Rank	Allele	MHC	TAP	Cle	Comb	%Rank	Allele	MHC	TAP	Cle	Comb
0	162q	SLSGFKLK	HLA-A*01:01	0.073000	0.522000	0.795055	0.264937	16000000	HLA-A*02:01	0.051000	0.522000	0.795055	0.242937	32000000	HLA-A*03:01	0.655000	0.522000	0.795055	0.846937	0.300000	HLA-A*24:02	0.028000	0.522000	0.795055	0.219937	32000000	HLA-A*26:01	0.043000	0.522000	0.795055	0.234937	32000000	HLA-B*07:02	0.014000	0.522000	0.795055	0.205937	32000000	HLA-B*08:01	0.061000	0.522000	0.795055	0.252937	32000000	HLA-B*27:05	0.080000	0.522000	0.795055	0.271937
N	Sequence Name	Peptide	Allele	MHC	TAP	Cle	Comb	%Rank	Allele	MHC	TAP	Cle	Comb	%Rank	Allele	MHC	TAP	Cle	Comb	%Rank	Allele	MHC	TAP	Cle	Comb	%Rank	Allele	MHC	TAP	Cle	Comb	%Rank	Allele	MHC	TAP	Cle	Comb	%Rank	Allele	MHC	TAP	Cle	Comb	%Rank	Allele	MHC	TAP	Cle	Comb
0	163q	LSGFKLKD	HLA-A*01:01	0.048000	-2002000	0.383530	0.084244	50000000	HLA-A*02:01	0.009000	-2002000	0.383530	0.045244	50000000	HLA-A*03:01	0.024000	-2002000	0.383530	0.060244	50000000	HLA-A*24:02	0.009000	-2002000	0.383530	0.045244	50000000	HLA-A*26:01	0.007000	-2002000	0.383530	0.043244	50000000	HLA-B*07:02	0.007000	-2002000	0.383530	0.043244	50000000	HLA-B*08:01	0.021000	-2002000	0.383530	0.057244	50000000	HLA-B*27:05	0.010000	-2002000	0.383530	0.046244
N	Sequence Name	Peptide	Allele	MHC	TAP	Cle	Comb	%Rank	Allele	MHC	TAP	Cle	Comb	%Rank	Allele	MHC	TAP	Cle	Comb	%Rank	Allele	MHC	TAP	Cle	Comb	%Rank	Allele	MHC	TAP	Cle	Comb	%Rank	Allele	MHC	TAP	Cle	Comb	%Rank	Allele	MHC	TAP	Cle	Comb	%Rank	Allele	MHC	TAP	Cle	Comb
0	164q	SGFKLKDC	HLA-A*01:01	0.013000	0.094000	0.037331	0.023749	50000000	HLA-A*02:01	0.020000	0.094000	0.037331	0.030749	50000000	HLA-A*03:01	0.017000	0.094000	0.037331	0.027749	50000000	HLA-A*24:02	0.009000	0.094000	0.037331	0.019749	50000000	HLA-A*26:01	0.006000	0.094000	0.037331	0.016749	50000000	HLA-B*07:02	0.020000	0.094000	0.037331	0.030749	50000000	HLA-B*08:01	0.057000	0.094000	0.037331	0.067749	50000000	HLA-B*27:05	0.026000	0.094000	0.037331	0.036749
N	Sequence Name	Peptide	Allele	MHC	TAP	Cle	Comb	%Rank	Allele	MHC	TAP	Cle	Comb	%Rank	Allele	MHC	TAP	Cle	Comb	%Rank	Allele	MHC	TAP	Cle	Comb	%Rank	Allele	MHC	TAP	Cle	Comb	%Rank	Allele	MHC	TAP	Cle	Comb	%Rank	Allele	MHC	TAP	Cle	Comb	%Rank	Allele	MHC	TAP	Cle	Comb
0	165o	DMVDTSLK	HLA-A*01:01	0.053000	0.410000	0.636135	0.206380	32000000	HLA-A*02:01	0.026000	0.410000	0.636135	0.179380	50000000	HLA-A*03:01	0.286000	0.410000	0.636135	0.439380	4000000	HLA-A*24:02	0.023000	0.410000	0.636135	0.176380	50000000	HLA-A*26:01	0.162000	0.410000	0.636135	0.315380	8000000	HLA-B*07:02	0.012000	0.410000	0.636135	0.165380	50000000	HLA-B*08:01	0.026000	0.410000	0.636135	0.179380	50000000	HLA-B*27:05	0.063000	0.410000	0.636135	0.216380
N	Sequence Name	Peptide	Allele	MHC	TAP	Cle	Comb	%Rank	Allele	MHC	TAP	Cle	Comb	%Rank	Allele	MHC	TAP	Cle	Comb	%Rank	Allele	MHC	TAP	Cle	Comb	%Rank	Allele	MHC	TAP	Cle	Comb	%Rank	Allele	MHC	TAP	Cle	Comb	%Rank	Allele	MHC	TAP	Cle	Comb	%Rank	Allele	MHC	TAP	Cle	Comb
0	166o	MVDTSLKL	HLA-A*01:01	0.288000	0.750000	0.977404	0.526666	0.800000	HLA-A*02:01	0.299000	0.750000	0.977404	0.537666	5000000	HLA-A*03:01	0.067000	0.750000	0.977404	0.305666	16000000	HLA-A*24:02	0.052000	0.750000	0.977404	0.290666	16000000	HLA-A*26:01	0.098000	0.750000	0.977404	0.336666	6000000	HLA-B*07:02	0.158000	0.750000	0.977404	0.396666	4000000	HLA-B*08:01	0.133000	0.750000	0.977404	0.371666	7000000	HLA-B*27:05	0.055000	0.750000	0.977404	0.293666
N	Sequence Name	Peptide	Allele	MHC	TAP	Cle	Comb	%Rank	Allele	MHC	TAP	Cle	Comb	%Rank	Allele	MHC	TAP	Cle	Comb	%Rank	Allele	MHC	TAP	Cle	Comb	%Rank	Allele	MHC	TAP	Cle	Comb	%Rank	Allele	MHC	TAP	Cle	Comb	%Rank	Allele	MHC	TAP	Cle	Comb	%Rank	Allele	MHC	TAP	Cle	Comb
0	167o	VDTSLKLK	HLA-A*01:01	0.028000	0.178000	0.719007	0.194227	32000000	HLA-A*02:01	0.012000	0.178000	0.719007	0.178227	50000000	HLA-A*03:01	0.067000	0.178000	0.719007	0.233227	32000000	HLA-A*24:02	0.009000	0.178000	0.719007	0.175227	50000000	HLA-A*26:01	0.011000	0.178000	0.719007	0.177227	32000000	HLA-B*07:02	0.007000	0.178000	0.719007	0.173227	50000000	HLA-B*08:01	0.017000	0.178000	0.719007	0.183227	50000000	HLA-B*27:05	0.073000	0.178000	0.719007	0.239227
N	Sequence Name	Peptide	Allele	MHC	TAP	Cle	Comb	%Rank	Allele	MHC	TAP	Cle	Comb	%Rank	Allele	MHC	TAP	Cle	Comb	%Rank	Allele	MHC	TAP	Cle	Comb	%Rank	Allele	MHC	TAP	Cle	Comb	%Rank	Allele	MHC	TAP	Cle	Comb	%Rank	Allele	MHC	TAP	Cle	Comb	%Rank	Allele	MHC	TAP	Cle	Comb
0	168q	TSLSGFKL	HLA-A*01:01	0.093000	1054000	0.961151	0.335609	5000000	HLA-A*02:01	0.137000	1054000	0.961151	0.379609	9000000	HLA-A*03:01	0.062000	1054000	0.961151	0.304609	16000000	HLA-A*24:02	0.170000	1054000	0.961151	0.412609	4000000	HLA-A*26:01	0.043000	1054000	0.961151	0.285609	16000000	HLA-B*07:02	0.089000	1054000	0.961151	0.331609	8000000	HLA-B*08:01	0.100000	1054000	0.961151	0.342609	10000000	HLA-B*27:05	0.066000	1054000	0.961151	0.308609
N	Sequence Name	Peptide	Allele	MHC	TAP	Cle	Comb	%Rank	Allele	MHC	TAP	Cle	Comb	%Rank	Allele	MHC	TAP	Cle	Comb	%Rank	Allele	MHC	TAP	Cle	Comb	%Rank	Allele	MHC	TAP	Cle	Comb	%Rank	Allele	MHC	TAP	Cle	Comb	%Rank	Allele	MHC	TAP	Cle	Comb	%Rank	Allele	MHC	TAP	Cle	Comb
0	169q	SLSGFKLK	HLA-A*01:01	0.073000	0.522000	0.795055	0.264937	16000000	HLA-A*02:01	0.051000	0.522000	0.795055	0.242937	32000000	HLA-A*03:01	0.655000	0.522000	0.795055	0.846937	0.300000	HLA-A*24:02	0.028000	0.522000	0.795055	0.219937	32000000	HLA-A*26:01	0.043000	0.522000	0.795055	0.234937	32000000	HLA-B*07:02	0.014000	0.522000	0.795055	0.205937	32000000	HLA-B*08:01	0.061000	0.522000	0.795055	0.252937	32000000	HLA-B*27:05	0.080000	0.522000	0.795055	0.271937
N	Sequence Name	Peptide	Allele	MHC	TAP	Cle	Comb	%Rank	Allele	MHC	TAP	Cle	Comb	%Rank	Allele	MHC	TAP	Cle	Comb	%Rank	Allele	MHC	TAP	Cle	Comb	%Rank	Allele	MHC	TAP	Cle	Comb	%Rank	Allele	MHC	TAP	Cle	Comb	%Rank	Allele	MHC	TAP	Cle	Comb	%Rank	Allele	MHC	TAP	Cle	Comb
0	170q	LSGFKLKD	HLA-A*01:01	0.048000	-2002000	0.383530	0.084244	50000000	HLA-A*02:01	0.009000	-2002000	0.383530	0.045244	50000000	HLA-A*03:01	0.024000	-2002000	0.383530	0.060244	50000000	HLA-A*24:02	0.009000	-2002000	0.383530	0.045244	50000000	HLA-A*26:01	0.007000	-2002000	0.383530	0.043244	50000000	HLA-B*07:02	0.007000	-2002000	0.383530	0.043244	50000000	HLA-B*08:01	0.021000	-2002000	0.383530	0.057244	50000000	HLA-B*27:05	0.010000	-2002000	0.383530	0.046244
N	Sequence Name	Peptide	Allele	MHC	TAP	Cle	Comb	%Rank	Allele	MHC	TAP	Cle	Comb	%Rank	Allele	MHC	TAP	Cle	Comb	%Rank	Allele	MHC	TAP	Cle	Comb	%Rank	Allele	MHC	TAP	Cle	Comb	%Rank	Allele	MHC	TAP	Cle	Comb	%Rank	Allele	MHC	TAP	Cle	Comb	%Rank	Allele	MHC	TAP	Cle	Comb
0	171q	SGFKLKDC	HLA-A*01:01	0.013000	0.094000	0.037331	0.023749	50000000	HLA-A*02:01	0.020000	0.094000	0.037331	0.030749	50000000	HLA-A*03:01	0.017000	0.094000	0.037331	0.027749	50000000	HLA-A*24:02	0.009000	0.094000	0.037331	0.019749	50000000	HLA-A*26:01	0.006000	0.094000	0.037331	0.016749	50000000	HLA-B*07:02	0.020000	0.094000	0.037331	0.030749	50000000	HLA-B*08:01	0.057000	0.094000	0.037331	0.067749	50000000	HLA-B*27:05	0.026000	0.094000	0.037331	0.036749
N	Sequence Name	Peptide	Allele	MHC	TAP	Cle	Comb	%Rank	Allele	MHC	TAP	Cle	Comb	%Rank	Allele	MHC	TAP	Cle	Comb	%Rank	Allele	MHC	TAP	Cle	Comb	%Rank	Allele	MHC	TAP	Cle	Comb	%Rank	Allele	MHC	TAP	Cle	Comb	%Rank	Allele	MHC	TAP	Cle	Comb	%Rank	Allele	MHC	TAP	Cle	Comb
0	172q	GFKLKDCV	HLA-A*01:01	0.024000	0.316000	0.224019	0.082304	50000000	HLA-A*02:01	0.031000	0.316000	0.224019	0.089304	50000000	HLA-A*03:01	0.017000	0.316000	0.224019	0.075304	50000000	HLA-A*24:02	0.066000	0.316000	0.224019	0.124304	50000000	HLA-A*26:01	0.005000	0.316000	0.224019	0.063304	50000000	HLA-B*07:02	0.021000	0.316000	0.224019	0.079304	50000000	HLA-B*08:01	0.176000	0.316000	0.224019	0.234304	32000000	HLA-B*27:05	0.032000	0.316000	0.224019	0.090304
N	Sequence Name	Peptide	Allele	MHC	TAP	Cle	Comb	%Rank	Allele	MHC	TAP	Cle	Comb	%Rank	Allele	MHC	TAP	Cle	Comb	%Rank	Allele	MHC	TAP	Cle	Comb	%Rank	Allele	MHC	TAP	Cle	Comb	%Rank	Allele	MHC	TAP	Cle	Comb	%Rank	Allele	MHC	TAP	Cle	Comb	%Rank	Allele	MHC	TAP	Cle	Comb
0	173q	FKLKDCVM	HLA-A*01:01	0.015000	0.188000	0.746756	0.187720	32000000	HLA-A*02:01	0.044000	0.188000	0.746756	0.216720	32000000	HLA-A*03:01	0.012000	0.188000	0.746756	0.184720	50000000	HLA-A*24:02	0.023000	0.188000	0.746756	0.195720	32000000	HLA-A*26:01	0.025000	0.188000	0.746756	0.197720	32000000	HLA-B*07:02	0.109000	0.188000	0.746756	0.281720	16000000	HLA-B*08:01	0.194000	0.188000	0.746756	0.366720	8000000	HLA-B*27:05	0.113000	0.188000	0.746756	0.285720
N	Sequence Name	Peptide	Allele	MHC	TAP	Cle	Comb	%Rank	Allele	MHC	TAP	Cle	Comb	%Rank	Allele	MHC	TAP	Cle	Comb	%Rank	Allele	MHC	TAP	Cle	Comb	%Rank	Allele	MHC	TAP	Cle	Comb	%Rank	Allele	MHC	TAP	Cle	Comb	%Rank	Allele	MHC	TAP	Cle	Comb	%Rank	Allele	MHC	TAP	Cle	Comb
0	174o	TSLKLKDC	HLA-A*01:01	0.024000	0.114000	0.050560	0.038226	50000000	HLA-A*02:01	0.017000	0.114000	0.050560	0.031226	50000000	HLA-A*03:01	0.018000	0.114000	0.050560	0.032226	50000000	HLA-A*24:02	0.010000	0.114000	0.050560	0.024226	50000000	HLA-A*26:01	0.008000	0.114000	0.050560	0.022226	50000000	HLA-B*07:02	0.015000	0.114000	0.050560	0.029226	50000000	HLA-B*08:01	0.043000	0.114000	0.050560	0.057226	50000000	HLA-B*27:05	0.016000	0.114000	0.050560	0.030226
N	Sequence Name	Peptide	Allele	MHC	TAP	Cle	Comb	%Rank	Allele	MHC	TAP	Cle	Comb	%Rank	Allele	MHC	TAP	Cle	Comb	%Rank	Allele	MHC	TAP	Cle	Comb	%Rank	Allele	MHC	TAP	Cle	Comb	%Rank	Allele	MHC	TAP	Cle	Comb	%Rank	Allele	MHC	TAP	Cle	Comb	%Rank	Allele	MHC	TAP	Cle	Comb
0	175o	SLKLKDCV	HLA-A*01:01	0.046000	0.376000	0.197627	0.099866	50000000	HLA-A*02:01	0.193000	0.376000	0.197627	0.246866	32000000	HLA-A*03:01	0.045000	0.376000	0.197627	0.098866	50000000	HLA-A*24:02	0.024000	0.376000	0.197627	0.077866	50000000	HLA-A*26:01	0.024000	0.376000	0.197627	0.077866	50000000	HLA-B*07:02	0.058000	0.376000	0.197627	0.111866	50000000	HLA-B*08:01	0.428000	0.376000	0.197627	0.481866	3000000	HLA-B*27:05	0.030000	0.376000	0.197627	0.083866
N	Sequence Name	Peptide	Allele	MHC	TAP	Cle	Comb	%Rank	Allele	MHC	TAP	Cle	Comb	%Rank	Allele	MHC	TAP	Cle	Comb	%Rank	Allele	MHC	TAP	Cle	Comb	%Rank	Allele	MHC	TAP	Cle	Comb	%Rank	Allele	MHC	TAP	Cle	Comb	%Rank	Allele	MHC	TAP	Cle	Comb	%Rank	Allele	MHC	TAP	Cle	Comb
0	176o	LKLKDCVM	HLA-A*01:01	0.013000	0.494000	0.872861	0.221744	32000000	HLA-A*02:01	0.023000	0.494000	0.872861	0.231744	32000000	HLA-A*03:01	0.015000	0.494000	0.872861	0.223744	32000000	HLA-A*24:02	0.017000	0.494000	0.872861	0.225744	32000000	HLA-A*26:01	0.013000	0.494000	0.872861	0.221744	32000000	HLA-B*07:02	0.088000	0.494000	0.872861	0.296744	16000000	HLA-B*08:01	0.140000	0.494000	0.872861	0.348744	9000000	HLA-B*27:05	0.085000	0.494000	0.872861	0.293744
N	Sequence Name	Peptide	Allele	MHC	TAP	Cle	Comb	%Rank	Allele	MHC	TAP	Cle	Comb	%Rank	Allele	MHC	TAP	Cle	Comb	%Rank	Allele	MHC	TAP	Cle	Comb	%Rank	Allele	MHC	TAP	Cle	Comb	%Rank	Allele	MHC	TAP	Cle	Comb	%Rank	Allele	MHC	TAP	Cle	Comb	%Rank	Allele	MHC	TAP	Cle	Comb
0	177q	VVNARLRA	HLA-A*01:01	0.057000	-0.554000	0.580585	0.173782	50000000	HLA-A*02:01	0.143000	-0.554000	0.580585	0.259782	32000000	HLA-A*03:01	0.142000	-0.554000	0.580585	0.258782	32000000	HLA-A*24:02	0.016000	-0.554000	0.580585	0.132782	50000000	HLA-A*26:01	0.036000	-0.554000	0.580585	0.152782	50000000	HLA-B*07:02	0.098000	-0.554000	0.580585	0.214782	32000000	HLA-B*08:01	0.146000	-0.554000	0.580585	0.262782	32000000	HLA-B*27:05	0.033000	-0.554000	0.580585	0.149782
N	Sequence Name	Peptide	Allele	MHC	TAP	Cle	Comb	%Rank	Allele	MHC	TAP	Cle	Comb	%Rank	Allele	MHC	TAP	Cle	Comb	%Rank	Allele	MHC	TAP	Cle	Comb	%Rank	Allele	MHC	TAP	Cle	Comb	%Rank	Allele	MHC	TAP	Cle	Comb	%Rank	Allele	MHC	TAP	Cle	Comb	%Rank	Allele	MHC	TAP	Cle	Comb
0	178q	VNARLRAK	HLA-A*01:01	0.028000	0.430000	0.318708	0.110459	50000000	HLA-A*02:01	0.010000	0.430000	0.318708	0.092459	50000000	HLA-A*03:01	0.173000	0.430000	0.318708	0.255459	32000000	HLA-A*24:02	0.014000	0.430000	0.318708	0.096459	50000000	HLA-A*26:01	0.018000	0.430000	0.318708	0.100459	50000000	HLA-B*07:02	0.033000	0.430000	0.318708	0.115459	50000000	HLA-B*08:01	0.077000	0.430000	0.318708	0.159459	50000000	HLA-B*27:05	0.079000	0.430000	0.318708	0.161459
N	Sequence Name	Peptide	Allele	MHC	TAP	Cle	Comb	%Rank	Allele	MHC	TAP	Cle	Comb	%Rank	Allele	MHC	TAP	Cle	Comb	%Rank	Allele	MHC	TAP	Cle	Comb	%Rank	Allele	MHC	TAP	Cle	Comb	%Rank	Allele	MHC	TAP	Cle	Comb	%Rank	Allele	MHC	TAP	Cle	Comb	%Rank	Allele	MHC	TAP	Cle	Comb
0	179q	NARLRAKH	HLA-A*01:01	0.031000	-0.130000	0.106396	0.051689	50000000	HLA-A*02:01	0.012000	-0.130000	0.106396	0.032689	50000000	HLA-A*03:01	0.048000	-0.130000	0.106396	0.068689	50000000	HLA-A*24:02	0.007000	-0.130000	0.106396	0.027689	50000000	HLA-A*26:01	0.033000	-0.130000	0.106396	0.053689	50000000	HLA-B*07:02	0.075000	-0.130000	0.106396	0.095689	50000000	HLA-B*08:01	0.209000	-0.130000	0.106396	0.229689	32000000	HLA-B*27:05	0.040000	-0.130000	0.106396	0.060689
N	Sequence Name	Peptide	Allele	MHC	TAP	Cle	Comb	%Rank	Allele	MHC	TAP	Cle	Comb	%Rank	Allele	MHC	TAP	Cle	Comb	%Rank	Allele	MHC	TAP	Cle	Comb	%Rank	Allele	MHC	TAP	Cle	Comb	%Rank	Allele	MHC	TAP	Cle	Comb	%Rank	Allele	MHC	TAP	Cle	Comb	%Rank	Allele	MHC	TAP	Cle	Comb
0	180o	VVNARLCA	HLA-A*01:01	0.061000	-0.554000	0.412513	0.139965	50000000	HLA-A*02:01	0.175000	-0.554000	0.412513	0.253965	32000000	HLA-A*03:01	0.133000	-0.554000	0.412513	0.211965	32000000	HLA-A*24:02	0.015000	-0.554000	0.412513	0.093965	50000000	HLA-A*26:01	0.032000	-0.554000	0.412513	0.110965	50000000	HLA-B*07:02	0.098000	-0.554000	0.412513	0.176965	50000000	HLA-B*08:01	0.165000	-0.554000	0.412513	0.243965	32000000	HLA-B*27:05	0.035000	-0.554000	0.412513	0.113965
N	Sequence Name	Peptide	Allele	MHC	TAP	Cle	Comb	%Rank	Allele	MHC	TAP	Cle	Comb	%Rank	Allele	MHC	TAP	Cle	Comb	%Rank	Allele	MHC	TAP	Cle	Comb	%Rank	Allele	MHC	TAP	Cle	Comb	%Rank	Allele	MHC	TAP	Cle	Comb	%Rank	Allele	MHC	TAP	Cle	Comb	%Rank	Allele	MHC	TAP	Cle	Comb
0	181o	VNARLCAK	HLA-A*01:01	0.034000	0.430000	0.486735	0.154265	50000000	HLA-A*02:01	0.014000	0.430000	0.486735	0.134265	50000000	HLA-A*03:01	0.204000	0.430000	0.486735	0.324265	9000000	HLA-A*24:02	0.016000	0.430000	0.486735	0.136265	50000000	HLA-A*26:01	0.021000	0.430000	0.486735	0.141265	50000000	HLA-B*07:02	0.024000	0.430000	0.486735	0.144265	50000000	HLA-B*08:01	0.072000	0.430000	0.486735	0.192265	50000000	HLA-B*27:05	0.075000	0.430000	0.486735	0.195265
N	Sequence Name	Peptide	Allele	MHC	TAP	Cle	Comb	%Rank	Allele	MHC	TAP	Cle	Comb	%Rank	Allele	MHC	TAP	Cle	Comb	%Rank	Allele	MHC	TAP	Cle	Comb	%Rank	Allele	MHC	TAP	Cle	Comb	%Rank	Allele	MHC	TAP	Cle	Comb	%Rank	Allele	MHC	TAP	Cle	Comb	%Rank	Allele	MHC	TAP	Cle	Comb
0	182o	NARLCAKH	HLA-A*01:01	0.029000	-0.130000	0.216141	0.074382	50000000	HLA-A*02:01	0.015000	-0.130000	0.216141	0.060382	50000000	HLA-A*03:01	0.046000	-0.130000	0.216141	0.091382	50000000	HLA-A*24:02	0.008000	-0.130000	0.216141	0.053382	50000000	HLA-A*26:01	0.034000	-0.130000	0.216141	0.079382	50000000	HLA-B*07:02	0.053000	-0.130000	0.216141	0.098382	50000000	HLA-B*08:01	0.108000	-0.130000	0.216141	0.153382	50000000	HLA-B*27:05	0.038000	-0.130000	0.216141	0.083382
N	Sequence Name	Peptide	Allele	MHC	TAP	Cle	Comb	%Rank	Allele	MHC	TAP	Cle	Comb	%Rank	Allele	MHC	TAP	Cle	Comb	%Rank	Allele	MHC	TAP	Cle	Comb	%Rank	Allele	MHC	TAP	Cle	Comb	%Rank	Allele	MHC	TAP	Cle	Comb	%Rank	Allele	MHC	TAP	Cle	Comb	%Rank	Allele	MHC	TAP	Cle	Comb
0	183q	VNARLRAK	HLA-A*01:01	0.028000	0.430000	0.318708	0.110459	50000000	HLA-A*02:01	0.010000	0.430000	0.318708	0.092459	50000000	HLA-A*03:01	0.173000	0.430000	0.318708	0.255459	32000000	HLA-A*24:02	0.014000	0.430000	0.318708	0.096459	50000000	HLA-A*26:01	0.018000	0.430000	0.318708	0.100459	50000000	HLA-B*07:02	0.033000	0.430000	0.318708	0.115459	50000000	HLA-B*08:01	0.077000	0.430000	0.318708	0.159459	50000000	HLA-B*27:05	0.079000	0.430000	0.318708	0.161459
N	Sequence Name	Peptide	Allele	MHC	TAP	Cle	Comb	%Rank	Allele	MHC	TAP	Cle	Comb	%Rank	Allele	MHC	TAP	Cle	Comb	%Rank	Allele	MHC	TAP	Cle	Comb	%Rank	Allele	MHC	TAP	Cle	Comb	%Rank	Allele	MHC	TAP	Cle	Comb	%Rank	Allele	MHC	TAP	Cle	Comb	%Rank	Allele	MHC	TAP	Cle	Comb
0	184q	NARLRAKH	HLA-A*01:01	0.031000	-0.130000	0.106396	0.051689	50000000	HLA-A*02:01	0.012000	-0.130000	0.106396	0.032689	50000000	HLA-A*03:01	0.048000	-0.130000	0.106396	0.068689	50000000	HLA-A*24:02	0.007000	-0.130000	0.106396	0.027689	50000000	HLA-A*26:01	0.033000	-0.130000	0.106396	0.053689	50000000	HLA-B*07:02	0.075000	-0.130000	0.106396	0.095689	50000000	HLA-B*08:01	0.209000	-0.130000	0.106396	0.229689	32000000	HLA-B*27:05	0.040000	-0.130000	0.106396	0.060689
N	Sequence Name	Peptide	Allele	MHC	TAP	Cle	Comb	%Rank	Allele	MHC	TAP	Cle	Comb	%Rank	Allele	MHC	TAP	Cle	Comb	%Rank	Allele	MHC	TAP	Cle	Comb	%Rank	Allele	MHC	TAP	Cle	Comb	%Rank	Allele	MHC	TAP	Cle	Comb	%Rank	Allele	MHC	TAP	Cle	Comb	%Rank	Allele	MHC	TAP	Cle	Comb
0	185q	ARLRAKHY	HLA-A*01:01	0.021000	3538000	0.927127	0.318054	6000000	HLA-A*02:01	0.012000	3538000	0.927127	0.309054	16000000	HLA-A*03:01	0.043000	3538000	0.927127	0.340054	8000000	HLA-A*24:02	0.016000	3538000	0.927127	0.313054	10000000	HLA-A*26:01	0.011000	3538000	0.927127	0.308054	8000000	HLA-B*07:02	0.020000	3538000	0.927127	0.317054	10000000	HLA-B*08:01	0.036000	3538000	0.927127	0.333054	16000000	HLA-B*27:05	0.424000	3538000	0.927127	0.721054
N	Sequence Name	Peptide	Allele	MHC	TAP	Cle	Comb	%Rank	Allele	MHC	TAP	Cle	Comb	%Rank	Allele	MHC	TAP	Cle	Comb	%Rank	Allele	MHC	TAP	Cle	Comb	%Rank	Allele	MHC	TAP	Cle	Comb	%Rank	Allele	MHC	TAP	Cle	Comb	%Rank	Allele	MHC	TAP	Cle	Comb	%Rank	Allele	MHC	TAP	Cle	Comb
0	186o	VNARLCAK	HLA-A*01:01	0.034000	0.430000	0.486735	0.154265	50000000	HLA-A*02:01	0.014000	0.430000	0.486735	0.134265	50000000	HLA-A*03:01	0.204000	0.430000	0.486735	0.324265	9000000	HLA-A*24:02	0.016000	0.430000	0.486735	0.136265	50000000	HLA-A*26:01	0.021000	0.430000	0.486735	0.141265	50000000	HLA-B*07:02	0.024000	0.430000	0.486735	0.144265	50000000	HLA-B*08:01	0.072000	0.430000	0.486735	0.192265	50000000	HLA-B*27:05	0.075000	0.430000	0.486735	0.195265
N	Sequence Name	Peptide	Allele	MHC	TAP	Cle	Comb	%Rank	Allele	MHC	TAP	Cle	Comb	%Rank	Allele	MHC	TAP	Cle	Comb	%Rank	Allele	MHC	TAP	Cle	Comb	%Rank	Allele	MHC	TAP	Cle	Comb	%Rank	Allele	MHC	TAP	Cle	Comb	%Rank	Allele	MHC	TAP	Cle	Comb	%Rank	Allele	MHC	TAP	Cle	Comb
0	187o	NARLCAKH	HLA-A*01:01	0.029000	-0.130000	0.216141	0.074382	50000000	HLA-A*02:01	0.015000	-0.130000	0.216141	0.060382	50000000	HLA-A*03:01	0.046000	-0.130000	0.216141	0.091382	50000000	HLA-A*24:02	0.008000	-0.130000	0.216141	0.053382	50000000	HLA-A*26:01	0.034000	-0.130000	0.216141	0.079382	50000000	HLA-B*07:02	0.053000	-0.130000	0.216141	0.098382	50000000	HLA-B*08:01	0.108000	-0.130000	0.216141	0.153382	50000000	HLA-B*27:05	0.038000	-0.130000	0.216141	0.083382
N	Sequence Name	Peptide	Allele	MHC	TAP	Cle	Comb	%Rank	Allele	MHC	TAP	Cle	Comb	%Rank	Allele	MHC	TAP	Cle	Comb	%Rank	Allele	MHC	TAP	Cle	Comb	%Rank	Allele	MHC	TAP	Cle	Comb	%Rank	Allele	MHC	TAP	Cle	Comb	%Rank	Allele	MHC	TAP	Cle	Comb	%Rank	Allele	MHC	TAP	Cle	Comb
0	188o	ARLCAKHY	HLA-A*01:01	0.022000	3538000	0.800314	0.290521	9000000	HLA-A*02:01	0.015000	3538000	0.800314	0.283521	32000000	HLA-A*03:01	0.044000	3538000	0.800314	0.312521	10000000	HLA-A*24:02	0.019000	3538000	0.800314	0.287521	16000000	HLA-A*26:01	0.012000	3538000	0.800314	0.280521	16000000	HLA-B*07:02	0.020000	3538000	0.800314	0.288521	16000000	HLA-B*08:01	0.029000	3538000	0.800314	0.297521	16000000	HLA-B*27:05	0.426000	3538000	0.800314	0.694521
N	Sequence Name	Peptide	Allele	MHC	TAP	Cle	Comb	%Rank	Allele	MHC	TAP	Cle	Comb	%Rank	Allele	MHC	TAP	Cle	Comb	%Rank	Allele	MHC	TAP	Cle	Comb	%Rank	Allele	MHC	TAP	Cle	Comb	%Rank	Allele	MHC	TAP	Cle	Comb	%Rank	Allele	MHC	TAP	Cle	Comb	%Rank	Allele	MHC	TAP	Cle	Comb
0	189q	NARLRAKH	HLA-A*01:01	0.031000	-0.130000	0.106396	0.051689	50000000	HLA-A*02:01	0.012000	-0.130000	0.106396	0.032689	50000000	HLA-A*03:01	0.048000	-0.130000	0.106396	0.068689	50000000	HLA-A*24:02	0.007000	-0.130000	0.106396	0.027689	50000000	HLA-A*26:01	0.033000	-0.130000	0.106396	0.053689	50000000	HLA-B*07:02	0.075000	-0.130000	0.106396	0.095689	50000000	HLA-B*08:01	0.209000	-0.130000	0.106396	0.229689	32000000	HLA-B*27:05	0.040000	-0.130000	0.106396	0.060689
N	Sequence Name	Peptide	Allele	MHC	TAP	Cle	Comb	%Rank	Allele	MHC	TAP	Cle	Comb	%Rank	Allele	MHC	TAP	Cle	Comb	%Rank	Allele	MHC	TAP	Cle	Comb	%Rank	Allele	MHC	TAP	Cle	Comb	%Rank	Allele	MHC	TAP	Cle	Comb	%Rank	Allele	MHC	TAP	Cle	Comb	%Rank	Allele	MHC	TAP	Cle	Comb
0	190q	ARLRAKHY	HLA-A*01:01	0.021000	3538000	0.927127	0.318054	6000000	HLA-A*02:01	0.012000	3538000	0.927127	0.309054	16000000	HLA-A*03:01	0.043000	3538000	0.927127	0.340054	8000000	HLA-A*24:02	0.016000	3538000	0.927127	0.313054	10000000	HLA-A*26:01	0.011000	3538000	0.927127	0.308054	8000000	HLA-B*07:02	0.020000	3538000	0.927127	0.317054	10000000	HLA-B*08:01	0.036000	3538000	0.927127	0.333054	16000000	HLA-B*27:05	0.424000	3538000	0.927127	0.721054
N	Sequence Name	Peptide	Allele	MHC	TAP	Cle	Comb	%Rank	Allele	MHC	TAP	Cle	Comb	%Rank	Allele	MHC	TAP	Cle	Comb	%Rank	Allele	MHC	TAP	Cle	Comb	%Rank	Allele	MHC	TAP	Cle	Comb	%Rank	Allele	MHC	TAP	Cle	Comb	%Rank	Allele	MHC	TAP	Cle	Comb	%Rank	Allele	MHC	TAP	Cle	Comb
0	191q	RLRAKHYV	HLA-A*01:01	0.049000	0.634000	0.900378	0.267435	16000000	HLA-A*02:01	0.417000	0.634000	0.900378	0.635435	3000000	HLA-A*03:01	0.204000	0.634000	0.900378	0.422435	5000000	HLA-A*24:02	0.073000	0.634000	0.900378	0.291435	16000000	HLA-A*26:01	0.031000	0.634000	0.900378	0.249435	32000000	HLA-B*07:02	0.343000	0.634000	0.900378	0.561435	1500000	HLA-B*08:01	0.455000	0.634000	0.900378	0.673435	0.800000	HLA-B*27:05	0.104000	0.634000	0.900378	0.322435
N	Sequence Name	Peptide	Allele	MHC	TAP	Cle	Comb	%Rank	Allele	MHC	TAP	Cle	Comb	%Rank	Allele	MHC	TAP	Cle	Comb	%Rank	Allele	MHC	TAP	Cle	Comb	%Rank	Allele	MHC	TAP	Cle	Comb	%Rank	Allele	MHC	TAP	Cle	Comb	%Rank	Allele	MHC	TAP	Cle	Comb	%Rank	Allele	MHC	TAP	Cle	Comb
0	192o	NARLCAKH	HLA-A*01:01	0.029000	-0.130000	0.216141	0.074382	50000000	HLA-A*02:01	0.015000	-0.130000	0.216141	0.060382	50000000	HLA-A*03:01	0.046000	-0.130000	0.216141	0.091382	50000000	HLA-A*24:02	0.008000	-0.130000	0.216141	0.053382	50000000	HLA-A*26:01	0.034000	-0.130000	0.216141	0.079382	50000000	HLA-B*07:02	0.053000	-0.130000	0.216141	0.098382	50000000	HLA-B*08:01	0.108000	-0.130000	0.216141	0.153382	50000000	HLA-B*27:05	0.038000	-0.130000	0.216141	0.083382
N	Sequence Name	Peptide	Allele	MHC	TAP	Cle	Comb	%Rank	Allele	MHC	TAP	Cle	Comb	%Rank	Allele	MHC	TAP	Cle	Comb	%Rank	Allele	MHC	TAP	Cle	Comb	%Rank	Allele	MHC	TAP	Cle	Comb	%Rank	Allele	MHC	TAP	Cle	Comb	%Rank	Allele	MHC	TAP	Cle	Comb	%Rank	Allele	MHC	TAP	Cle	Comb
0	193o	ARLCAKHY	HLA-A*01:01	0.022000	3538000	0.800314	0.290521	9000000	HLA-A*02:01	0.015000	3538000	0.800314	0.283521	32000000	HLA-A*03:01	0.044000	3538000	0.800314	0.312521	10000000	HLA-A*24:02	0.019000	3538000	0.800314	0.287521	16000000	HLA-A*26:01	0.012000	3538000	0.800314	0.280521	16000000	HLA-B*07:02	0.020000	3538000	0.800314	0.288521	16000000	HLA-B*08:01	0.029000	3538000	0.800314	0.297521	16000000	HLA-B*27:05	0.426000	3538000	0.800314	0.694521
N	Sequence Name	Peptide	Allele	MHC	TAP	Cle	Comb	%Rank	Allele	MHC	TAP	Cle	Comb	%Rank	Allele	MHC	TAP	Cle	Comb	%Rank	Allele	MHC	TAP	Cle	Comb	%Rank	Allele	MHC	TAP	Cle	Comb	%Rank	Allele	MHC	TAP	Cle	Comb	%Rank	Allele	MHC	TAP	Cle	Comb	%Rank	Allele	MHC	TAP	Cle	Comb
0	194o	RLCAKHYV	HLA-A*01:01	0.053000	0.554000	0.882306	0.265369	16000000	HLA-A*02:01	0.612000	0.554000	0.882306	0.824369	1000000	HLA-A*03:01	0.186000	0.554000	0.882306	0.398369	5000000	HLA-A*24:02	0.088000	0.554000	0.882306	0.300369	16000000	HLA-A*26:01	0.022000	0.554000	0.882306	0.234369	32000000	HLA-B*07:02	0.064000	0.554000	0.882306	0.276369	16000000	HLA-B*08:01	0.172000	0.554000	0.882306	0.384369	7000000	HLA-B*27:05	0.078000	0.554000	0.882306	0.290369
N	Sequence Name	Peptide	Allele	MHC	TAP	Cle	Comb	%Rank	Allele	MHC	TAP	Cle	Comb	%Rank	Allele	MHC	TAP	Cle	Comb	%Rank	Allele	MHC	TAP	Cle	Comb	%Rank	Allele	MHC	TAP	Cle	Comb	%Rank	Allele	MHC	TAP	Cle	Comb	%Rank	Allele	MHC	TAP	Cle	Comb	%Rank	Allele	MHC	TAP	Cle	Comb
0	195q	IAKKPTET	HLA-A*01:01	0.022000	-0.666000	0.202352	0.050879	50000000	HLA-A*02:01	0.019000	-0.666000	0.202352	0.047879	50000000	HLA-A*03:01	0.025000	-0.666000	0.202352	0.053879	50000000	HLA-A*24:02	0.011000	-0.666000	0.202352	0.039879	50000000	HLA-A*26:01	0.012000	-0.666000	0.202352	0.040879	50000000	HLA-B*07:02	0.074000	-0.666000	0.202352	0.102879	50000000	HLA-B*08:01	0.107000	-0.666000	0.202352	0.135879	50000000	HLA-B*27:05	0.020000	-0.666000	0.202352	0.048879
N	Sequence Name	Peptide	Allele	MHC	TAP	Cle	Comb	%Rank	Allele	MHC	TAP	Cle	Comb	%Rank	Allele	MHC	TAP	Cle	Comb	%Rank	Allele	MHC	TAP	Cle	Comb	%Rank	Allele	MHC	TAP	Cle	Comb	%Rank	Allele	MHC	TAP	Cle	Comb	%Rank	Allele	MHC	TAP	Cle	Comb	%Rank	Allele	MHC	TAP	Cle	Comb
0	196q	AKKPTETI	HLA-A*01:01	0.013000	0.896000	0.905143	0.239057	32000000	HLA-A*02:01	0.018000	0.896000	0.905143	0.244057	32000000	HLA-A*03:01	0.010000	0.896000	0.905143	0.236057	32000000	HLA-A*24:02	0.037000	0.896000	0.905143	0.263057	32000000	HLA-A*26:01	0.004000	0.896000	0.905143	0.230057	32000000	HLA-B*07:02	0.048000	0.896000	0.905143	0.274057	16000000	HLA-B*08:01	0.084000	0.896000	0.905143	0.310057	16000000	HLA-B*27:05	0.073000	0.896000	0.905143	0.299057
N	Sequence Name	Peptide	Allele	MHC	TAP	Cle	Comb	%Rank	Allele	MHC	TAP	Cle	Comb	%Rank	Allele	MHC	TAP	Cle	Comb	%Rank	Allele	MHC	TAP	Cle	Comb	%Rank	Allele	MHC	TAP	Cle	Comb	%Rank	Allele	MHC	TAP	Cle	Comb	%Rank	Allele	MHC	TAP	Cle	Comb	%Rank	Allele	MHC	TAP	Cle	Comb
0	197q	KKPTETIC	HLA-A*01:01	0.007000	0.244000	0.112171	0.038338	50000000	HLA-A*02:01	0.008000	0.244000	0.112171	0.039338	50000000	HLA-A*03:01	0.005000	0.244000	0.112171	0.036338	50000000	HLA-A*24:02	0.010000	0.244000	0.112171	0.041338	50000000	HLA-A*26:01	0.002000	0.244000	0.112171	0.033338	50000000	HLA-B*07:02	0.011000	0.244000	0.112171	0.042338	50000000	HLA-B*08:01	0.015000	0.244000	0.112171	0.046338	50000000	HLA-B*27:05	0.029000	0.244000	0.112171	0.060338
N	Sequence Name	Peptide	Allele	MHC	TAP	Cle	Comb	%Rank	Allele	MHC	TAP	Cle	Comb	%Rank	Allele	MHC	TAP	Cle	Comb	%Rank	Allele	MHC	TAP	Cle	Comb	%Rank	Allele	MHC	TAP	Cle	Comb	%Rank	Allele	MHC	TAP	Cle	Comb	%Rank	Allele	MHC	TAP	Cle	Comb	%Rank	Allele	MHC	TAP	Cle	Comb
0	198o	IAKKPIET	HLA-A*01:01	0.021000	-0.666000	0.122333	0.031875	50000000	HLA-A*02:01	0.024000	-0.666000	0.122333	0.034875	50000000	HLA-A*03:01	0.029000	-0.666000	0.122333	0.039875	50000000	HLA-A*24:02	0.014000	-0.666000	0.122333	0.024875	50000000	HLA-A*26:01	0.012000	-0.666000	0.122333	0.022875	50000000	HLA-B*07:02	0.063000	-0.666000	0.122333	0.073875	50000000	HLA-B*08:01	0.105000	-0.666000	0.122333	0.115875	50000000	HLA-B*27:05	0.022000	-0.666000	0.122333	0.032875
N	Sequence Name	Peptide	Allele	MHC	TAP	Cle	Comb	%Rank	Allele	MHC	TAP	Cle	Comb	%Rank	Allele	MHC	TAP	Cle	Comb	%Rank	Allele	MHC	TAP	Cle	Comb	%Rank	Allele	MHC	TAP	Cle	Comb	%Rank	Allele	MHC	TAP	Cle	Comb	%Rank	Allele	MHC	TAP	Cle	Comb	%Rank	Allele	MHC	TAP	Cle	Comb
0	199o	AKKPIETI	HLA-A*01:01	0.015000	0.896000	0.894052	0.238562	32000000	HLA-A*02:01	0.024000	0.896000	0.894052	0.247562	32000000	HLA-A*03:01	0.011000	0.896000	0.894052	0.234562	32000000	HLA-A*24:02	0.050000	0.896000	0.894052	0.273562	16000000	HLA-A*26:01	0.006000	0.896000	0.894052	0.229562	32000000	HLA-B*07:02	0.039000	0.896000	0.894052	0.262562	32000000	HLA-B*08:01	0.101000	0.896000	0.894052	0.324562	16000000	HLA-B*27:05	0.086000	0.896000	0.894052	0.309562
N	Sequence Name	Peptide	Allele	MHC	TAP	Cle	Comb	%Rank	Allele	MHC	TAP	Cle	Comb	%Rank	Allele	MHC	TAP	Cle	Comb	%Rank	Allele	MHC	TAP	Cle	Comb	%Rank	Allele	MHC	TAP	Cle	Comb	%Rank	Allele	MHC	TAP	Cle	Comb	%Rank	Allele	MHC	TAP	Cle	Comb	%Rank	Allele	MHC	TAP	Cle	Comb
0	200o	KKPIETIC	HLA-A*01:01	0.007000	0.244000	0.135547	0.043598	50000000	HLA-A*02:01	0.010000	0.244000	0.135547	0.046598	50000000	HLA-A*03:01	0.005000	0.244000	0.135547	0.041598	50000000	HLA-A*24:02	0.013000	0.244000	0.135547	0.049598	50000000	HLA-A*26:01	0.002000	0.244000	0.135547	0.038598	50000000	HLA-B*07:02	0.012000	0.244000	0.135547	0.048598	50000000	HLA-B*08:01	0.019000	0.244000	0.135547	0.055598	50000000	HLA-B*27:05	0.028000	0.244000	0.135547	0.064598
N	Sequence Name	Peptide	Allele	MHC	TAP	Cle	Comb	%Rank	Allele	MHC	TAP	Cle	Comb	%Rank	Allele	MHC	TAP	Cle	Comb	%Rank	Allele	MHC	TAP	Cle	Comb	%Rank	Allele	MHC	TAP	Cle	Comb	%Rank	Allele	MHC	TAP	Cle	Comb	%Rank	Allele	MHC	TAP	Cle	Comb	%Rank	Allele	MHC	TAP	Cle	Comb
0	201q	STQLSTDT	HLA-A*01:01	0.068000	-0.678000	0.193735	0.094640	50000000	HLA-A*02:01	0.030000	-0.678000	0.193735	0.056640	50000000	HLA-A*03:01	0.033000	-0.678000	0.193735	0.059640	50000000	HLA-A*24:02	0.009000	-0.678000	0.193735	0.035640	50000000	HLA-A*26:01	0.023000	-0.678000	0.193735	0.049640	50000000	HLA-B*07:02	0.026000	-0.678000	0.193735	0.052640	50000000	HLA-B*08:01	0.030000	-0.678000	0.193735	0.056640	50000000	HLA-B*27:05	0.017000	-0.678000	0.193735	0.043640
N	Sequence Name	Peptide	Allele	MHC	TAP	Cle	Comb	%Rank	Allele	MHC	TAP	Cle	Comb	%Rank	Allele	MHC	TAP	Cle	Comb	%Rank	Allele	MHC	TAP	Cle	Comb	%Rank	Allele	MHC	TAP	Cle	Comb	%Rank	Allele	MHC	TAP	Cle	Comb	%Rank	Allele	MHC	TAP	Cle	Comb	%Rank	Allele	MHC	TAP	Cle	Comb
0	202q	TQLSTDTG	HLA-A*01:01	0.014000	-1170000	0.140350	0.016329	50000000	HLA-A*02:01	0.033000	-1170000	0.140350	0.035329	50000000	HLA-A*03:01	0.014000	-1170000	0.140350	0.016329	50000000	HLA-A*24:02	0.019000	-1170000	0.140350	0.021329	50000000	HLA-A*26:01	0.005000	-1170000	0.140350	0.007329	50000000	HLA-B*07:02	0.013000	-1170000	0.140350	0.015329	50000000	HLA-B*08:01	0.014000	-1170000	0.140350	0.016329	50000000	HLA-B*27:05	0.046000	-1170000	0.140350	0.048329
N	Sequence Name	Peptide	Allele	MHC	TAP	Cle	Comb	%Rank	Allele	MHC	TAP	Cle	Comb	%Rank	Allele	MHC	TAP	Cle	Comb	%Rank	Allele	MHC	TAP	Cle	Comb	%Rank	Allele	MHC	TAP	Cle	Comb	%Rank	Allele	MHC	TAP	Cle	Comb	%Rank	Allele	MHC	TAP	Cle	Comb	%Rank	Allele	MHC	TAP	Cle	Comb
0	203q	QLSTDTGV	HLA-A*01:01	0.061000	0.166000	0.661296	0.213942	32000000	HLA-A*02:01	0.469000	0.166000	0.661296	0.621942	3000000	HLA-A*03:01	0.035000	0.166000	0.661296	0.187942	32000000	HLA-A*24:02	0.015000	0.166000	0.661296	0.167942	50000000	HLA-A*26:01	0.070000	0.166000	0.661296	0.222942	32000000	HLA-B*07:02	0.041000	0.166000	0.661296	0.193942	32000000	HLA-B*08:01	0.046000	0.166000	0.661296	0.198942	50000000	HLA-B*27:05	0.024000	0.166000	0.661296	0.176942
N	Sequence Name	Peptide	Allele	MHC	TAP	Cle	Comb	%Rank	Allele	MHC	TAP	Cle	Comb	%Rank	Allele	MHC	TAP	Cle	Comb	%Rank	Allele	MHC	TAP	Cle	Comb	%Rank	Allele	MHC	TAP	Cle	Comb	%Rank	Allele	MHC	TAP	Cle	Comb	%Rank	Allele	MHC	TAP	Cle	Comb	%Rank	Allele	MHC	TAP	Cle	Comb
0	204o	STQLSTDI	HLA-A*01:01	0.127000	0.562000	0.827528	0.327244	6000000	HLA-A*02:01	0.094000	0.562000	0.827528	0.294244	16000000	HLA-A*03:01	0.051000	0.562000	0.827528	0.251244	32000000	HLA-A*24:02	0.086000	0.562000	0.827528	0.286244	16000000	HLA-A*26:01	0.051000	0.562000	0.827528	0.251244	16000000	HLA-B*07:02	0.063000	0.562000	0.827528	0.263244	32000000	HLA-B*08:01	0.080000	0.562000	0.827528	0.280244	32000000	HLA-B*27:05	0.035000	0.562000	0.827528	0.235244
N	Sequence Name	Peptide	Allele	MHC	TAP	Cle	Comb	%Rank	Allele	MHC	TAP	Cle	Comb	%Rank	Allele	MHC	TAP	Cle	Comb	%Rank	Allele	MHC	TAP	Cle	Comb	%Rank	Allele	MHC	TAP	Cle	Comb	%Rank	Allele	MHC	TAP	Cle	Comb	%Rank	Allele	MHC	TAP	Cle	Comb	%Rank	Allele	MHC	TAP	Cle	Comb
0	205o	TQLSTDIG	HLA-A*01:01	0.014000	-1170000	0.070387	0.000587	50000000	HLA-A*02:01	0.029000	-1170000	0.070387	0.015587	50000000	HLA-A*03:01	0.014000	-1170000	0.070387	0.000587	50000000	HLA-A*24:02	0.016000	-1170000	0.070387	0.002587	50000000	HLA-A*26:01	0.005000	-1170000	0.070387	-0.008413	50000000	HLA-B*07:02	0.012000	-1170000	0.070387	-0.001413	50000000	HLA-B*08:01	0.014000	-1170000	0.070387	0.000587	50000000	HLA-B*27:05	0.046000	-1170000	0.070387	0.032587
N	Sequence Name	Peptide	Allele	MHC	TAP	Cle	Comb	%Rank	Allele	MHC	TAP	Cle	Comb	%Rank	Allele	MHC	TAP	Cle	Comb	%Rank	Allele	MHC	TAP	Cle	Comb	%Rank	Allele	MHC	TAP	Cle	Comb	%Rank	Allele	MHC	TAP	Cle	Comb	%Rank	Allele	MHC	TAP	Cle	Comb	%Rank	Allele	MHC	TAP	Cle	Comb
0	206o	QLSTDIGV	HLA-A*01:01	0.070000	0.166000	0.501099	0.186897	32000000	HLA-A*02:01	0.558000	0.166000	0.501099	0.674897	3000000	HLA-A*03:01	0.046000	0.166000	0.501099	0.162897	50000000	HLA-A*24:02	0.017000	0.166000	0.501099	0.133897	50000000	HLA-A*26:01	0.076000	0.166000	0.501099	0.192897	32000000	HLA-B*07:02	0.035000	0.166000	0.501099	0.151897	50000000	HLA-B*08:01	0.045000	0.166000	0.501099	0.161897	50000000	HLA-B*27:05	0.028000	0.166000	0.501099	0.144897
[truncated: 25 more columns]
