# Supplementary material for: Shared 6mer Peptides of Human and Omicron (21K and 21L) at SARS-CoV-2 Mutation Sites
Source: Antibodies (Basel). 2022 Oct 25;11(4):68. doi: 10.3390/antib11040068 (PMC9680445; doi:10.3390/antib11040068)
Supplement: Supplementary file 1 [file antibodies-11-00068-s001.zip › DocumentS14.xls]

## Sheet: DocumentS18
NetMHCcons HLA prediction-results of 206 sequences involving Omicron 21L-specific mutations. (o at the ID indicates Omicron and q indicates SARS-CoV-2.)
				HLA-A01:01			HLA-A02:01			HLA-A03:01			HLA-A24:02			HLA-A26:01			HLA-B07:02			HLA-B08:01			HLA-B27:05			HLA-B39:01			HLA-B40:01			HLA-B58:01			HLA-B15:01
Pos	Peptide	ID	1-log50k	nM	Rank	1-log50k	nM	Rank	1-log50k	nM	Rank	1-log50k	nM	Rank	1-log50k	nM	Rank	1-log50k	nM	Rank	1-log50k	nM	Rank	1-log50k	nM	Rank	1-log50k	nM	Rank	1-log50k	nM	Rank	1-log50k	nM	Rank	1-log50k	nM	Rank	Ave	NB
0	VNLTTRTQ	1q	0.043	31229.48	50.00	0.027	37535.94	50.00	0.041	32085.75	50.00	0.015	42280.10	50.00	0.033	35176.57	50.00	0.031	35752.13	50.00	0.049	29584.89	50.00	0.036	33869.37	50.00	0.046	30232.07	50.00	0.033	35176.57	50.00	0.040	32610.74	50.00	0.056	27278.95	50.00	0.0375	0
0	NLTTRTQL	2q	0.061	25842.40	50.00	0.191	6330.92	15.00	0.061	25702.97	50.00	0.042	31569.21	50.00	0.068	23957.42	32.00	0.136	11541.43	9.00	0.405	625.01	1950-01-01	0.067	24349.41	50.00	0.174	7609.38	10.00	0.067	24349.41	32.00	0.058	26839.80	50.00	0.105	16053.81	32.00	0.1196	1
0	LTTRTQLP	3q	0.076	22090.10	32.00	0.033	35176.57	50.00	0.059	26265.23	50.00	0.021	39622.53	50.00	0.046	30396.07	50.00	0.030	36141.06	50.00	0.043	31229.48	50.00	0.033	35176.57	50.00	0.043	31398.89	50.00	0.040	32610.74	50.00	0.092	18378.72	32.00	0.071	23318.07	50.00	0.0489	0
0	VNLITRTQ	4o	0.044	31060.99	50.00	0.029	36732.40	50.00	0.041	32259.80	50.00	0.018	41375.00	50.00	0.032	35367.39	50.00	0.031	35752.13	50.00	0.051	28795.36	50.00	0.039	32787.64	50.00	0.046	30396.07	50.00	0.034	34610.27	50.00	0.040	32610.74	50.00	0.056	27278.95	50.00	0.0384	0
0	NLITRTQS	5o	0.049	29425.27	50.00	0.096	17695.75	32.00	0.052	28331.79	50.00	0.017	41599.44	50.00	0.064	25152.75	32.00	0.045	30726.73	50.00	0.144	10470.53	15.00	0.036	33686.63	50.00	0.060	25982.58	50.00	0.039	32787.64	50.00	0.040	32434.80	50.00	0.079	21269.21	50.00	0.0601	0
0	LITRTQSY	6o	0.217	4804.44	2.00	0.051	28795.36	50.00	0.204	5530.06	5.00	0.031	35752.13	50.00	0.190	6434.51	4.00	0.067	24218.04	32.00	0.088	19191.60	32.00	0.067	24218.04	50.00	0.058	26694.99	50.00	0.050	28951.56	50.00	0.240	3705.68	6.00	0.510	201.76	2.00	0.1478	2
0	RTQLPPAY	7q	0.372	893.21	0.80	0.046	30232.07	50.00	0.279	2443.19	4.00	0.055	27575.71	32.00	0.096	17695.75	15.00	0.087	19400.38	32.00	0.052	28485.48	50.00	0.104	16228.45	15.00	0.060	26265.23	50.00	0.070	23571.74	32.00	0.384	784.45	3.00	0.433	461.65	3.00	0.1698	2
0	TQLPPAYT	8q	0.049	29425.27	50.00	0.123	13212.86	32.00	0.060	26123.53	50.00	0.030	36141.06	50.00	0.037	33686.63	50.00	0.042	31740.46	50.00	0.043	31398.89	50.00	0.064	25017.04	50.00	0.108	15625.39	32.00	0.081	20926.80	32.00	0.053	28178.94	50.00	0.098	17316.93	32.00	0.0657	0
0	QLPPAYTN	9q	0.048	29906.73	50.00	0.092	18478.42	32.00	0.045	30726.73	50.00	0.054	27875.69	32.00	0.043	31398.89	50.00	0.028	36931.66	50.00	0.039	32787.64	50.00	0.027	37132.00	50.00	0.046	30396.07	50.00	0.040	32610.74	50.00	0.042	31740.46	50.00	0.065	24747.82	50.00	0.0474	0
0	RTQSYTNS	10o	0.068	24087.38	32.00	0.047	30068.96	50.00	0.085	19932.31	32.00	0.040	32434.80	50.00	0.043	31398.89	50.00	0.051	28951.56	50.00	0.047	30068.96	50.00	0.055	27575.71	50.00	0.048	29906.73	50.00	0.048	29906.73	50.00	0.093	18279.56	32.00	0.094	18082.85	50.00	0.0599	0
0	TQSYTNSF	11o	0.076	22090.10	32.00	0.080	21154.46	32.00	0.068	24087.38	32.00	0.203	5560.06	6.00	0.098	17410.87	15.00	0.096	17791.74	16.00	0.102	16673.41	32.00	0.108	15541.08	15.00	0.360	1011.56	3.00	0.205	5470.55	4.00	0.143	10699.58	15.00	0.706	23.94	0.15	0.1871	1
0	QSYTNSFT	12o	0.077	21734.48	32.00	0.067	24349.41	50.00	0.095	17888.25	16.00	0.020	40270.83	50.00	0.059	26265.23	32.00	0.037	33504.88	50.00	0.046	30396.07	50.00	0.040	32610.74	50.00	0.063	25289.19	50.00	0.048	29906.73	50.00	0.112	14882.82	15.00	0.090	18780.76	50.00	0.0628	0
0	TQLPPAYT	13q	0.049	29425.27	50.00	0.123	13212.86	32.00	0.060	26123.53	50.00	0.030	36141.06	50.00	0.037	33686.63	50.00	0.042	31740.46	50.00	0.043	31398.89	50.00	0.064	25017.04	50.00	0.108	15625.39	32.00	0.081	20926.80	32.00	0.053	28178.94	50.00	0.098	17316.93	32.00	0.0657	0
0	QLPPAYTN	14q	0.048	29906.73	50.00	0.092	18478.42	32.00	0.045	30726.73	50.00	0.054	27875.69	32.00	0.043	31398.89	50.00	0.028	36931.66	50.00	0.039	32787.64	50.00	0.027	37132.00	50.00	0.046	30396.07	50.00	0.040	32610.74	50.00	0.042	31740.46	50.00	0.065	24747.82	50.00	0.0474	0
0	LPPAYTNS	15q	0.045	30560.95	50.00	0.036	33869.37	50.00	0.035	34053.09	50.00	0.018	40929.75	50.00	0.045	30726.73	50.00	0.092	18378.72	32.00	0.079	21384.59	50.00	0.023	38984.65	50.00	0.051	28640.00	50.00	0.030	36337.11	50.00	0.039	32787.64	50.00	0.052	28640.00	50.00	0.0454	0
0	TQSYTNSF	16o	0.076	22090.10	32.00	0.080	21154.46	32.00	0.068	24087.38	32.00	0.203	5560.06	6.00	0.098	17410.87	15.00	0.096	17791.74	16.00	0.102	16673.41	32.00	0.108	15541.08	15.00	0.360	1011.56	3.00	0.205	5470.55	4.00	0.143	10699.58	15.00	0.706	23.94	0.15	0.1871	1
0	QSYTNSFT	17o	0.077	21734.48	32.00	0.067	24349.41	50.00	0.095	17888.25	16.00	0.020	40270.83	50.00	0.059	26265.23	32.00	0.037	33504.88	50.00	0.046	30396.07	50.00	0.040	32610.74	50.00	0.063	25289.19	50.00	0.048	29906.73	50.00	0.112	14882.82	15.00	0.090	18780.76	50.00	0.0628	0
0	SYTNSFTR	18o	0.046	30232.07	50.00	0.036	33869.37	50.00	0.089	19088.05	32.00	0.196	5997.52	6.00	0.044	30893.41	50.00	0.036	33869.37	50.00	0.049	29584.89	50.00	0.099	17130.58	32.00	0.052	28331.79	50.00	0.041	32259.80	50.00	0.053	28026.90	50.00	0.054	27725.29	50.00	0.0663	0
0	DPFLGVYY	19q	0.076	21970.92	32.00	0.036	33869.37	50.00	0.048	29745.37	50.00	0.019	40708.92	50.00	0.187	6610.93	4.00	0.076	22090.10	32.00	0.066	24481.50	50.00	0.041	31912.64	50.00	0.095	17888.25	32.00	0.043	31398.89	50.00	0.048	29584.89	50.00	0.098	17316.93	32.00	0.0694	0
0	PFLGVYYH	20q	0.047	30068.96	50.00	0.041	32085.75	50.00	0.054	28026.90	50.00	0.070	23444.56	32.00	0.042	31740.46	50.00	0.024	38774.32	50.00	0.037	33504.88	50.00	0.034	34798.02	50.00	0.041	32259.80	50.00	0.035	34237.82	50.00	0.043	31229.48	50.00	0.054	27875.69	50.00	0.0435	0
0	FLGVYYHK	21q	0.071	23067.13	32.00	0.230	4129.12	10.00	0.394	704.01	2.00	0.072	22942.68	32.00	0.048	29745.37	50.00	0.030	36141.06	50.00	0.100	17038.15	32.00	0.096	17791.74	32.00	0.054	27725.29	50.00	0.045	30560.95	50.00	0.054	27725.29	50.00	0.092	18478.42	50.00	0.1072	1
0	DPFLDVYY	22o	0.073	22573.33	32.00	0.034	34610.27	50.00	0.041	31912.64	50.00	0.016	42051.98	50.00	0.167	8208.09	5.00	0.062	25426.37	50.00	0.060	25982.58	50.00	0.038	32965.50	50.00	0.088	19191.60	32.00	0.040	32434.80	50.00	0.051	28795.36	50.00	0.085	20040.43	50.00	0.0629	0
0	PFLDVYYH	23o	0.049	29584.89	50.00	0.042	31740.46	50.00	0.050	29266.51	50.00	0.066	24481.50	32.00	0.042	31740.46	50.00	0.024	38774.32	50.00	0.036	34053.09	50.00	0.030	36141.06	50.00	0.040	32434.80	50.00	0.035	34237.82	50.00	0.043	31569.21	50.00	0.054	28026.90	50.00	0.0426	0
0	FLDVYYHK	24o	0.196	5997.52	2.00	0.216	4830.50	15.00	0.362	995.27	3.00	0.050	29266.51	32.00	0.052	28485.48	50.00	0.033	35176.57	50.00	0.077	21734.48	50.00	0.084	20040.43	32.00	0.068	24087.38	50.00	0.056	27426.93	50.00	0.055	27575.71	50.00	0.074	22451.54	50.00	0.1103	1
0	INLVRDLP	25q	0.043	31229.48	50.00	0.033	35176.57	50.00	0.044	31060.99	50.00	0.021	40053.56	50.00	0.029	36534.22	50.00	0.028	36931.66	50.00	0.056	27426.93	50.00	0.033	34986.78	50.00	0.043	31398.89	50.00	0.032	35559.24	50.00	0.040	32434.80	50.00	0.049	29584.89	50.00	0.0376	0
0	NLVRDLPQ	26q	0.052	28485.48	50.00	0.099	17130.58	32.00	0.048	29906.73	50.00	0.017	41825.10	50.00	0.067	24349.41	32.00	0.034	34610.27	50.00	0.071	23318.07	50.00	0.046	30232.07	50.00	0.066	24481.50	50.00	0.045	30726.73	50.00	0.041	32085.75	50.00	0.092	18478.42	50.00	0.0565	0
0	LVRDLPQG	27q	0.045	30560.95	50.00	0.043	31398.89	50.00	0.050	29266.51	50.00	0.013	43675.00	50.00	0.045	30726.73	50.00	0.051	28640.00	50.00	0.068	24087.38	50.00	0.031	35752.13	50.00	0.041	32085.75	50.00	0.037	33324.12	50.00	0.051	28640.00	50.00	0.122	13284.53	32.00	0.0497	0
0	INLGRDLP	28o	0.043	31229.48	50.00	0.032	35367.39	50.00	0.045	30726.73	50.00	0.018	41151.77	50.00	0.030	36141.06	50.00	0.030	36337.11	50.00	0.050	29108.61	50.00	0.036	34053.09	50.00	0.044	31060.99	50.00	0.034	34798.02	50.00	0.040	32610.74	50.00	0.049	29425.27	50.00	0.0376	0
0	NLGRDLPQ	29o	0.058	26839.80	50.00	0.117	14099.07	32.00	0.048	29745.37	50.00	0.025	38357.05	50.00	0.045	30726.73	50.00	0.033	35176.57	50.00	0.076	21970.92	50.00	0.040	32434.80	50.00	0.058	26550.96	50.00	0.040	32434.80	50.00	0.040	32434.80	50.00	0.073	22573.33	50.00	0.0544	0
0	LGRDLPQG	30o	0.041	32085.75	50.00	0.027	37132.00	50.00	0.038	32965.50	50.00	0.010	44630.40	50.00	0.029	36534.22	50.00	0.030	35946.07	50.00	0.054	27725.29	50.00	0.028	36931.66	50.00	0.040	32259.80	50.00	0.030	35946.07	50.00	0.049	29266.51	50.00	0.075	22209.93	50.00	0.0376	0
0	NLVRDLPQ	31q	0.052	28485.48	50.00	0.099	17130.58	32.00	0.048	29906.73	50.00	0.017	41825.10	50.00	0.067	24349.41	32.00	0.034	34610.27	50.00	0.071	23318.07	50.00	0.046	30232.07	50.00	0.066	24481.50	50.00	0.045	30726.73	50.00	0.041	32085.75	50.00	0.092	18478.42	50.00	0.0565	0
0	LVRDLPQG	32q	0.045	30560.95	50.00	0.043	31398.89	50.00	0.050	29266.51	50.00	0.013	43675.00	50.00	0.045	30726.73	50.00	0.051	28640.00	50.00	0.068	24087.38	50.00	0.031	35752.13	50.00	0.041	32085.75	50.00	0.037	33324.12	50.00	0.051	28640.00	50.00	0.122	13284.53	32.00	0.0497	0
0	VRDLPQGF	33q	0.087	19400.38	15.00	0.037	33504.88	50.00	0.045	30726.73	50.00	0.052	28331.79	32.00	0.044	31060.99	50.00	0.053	28026.90	50.00	0.051	28951.56	50.00	0.215	4856.71	5.00	0.134	11793.90	15.00	0.068	24087.38	32.00	0.058	26694.99	50.00	0.067	24349.41	50.00	0.0759	0
0	NLGRDLPQ	34o	0.058	26839.80	50.00	0.117	14099.07	32.00	0.048	29745.37	50.00	0.025	38357.05	50.00	0.045	30726.73	50.00	0.033	35176.57	50.00	0.076	21970.92	50.00	0.040	32434.80	50.00	0.058	26550.96	50.00	0.040	32434.80	50.00	0.040	32434.80	50.00	0.073	22573.33	50.00	0.0544	0
0	LGRDLPQG	35o	0.041	32085.75	50.00	0.027	37132.00	50.00	0.038	32965.50	50.00	0.010	44630.40	50.00	0.029	36534.22	50.00	0.030	35946.07	50.00	0.054	27725.29	50.00	0.028	36931.66	50.00	0.040	32259.80	50.00	0.030	35946.07	50.00	0.049	29266.51	50.00	0.075	22209.93	50.00	0.0376	0
0	GRDLPQGF	36o	0.072	22942.68	32.00	0.034	34798.02	50.00	0.041	32259.80	50.00	0.040	32434.80	50.00	0.043	31398.89	50.00	0.045	30726.73	50.00	0.046	30232.07	50.00	0.245	3529.57	4.00	0.112	14802.53	32.00	0.075	22209.93	32.00	0.051	28640.00	50.00	0.062	25564.30	50.00	0.0722	0
0	DYSVLYNS	37q	0.045	30726.73	50.00	0.030	36141.06	50.00	0.032	35559.24	50.00	0.107	15795.37	15.00	0.037	33324.12	50.00	0.025	38150.11	50.00	0.038	32965.50	50.00	0.027	37132.00	50.00	0.046	30396.07	50.00	0.031	35752.13	50.00	0.040	32610.74	50.00	0.047	30068.96	50.00	0.0421	0
0	YSVLYNSA	38q	0.118	13947.35	6.00	0.142	10699.58	16.00	0.053	28331.79	50.00	0.035	34423.54	50.00	0.100	17038.15	15.00	0.067	24349.41	32.00	0.131	12117.27	16.00	0.058	26550.96	50.00	0.114	14485.65	32.00	0.067	24349.41	32.00	0.095	17888.25	32.00	0.205	5470.55	15.00	0.0988	0
0	SVLYNSAS	39q	0.054	27875.69	50.00	0.073	22573.33	32.00	0.072	23067.13	32.00	0.023	38984.65	50.00	0.065	24747.82	32.00	0.088	19295.70	32.00	0.083	20478.82	50.00	0.035	34053.09	50.00	0.067	24218.04	50.00	0.048	29906.73	50.00	0.050	29108.61	50.00	0.090	18882.64	50.00	0.0623	0
0	DYSVLYNF	40o	0.057	27131.77	50.00	0.038	33144.32	50.00	0.036	34053.09	50.00	0.520	180.10	0.80	0.088	19295.70	15.00	0.034	34610.27	50.00	0.056	27278.95	50.00	0.044	31060.99	50.00	0.062	25426.37	50.00	0.054	27875.69	50.00	0.067	24218.04	32.00	0.069	23828.16	50.00	0.0938	1
0	YSVLYNFA	41o	0.155	9295.66	4.00	0.202	5651.03	15.00	0.060	26265.23	50.00	0.044	31060.99	32.00	0.095	17888.25	15.00	0.045	30726.73	50.00	0.087	19400.38	32.00	0.058	26550.96	50.00	0.089	18985.07	32.00	0.067	24218.04	32.00	0.109	15373.84	16.00	0.135	11604.04	32.00	0.0955	0
0	SVLYNFAP	42o	0.053	28026.90	50.00	0.093	18279.56	32.00	0.068	23957.42	32.00	0.040	32610.74	50.00	0.050	29266.51	50.00	0.061	25842.40	50.00	0.075	22209.93	50.00	0.041	32085.75	50.00	0.064	25152.75	50.00	0.056	27426.93	50.00	0.052	28331.79	50.00	0.084	20149.14	50.00	0.0614	0
0	VLYNSASF	43q	0.084	20040.43	15.00	0.254	3219.45	9.00	0.244	3567.97	4.00	0.229	4196.68	5.00	0.120	13575.13	8.00	0.145	10414.04	8.00	0.194	6161.97	8.00	0.105	16053.81	15.00	0.103	16493.98	32.00	0.088	19295.70	16.00	0.280	2403.86	5.00	0.730	18.67	0.07	0.2147	1
0	LYNSASFS	44q	0.052	28331.79	50.00	0.048	29906.73	50.00	0.052	28331.79	50.00	0.123	13212.86	15.00	0.037	33324.12	50.00	0.034	34798.02	50.00	0.043	31229.48	50.00	0.037	33504.88	50.00	0.048	29745.37	50.00	0.040	32434.80	50.00	0.060	26265.23	50.00	0.071	23318.07	50.00	0.0537	0
0	YNSASFST	45q	0.072	22942.68	32.00	0.073	22818.90	32.00	0.050	29266.51	50.00	0.029	36337.11	50.00	0.050	29266.51	50.00	0.062	25426.37	50.00	0.075	22209.93	50.00	0.049	29425.27	50.00	0.128	12517.05	16.00	0.063	25289.19	32.00	0.056	27426.93	50.00	0.100	16946.23	32.00	0.0673	0
0	VLYNFAPF	46o	0.103	16404.99	8.00	0.366	953.12	6.00	0.235	3932.89	5.00	0.281	2377.99	3.00	0.143	10699.58	6.00	0.127	12653.21	10.00	0.232	4084.68	6.00	0.175	7486.88	6.00	0.121	13429.05	32.00	0.106	15881.05	15.00	0.252	3289.87	5.00	0.697	26.68	0.17	0.2365	1
0	LYNFAPFF	47o	0.075	22330.41	32.00	0.076	21970.92	32.00	0.066	24614.30	32.00	0.575	99.86	0.40	0.073	22695.78	32.00	0.051	28795.36	50.00	0.066	24481.50	50.00	0.073	22818.90	32.00	0.070	23444.56	50.00	0.081	20701.60	32.00	0.188	6539.79	8.00	0.203	5590.22	15.00	0.1331	1
0	YNFAPFFA	48o	0.089	18985.07	15.00	0.232	4062.65	10.00	0.086	19611.42	32.00	0.059	26550.96	32.00	0.064	25017.04	32.00	0.043	31229.48	50.00	0.093	18279.56	32.00	0.099	17223.50	32.00	0.122	13284.53	32.00	0.080	21154.46	32.00	0.070	23318.07	32.00	0.112	14963.56	32.00	0.0958	0
0	YNSASFST	49q	0.072	22942.68	32.00	0.073	22818.90	32.00	0.050	29266.51	50.00	0.029	36337.11	50.00	0.050	29266.51	50.00	0.062	25426.37	50.00	0.075	22209.93	50.00	0.049	29425.27	50.00	0.128	12517.05	16.00	0.063	25289.19	32.00	0.056	27426.93	50.00	0.100	16946.23	32.00	0.0673	0
0	NSASFSTF	50q	0.178	7247.76	3.00	0.066	24614.30	50.00	0.068	23957.42	32.00	0.269	2722.37	4.00	0.239	3766.31	3.00	0.097	17600.27	16.00	0.119	13797.25	32.00	0.073	22573.33	32.00	0.165	8342.39	15.00	0.085	19932.31	32.00	0.459	348.45	2.00	0.536	151.47	1950-01-01	0.1962	2
0	SASFSTFK	51q	0.122	13284.53	6.00	0.044	31060.99	50.00	0.589	85.36	0.50	0.033	34986.78	50.00	0.059	26265.23	32.00	0.043	31229.48	50.00	0.049	29584.89	50.00	0.071	23192.26	50.00	0.053	28178.94	50.00	0.050	29108.61	50.00	0.096	17695.75	32.00	0.079	21269.21	50.00	0.1073	1
0	YNFAPFFA	52o	0.089	18985.07	15.00	0.232	4062.65	10.00	0.086	19611.42	32.00	0.059	26550.96	32.00	0.064	25017.04	32.00	0.043	31229.48	50.00	0.093	18279.56	32.00	0.099	17223.50	32.00	0.122	13284.53	32.00	0.080	21154.46	32.00	0.070	23318.07	32.00	0.112	14963.56	32.00	0.0958	0
0	NFAPFFAF	53o	0.093	18180.94	10.00	0.088	19295.70	32.00	0.057	26839.80	50.00	0.575	99.33	0.40	0.149	9972.95	6.00	0.093	18279.56	32.00	0.151	9759.45	15.00	0.072	22942.68	50.00	0.146	10301.97	15.00	0.107	15710.15	15.00	0.121	13501.89	15.00	0.287	2240.61	7.00	0.1616	1
0	FAPFFAFK	54o	0.106	15881.05	8.00	0.091	18679.43	32.00	0.310	1746.99	3.00	0.080	21154.46	32.00	0.103	16404.99	15.00	0.039	32787.64	50.00	0.074	22451.54	50.00	0.067	24218.04	50.00	0.052	28331.79	50.00	0.043	31229.48	50.00	0.075	22209.93	32.00	0.079	21154.46	50.00	0.0932	0
0	NSASFSTF	55q	0.178	7247.76	3.00	0.066	24614.30	50.00	0.068	23957.42	32.00	0.269	2722.37	4.00	0.239	3766.31	3.00	0.097	17600.27	16.00	0.119	13797.25	32.00	0.073	22573.33	32.00	0.165	8342.39	15.00	0.085	19932.31	32.00	0.459	348.45	2.00	0.536	151.47	1950-01-01	0.1962	2
0	SASFSTFK	56q	0.122	13284.53	6.00	0.044	31060.99	50.00	0.589	85.36	0.50	0.033	34986.78	50.00	0.059	26265.23	32.00	0.043	31229.48	50.00	0.049	29584.89	50.00	0.071	23192.26	50.00	0.053	28178.94	50.00	0.050	29108.61	50.00	0.096	17695.75	32.00	0.079	21269.21	50.00	0.1073	1
0	ASFSTFKC	57q	0.060	25982.58	50.00	0.082	20589.91	32.00	0.087	19400.38	32.00	0.036	33869.37	50.00	0.042	31740.46	50.00	0.037	33324.12	50.00	0.040	32434.80	50.00	0.048	29745.37	50.00	0.058	26694.99	50.00	0.067	24349.41	32.00	0.141	10933.64	15.00	0.106	15967.20	32.00	0.0670	0
0	NFAPFFAF	58o	0.093	18180.94	10.00	0.088	19295.70	32.00	0.057	26839.80	50.00	0.575	99.33	0.40	0.149	9972.95	6.00	0.093	18279.56	32.00	0.151	9759.45	15.00	0.072	22942.68	50.00	0.146	10301.97	15.00	0.107	15710.15	15.00	0.121	13501.89	15.00	0.287	2240.61	7.00	0.1616	1
0	FAPFFAFK	59o	0.106	15881.05	8.00	0.091	18679.43	32.00	0.310	1746.99	3.00	0.080	21154.46	32.00	0.103	16404.99	15.00	0.039	32787.64	50.00	0.074	22451.54	50.00	0.067	24218.04	50.00	0.052	28331.79	50.00	0.043	31229.48	50.00	0.075	22209.93	32.00	0.079	21154.46	50.00	0.0932	0
0	APFFAFKC	60o	0.048	29906.73	50.00	0.057	26985.39	50.00	0.044	31060.99	50.00	0.026	37739.56	50.00	0.039	32787.64	50.00	0.152	9602.34	8.00	0.075	22209.93	50.00	0.040	32610.74	50.00	0.082	20589.91	32.00	0.052	28485.48	50.00	0.048	29906.73	50.00	0.055	27725.29	50.00	0.0598	0
0	FVIRGDEV	61q	0.080	21040.32	15.00	0.446	401.08	4.00	0.051	28795.36	50.00	0.046	30396.07	32.00	0.235	3932.89	3.00	0.105	16140.90	15.00	0.111	15044.73	32.00	0.045	30726.73	50.00	0.133	11857.88	15.00	0.079	21269.21	32.00	0.080	21154.46	32.00	0.150	9865.62	32.00	0.1301	1
0	VIRGDEVR	62q	0.045	30726.73	50.00	0.030	35946.07	50.00	0.118	13872.10	15.00	0.015	42509.45	50.00	0.046	30396.07	50.00	0.036	33869.37	50.00	0.049	29584.89	50.00	0.039	32787.64	50.00	0.041	31912.64	50.00	0.037	33504.88	50.00	0.045	30893.41	50.00	0.073	22695.78	50.00	0.0478	0
0	IRGDEVRQ	63q	0.042	31740.46	50.00	0.030	36141.06	50.00	0.032	35367.39	50.00	0.014	42971.89	50.00	0.029	36337.11	50.00	0.025	38150.11	50.00	0.031	35752.13	50.00	0.116	14252.45	15.00	0.050	29108.61	50.00	0.033	35176.57	50.00	0.039	32787.64	50.00	0.048	29745.37	50.00	0.0408	0
0	FVIRGNEV	64o	0.083	20258.44	15.00	0.479	279.13	4.00	0.056	27278.95	50.00	0.052	28331.79	32.00	0.286	2252.76	1950-01-01	0.137	11355.63	9.00	0.164	8478.89	10.00	0.051	28795.36	50.00	0.157	9195.62	15.00	0.079	21384.59	32.00	0.080	21154.46	32.00	0.182	6978.43	15.00	0.1505	2
0	VIRGNEVS	65o	0.046	30232.07	50.00	0.038	32965.50	50.00	0.052	28485.48	50.00	0.014	42971.89	50.00	0.038	33144.32	50.00	0.055	27575.71	50.00	0.058	26694.99	50.00	0.026	37535.94	50.00	0.045	30560.95	50.00	0.042	31740.46	50.00	0.043	31569.21	50.00	0.094	18082.85	50.00	0.0459	0
0	IRGNEVSQ	66o	0.042	31912.64	50.00	0.032	35367.39	50.00	0.035	34237.82	50.00	0.015	42509.45	50.00	0.031	35752.13	50.00	0.028	36931.66	50.00	0.035	34237.82	50.00	0.136	11541.43	9.00	0.060	25982.58	50.00	0.035	34423.54	50.00	0.040	32259.80	50.00	0.053	28331.79	50.00	0.0452	0
0	VIRGDEVR	67q	0.045	30726.73	50.00	0.030	35946.07	50.00	0.118	13872.10	15.00	0.015	42509.45	50.00	0.046	30396.07	50.00	0.036	33869.37	50.00	0.049	29584.89	50.00	0.039	32787.64	50.00	0.041	31912.64	50.00	0.037	33504.88	50.00	0.045	30893.41	50.00	0.073	22695.78	50.00	0.0478	0
0	IRGDEVRQ	68q	0.042	31740.46	50.00	0.030	36141.06	50.00	0.032	35367.39	50.00	0.014	42971.89	50.00	0.029	36337.11	50.00	0.025	38150.11	50.00	0.031	35752.13	50.00	0.116	14252.45	15.00	0.050	29108.61	50.00	0.033	35176.57	50.00	0.039	32787.64	50.00	0.048	29745.37	50.00	0.0408	0
0	RGDEVRQI	69q	0.062	25564.30	32.00	0.056	27278.95	50.00	0.049	29425.27	50.00	0.063	25289.19	32.00	0.033	35176.57	50.00	0.060	25982.58	50.00	0.051	28795.36	50.00	0.060	25982.58	50.00	0.084	20040.43	32.00	0.074	22451.54	32.00	0.155	9295.66	10.00	0.057	26985.39	50.00	0.0670	0
0	VIRGNEVS	70o	0.046	30232.07	50.00	0.038	32965.50	50.00	0.052	28485.48	50.00	0.014	42971.89	50.00	0.038	33144.32	50.00	0.055	27575.71	50.00	0.058	26694.99	50.00	0.026	37535.94	50.00	0.045	30560.95	50.00	0.042	31740.46	50.00	0.043	31569.21	50.00	0.094	18082.85	50.00	0.0459	0
0	IRGNEVSQ	71o	0.042	31912.64	50.00	0.032	35367.39	50.00	0.035	34237.82	50.00	0.015	42509.45	50.00	0.031	35752.13	50.00	0.028	36931.66	50.00	0.035	34237.82	50.00	0.136	11541.43	9.00	0.060	25982.58	50.00	0.035	34423.54	50.00	0.040	32259.80	50.00	0.053	28331.79	50.00	0.0452	0
0	RGNEVSQI	72o	0.052	28485.48	50.00	0.065	24882.07	50.00	0.067	24349.41	32.00	0.100	17038.15	15.00	0.038	32965.50	50.00	0.077	21852.38	32.00	0.072	23067.13	50.00	0.093	18180.94	32.00	0.085	19932.31	32.00	0.077	21617.22	32.00	0.328	1445.63	4.00	0.117	14099.07	32.00	0.0976	0
0	EVRQIAPG	73q	0.046	30232.07	50.00	0.035	34053.09	50.00	0.039	32787.64	50.00	0.013	43675.00	50.00	0.164	8478.89	5.00	0.073	22573.33	32.00	0.122	13284.53	32.00	0.035	34053.09	50.00	0.049	29584.89	50.00	0.038	33144.32	50.00	0.041	32085.75	50.00	0.110	15208.39	32.00	0.0638	0
0	VRQIAPGQ	74q	0.045	30726.73	50.00	0.028	36732.40	50.00	0.038	33144.32	50.00	0.013	43204.99	50.00	0.035	34237.82	50.00	0.030	35946.07	50.00	0.040	32434.80	50.00	0.191	6330.92	6.00	0.066	24614.30	50.00	0.040	32610.74	50.00	0.038	33144.32	50.00	0.054	27875.69	50.00	0.0515	0
0	RQIAPGQT	75q	0.044	31060.99	50.00	0.071	23192.26	32.00	0.064	25017.04	50.00	0.027	37333.42	50.00	0.042	31740.46	50.00	0.068	23957.42	32.00	0.045	30726.73	50.00	0.166	8252.61	7.00	0.080	21154.46	32.00	0.131	12183.00	7.00	0.058	26550.96	50.00	0.233	4018.93	10.00	0.0858	0
0	EVSQIAPG	76o	0.053	28026.90	50.00	0.043	31398.89	50.00	0.040	32610.74	50.00	0.017	41825.10	50.00	0.168	8119.76	5.00	0.043	31398.89	50.00	0.054	27725.29	50.00	0.031	35752.13	50.00	0.059	26407.71	50.00	0.043	31569.21	50.00	0.046	30396.07	50.00	0.093	18180.94	50.00	0.0575	0
0	VSQIAPGQ	77o	0.059	26265.23	50.00	0.034	34798.02	50.00	0.054	28026.90	50.00	0.018	40929.75	50.00	0.039	32787.64	50.00	0.029	36337.11	50.00	0.034	34610.27	50.00	0.034	34423.54	50.00	0.044	31060.99	50.00	0.041	32085.75	50.00	0.063	25289.19	50.00	0.074	22330.41	50.00	0.0436	0
0	SQIAPGQT	78o	0.045	30560.95	50.00	0.070	23444.56	50.00	0.049	29425.27	50.00	0.019	40708.92	50.00	0.051	28795.36	50.00	0.046	30232.07	50.00	0.046	30232.07	50.00	0.079	21384.59	32.00	0.094	18082.85	32.00	0.099	17223.50	15.00	0.047	30068.96	50.00	0.190	6434.51	15.00	0.0696	0
0	YFPLQSYG	79q	0.052	28331.79	50.00	0.041	32259.80	50.00	0.037	33324.12	50.00	0.108	15457.23	15.00	0.045	30893.41	50.00	0.030	35946.07	50.00	0.052	28485.48	50.00	0.024	38565.12	50.00	0.043	31229.48	50.00	0.032	35367.39	50.00	0.040	32434.80	50.00	0.068	24087.38	50.00	0.0477	0
0	FPLQSYGF	80q	0.067	24218.04	32.00	0.073	22695.78	32.00	0.043	31569.21	50.00	0.131	12183.00	10.00	0.111	15044.73	9.00	0.414	567.02	2.00	0.265	2842.78	4.00	0.069	23828.16	50.00	0.262	2952.50	5.00	0.060	25982.58	50.00	0.101	16763.86	32.00	0.135	11666.98	32.00	0.1443	1
0	PLQSYGFQ	81q	0.054	27725.29	50.00	0.045	30726.73	50.00	0.051	28795.36	50.00	0.022	39408.75	50.00	0.043	31229.48	50.00	0.026	37739.56	50.00	0.043	31569.21	50.00	0.028	36931.66	50.00	0.041	31912.64	50.00	0.039	32787.64	50.00	0.036	33869.37	50.00	0.062	25564.30	50.00	0.0408	0
0	YFPLRSYG	82o	0.050	29108.61	50.00	0.038	32965.50	50.00	0.039	32787.64	50.00	0.122	13356.59	15.00	0.045	30726.73	50.00	0.035	34423.54	50.00	0.083	20258.44	50.00	0.027	37333.42	50.00	0.044	31060.99	50.00	0.032	35367.39	50.00	0.038	32965.50	50.00	0.065	24747.82	50.00	0.0515	0
0	FPLRSYGF	83o	0.067	24218.04	32.00	0.072	22942.68	32.00	0.045	30893.41	50.00	0.144	10470.53	9.00	0.106	15967.20	10.00	0.422	517.20	2.00	0.347	1177.00	3.00	0.078	21500.59	32.00	0.248	3398.41	6.00	0.058	26550.96	50.00	0.103	16404.99	32.00	0.122	13284.53	32.00	0.1510	1
0	PLRSYGFR	84o	0.049	29584.89	50.00	0.036	34053.09	50.00	0.210	5182.46	5.00	0.025	38357.05	50.00	0.054	27725.29	50.00	0.027	37333.42	50.00	0.064	25152.75	50.00	0.046	30396.07	50.00	0.040	32434.80	50.00	0.035	34237.82	50.00	0.037	33686.63	50.00	0.060	26265.23	50.00	0.0569	0
0	FPLQSYGF	85q	0.067	24218.04	32.00	0.073	22695.78	32.00	0.043	31569.21	50.00	0.131	12183.00	10.00	0.111	15044.73	9.00	0.414	567.02	2.00	0.265	2842.78	4.00	0.069	23828.16	50.00	0.262	2952.50	5.00	0.060	25982.58	50.00	0.101	16763.86	32.00	0.135	11666.98	32.00	0.1443	1
0	PLQSYGFQ	86q	0.054	27725.29	50.00	0.045	30726.73	50.00	0.051	28795.36	50.00	0.022	39408.75	50.00	0.043	31229.48	50.00	0.026	37739.56	50.00	0.043	31569.21	50.00	0.028	36931.66	50.00	0.041	31912.64	50.00	0.039	32787.64	50.00	0.036	33869.37	50.00	0.062	25564.30	50.00	0.0408	0
0	LQSYGFQP	87q	0.048	29906.73	50.00	0.069	23828.16	50.00	0.052	28640.00	50.00	0.031	35752.13	50.00	0.034	34610.27	50.00	0.035	34053.09	50.00	0.043	31398.89	50.00	0.068	24087.38	50.00	0.076	21852.38	50.00	0.111	15044.73	10.00	0.055	27575.71	50.00	0.217	4778.52	15.00	0.0699	0
0	FPLRSYGF	88o	0.067	24218.04	32.00	0.072	22942.68	32.00	0.045	30893.41	50.00	0.144	10470.53	9.00	0.106	15967.20	10.00	0.422	517.20	2.00	0.347	1177.00	3.00	0.078	21500.59	32.00	0.248	3398.41	6.00	0.058	26550.96	50.00	0.103	16404.99	32.00	0.122	13284.53	32.00	0.1510	1
0	PLRSYGFR	89o	0.049	29584.89	50.00	0.036	34053.09	50.00	0.210	5182.46	5.00	0.025	38357.05	50.00	0.054	27725.29	50.00	0.027	37333.42	50.00	0.064	25152.75	50.00	0.046	30396.07	50.00	0.040	32434.80	50.00	0.035	34237.82	50.00	0.037	33686.63	50.00	0.060	26265.23	50.00	0.0569	0
0	LRSYGFRP	90o	0.046	30396.07	50.00	0.034	34798.02	50.00	0.041	32085.75	50.00	0.019	40489.28	50.00	0.031	35752.13	50.00	0.032	35559.24	50.00	0.048	29906.73	50.00	0.163	8571.13	7.00	0.072	22818.90	50.00	0.047	30068.96	50.00	0.043	31398.89	50.00	0.057	26839.80	50.00	0.0528	0
0	KGAGGHSY	91q	0.101	16763.86	9.00	0.042	31569.21	50.00	0.178	7287.08	6.00	0.042	31740.46	50.00	0.065	24747.82	32.00	0.061	25842.40	50.00	0.044	31060.99	50.00	0.076	21970.92	32.00	0.064	25152.75	50.00	0.060	25982.58	50.00	0.394	707.82	3.00	0.478	285.24	3.00	0.1338	1
0	GAGGHSYG	92q	0.045	30560.95	50.00	0.035	34237.82	50.00	0.047	30068.96	50.00	0.015	42509.45	50.00	0.036	33869.37	50.00	0.032	35367.39	50.00	0.046	30396.07	50.00	0.026	37944.28	50.00	0.044	30893.41	50.00	0.039	32787.64	50.00	0.053	28178.94	50.00	0.072	23067.13	50.00	0.0408	0
0	AGGHSYGA	93q	0.051	28795.36	50.00	0.053	28178.94	50.00	0.049	29425.27	50.00	0.027	37333.42	50.00	0.032	35367.39	50.00	0.036	33869.37	50.00	0.054	27725.29	50.00	0.029	36534.22	50.00	0.048	29745.37	50.00	0.041	32259.80	50.00	0.044	31060.99	50.00	0.064	25152.75	50.00	0.0440	0
0	KGAGGHRY	94o	0.105	16053.81	8.00	0.038	33324.12	50.00	0.158	9096.67	7.00	0.040	32610.74	50.00	0.057	27131.77	32.00	0.046	30232.07	50.00	0.042	31912.64	50.00	0.073	22818.90	32.00	0.052	28331.79	50.00	0.053	28178.94	50.00	0.352	1109.00	3.00	0.348	1164.33	5.00	0.1137	0
0	GAGGHRYG	95o	0.042	31569.21	50.00	0.031	35752.13	50.00	0.043	31398.89	50.00	0.014	42971.89	50.00	0.033	35176.57	50.00	0.033	34986.78	50.00	0.051	28951.56	50.00	0.026	37944.28	50.00	0.042	31569.21	50.00	0.037	33686.63	50.00	0.046	30232.07	50.00	0.061	25702.97	50.00	0.0382	0
0	AGGHRYGA	96o	0.050	29266.51	50.00	0.045	30560.95	50.00	0.051	28640.00	50.00	0.029	36534.22	50.00	0.032	35559.24	50.00	0.042	31740.46	50.00	0.099	17223.50	32.00	0.032	35367.39	50.00	0.047	30068.96	50.00	0.039	32787.64	50.00	0.041	31912.64	50.00	0.058	26550.96	50.00	0.0471	0
0	GAGGHSYG	97q	0.045	30560.95	50.00	0.035	34237.82	50.00	0.047	30068.96	50.00	0.015	42509.45	50.00	0.036	33869.37	50.00	0.032	35367.39	50.00	0.046	30396.07	50.00	0.026	37944.28	50.00	0.044	30893.41	50.00	0.039	32787.64	50.00	0.053	28178.94	50.00	0.072	23067.13	50.00	0.0408	0
0	AGGHSYGA	98q	0.051	28795.36	50.00	0.053	28178.94	50.00	0.049	29425.27	50.00	0.027	37333.42	50.00	0.032	35367.39	50.00	0.036	33869.37	50.00	0.054	27725.29	50.00	0.029	36534.22	50.00	0.048	29745.37	50.00	0.041	32259.80	50.00	0.044	31060.99	50.00	0.064	25152.75	50.00	0.0440	0
0	GGHSYGAD	99q	0.040	32434.80	50.00	0.024	38774.32	50.00	0.038	32965.50	50.00	0.009	45360.65	50.00	0.030	35946.07	50.00	0.028	36931.66	50.00	0.041	32085.75	50.00	0.025	37944.28	50.00	0.044	30893.41	50.00	0.042	31912.64	50.00	0.038	33144.32	50.00	0.057	26985.39	50.00	0.0347	0
0	GAGGHRYG	100o	0.042	31569.21	50.00	0.031	35752.13	50.00	0.043	31398.89	50.00	0.014	42971.89	50.00	0.033	35176.57	50.00	0.033	34986.78	50.00	0.051	28951.56	50.00	0.026	37944.28	50.00	0.042	31569.21	50.00	0.037	33686.63	50.00	0.046	30232.07	50.00	0.061	25702.97	50.00	0.0382	0
0	AGGHRYGA	101o	0.050	29266.51	50.00	0.045	30560.95	50.00	0.051	28640.00	50.00	0.029	36534.22	50.00	0.032	35559.24	50.00	0.042	31740.46	50.00	0.099	17223.50	32.00	0.032	35367.39	50.00	0.047	30068.96	50.00	0.039	32787.64	50.00	0.041	31912.64	50.00	0.058	26550.96	50.00	0.0471	0
0	GGHRYGAD	102o	0.040	32610.74	50.00	0.023	38984.65	50.00	0.039	32787.64	50.00	0.009	45115.92	50.00	0.032	35367.39	50.00	0.028	36931.66	50.00	0.051	28951.56	50.00	0.029	36732.40	50.00	0.044	30893.41	50.00	0.040	32434.80	50.00	0.038	33144.32	50.00	0.053	28026.90	50.00	0.0355	0
0	GGHSYGAD	103q	0.040	32434.80	50.00	0.024	38774.32	50.00	0.038	32965.50	50.00	0.009	45360.65	50.00	0.030	35946.07	50.00	0.028	36931.66	50.00	0.041	32085.75	50.00	0.025	37944.28	50.00	0.044	30893.41	50.00	0.042	31912.64	50.00	0.038	33144.32	50.00	0.057	26985.39	50.00	0.0347	0
0	GHSYGADL	104q	0.052	28331.79	50.00	0.040	32610.74	50.00	0.044	30893.41	50.00	0.040	32610.74	50.00	0.037	33324.12	50.00	0.048	29745.37	50.00	0.055	27575.71	50.00	0.058	26839.80	50.00	0.358	1033.69	3.00	0.123	13212.86	8.00	0.058	26550.96	50.00	0.062	25426.37	50.00	0.0813	0
0	HSYGADLK	105q	0.098	17410.87	9.00	0.042	31569.21	50.00	0.588	86.29	0.50	0.027	37535.94	50.00	0.072	23067.13	32.00	0.037	33504.88	50.00	0.039	32787.64	50.00	0.138	11233.42	9.00	0.061	25702.97	50.00	0.057	26985.39	50.00	0.139	11112.54	15.00	0.089	18985.07	50.00	0.1156	1
0	GGHRYGAD	106o	0.040	32610.74	50.00	0.023	38984.65	50.00	0.039	32787.64	50.00	0.009	45115.92	50.00	0.032	35367.39	50.00	0.028	36931.66	50.00	0.051	28951.56	50.00	0.029	36732.40	50.00	0.044	30893.41	50.00	0.040	32434.80	50.00	0.038	33144.32	50.00	0.053	28026.90	50.00	0.0355	0
0	GHRYGADL	107o	0.048	29906.73	50.00	0.032	35367.39	50.00	0.043	31398.89	50.00	0.031	35752.13	50.00	0.039	32787.64	50.00	0.098	17316.93	15.00	0.103	16404.99	32.00	0.068	24087.38	50.00	0.184	6792.19	9.00	0.092	18478.42	15.00	0.051	28795.36	50.00	0.069	23828.16	50.00	0.0715	0
0	HRYGADLK	108o	0.052	28331.79	50.00	0.034	34610.27	50.00	0.153	9602.34	8.00	0.020	40053.56	50.00	0.048	29745.37	50.00	0.034	34610.27	50.00	0.043	31229.48	50.00	0.589	85.36	0.30	0.103	16404.99	32.00	0.053	28331.79	50.00	0.052	28485.48	50.00	0.062	25426.37	50.00	0.1036	1
0	VDAVNLLT	109q	0.061	25842.40	50.00	0.045	30726.73	50.00	0.046	30232.07	50.00	0.032	35367.39	50.00	0.035	34053.09	50.00	0.031	35752.13	50.00	0.038	33324.12	50.00	0.040	32434.80	50.00	0.055	27426.93	50.00	0.044	30893.41	50.00	0.042	31569.21	50.00	0.060	26123.53	50.00	0.0441	0
0	DAVNLLTN	110q	0.046	30232.07	50.00	0.033	35176.57	50.00	0.034	34610.27	50.00	0.014	42740.04	50.00	0.072	22818.90	32.00	0.028	37132.00	50.00	0.037	33324.12	50.00	0.030	36141.06	50.00	0.050	29108.61	50.00	0.033	34986.78	50.00	0.045	30560.95	50.00	0.053	28178.94	50.00	0.0396	0
0	AVNLLTNM	111q	0.086	19611.42	15.00	0.122	13356.59	32.00	0.106	15795.37	15.00	0.048	29745.37	32.00	0.163	8524.88	5.00	0.152	9602.34	8.00	0.079	21269.21	50.00	0.065	24882.07	50.00	0.083	20368.33	32.00	0.079	21384.59	32.00	0.129	12382.34	15.00	0.270	2693.07	8.00	0.1152	0
0	VDAVNLFT	112o	0.060	25982.58	50.00	0.049	29584.89	50.00	0.045	30726.73	50.00	0.029	36732.40	50.00	0.035	34053.09	50.00	0.029	36337.11	50.00	0.037	33504.88	50.00	0.036	33869.37	50.00	0.054	27875.69	50.00	0.046	30396.07	50.00	0.042	31569.21	50.00	0.060	25982.58	50.00	0.0435	0
0	DAVNLFTN	113o	0.047	30068.96	50.00	0.036	34053.09	50.00	0.034	34798.02	50.00	0.017	41599.44	50.00	0.067	24218.04	32.00	0.028	36732.40	50.00	0.039	32787.64	50.00	0.030	36141.06	50.00	0.053	28026.90	50.00	0.035	34053.09	50.00	0.048	29906.73	50.00	0.054	27725.29	50.00	0.0407	0
0	AVNLFTNM	114o	0.092	18378.72	15.00	0.126	12790.86	32.00	0.127	12721.85	10.00	0.058	26694.99	32.00	0.166	8252.61	5.00	0.162	8664.37	7.00	0.098	17316.93	32.00	0.069	23828.16	50.00	0.083	20258.44	32.00	0.085	19932.31	32.00	0.130	12249.09	15.00	0.297	1999.98	7.00	0.1244	0
0	AVNLLTNM	115q	0.086	19611.42	15.00	0.122	13356.59	32.00	0.106	15795.37	15.00	0.048	29745.37	32.00	0.163	8524.88	5.00	0.152	9602.34	8.00	0.079	21269.21	50.00	0.065	24882.07	50.00	0.083	20368.33	32.00	0.079	21384.59	32.00	0.129	12382.34	15.00	0.270	2693.07	8.00	0.1152	0
0	VNLLTNMF	116q	0.068	23957.42	32.00	0.045	30726.73	50.00	0.050	28951.56	50.00	0.191	6365.26	6.00	0.051	28951.56	50.00	0.051	28795.36	50.00	0.083	20368.33	50.00	0.065	24882.07	50.00	0.074	22330.41	50.00	0.056	27426.93	50.00	0.116	14329.76	15.00	0.149	10027.04	32.00	0.0832	0
0	NLLTNMFT	117q	0.062	25426.37	32.00	0.360	1022.56	6.00	0.066	24614.30	32.00	0.026	37535.94	50.00	0.050	29108.61	50.00	0.038	32965.50	50.00	0.085	19932.31	50.00	0.042	31912.64	50.00	0.072	22942.68	50.00	0.044	31060.99	50.00	0.042	31740.46	50.00	0.065	24882.07	50.00	0.0793	0
0	AVNLFTNM	118o	0.092	18378.72	15.00	0.126	12790.86	32.00	0.127	12721.85	10.00	0.058	26694.99	32.00	0.166	8252.61	5.00	0.162	8664.37	7.00	0.098	17316.93	32.00	0.069	23828.16	50.00	0.083	20258.44	32.00	0.085	19932.31	32.00	0.130	12249.09	15.00	0.297	1999.98	7.00	0.1244	0
0	VNLFTNMF	119o	0.070	23444.56	32.00	0.047	30068.96	50.00	0.055	27575.71	50.00	0.211	5126.69	5.00	0.053	28026.90	50.00	0.051	28951.56	50.00	0.083	20368.33	50.00	0.058	26550.96	50.00	0.071	23067.13	50.00	0.057	27131.77	50.00	0.134	11793.90	15.00	0.170	7903.07	15.00	0.0883	0
0	NLFTNMFT	120o	0.067	24218.04	32.00	0.426	497.98	5.00	0.091	18679.43	32.00	0.026	37535.94	50.00	0.065	24747.82	32.00	0.039	32787.64	50.00	0.081	20813.90	50.00	0.049	29425.27	50.00	0.081	20813.90	32.00	0.050	29266.51	50.00	0.044	30893.41	50.00	0.081	20926.80	50.00	0.0917	1
0	MSFTVLCL	121q	0.125	12930.01	5.00	0.260	3017.08	9.00	0.126	12860.25	10.00	0.103	16404.99	15.00	0.109	15457.23	10.00	0.083	20478.82	32.00	0.186	6646.79	8.00	0.099	17223.50	32.00	0.379	832.55	3.00	0.116	14329.76	9.00	0.623	59.41	0.80	0.330	1414.68	6.00	0.2116	1
0	SFTVLCLT	122q	0.056	27131.77	50.00	0.056	27278.95	50.00	0.049	29425.27	50.00	0.068	23957.42	32.00	0.039	32787.64	50.00	0.032	35367.39	50.00	0.053	28026.90	50.00	0.043	31229.48	50.00	0.050	29108.61	50.00	0.042	31569.21	50.00	0.046	30396.07	50.00	0.058	26694.99	50.00	0.0493	0
0	FTVLCLTP	123q	0.068	24087.38	32.00	0.099	17130.58	32.00	0.050	29108.61	50.00	0.034	34798.02	50.00	0.070	23318.07	32.00	0.036	34053.09	50.00	0.055	27575.71	50.00	0.037	33504.88	50.00	0.055	27725.29	50.00	0.051	28795.36	50.00	0.067	24218.04	32.00	0.087	19505.61	50.00	0.0591	0
0	MSFIVLCL	124o	0.114	14564.23	7.00	0.253	3236.91	9.00	0.113	14643.23	15.00	0.101	16854.80	15.00	0.092	18478.42	15.00	0.072	23067.13	32.00	0.181	7054.34	9.00	0.091	18578.65	32.00	0.300	1946.61	4.00	0.119	13797.25	8.00	0.561	115.57	1.00	0.271	2664.09	8.00	0.1890	1
0	SFIVLCLT	125o	0.054	27725.29	50.00	0.079	21384.59	32.00	0.050	29266.51	50.00	0.090	18882.64	16.00	0.050	29108.61	50.00	0.032	35559.24	50.00	0.061	25702.97	50.00	0.043	31398.89	50.00	0.051	28951.56	50.00	0.044	31060.99	50.00	0.048	29745.37	50.00	0.068	24087.38	50.00	0.0558	0
0	FIVLCLTP	126o	0.051	28951.56	50.00	0.149	10027.04	15.00	0.049	29584.89	50.00	0.027	37333.42	50.00	0.056	27426.93	32.00	0.037	33504.88	50.00	0.064	25152.75	50.00	0.035	34237.82	50.00	0.053	28331.79	50.00	0.045	30560.95	50.00	0.044	31060.99	50.00	0.088	19295.70	50.00	0.0582	0
0	SFTVLCLT	127q	0.056	27131.77	50.00	0.056	27278.95	50.00	0.049	29425.27	50.00	0.068	23957.42	32.00	0.039	32787.64	50.00	0.032	35367.39	50.00	0.053	28026.90	50.00	0.043	31229.48	50.00	0.050	29108.61	50.00	0.042	31569.21	50.00	0.046	30396.07	50.00	0.058	26694.99	50.00	0.0493	0
0	FTVLCLTP	128q	0.068	24087.38	32.00	0.099	17130.58	32.00	0.050	29108.61	50.00	0.034	34798.02	50.00	0.070	23318.07	32.00	0.036	34053.09	50.00	0.055	27575.71	50.00	0.037	33504.88	50.00	0.055	27725.29	50.00	0.051	28795.36	50.00	0.067	24218.04	32.00	0.087	19505.61	50.00	0.0591	0
0	TVLCLTPV	129q	0.075	22209.93	32.00	0.552	126.70	3.00	0.097	17600.27	15.00	0.059	26550.96	32.00	0.130	12315.54	7.00	0.121	13501.89	15.00	0.142	10815.98	15.00	0.064	25152.75	50.00	0.180	7131.08	10.00	0.083	20258.44	32.00	0.081	20813.90	32.00	0.134	11730.27	32.00	0.1432	1
0	SFIVLCLT	130o	0.054	27725.29	50.00	0.079	21384.59	32.00	0.050	29266.51	50.00	0.090	18882.64	16.00	0.050	29108.61	50.00	0.032	35559.24	50.00	0.061	25702.97	50.00	0.043	31398.89	50.00	0.051	28951.56	50.00	0.044	31060.99	50.00	0.048	29745.37	50.00	0.068	24087.38	50.00	0.0558	0
0	FIVLCLTP	131o	0.051	28951.56	50.00	0.149	10027.04	15.00	0.049	29584.89	50.00	0.027	37333.42	50.00	0.056	27426.93	32.00	0.037	33504.88	50.00	0.064	25152.75	50.00	0.035	34237.82	50.00	0.053	28331.79	50.00	0.045	30560.95	50.00	0.044	31060.99	50.00	0.088	19295.70	50.00	0.0582	0
0	IVLCLTPV	132o	0.072	23067.13	32.00	0.614	65.13	2.00	0.100	16946.23	15.00	0.068	24087.38	32.00	0.087	19400.38	15.00	0.135	11666.98	9.00	0.127	12721.85	32.00	0.072	23067.13	50.00	0.119	13722.81	32.00	0.082	20589.91	32.00	0.108	15457.23	16.00	0.170	7903.07	15.00	0.1462	1
0	RSDVLLPL	133q	0.314	1672.99	0.80	0.184	6792.19	15.00	0.085	19824.77	32.00	0.099	17223.50	15.00	0.056	27278.95	32.00	0.126	12790.86	10.00	0.082	20589.91	50.00	0.144	10527.33	9.00	0.245	3510.53	6.00	0.195	6095.65	4.00	0.451	382.02	2.00	0.126	12790.86	32.00	0.1756	2
0	SDVLLPLT	134q	0.051	28951.56	50.00	0.043	31398.89	50.00	0.040	32434.80	50.00	0.021	40053.56	50.00	0.043	31569.21	50.00	0.034	34423.54	50.00	0.037	33504.88	50.00	0.044	30893.41	50.00	0.053	28026.90	50.00	0.047	30068.96	50.00	0.038	33144.32	50.00	0.058	26694.99	50.00	0.0424	0
0	DVLLPLTQ	135q	0.051	28951.56	50.00	0.037	33504.88	50.00	0.040	32610.74	50.00	0.020	40270.83	50.00	0.071	23192.26	32.00	0.029	36337.11	50.00	0.041	31912.64	50.00	0.033	35176.57	50.00	0.048	29745.37	50.00	0.037	33324.12	50.00	0.040	32434.80	50.00	0.052	28485.48	50.00	0.0416	0
0	RSDVLLPF	136o	0.453	373.84	0.40	0.100	16946.23	32.00	0.094	18082.85	16.00	0.212	5044.15	5.00	0.067	24218.04	32.00	0.093	18180.94	32.00	0.064	25152.75	50.00	0.144	10527.33	9.00	0.119	13722.81	32.00	0.143	10584.44	6.00	0.653	42.71	0.50	0.311	1728.19	6.00	0.2044	2
0	SDVLLPFT	137o	0.051	28951.56	50.00	0.048	29906.73	50.00	0.038	33144.32	50.00	0.019	40489.28	50.00	0.042	31740.46	50.00	0.033	35176.57	50.00	0.036	33869.37	50.00	0.040	32610.74	50.00	0.053	28178.94	50.00	0.049	29425.27	50.00	0.038	33144.32	50.00	0.059	26550.96	50.00	0.0422	0
0	DVLLPFTQ	138o	0.051	28951.56	50.00	0.041	32259.80	50.00	0.038	33144.32	50.00	0.025	38150.11	50.00	0.067	24349.41	32.00	0.031	35752.13	50.00	0.042	31569.21	50.00	0.034	34798.02	50.00	0.050	29266.51	50.00	0.040	32434.80	50.00	0.041	32085.75	50.00	0.053	28331.79	50.00	0.0427	0
0	SDVLLPLT	139q	0.051	28951.56	50.00	0.043	31398.89	50.00	0.040	32434.80	50.00	0.021	40053.56	50.00	0.043	31569.21	50.00	0.034	34423.54	50.00	0.037	33504.88	50.00	0.044	30893.41	50.00	0.053	28026.90	50.00	0.047	30068.96	50.00	0.038	33144.32	50.00	0.058	26694.99	50.00	0.0424	0
0	DVLLPLTQ	140q	0.051	28951.56	50.00	0.037	33504.88	50.00	0.040	32610.74	50.00	0.020	40270.83	50.00	0.071	23192.26	32.00	0.029	36337.11	50.00	0.041	31912.64	50.00	0.033	35176.57	50.00	0.048	29745.37	50.00	0.037	33324.12	50.00	0.040	32434.80	50.00	0.052	28485.48	50.00	0.0416	0
0	VLLPLTQY	141q	0.150	9865.62	4.00	0.151	9706.80	15.00	0.382	801.61	2.00	0.063	25289.19	32.00	0.100	17038.15	15.00	0.054	28026.90	50.00	0.058	26694.99	50.00	0.087	19505.61	32.00	0.054	27875.69	50.00	0.050	29108.61	50.00	0.236	3890.57	6.00	0.474	294.65	3.00	0.1549	2
0	SDVLLPFT	142o	0.051	28951.56	50.00	0.048	29906.73	50.00	0.038	33144.32	50.00	0.019	40489.28	50.00	0.042	31740.46	50.00	0.033	35176.57	50.00	0.036	33869.37	50.00	0.040	32610.74	50.00	0.053	28178.94	50.00	0.049	29425.27	50.00	0.038	33144.32	50.00	0.059	26550.96	50.00	0.0422	0
0	DVLLPFTQ	143o	0.051	28951.56	50.00	0.041	32259.80	50.00	0.038	33144.32	50.00	0.025	38150.11	50.00	0.067	24349.41	32.00	0.031	35752.13	50.00	0.042	31569.21	50.00	0.034	34798.02	50.00	0.050	29266.51	50.00	0.040	32434.80	50.00	0.041	32085.75	50.00	0.053	28331.79	50.00	0.0427	0
0	VLLPFTQY	144o	0.161	8806.13	3.00	0.153	9499.00	15.00	0.427	492.62	2.00	0.074	22330.41	32.00	0.101	16854.80	15.00	0.057	26985.39	50.00	0.070	23571.74	50.00	0.092	18378.72	32.00	0.057	27131.77	50.00	0.053	28331.79	50.00	0.235	3932.89	6.00	0.498	228.50	2.00	0.1648	2
0	DVLLPLTQ	145q	0.051	28951.56	50.00	0.037	33504.88	50.00	0.040	32610.74	50.00	0.020	40270.83	50.00	0.071	23192.26	32.00	0.029	36337.11	50.00	0.041	31912.64	50.00	0.033	35176.57	50.00	0.048	29745.37	50.00	0.037	33324.12	50.00	0.040	32434.80	50.00	0.052	28485.48	50.00	0.0416	0
0	VLLPLTQY	146q	0.150	9865.62	4.00	0.151	9706.80	15.00	0.382	801.61	2.00	0.063	25289.19	32.00	0.100	17038.15	15.00	0.054	28026.90	50.00	0.058	26694.99	50.00	0.087	19505.61	32.00	0.054	27875.69	50.00	0.050	29108.61	50.00	0.236	3890.57	6.00	0.474	294.65	3.00	0.1549	2
0	LLPLTQYN	147q	0.055	27575.71	50.00	0.112	14802.53	32.00	0.051	28795.36	50.00	0.030	36141.06	50.00	0.043	31398.89	50.00	0.030	36141.06	50.00	0.044	30893.41	50.00	0.025	38150.11	50.00	0.042	31740.46	50.00	0.035	34423.54	50.00	0.041	32259.80	50.00	0.074	22330.41	50.00	0.0485	0
0	DVLLPFTQ	148o	0.051	28951.56	50.00	0.041	32259.80	50.00	0.038	33144.32	50.00	0.025	38150.11	50.00	0.067	24349.41	32.00	0.031	35752.13	50.00	0.042	31569.21	50.00	0.034	34798.02	50.00	0.050	29266.51	50.00	0.040	32434.80	50.00	0.041	32085.75	50.00	0.053	28331.79	50.00	0.0427	0
0	VLLPFTQY	149o	0.161	8806.13	3.00	0.153	9499.00	15.00	0.427	492.62	2.00	0.074	22330.41	32.00	0.101	16854.80	15.00	0.057	26985.39	50.00	0.070	23571.74	50.00	0.092	18378.72	32.00	0.057	27131.77	50.00	0.053	28331.79	50.00	0.235	3932.89	6.00	0.498	228.50	2.00	0.1648	2
0	LLPFTQYN	150o	0.057	26985.39	50.00	0.126	12790.86	32.00	0.058	26694.99	50.00	0.035	34237.82	50.00	0.044	31060.99	50.00	0.030	35946.07	50.00	0.045	30560.95	50.00	0.027	37535.94	50.00	0.042	31740.46	50.00	0.035	34237.82	50.00	0.044	31060.99	50.00	0.085	19932.31	50.00	0.0523	0
0	LLPLTQYN	151q	0.055	27575.71	50.00	0.112	14802.53	32.00	0.051	28795.36	50.00	0.030	36141.06	50.00	0.043	31398.89	50.00	0.030	36141.06	50.00	0.044	30893.41	50.00	0.025	38150.11	50.00	0.042	31740.46	50.00	0.035	34423.54	50.00	0.041	32259.80	50.00	0.074	22330.41	50.00	0.0485	0
0	LPLTQYNR	152q	0.052	28331.79	50.00	0.034	34610.27	50.00	0.063	25289.19	50.00	0.021	39622.53	50.00	0.038	33144.32	50.00	0.054	27725.29	50.00	0.088	19191.60	32.00	0.043	31229.48	50.00	0.052	28640.00	50.00	0.028	37132.00	50.00	0.048	29906.73	50.00	0.049	29584.89	50.00	0.0475	0
0	PLTQYNRY	153q	0.168	8119.76	3.00	0.046	30396.07	50.00	0.077	21617.22	32.00	0.030	36141.06	50.00	0.093	18279.56	15.00	0.030	36141.06	50.00	0.058	26694.99	50.00	0.047	30068.96	50.00	0.045	30726.73	50.00	0.042	31740.46	50.00	0.057	26985.39	50.00	0.166	8297.38	15.00	0.0716	0
0	LLPFTQYN	154o	0.057	26985.39	50.00	0.126	12790.86	32.00	0.058	26694.99	50.00	0.035	34237.82	50.00	0.044	31060.99	50.00	0.030	35946.07	50.00	0.045	30560.95	50.00	0.027	37535.94	50.00	0.042	31740.46	50.00	0.035	34237.82	50.00	0.044	31060.99	50.00	0.085	19932.31	50.00	0.0523	0
0	LPFTQYNR	155o	0.055	27575.71	50.00	0.039	32787.64	50.00	0.090	18780.76	32.00	0.021	39622.53	50.00	0.052	28640.00	50.00	0.058	26550.96	50.00	0.092	18478.42	32.00	0.052	28640.00	50.00	0.060	25982.58	50.00	0.031	35752.13	50.00	0.051	28795.36	50.00	0.052	28485.48	50.00	0.0544	0
0	PFTQYNRY	156o	0.078	21500.59	32.00	0.028	37132.00	50.00	0.045	30560.95	50.00	0.061	25702.97	32.00	0.061	25702.97	32.00	0.026	37739.56	50.00	0.049	29425.27	50.00	0.035	34237.82	50.00	0.042	31740.46	50.00	0.038	33144.32	50.00	0.048	29745.37	50.00	0.081	20926.80	50.00	0.0493	0
0	DMVDTSLS	157q	0.057	27131.77	50.00	0.056	27131.77	50.00	0.045	30726.73	50.00	0.020	40270.83	50.00	0.103	16493.98	15.00	0.034	34798.02	50.00	0.040	32259.80	50.00	0.034	34610.27	50.00	0.069	23699.60	50.00	0.041	32259.80	50.00	0.041	32259.80	50.00	0.072	22818.90	50.00	0.0510	0
0	MVDTSLSG	158q	0.143	10641.85	4.00	0.081	20813.90	32.00	0.067	24218.04	32.00	0.021	39837.46	50.00	0.053	28178.94	50.00	0.051	28795.36	50.00	0.056	27131.77	50.00	0.031	35752.13	50.00	0.087	19505.61	32.00	0.051	28951.56	50.00	0.082	20478.82	32.00	0.097	17505.31	50.00	0.0683	0
0	VDTSLSGF	159q	0.059	26550.96	50.00	0.035	34237.82	50.00	0.044	30893.41	50.00	0.070	23444.56	32.00	0.058	26694.99	32.00	0.044	30893.41	50.00	0.048	29745.37	50.00	0.052	28640.00	50.00	0.060	26123.53	50.00	0.072	22942.68	32.00	0.064	25152.75	50.00	0.128	12584.95	32.00	0.0612	0
0	DTSLSGFK	160q	0.134	11730.27	5.00	0.028	36931.66	50.00	0.264	2873.70	4.00	0.020	40053.56	50.00	0.135	11666.98	7.00	0.028	36732.40	50.00	0.036	33869.37	50.00	0.039	32787.64	50.00	0.044	31060.99	50.00	0.036	33686.63	50.00	0.049	29584.89	50.00	0.055	27575.71	50.00	0.0723	0
0	TSLSGFKL	161q	0.077	21617.22	32.00	0.110	15290.89	32.00	0.076	21852.38	32.00	0.133	11922.20	10.00	0.059	26407.71	32.00	0.073	22818.90	32.00	0.086	19717.81	32.00	0.067	24218.04	50.00	0.205	5470.55	8.00	0.105	15967.20	15.00	0.276	2523.80	5.00	0.111	15126.34	32.00	0.1148	0
0	SLSGFKLK	162q	0.073	22695.78	32.00	0.070	23571.74	50.00	0.646	46.07	0.25	0.041	32085.75	50.00	0.056	27426.93	32.00	0.034	34798.02	50.00	0.055	27426.93	50.00	0.096	17791.74	32.00	0.052	28485.48	50.00	0.050	29108.61	50.00	0.054	27875.69	50.00	0.084	20040.43	50.00	0.1093	1
0	LSGFKLKD	163q	0.051	28795.36	50.00	0.038	33144.32	50.00	0.048	29745.37	50.00	0.018	40929.75	50.00	0.028	37132.00	50.00	0.025	38357.05	50.00	0.038	32965.50	50.00	0.022	39196.13	50.00	0.039	32787.64	50.00	0.030	35946.07	50.00	0.055	27575.71	50.00	0.053	28026.90	50.00	0.0371	0
0	SGFKLKDC	164q	0.041	31912.64	50.00	0.034	34798.02	50.00	0.041	32259.80	50.00	0.016	42051.98	50.00	0.029	36337.11	50.00	0.029	36534.22	50.00	0.053	28178.94	50.00	0.032	35367.39	50.00	0.048	29906.73	50.00	0.036	33869.37	50.00	0.045	30560.95	50.00	0.055	27575.71	50.00	0.0382	0
0	DMVDTSLK	165o	0.066	24481.50	32.00	0.038	32965.50	50.00	0.234	3954.23	5.00	0.030	36337.11	50.00	0.118	14023.00	8.00	0.033	35176.57	50.00	0.043	31229.48	50.00	0.071	23067.13	50.00	0.059	26265.23	50.00	0.041	32259.80	50.00	0.045	30726.73	50.00	0.073	22573.33	50.00	0.0709	0
0	MVDTSLKL	166o	0.233	3997.24	1950-01-01	0.272	2649.72	8.00	0.089	18985.07	32.00	0.064	25152.75	32.00	0.094	18082.85	15.00	0.120	13575.13	15.00	0.115	14485.65	32.00	0.053	28331.79	50.00	0.256	3150.53	5.00	0.095	17888.25	15.00	0.190	6434.51	8.00	0.098	17316.93	32.00	0.1399	1
0	VDTSLKLK	167o	0.050	29108.61	50.00	0.027	37333.42	50.00	0.091	18679.43	32.00	0.018	41151.77	50.00	0.034	34798.02	50.00	0.029	36732.40	50.00	0.032	35559.24	50.00	0.060	26123.53	50.00	0.048	29906.73	50.00	0.031	35752.13	50.00	0.040	32434.80	50.00	0.050	29266.51	50.00	0.0425	0
0	TSLSGFKL	168q	0.077	21617.22	32.00	0.110	15290.89	32.00	0.076	21852.38	32.00	0.133	11922.20	10.00	0.059	26407.71	32.00	0.073	22818.90	32.00	0.086	19717.81	32.00	0.067	24218.04	50.00	0.205	5470.55	8.00	0.105	15967.20	15.00	0.276	2523.80	5.00	0.111	15126.34	32.00	0.1148	0
0	SLSGFKLK	169q	0.073	22695.78	32.00	0.070	23571.74	50.00	0.646	46.07	0.25	0.041	32085.75	50.00	0.056	27426.93	32.00	0.034	34798.02	50.00	0.055	27426.93	50.00	0.096	17791.74	32.00	0.052	28485.48	50.00	0.050	29108.61	50.00	0.054	27875.69	50.00	0.084	20040.43	50.00	0.1093	1
0	LSGFKLKD	170q	0.051	28795.36	50.00	0.038	33144.32	50.00	0.048	29745.37	50.00	0.018	40929.75	50.00	0.028	37132.00	50.00	0.025	38357.05	50.00	0.038	32965.50	50.00	0.022	39196.13	50.00	0.039	32787.64	50.00	0.030	35946.07	50.00	0.055	27575.71	50.00	0.053	28026.90	50.00	0.0371	0
0	SGFKLKDC	171q	0.041	31912.64	50.00	0.034	34798.02	50.00	0.041	32259.80	50.00	0.016	42051.98	50.00	0.029	36337.11	50.00	0.029	36534.22	50.00	0.053	28178.94	50.00	0.032	35367.39	50.00	0.048	29906.73	50.00	0.036	33869.37	50.00	0.045	30560.95	50.00	0.055	27575.71	50.00	0.0382	0
0	GFKLKDCV	172q	0.050	29108.61	50.00	0.046	30396.07	50.00	0.043	31569.21	50.00	0.060	26123.53	32.00	0.038	33144.32	50.00	0.040	32610.74	50.00	0.190	6399.79	8.00	0.033	35176.57	50.00	0.047	30068.96	50.00	0.051	28640.00	50.00	0.040	32259.80	50.00	0.061	25702.97	50.00	0.0583	0
0	FKLKDCVM	173q	0.048	29906.73	50.00	0.062	25564.30	50.00	0.040	32434.80	50.00	0.025	38150.11	50.00	0.052	28485.48	50.00	0.074	22451.54	32.00	0.168	8075.95	10.00	0.127	12653.21	15.00	0.417	545.95	2.00	0.086	19717.81	32.00	0.069	23828.16	32.00	0.164	8478.89	16.00	0.1110	1
0	TSLKLKDC	174o	0.046	30396.07	50.00	0.035	34423.54	50.00	0.043	31398.89	50.00	0.017	41599.44	50.00	0.030	36141.06	50.00	0.029	36534.22	50.00	0.049	29584.89	50.00	0.028	37132.00	50.00	0.046	30396.07	50.00	0.036	34053.09	50.00	0.056	27278.95	50.00	0.055	27426.93	50.00	0.0392	0
0	SLKLKDCV	175o	0.063	25289.19	32.00	0.185	6719.10	15.00	0.059	26265.23	50.00	0.029	36534.22	50.00	0.050	29108.61	50.00	0.069	23571.74	32.00	0.404	628.40	1950-01-01	0.041	32259.80	50.00	0.068	24087.38	50.00	0.055	27725.29	50.00	0.042	31740.46	50.00	0.102	16673.41	32.00	0.0973	1
0	LKLKDCVM	176o	0.044	31060.99	50.00	0.044	31060.99	50.00	0.041	32085.75	50.00	0.021	40053.56	50.00	0.043	31569.21	50.00	0.059	26550.96	50.00	0.123	13141.57	32.00	0.099	17223.50	32.00	0.199	5805.97	8.00	0.071	23192.26	32.00	0.073	22695.78	32.00	0.162	8617.62	16.00	0.0816	0
0	VVNARLRA	177q	0.084	20149.14	15.00	0.115	14485.65	32.00	0.135	11666.98	9.00	0.028	36732.40	50.00	0.059	26265.23	32.00	0.097	17505.31	16.00	0.138	11233.42	15.00	0.045	30560.95	50.00	0.052	28485.48	50.00	0.048	29906.73	50.00	0.066	24614.30	50.00	0.112	14963.56	32.00	0.0816	0
0	VNARLRAK	178q	0.056	27131.77	50.00	0.029	36732.40	50.00	0.200	5743.49	6.00	0.024	38774.32	50.00	0.046	30396.07	50.00	0.041	32085.75	50.00	0.070	23318.07	50.00	0.085	20040.43	32.00	0.054	27875.69	50.00	0.034	34610.27	50.00	0.045	30726.73	50.00	0.064	25017.04	50.00	0.0623	0
0	NARLRAKH	179q	0.051	28640.00	50.00	0.025	37944.28	50.00	0.065	24882.07	32.00	0.015	42509.45	50.00	0.062	25564.30	32.00	0.083	20478.82	32.00	0.159	8998.77	15.00	0.046	30396.07	50.00	0.050	29266.51	50.00	0.034	34798.02	50.00	0.042	31740.46	50.00	0.070	23318.07	50.00	0.0585	0
0	VVNARLCA	180o	0.090	18882.64	15.00	0.134	11793.90	32.00	0.120	13648.77	15.00	0.029	36337.11	50.00	0.059	26265.23	32.00	0.094	18082.85	32.00	0.155	9295.66	15.00	0.043	31229.48	50.00	0.058	26694.99	50.00	0.049	29584.89	50.00	0.062	25426.37	50.00	0.128	12584.95	32.00	0.0851	0
0	VNARLCAK	181o	0.068	23957.42	32.00	0.033	35176.57	50.00	0.231	4106.84	5.00	0.028	36732.40	50.00	0.049	29425.27	50.00	0.036	34053.09	50.00	0.073	22573.33	50.00	0.082	20589.91	32.00	0.056	27426.93	50.00	0.036	33869.37	50.00	0.049	29425.27	50.00	0.074	22451.54	50.00	0.0679	0
0	NARLCAKH	182o	0.053	28178.94	50.00	0.029	36732.40	50.00	0.064	25017.04	50.00	0.015	42280.10	50.00	0.061	25702.97	32.00	0.060	25982.58	50.00	0.086	19611.42	32.00	0.047	30068.96	50.00	0.050	29266.51	50.00	0.036	33869.37	50.00	0.045	30560.95	50.00	0.079	21154.46	50.00	0.0521	0
0	VNARLRAK	183q	0.056	27131.77	50.00	0.029	36732.40	50.00	0.200	5743.49	6.00	0.024	38774.32	50.00	0.046	30396.07	50.00	0.041	32085.75	50.00	0.070	23318.07	50.00	0.085	20040.43	32.00	0.054	27875.69	50.00	0.034	34610.27	50.00	0.045	30726.73	50.00	0.064	25017.04	50.00	0.0623	0
0	NARLRAKH	184q	0.051	28640.00	50.00	0.025	37944.28	50.00	0.065	24882.07	32.00	0.015	42509.45	50.00	0.062	25564.30	32.00	0.083	20478.82	32.00	0.159	8998.77	15.00	0.046	30396.07	50.00	0.050	29266.51	50.00	0.034	34798.02	50.00	0.042	31740.46	50.00	0.070	23318.07	50.00	0.0585	0
0	ARLRAKHY	185q	0.055	27575.71	50.00	0.030	36141.06	50.00	0.055	27725.29	50.00	0.022	39408.75	50.00	0.044	31060.99	50.00	0.036	33869.37	50.00	0.052	28485.48	50.00	0.448	392.49	1.00	0.067	24349.41	50.00	0.041	32085.75	50.00	0.061	25842.40	50.00	0.106	15795.37	32.00	0.0848	1
0	VNARLCAK	186o	0.068	23957.42	32.00	0.033	35176.57	50.00	0.231	4106.84	5.00	0.028	36732.40	50.00	0.049	29425.27	50.00	0.036	34053.09	50.00	0.073	22573.33	50.00	0.082	20589.91	32.00	0.056	27426.93	50.00	0.036	33869.37	50.00	0.049	29425.27	50.00	0.074	22451.54	50.00	0.0679	0
0	NARLCAKH	187o	0.053	28178.94	50.00	0.029	36732.40	50.00	0.064	25017.04	50.00	0.015	42280.10	50.00	0.061	25702.97	32.00	0.060	25982.58	50.00	0.086	19611.42	32.00	0.047	30068.96	50.00	0.050	29266.51	50.00	0.036	33869.37	50.00	0.045	30560.95	50.00	0.079	21154.46	50.00	0.0521	0
0	ARLCAKHY	188o	0.054	27725.29	50.00	0.033	34986.78	50.00	0.055	27725.29	50.00	0.021	39622.53	50.00	0.047	30068.96	50.00	0.037	33324.12	50.00	0.047	30068.96	50.00	0.421	525.66	1950-01-01	0.068	23957.42	50.00	0.046	30232.07	50.00	0.058	26550.96	50.00	0.124	13000.15	32.00	0.0843	1
0	NARLRAKH	189q	0.051	28640.00	50.00	0.025	37944.28	50.00	0.065	24882.07	32.00	0.015	42509.45	50.00	0.062	25564.30	32.00	0.083	20478.82	32.00	0.159	8998.77	15.00	0.046	30396.07	50.00	0.050	29266.51	50.00	0.034	34798.02	50.00	0.042	31740.46	50.00	0.070	23318.07	50.00	0.0585	0
0	ARLRAKHY	190q	0.055	27575.71	50.00	0.030	36141.06	50.00	0.055	27725.29	50.00	0.022	39408.75	50.00	0.044	31060.99	50.00	0.036	33869.37	50.00	0.052	28485.48	50.00	0.448	392.49	1.00	0.067	24349.41	50.00	0.041	32085.75	50.00	0.061	25842.40	50.00	0.106	15795.37	32.00	0.0848	1
0	RLRAKHYV	191q	0.063	25289.19	32.00	0.329	1430.07	7.00	0.183	6866.08	6.00	0.085	19932.31	32.00	0.055	27426.93	50.00	0.278	2456.44	3.00	0.428	484.69	1950-01-01	0.129	12382.34	10.00	0.074	22451.54	50.00	0.079	21384.59	32.00	0.083	20258.44	32.00	0.230	4129.12	10.00	0.1680	1
0	NARLCAKH	192o	0.053	28178.94	50.00	0.029	36732.40	50.00	0.064	25017.04	50.00	0.015	42280.10	50.00	0.061	25702.97	32.00	0.060	25982.58	50.00	0.086	19611.42	32.00	0.047	30068.96	50.00	0.050	29266.51	50.00	0.036	33869.37	50.00	0.045	30560.95	50.00	0.079	21154.46	50.00	0.0521	0
0	ARLCAKHY	193o	0.054	27725.29	50.00	0.033	34986.78	50.00	0.055	27725.29	50.00	0.021	39622.53	50.00	0.047	30068.96	50.00	0.037	33324.12	50.00	0.047	30068.96	50.00	0.421	525.66	1950-01-01	0.068	23957.42	50.00	0.046	30232.07	50.00	0.058	26550.96	50.00	0.124	13000.15	32.00	0.0843	1
0	RLCAKHYV	194o	0.072	23067.13	32.00	0.513	194.27	3.00	0.155	9295.66	8.00	0.089	18985.07	16.00	0.046	30396.07	50.00	0.091	18679.43	32.00	0.197	5932.98	8.00	0.105	16053.81	15.00	0.082	20701.60	32.00	0.079	21384.59	32.00	0.102	16583.46	32.00	0.178	7287.08	15.00	0.1424	1
0	IAKKPTET	195q	0.045	30560.95	50.00	0.041	32085.75	50.00	0.045	30893.41	50.00	0.015	42280.10	50.00	0.039	32787.64	50.00	0.074	22451.54	32.00	0.104	16228.45	32.00	0.027	37333.42	50.00	0.047	30068.96	50.00	0.038	33144.32	50.00	0.053	28331.79	50.00	0.079	21384.59	50.00	0.0506	0
0	AKKPTETI	196q	0.042	31569.21	50.00	0.033	34986.78	50.00	0.039	32787.64	50.00	0.040	32434.80	50.00	0.035	34053.09	50.00	0.070	23444.56	32.00	0.078	21500.59	50.00	0.069	23699.60	50.00	0.084	20040.43	32.00	0.069	23699.60	32.00	0.056	27131.77	50.00	0.083	20368.33	50.00	0.0582	0
0	KKPTETIC	197q	0.038	33144.32	50.00	0.028	37132.00	50.00	0.036	33869.37	50.00	0.015	42280.10	50.00	0.029	36534.22	50.00	0.026	37944.28	50.00	0.030	36141.06	50.00	0.029	36534.22	50.00	0.051	28951.56	50.00	0.033	34986.78	50.00	0.040	32434.80	50.00	0.050	28951.56	50.00	0.0338	0
0	IAKKPIET	198o	0.045	30560.95	50.00	0.045	30726.73	50.00	0.048	29906.73	50.00	0.016	42051.98	50.00	0.038	32965.50	50.00	0.060	26123.53	50.00	0.093	18180.94	32.00	0.029	36534.22	50.00	0.047	30068.96	50.00	0.041	32259.80	50.00	0.052	28485.48	50.00	0.076	21852.38	50.00	0.0492	0
0	AKKPIETI	199o	0.043	31398.89	50.00	0.041	32085.75	50.00	0.040	32434.80	50.00	0.046	30396.07	32.00	0.038	33144.32	50.00	0.060	26123.53	50.00	0.084	20149.14	50.00	0.081	20926.80	32.00	0.080	20926.80	32.00	0.080	21040.32	32.00	0.056	27131.77	50.00	0.077	21734.48	50.00	0.0605	0
0	KKPIETIC	200o	0.039	32787.64	50.00	0.030	36141.06	50.00	0.037	33686.63	50.00	0.017	41375.00	50.00	0.028	36732.40	50.00	0.025	37944.28	50.00	0.031	35752.13	50.00	0.030	36141.06	50.00	0.048	29745.37	50.00	0.035	34237.82	50.00	0.040	32610.74	50.00	0.051	28951.56	50.00	0.0343	0
0	STQLSTDT	201q	0.083	20258.44	15.00	0.043	31398.89	50.00	0.048	29745.37	50.00	0.018	40929.75	50.00	0.047	30068.96	50.00	0.042	31740.46	50.00	0.042	31912.64	50.00	0.029	36534.22	50.00	0.051	28795.36	50.00	0.042	31569.21	50.00	0.045	30726.73	50.00	0.066	24481.50	50.00	0.0463	0
0	TQLSTDTG	202q	0.041	31912.64	50.00	0.043	31569.21	50.00	0.038	32965.50	50.00	0.022	39408.75	50.00	0.032	35367.39	50.00	0.028	36931.66	50.00	0.038	33144.32	50.00	0.045	30560.95	50.00	0.135	11666.98	15.00	0.064	25152.75	32.00	0.050	29266.51	50.00	0.133	11922.20	32.00	0.0558	0
0	QLSTDTGV	203q	0.075	22209.93	32.00	0.357	1050.60	6.00	0.066	24614.30	32.00	0.023	38984.65	50.00	0.072	23067.13	32.00	0.048	29745.37	50.00	0.071	23318.07	50.00	0.038	32965.50	50.00	0.083	20368.33	32.00	0.064	25017.04	32.00	0.064	25152.75	50.00	0.117	14023.00	32.00	0.0898	0
0	STQLSTDI	204o	0.117	14175.55	6.00	0.083	20258.44	32.00	0.059	26407.71	50.00	0.093	18279.56	16.00	0.067	24218.04	32.00	0.074	22451.54	32.00	0.076	22090.10	50.00	0.044	31060.99	50.00	0.087	19400.38	32.00	0.065	24882.07	32.00	0.129	12449.51	15.00	0.105	16053.81	32.00	0.0832	0
0	TQLSTDIG	205o	0.042	31569.21	50.00	0.041	32259.80	50.00	0.041	32259.80	50.00	0.019	40489.28	50.00	0.032	35559.24	50.00	0.026	37739.56	50.00	0.039	32787.64	50.00	0.044	30893.41	50.00	0.138	11233.42	15.00	0.065	24747.82	32.00	0.046	30232.07	50.00	0.115	14407.49	32.00	0.0540	0
0	QLSTDIGV	206o	0.075	22209.93	32.00	0.424	506.12	5.00	0.071	23192.26	32.00	0.026	37739.56	50.00	0.075	22330.41	32.00	0.042	31569.21	50.00	0.064	25152.75	50.00	0.042	31912.64	50.00	0.086	19717.81	32.00	0.067	24349.41	32.00	0.062	25564.30	50.00	0.113	14643.23	32.00	0.0956	0
