# Supplementary material for: Shared 6mer Peptides of Human and Omicron (21K and 21L) at SARS-CoV-2 Mutation Sites
Source: Antibodies (Basel). 2022 Oct 25;11(4):68. doi: 10.3390/antib11040068 (PMC9680445; doi:10.3390/antib11040068)
Supplement: Supplementary file 1 [file antibodies-11-00068-s001.zip › DocumentS3.txt]

Alignment output of Blastp search with the input sequences involving mutations specific for Omicron 21K and mutations common to both Omicron 21K and Omicron 21L

RID: 64WTHG63013	
Job Title:993 sequences (S.2.pp1-YP_009724390.1)				
Program: BLASTP 
Database: nr All non-redundant GenBank CDS translations+PDB+SwissProt+PIR+PRF excluding environmental samples from WGS projects
Query #1: S.2.pp1-YP_009724390.1 Query ID: lcl|Query_38172 Length: 6

Sequences producing significant alignments:
                                                                  Scientific      Common                     Max    Total Query   E   Per.   Acc.                        
Description                                                       Name            Name            Taxid      Score  Score cover Value Ident  Len        Accession        
immunoglobulin heavy chain junction region [Homo sapiens]         Homo sapiens    human           9606       22.3   22.3  83%   14    100.00 16         MOP82435.1       
Chain J, Spike glycoprotein [Homo sapiens]                        Homo sapiens    human           9606       22.3   22.3  83%   16    100.00 1274       7TLZ_J           
Family with sequence similarity 151, member A [Homo sapiens]      Homo sapiens    human           9606       21.8   21.8  100%  23    83.33  585        AAH20874.1       
unnamed protein product [Homo sapiens]                            Homo sapiens    human           9606       21.8   21.8  100%  23    83.33  585        BAC03768.1       
family with sequence similarity 151 member A [Homo sapiens]       Homo sapiens    human           9606       21.8   21.8  100%  23    83.33  585        KAI2517263.1     
VCRE3034 [Homo sapiens]                                           Homo sapiens    human           9606       21.8   21.8  100%  23    83.33  585        AAQ88992.1       
protein FAM151A [Homo sapiens]                                    Homo sapiens    human           9606       21.8   21.8  100%  23    83.33  585        NP_788954.2      
protein FAM151A isoform X1 [Homo sapiens]                         Homo sapiens    human           9606       21.8   21.8  100%  23    83.33  559        XP_047275095.1   
chromosome 1 open reading frame 179, isoform CRA_b [Homo sapiens] Homo sapiens    human           9606       21.8   21.8  100%  23    83.33  401        EAX06686.1       
family with sequence similarity 151 member A [Homo sapiens]       Homo sapiens    human           9606       21.8   21.8  100%  23    83.33  398        KAI2517262.1     


Alignments:

>immunoglobulin heavy chain junction region [Homo sapiens]
Sequence ID: MOP82435.1 Length: 16
>immunoglobulin heavy chain junction region [Homo sapiens]
Sequence ID: MOP87100.1 Length: 16 
Range 1: 10 to 14

Score:22.3 bits(45), Expect:14, 
Method:, 
Identities:5/5(100%), Positives:5/5(100%), Gaps:0/5(0%)

Query  1   VTWFH  5
           VTWFH
Sbjct  10  VTWFH  14


>Chain J, Spike glycoprotein [Homo sapiens]
Sequence ID: 7TLZ_J Length: 1274
Range 1: 62 to 66

Score:22.3 bits(45), Expect:16, 
Method:, 
Identities:5/5(100%), Positives:5/5(100%), Gaps:0/5(0%)

Query  1   VTWFH  5
           VTWFH
Sbjct  62  VTWFH  66


>Family with sequence similarity 151, member A [Homo sapiens]
Sequence ID: AAH20874.1 Length: 585
Range 1: 70 to 75

Score:21.8 bits(44), Expect:23, 
Method:, 
Identities:5/6(83%), Positives:6/6(100%), Gaps:0/6(0%)

Query  1   VTWFHA  6
           VTW+HA
Sbjct  70  VTWYHA  75


>unnamed protein product [Homo sapiens]
Sequence ID: BAC03768.1 Length: 585
Range 1: 70 to 75

Score:21.8 bits(44), Expect:23, 
Method:, 
Identities:5/6(83%), Positives:6/6(100%), Gaps:0/6(0%)

Query  1   VTWFHA  6
           VTW+HA
Sbjct  70  VTWYHA  75


>family with sequence similarity 151 member A [Homo sapiens]
Sequence ID: KAI2517263.1 Length: 585
Range 1: 70 to 75

Score:21.8 bits(44), Expect:23, 
Method:, 
Identities:5/6(83%), Positives:6/6(100%), Gaps:0/6(0%)

Query  1   VTWFHA  6
           VTW+HA
Sbjct  70  VTWYHA  75


>VCRE3034 [Homo sapiens]
Sequence ID: AAQ88992.1 Length: 585
Range 1: 70 to 75

Score:21.8 bits(44), Expect:23, 
Method:, 
Identities:5/6(83%), Positives:6/6(100%), Gaps:0/6(0%)

Query  1   VTWFHA  6
           VTW+HA
Sbjct  70  VTWYHA  75


>protein FAM151A [Homo sapiens]
Sequence ID: NP_788954.2 Length: 585
>RecName: Full=Protein FAM151A [Homo sapiens]
Sequence ID: Q8WW52.2 Length: 585
>chromosome 1 open reading frame 179, isoform CRA_a [Homo sapiens]
Sequence ID: EAX06685.1 Length: 585 
Range 1: 70 to 75

Score:21.8 bits(44), Expect:23, 
Method:, 
Identities:5/6(83%), Positives:6/6(100%), Gaps:0/6(0%)

Query  1   VTWFHA  6
           VTW+HA
Sbjct  70  VTWYHA  75


>protein FAM151A isoform X1 [Homo sapiens]
Sequence ID: XP_047275095.1 Length: 559
Range 1: 44 to 49

Score:21.8 bits(44), Expect:23, 
Method:, 
Identities:5/6(83%), Positives:6/6(100%), Gaps:0/6(0%)

Query  1   VTWFHA  6
           VTW+HA
Sbjct  44  VTWYHA  49


>chromosome 1 open reading frame 179, isoform CRA_b, partial [Homo sapiens]
Sequence ID: EAX06686.1 Length: 401
Range 1: 70 to 75

Score:21.8 bits(44), Expect:23, 
Method:, 
Identities:5/6(83%), Positives:6/6(100%), Gaps:0/6(0%)

Query  1   VTWFHA  6
           VTW+HA
Sbjct  70  VTWYHA  75


>family with sequence similarity 151 member A [Homo sapiens]
Sequence ID: KAI2517262.1 Length: 398
Range 1: 70 to 75

Score:21.8 bits(44), Expect:23, 
Method:, 
Identities:5/6(83%), Positives:6/6(100%), Gaps:0/6(0%)

Query  1   VTWFHA  6
           VTW+HA
Sbjct  70  VTWYHA  75


Query #2: S.2.pp1-Omicron21K-A67V-delH69-delV70 Query ID: lcl|Query_38173 Length: 6

Sequences producing significant alignments:
                                                                  Scientific      Common                     Max    Total Query   E   Per.   Acc.                        
Description                                                       Name            Name            Taxid      Score  Score cover Value Ident  Len        Accession        
Chain J, Spike glycoprotein [Homo sapiens]                        Homo sapiens    human           9606       25.2   25.2  100%  1.4   100.00 1274       7TLZ_J           
immunoglobulin heavy chain junction region [Homo sapiens]         Homo sapiens    human           9606       22.3   22.3  83%   14    100.00 16         MOP82435.1       


Alignments:

>Chain J, Spike glycoprotein [Homo sapiens]
Sequence ID: 7TLZ_J Length: 1274
Range 1: 62 to 67

Score:25.2 bits(52), Expect:1.4, 
Method:, 
Identities:6/6(100%), Positives:6/6(100%), Gaps:0/6(0%)

Query  1   VTWFHV  6
           VTWFHV
Sbjct  62  VTWFHV  67


>immunoglobulin heavy chain junction region [Homo sapiens]
Sequence ID: MOP82435.1 Length: 16
>immunoglobulin heavy chain junction region [Homo sapiens]
Sequence ID: MOP87100.1 Length: 16 
Range 1: 10 to 14

Score:22.3 bits(45), Expect:14, 
Method:, 
Identities:5/5(100%), Positives:5/5(100%), Gaps:0/5(0%)

Query  1   VTWFH  5
           VTWFH
Sbjct  10  VTWFH  14


Query #3: S.2.pp2-YP_009724390.1 Query ID: lcl|Query_38174 Length: 6

Sequences producing significant alignments:
                                                                  Scientific      Common                     Max    Total Query   E   Per.   Acc.                        
Description                                                       Name            Name            Taxid      Score  Score cover Value Ident  Len        Accession        
dynein, cytoplasmic 1, heavy chain 1, isoform CRA_f [Homo...      Homo sapiens    human           9606       22.3   22.3  83%   16    100.00 4649       EAW81764.1       
cytoplasmic dynein 1 heavy chain 1 [Homo sapiens]                 Homo sapiens    human           9606       22.3   22.3  83%   16    100.00 4646       NP_001367.2      
dynein, cytoplasmic 1, heavy chain 1, isoform CRA_a [Homo...      Homo sapiens    human           9606       22.3   22.3  83%   16    100.00 4583       EAW81759.1       
dynein, cytoplasmic 1, heavy chain 1, isoform CRA_d [Homo...      Homo sapiens    human           9606       22.3   22.3  83%   16    100.00 4241       EAW81762.1       
dynein, cytoplasmic 1, heavy chain 1, isoform CRA_c [Homo...      Homo sapiens    human           9606       22.3   22.3  83%   16    100.00 4236       EAW81761.1       
dynein cytoplasmic 1 heavy chain 1 [Homo sapiens]                 Homo sapiens    human           9606       22.3   22.3  83%   16    100.00 1942       KAI2572844.1     
DYNC1H1 protein [Homo sapiens]                                    Homo sapiens    human           9606       22.3   22.3  83%   16    100.00 989        AAH21297.2       
ARHGAP15 [Homo sapiens]                                           Homo sapiens    human           9606       22.3   22.3  83%   16    100.00 475        AAO34684.1       
rho GTPase-activating protein 15 [Homo sapiens]                   Homo sapiens    human           9606       22.3   22.3  83%   16    100.00 475        NP_060930.3      
Rho GTPase activating protein 15 [Homo sapiens]                   Homo sapiens    human           9606       22.3   22.3  83%   16    100.00 475        AAH16701.1       


Alignments:

>dynein, cytoplasmic 1, heavy chain 1, isoform CRA_f [Homo sapiens]
Sequence ID: EAW81764.1 Length: 4649
Range 1: 4186 to 4190

Score:22.3 bits(45), Expect:16, 
Method:, 
Identities:5/5(100%), Positives:5/5(100%), Gaps:0/5(0%)

Query  2     WFHAI  6
             WFHAI
Sbjct  4186  WFHAI  4190


>cytoplasmic dynein 1 heavy chain 1 [Homo sapiens]
Sequence ID: NP_001367.2 Length: 4646
>RecName: Full=Cytoplasmic dynein 1 heavy chain 1; AltName: Full=Cytoplasmic dynein heavy chain 1; AltName: Full=Dynein heavy chain, cytosolic [Homo sapiens]
Sequence ID: Q14204.5 Length: 4646
>Motor domains from human cytoplasmic dynein-1 in the phi-particle conformation [Homo sapiens]
Sequence ID: 5NUG_A Length: 4646
>Motor domains from human cytoplasmic dynein-1 in the phi-particle conformation [Homo sapiens]
Sequence ID: 5NUG_B Length: 4646
>dynein, cytoplasmic, heavy polypeptide 1 [Homo sapiens]
Sequence ID: AAT74625.1 Length: 4646
>dynein cytoplasmic 1 heavy chain 1 [Homo sapiens]
Sequence ID: KAI2572842.1 Length: 4646
>KIAA0325 protein [Homo sapiens]
Sequence ID: BAA20783.4 Length: 4646 
Range 1: 4185 to 4189

Score:22.3 bits(45), Expect:16, 
Method:, 
Identities:5/5(100%), Positives:5/5(100%), Gaps:0/5(0%)

Query  2     WFHAI  6
             WFHAI
Sbjct  4185  WFHAI  4189


>dynein, cytoplasmic 1, heavy chain 1, isoform CRA_a, partial [Homo sapiens]
Sequence ID: EAW81759.1 Length: 4583
Range 1: 4120 to 4124

Score:22.3 bits(45), Expect:16, 
Method:, 
Identities:5/5(100%), Positives:5/5(100%), Gaps:0/5(0%)

Query  2     WFHAI  6
             WFHAI
Sbjct  4120  WFHAI  4124


>dynein, cytoplasmic 1, heavy chain 1, isoform CRA_d [Homo sapiens]
Sequence ID: EAW81762.1 Length: 4241
Range 1: 4184 to 4188

Score:22.3 bits(45), Expect:16, 
Method:, 
Identities:5/5(100%), Positives:5/5(100%), Gaps:0/5(0%)

Query  2     WFHAI  6
             WFHAI
Sbjct  4184  WFHAI  4188


>dynein, cytoplasmic 1, heavy chain 1, isoform CRA_c [Homo sapiens]
Sequence ID: EAW81761.1 Length: 4236
Range 1: 4185 to 4189

Score:22.3 bits(45), Expect:16, 
Method:, 
Identities:5/5(100%), Positives:5/5(100%), Gaps:0/5(0%)

Query  2     WFHAI  6
             WFHAI
Sbjct  4185  WFHAI  4189


>dynein cytoplasmic 1 heavy chain 1, partial [Homo sapiens]
Sequence ID: KAI2572844.1 Length: 1942
Range 1: 1481 to 1485

Score:22.3 bits(45), Expect:16, 
Method:, 
Identities:5/5(100%), Positives:5/5(100%), Gaps:0/5(0%)

Query  2     WFHAI  6
             WFHAI
Sbjct  1481  WFHAI  1485


>DYNC1H1 protein, partial [Homo sapiens]
Sequence ID: AAH21297.2 Length: 989
Range 1: 528 to 532

Score:22.3 bits(45), Expect:16, 
Method:, 
Identities:5/5(100%), Positives:5/5(100%), Gaps:0/5(0%)

Query  2    WFHAI  6
            WFHAI
Sbjct  528  WFHAI  532


>ARHGAP15 [Homo sapiens]
Sequence ID: AAO34684.1 Length: 475
Range 1: 180 to 184

Score:22.3 bits(45), Expect:16, 
Method:, 
Identities:5/5(100%), Positives:5/5(100%), Gaps:0/5(0%)

Query  2    WFHAI  6
            WFHAI
Sbjct  180  WFHAI  184


>rho GTPase-activating protein 15 [Homo sapiens]
Sequence ID: NP_060930.3 Length: 475
>RecName: Full=Rho GTPase-activating protein 15; AltName: Full=ArhGAP15; AltName: Full=Rho-type GTPase-activating protein 15 [Homo sapiens]
Sequence ID: Q53QZ3.2 Length: 475
>Rho GTPase activating protein 15 [Homo sapiens]
Sequence ID: AAH38976.2 Length: 475
>Rho GTPase activating protein 15, isoform CRA_d [Homo sapiens]
Sequence ID: EAX11590.1 Length: 475
>Rho GTPase activating protein 15 [Homo sapiens]
Sequence ID: KAI2525201.1 Length: 475 
Range 1: 180 to 184

Score:22.3 bits(45), Expect:16, 
Method:, 
Identities:5/5(100%), Positives:5/5(100%), Gaps:0/5(0%)

Query  2    WFHAI  6
            WFHAI
Sbjct  180  WFHAI  184


>Rho GTPase activating protein 15 [Homo sapiens]
Sequence ID: AAH16701.1 Length: 475
Range 1: 180 to 184

Score:22.3 bits(45), Expect:16, 
Method:, 
Identities:5/5(100%), Positives:5/5(100%), Gaps:0/5(0%)

Query  2    WFHAI  6
            WFHAI
Sbjct  180  WFHAI  184


Query #4: S.2.pp2-Omicron21K-A67V-delH69-delV70 Query ID: lcl|Query_38175 Length: 6

Sequences producing significant alignments:
                                                                  Scientific      Common                     Max    Total Query   E   Per.   Acc.                        
Description                                                       Name            Name            Taxid      Score  Score cover Value Ident  Len        Accession        
Chain J, Spike glycoprotein [Homo sapiens]                        Homo sapiens    human           9606       25.7   25.7  100%  0.97  100.00 1274       7TLZ_J           
LOC644656 protein [Homo sapiens]                                  Homo sapiens    human           9606       22.7   22.7  83%   12    100.00 87         AAH04388.1       
hCG1991802 [Homo sapiens]                                         Homo sapiens    human           9606       22.7   22.7  83%   12    100.00 60         EAW68590.1       
Jumonji domain containing 6 [Homo sapiens]                        Homo sapiens    human           9606       21.8   21.8  100%  23    83.33  441        AAH47003.1       
bifunctional arginine demethylase and lysyl-hydroxylase JMJD6...  Homo sapiens    human           9606       21.8   21.8  100%  23    83.33  414        NP_001074930.1   
bifunctional arginine demethylase and lysyl-hydroxylase JMJD6...  Homo sapiens    human           9606       21.8   21.8  100%  23    83.33  414        ALP06202.1       
unnamed protein product [Homo sapiens]                            Homo sapiens    human           9606       21.8   21.8  100%  23    83.33  403        BAG51050.1       
bifunctional arginine demethylase and lysyl-hydroxylase JMJD6...  Homo sapiens    human           9606       21.8   21.8  100%  23    83.33  403        NP_055982.2      
jumonji domain containing 6, arginine demethylase and lysine...   Homo sapiens    human           9606       21.8   21.8  100%  23    83.33  395        KAI2585236.1     
phosphatidylserine receptor beta [Homo sapiens]                   Homo sapiens    human           9606       21.8   21.8  100%  23    83.33  372        BAC16755.1       


Alignments:

>Chain J, Spike glycoprotein [Homo sapiens]
Sequence ID: 7TLZ_J Length: 1274
Range 1: 63 to 68

Score:25.7 bits(53), Expect:0.97, 
Method:, 
Identities:6/6(100%), Positives:6/6(100%), Gaps:0/6(0%)

Query  1   TWFHVI  6
           TWFHVI
Sbjct  63  TWFHVI  68


>LOC644656 protein, partial [Homo sapiens]
Sequence ID: AAH04388.1 Length: 87
Range 1: 81 to 85

Score:22.7 bits(46), Expect:12, 
Method:, 
Identities:5/5(100%), Positives:5/5(100%), Gaps:0/5(0%)

Query  2   WFHVI  6
           WFHVI
Sbjct  81  WFHVI  85


>hCG1991802 [Homo sapiens]
Sequence ID: EAW68590.1 Length: 60
Range 1: 54 to 58

Score:22.7 bits(46), Expect:12, 
Method:, 
Identities:5/5(100%), Positives:5/5(100%), Gaps:0/5(0%)

Query  2   WFHVI  6
           WFHVI
Sbjct  54  WFHVI  58


>Jumonji domain containing 6, partial [Homo sapiens]
Sequence ID: AAH47003.1 Length: 441
Range 1: 272 to 277

Score:21.8 bits(44), Expect:23, 
Method:, 
Identities:5/6(83%), Positives:5/6(83%), Gaps:0/6(0%)

Query  1    TWFHVI  6
            TWF VI
Sbjct  272  TWFNVI  277


>bifunctional arginine demethylase and lysyl-hydroxylase JMJD6 isoform 1 [Homo sapiens]
Sequence ID: NP_001074930.1 Length: 414
>phosphatidylserine receptor, isoform CRA_f [Homo sapiens]
Sequence ID: EAW89434.1 Length: 414
>jumonji domain containing 6, arginine demethylase and lysine hydroxylase [Homo sapiens]
Sequence ID: KAI2585235.1 Length: 414 
Range 1: 234 to 239

Score:21.8 bits(44), Expect:23, 
Method:, 
Identities:5/6(83%), Positives:5/6(83%), Gaps:0/6(0%)

Query  1    TWFHVI  6
            TWF VI
Sbjct  234  TWFNVI  239


>bifunctional arginine demethylase and lysyl-hydroxylase JMJD6 [Homo sapiens]
Sequence ID: ALP06202.1 Length: 414
Range 1: 234 to 239

Score:21.8 bits(44), Expect:23, 
Method:, 
Identities:5/6(83%), Positives:5/6(83%), Gaps:0/6(0%)

Query  1    TWFHVI  6
            TWF VI
Sbjct  234  TWFNVI  239


>unnamed protein product [Homo sapiens]
Sequence ID: BAG51050.1 Length: 403
Range 1: 234 to 239

Score:21.8 bits(44), Expect:23, 
Method:, 
Identities:5/6(83%), Positives:5/6(83%), Gaps:0/6(0%)

Query  1    TWFHVI  6
            TWF VI
Sbjct  234  TWFNVI  239


>bifunctional arginine demethylase and lysyl-hydroxylase JMJD6 isoform 2 [Homo sapiens]
Sequence ID: NP_055982.2 Length: 403
>RecName: Full=Bifunctional arginine demethylase and lysyl-hydroxylase JMJD6; AltName: Full=Histone arginine demethylase JMJD6; AltName: Full=JmjC domain-containing protein 6; AltName: Full=Jumonji domain-containing protein 6; AltName: Full=Lysyl-hydroxylase JMJD6; AltName: Full=Peptide-lysine 5-dioxygenase JMJD6; AltName: Full=Phosphatidylserine receptor; Short=Protein PTDSR [Homo sapiens]
Sequence ID: Q6NYC1.1 Length: 403
>Jumonji domain containing 6 [Homo sapiens]
Sequence ID: AAH66654.1 Length: 403
>phosphatidylserine receptor, isoform CRA_c [Homo sapiens]
Sequence ID: EAW89431.1 Length: 403 
Range 1: 234 to 239

Score:21.8 bits(44), Expect:23, 
Method:, 
Identities:5/6(83%), Positives:5/6(83%), Gaps:0/6(0%)

Query  1    TWFHVI  6
            TWF VI
Sbjct  234  TWFNVI  239


>jumonji domain containing 6, arginine demethylase and lysine hydroxylase [Homo sapiens]
Sequence ID: KAI2585236.1 Length: 395
Range 1: 234 to 239

Score:21.8 bits(44), Expect:23, 
Method:, 
Identities:5/6(83%), Positives:5/6(83%), Gaps:0/6(0%)

Query  1    TWFHVI  6
            TWF VI
Sbjct  234  TWFNVI  239


>phosphatidylserine receptor beta [Homo sapiens]
Sequence ID: BAC16755.1 Length: 372
Range 1: 234 to 239

Score:21.8 bits(44), Expect:23, 
Method:, 
Identities:5/6(83%), Positives:5/6(83%), Gaps:0/6(0%)

Query  1    TWFHVI  6
            TWF VI
Sbjct  234  TWFNVI  239


Query #5: S.2.pp3.1-YP_009724390.1 Query ID: lcl|Query_38176 Length: 6

Sequences producing significant alignments:
                                                                  Scientific      Common                     Max    Total Query   E   Per.   Acc.                        
Description                                                       Name            Name            Taxid      Score  Score cover Value Ident  Len        Accession        
dynein, cytoplasmic 1, heavy chain 1, isoform CRA_f [Homo...      Homo sapiens    human           9606       22.3   22.3  83%   16    100.00 4649       EAW81764.1       
cytoplasmic dynein 1 heavy chain 1 [Homo sapiens]                 Homo sapiens    human           9606       22.3   22.3  83%   16    100.00 4646       NP_001367.2      
dynein, cytoplasmic 1, heavy chain 1, isoform CRA_a [Homo...      Homo sapiens    human           9606       22.3   22.3  83%   16    100.00 4583       EAW81759.1       
dynein, cytoplasmic 1, heavy chain 1, isoform CRA_d [Homo...      Homo sapiens    human           9606       22.3   22.3  83%   16    100.00 4241       EAW81762.1       
dynein, cytoplasmic 1, heavy chain 1, isoform CRA_c [Homo...      Homo sapiens    human           9606       22.3   22.3  83%   16    100.00 4236       EAW81761.1       
dynein cytoplasmic 1 heavy chain 1 [Homo sapiens]                 Homo sapiens    human           9606       22.3   22.3  83%   16    100.00 1942       KAI2572844.1     
DYNC1H1 protein [Homo sapiens]                                    Homo sapiens    human           9606       22.3   22.3  83%   16    100.00 989        AAH21297.2       
ARHGAP15 [Homo sapiens]                                           Homo sapiens    human           9606       22.3   22.3  83%   16    100.00 475        AAO34684.1       
rho GTPase-activating protein 15 [Homo sapiens]                   Homo sapiens    human           9606       22.3   22.3  83%   16    100.00 475        NP_060930.3      
Rho GTPase activating protein 15 [Homo sapiens]                   Homo sapiens    human           9606       22.3   22.3  83%   16    100.00 475        AAH16701.1       


Alignments:

>dynein, cytoplasmic 1, heavy chain 1, isoform CRA_f [Homo sapiens]
Sequence ID: EAW81764.1 Length: 4649
Range 1: 4186 to 4190

Score:22.3 bits(45), Expect:16, 
Method:, 
Identities:5/5(100%), Positives:5/5(100%), Gaps:0/5(0%)

Query  1     WFHAI  5
             WFHAI
Sbjct  4186  WFHAI  4190


>cytoplasmic dynein 1 heavy chain 1 [Homo sapiens]
Sequence ID: NP_001367.2 Length: 4646
>RecName: Full=Cytoplasmic dynein 1 heavy chain 1; AltName: Full=Cytoplasmic dynein heavy chain 1; AltName: Full=Dynein heavy chain, cytosolic [Homo sapiens]
Sequence ID: Q14204.5 Length: 4646
>Motor domains from human cytoplasmic dynein-1 in the phi-particle conformation [Homo sapiens]
Sequence ID: 5NUG_A Length: 4646
>Motor domains from human cytoplasmic dynein-1 in the phi-particle conformation [Homo sapiens]
Sequence ID: 5NUG_B Length: 4646
>dynein, cytoplasmic, heavy polypeptide 1 [Homo sapiens]
Sequence ID: AAT74625.1 Length: 4646
>dynein cytoplasmic 1 heavy chain 1 [Homo sapiens]
Sequence ID: KAI2572842.1 Length: 4646
>KIAA0325 protein [Homo sapiens]
Sequence ID: BAA20783.4 Length: 4646 
Range 1: 4185 to 4189

Score:22.3 bits(45), Expect:16, 
Method:, 
Identities:5/5(100%), Positives:5/5(100%), Gaps:0/5(0%)

Query  1     WFHAI  5
             WFHAI
Sbjct  4185  WFHAI  4189


>dynein, cytoplasmic 1, heavy chain 1, isoform CRA_a, partial [Homo sapiens]
Sequence ID: EAW81759.1 Length: 4583
Range 1: 4120 to 4124

Score:22.3 bits(45), Expect:16, 
Method:, 
Identities:5/5(100%), Positives:5/5(100%), Gaps:0/5(0%)

Query  1     WFHAI  5
             WFHAI
Sbjct  4120  WFHAI  4124


>dynein, cytoplasmic 1, heavy chain 1, isoform CRA_d [Homo sapiens]
Sequence ID: EAW81762.1 Length: 4241
Range 1: 4184 to 4188

Score:22.3 bits(45), Expect:16, 
Method:, 
Identities:5/5(100%), Positives:5/5(100%), Gaps:0/5(0%)

Query  1     WFHAI  5
             WFHAI
Sbjct  4184  WFHAI  4188


>dynein, cytoplasmic 1, heavy chain 1, isoform CRA_c [Homo sapiens]
Sequence ID: EAW81761.1 Length: 4236
Range 1: 4185 to 4189

Score:22.3 bits(45), Expect:16, 
Method:, 
Identities:5/5(100%), Positives:5/5(100%), Gaps:0/5(0%)

Query  1     WFHAI  5
             WFHAI
Sbjct  4185  WFHAI  4189


>dynein cytoplasmic 1 heavy chain 1, partial [Homo sapiens]
Sequence ID: KAI2572844.1 Length: 1942
Range 1: 1481 to 1485

Score:22.3 bits(45), Expect:16, 
Method:, 
Identities:5/5(100%), Positives:5/5(100%), Gaps:0/5(0%)

Query  1     WFHAI  5
             WFHAI
Sbjct  1481  WFHAI  1485


>DYNC1H1 protein, partial [Homo sapiens]
Sequence ID: AAH21297.2 Length: 989
Range 1: 528 to 532

Score:22.3 bits(45), Expect:16, 
Method:, 
Identities:5/5(100%), Positives:5/5(100%), Gaps:0/5(0%)

Query  1    WFHAI  5
            WFHAI
Sbjct  528  WFHAI  532


>ARHGAP15 [Homo sapiens]
Sequence ID: AAO34684.1 Length: 475
Range 1: 180 to 184

Score:22.3 bits(45), Expect:16, 
Method:, 
Identities:5/5(100%), Positives:5/5(100%), Gaps:0/5(0%)

Query  1    WFHAI  5
            WFHAI
Sbjct  180  WFHAI  184


>rho GTPase-activating protein 15 [Homo sapiens]
Sequence ID: NP_060930.3 Length: 475
>RecName: Full=Rho GTPase-activating protein 15; AltName: Full=ArhGAP15; AltName: Full=Rho-type GTPase-activating protein 15 [Homo sapiens]
Sequence ID: Q53QZ3.2 Length: 475
>Rho GTPase activating protein 15 [Homo sapiens]
Sequence ID: AAH38976.2 Length: 475
>Rho GTPase activating protein 15, isoform CRA_d [Homo sapiens]
Sequence ID: EAX11590.1 Length: 475
>Rho GTPase activating protein 15 [Homo sapiens]
Sequence ID: KAI2525201.1 Length: 475 
Range 1: 180 to 184

Score:22.3 bits(45), Expect:16, 
Method:, 
Identities:5/5(100%), Positives:5/5(100%), Gaps:0/5(0%)

Query  1    WFHAI  5
            WFHAI
Sbjct  180  WFHAI  184


>Rho GTPase activating protein 15 [Homo sapiens]
Sequence ID: AAH16701.1 Length: 475
Range 1: 180 to 184

Score:22.3 bits(45), Expect:16, 
Method:, 
Identities:5/5(100%), Positives:5/5(100%), Gaps:0/5(0%)

Query  1    WFHAI  5
            WFHAI
Sbjct  180  WFHAI  184


Query #6: S.2.pp3.2-YP_009724390.1 Query ID: lcl|Query_38177 Length: 6

No significant similarity found.


Query #7: S.2.pp3.3-YP_009724390.1 Query ID: lcl|Query_38178 Length: 6

No significant similarity found.


Query #8: S.2.pp3-Omicron21K-A67V-delH69-delV70 Query ID: lcl|Query_38179 Length: 6

Sequences producing significant alignments:
                                                                  Scientific      Common                     Max    Total Query   E   Per.   Acc.                        
Description                                                       Name            Name            Taxid      Score  Score cover Value Ident  Len        Accession        
Chain J, Spike glycoprotein [Homo sapiens]                        Homo sapiens    human           9606       25.2   25.2  100%  1.4   100.00 1274       7TLZ_J           
LOC644656 protein [Homo sapiens]                                  Homo sapiens    human           9606       22.7   22.7  83%   12    100.00 87         AAH04388.1       
hCG1991802 [Homo sapiens]                                         Homo sapiens    human           9606       22.7   22.7  83%   12    100.00 60         EAW68590.1       
immunoglobulin heavy chain junction region [Homo sapiens]         Homo sapiens    human           9606       21.4   21.4  100%  33    83.33  19         MON06149.1       


Alignments:

>Chain J, Spike glycoprotein [Homo sapiens]
Sequence ID: 7TLZ_J Length: 1274
Range 1: 64 to 69

Score:25.2 bits(52), Expect:1.4, 
Method:, 
Identities:6/6(100%), Positives:6/6(100%), Gaps:0/6(0%)

Query  1   WFHVIS  6
           WFHVIS
Sbjct  64  WFHVIS  69


>LOC644656 protein, partial [Homo sapiens]
Sequence ID: AAH04388.1 Length: 87
Range 1: 81 to 85

Score:22.7 bits(46), Expect:12, 
Method:, 
Identities:5/5(100%), Positives:5/5(100%), Gaps:0/5(0%)

Query  1   WFHVI  5
           WFHVI
Sbjct  81  WFHVI  85


>hCG1991802 [Homo sapiens]
Sequence ID: EAW68590.1 Length: 60
Range 1: 54 to 58

Score:22.7 bits(46), Expect:12, 
Method:, 
Identities:5/5(100%), Positives:5/5(100%), Gaps:0/5(0%)

Query  1   WFHVI  5
           WFHVI
Sbjct  54  WFHVI  58


>immunoglobulin heavy chain junction region [Homo sapiens]
Sequence ID: MON06149.1 Length: 19
>immunoglobulin heavy chain junction region [Homo sapiens]
Sequence ID: MON08261.1 Length: 19 
Range 1: 7 to 12

Score:21.4 bits(43), Expect:33, 
Method:, 
Identities:5/6(83%), Positives:5/6(83%), Gaps:0/6(0%)

Query  1   WFHVIS  6
           WFHV S
Sbjct  7   WFHVLS  12


Query #9: S.2.pp4.1-YP_009724390.1 Query ID: lcl|Query_38180 Length: 6

No significant similarity found.


Query #10: S.2.pp4.2-YP_009724390.1 Query ID: lcl|Query_38181 Length: 6

No significant similarity found.


Query #11: S.2.pp4.3-YP_009724390.1 Query ID: lcl|Query_38182 Length: 6

No significant similarity found.


Query #12: S.2.pp4-Omicron21K-A67V-delH69-delV70 Query ID: lcl|Query_38183 Length: 6

Sequences producing significant alignments:
                                                                  Scientific      Common                     Max    Total Query   E   Per.   Acc.                        
Description                                                       Name            Name            Taxid      Score  Score cover Value Ident  Len        Accession        
Chain J, Spike glycoprotein [Homo sapiens]                        Homo sapiens    human           9606       22.3   22.3  100%  16    100.00 1274       7TLZ_J           


Alignments:

>Chain J, Spike glycoprotein [Homo sapiens]
Sequence ID: 7TLZ_J Length: 1274
Range 1: 65 to 70

Score:22.3 bits(45), Expect:16, 
Method:, 
Identities:6/6(100%), Positives:6/6(100%), Gaps:0/6(0%)

Query  1   FHVISG  6
           FHVISG
Sbjct  65  FHVISG  70


Query #13: S.2.pp5.1-YP_009724390.1 Query ID: lcl|Query_38184 Length: 6

No significant similarity found.


Query #14: S.2.pp5.2-YP_009724390.1 Query ID: lcl|Query_38185 Length: 6

No significant similarity found.


Query #15: S.2.pp5.3-YP_009724390.1 Query ID: lcl|Query_38186 Length: 6

Sequences producing significant alignments:
                                                                  Scientific      Common                     Max    Total Query   E   Per.   Acc.                        
Description                                                       Name            Name            Taxid      Score  Score cover Value Ident  Len        Accession        
HUS1 checkpoint homolog b (S. pombe) [Homo sapiens]               Homo sapiens    human           9606       21.4   21.4  100%  32    100.00 278        AAI01698.1       
checkpoint protein HUS1B [Homo sapiens]                           Homo sapiens    human           9606       21.4   21.4  100%  32    100.00 278        NP_683762.2      


Alignments:

>HUS1 checkpoint homolog b (S. pombe) [Homo sapiens]
Sequence ID: AAI01698.1 Length: 278
>HUS1 checkpoint protein B [Homo sapiens]
Sequence ID: AAI01700.1 Length: 278
>HUS1B [Homo sapiens]
Sequence ID: AAM28904.1 Length: 278 
Range 1: 17 to 22

Score:21.4 bits(43), Expect:32, 
Method:, 
Identities:6/6(100%), Positives:6/6(100%), Gaps:0/6(0%)

Query  1   IHVSGT  6
           IHVSGT
Sbjct  17  IHVSGT  22


>checkpoint protein HUS1B [Homo sapiens]
Sequence ID: NP_683762.2 Length: 278
>RecName: Full=Checkpoint protein HUS1B; Short=hHUS1B [Homo sapiens]
Sequence ID: Q8NHY5.2 Length: 278 
Range 1: 17 to 22

Score:21.4 bits(43), Expect:32, 
Method:, 
Identities:6/6(100%), Positives:6/6(100%), Gaps:0/6(0%)

Query  1   IHVSGT  6
           IHVSGT
Sbjct  17  IHVSGT  22


Query #16: S.2.pp5-Omicron21K-A67V-delH69-delV70 Query ID: lcl|Query_38187 Length: 6

Sequences producing significant alignments:
                                                                  Scientific      Common                     Max    Total Query   E   Per.   Acc.                        
Description                                                       Name            Name            Taxid      Score  Score cover Value Ident  Len        Accession        
Chain J, Spike glycoprotein [Homo sapiens]                        Homo sapiens    human           9606       21.4   21.4  100%  32    100.00 1274       7TLZ_J           


Alignments:

>Chain J, Spike glycoprotein [Homo sapiens]
Sequence ID: 7TLZ_J Length: 1274
Range 1: 66 to 71

Score:21.4 bits(43), Expect:32, 
Method:, 
Identities:6/6(100%), Positives:6/6(100%), Gaps:0/6(0%)

Query  1   HVISGT  6
           HVISGT
Sbjct  66  HVISGT  71


Query #17: 2S.2.pp1-YP_009724390.1 Query ID: lcl|Query_38188 Length: 6

Sequences producing significant alignments:
                                                                  Scientific      Common                     Max    Total Query   E   Per.   Acc.                        
Description                                                       Name            Name            Taxid      Score  Score cover Value Ident  Len        Accession        
dynein, cytoplasmic 1, heavy chain 1, isoform CRA_f [Homo...      Homo sapiens    human           9606       22.3   22.3  83%   16    100.00 4649       EAW81764.1       
cytoplasmic dynein 1 heavy chain 1 [Homo sapiens]                 Homo sapiens    human           9606       22.3   22.3  83%   16    100.00 4646       NP_001367.2      
dynein, cytoplasmic 1, heavy chain 1, isoform CRA_a [Homo...      Homo sapiens    human           9606       22.3   22.3  83%   16    100.00 4583       EAW81759.1       
dynein, cytoplasmic 1, heavy chain 1, isoform CRA_d [Homo...      Homo sapiens    human           9606       22.3   22.3  83%   16    100.00 4241       EAW81762.1       
dynein, cytoplasmic 1, heavy chain 1, isoform CRA_c [Homo...      Homo sapiens    human           9606       22.3   22.3  83%   16    100.00 4236       EAW81761.1       
dynein cytoplasmic 1 heavy chain 1 [Homo sapiens]                 Homo sapiens    human           9606       22.3   22.3  83%   16    100.00 1942       KAI2572844.1     
DYNC1H1 protein [Homo sapiens]                                    Homo sapiens    human           9606       22.3   22.3  83%   16    100.00 989        AAH21297.2       
ARHGAP15 [Homo sapiens]                                           Homo sapiens    human           9606       22.3   22.3  83%   16    100.00 475        AAO34684.1       
rho GTPase-activating protein 15 [Homo sapiens]                   Homo sapiens    human           9606       22.3   22.3  83%   16    100.00 475        NP_060930.3      
Rho GTPase activating protein 15 [Homo sapiens]                   Homo sapiens    human           9606       22.3   22.3  83%   16    100.00 475        AAH16701.1       


Alignments:

>dynein, cytoplasmic 1, heavy chain 1, isoform CRA_f [Homo sapiens]
Sequence ID: EAW81764.1 Length: 4649
Range 1: 4186 to 4190

Score:22.3 bits(45), Expect:16, 
Method:, 
Identities:5/5(100%), Positives:5/5(100%), Gaps:0/5(0%)

Query  2     WFHAI  6
             WFHAI
Sbjct  4186  WFHAI  4190


>cytoplasmic dynein 1 heavy chain 1 [Homo sapiens]
Sequence ID: NP_001367.2 Length: 4646
>RecName: Full=Cytoplasmic dynein 1 heavy chain 1; AltName: Full=Cytoplasmic dynein heavy chain 1; AltName: Full=Dynein heavy chain, cytosolic [Homo sapiens]
Sequence ID: Q14204.5 Length: 4646
>Motor domains from human cytoplasmic dynein-1 in the phi-particle conformation [Homo sapiens]
Sequence ID: 5NUG_A Length: 4646
>Motor domains from human cytoplasmic dynein-1 in the phi-particle conformation [Homo sapiens]
Sequence ID: 5NUG_B Length: 4646
>dynein, cytoplasmic, heavy polypeptide 1 [Homo sapiens]
Sequence ID: AAT74625.1 Length: 4646
>dynein cytoplasmic 1 heavy chain 1 [Homo sapiens]
Sequence ID: KAI2572842.1 Length: 4646
>KIAA0325 protein [Homo sapiens]
Sequence ID: BAA20783.4 Length: 4646 
Range 1: 4185 to 4189

Score:22.3 bits(45), Expect:16, 
Method:, 
Identities:5/5(100%), Positives:5/5(100%), Gaps:0/5(0%)

Query  2     WFHAI  6
             WFHAI
Sbjct  4185  WFHAI  4189


>dynein, cytoplasmic 1, heavy chain 1, isoform CRA_a, partial [Homo sapiens]
Sequence ID: EAW81759.1 Length: 4583
Range 1: 4120 to 4124

Score:22.3 bits(45), Expect:16, 
Method:, 
Identities:5/5(100%), Positives:5/5(100%), Gaps:0/5(0%)

Query  2     WFHAI  6
             WFHAI
Sbjct  4120  WFHAI  4124


>dynein, cytoplasmic 1, heavy chain 1, isoform CRA_d [Homo sapiens]
Sequence ID: EAW81762.1 Length: 4241
Range 1: 4184 to 4188

Score:22.3 bits(45), Expect:16, 
Method:, 
Identities:5/5(100%), Positives:5/5(100%), Gaps:0/5(0%)

Query  2     WFHAI  6
             WFHAI
Sbjct  4184  WFHAI  4188


>dynein, cytoplasmic 1, heavy chain 1, isoform CRA_c [Homo sapiens]
Sequence ID: EAW81761.1 Length: 4236
Range 1: 4185 to 4189

Score:22.3 bits(45), Expect:16, 
Method:, 
Identities:5/5(100%), Positives:5/5(100%), Gaps:0/5(0%)

Query  2     WFHAI  6
             WFHAI
Sbjct  4185  WFHAI  4189


>dynein cytoplasmic 1 heavy chain 1, partial [Homo sapiens]
Sequence ID: KAI2572844.1 Length: 1942
Range 1: 1481 to 1485

Score:22.3 bits(45), Expect:16, 
Method:, 
Identities:5/5(100%), Positives:5/5(100%), Gaps:0/5(0%)

Query  2     WFHAI  6
             WFHAI
Sbjct  1481  WFHAI  1485


>DYNC1H1 protein, partial [Homo sapiens]
Sequence ID: AAH21297.2 Length: 989
Range 1: 528 to 532

Score:22.3 bits(45), Expect:16, 
Method:, 
Identities:5/5(100%), Positives:5/5(100%), Gaps:0/5(0%)

Query  2    WFHAI  6
            WFHAI
Sbjct  528  WFHAI  532


>ARHGAP15 [Homo sapiens]
Sequence ID: AAO34684.1 Length: 475
Range 1: 180 to 184

Score:22.3 bits(45), Expect:16, 
Method:, 
Identities:5/5(100%), Positives:5/5(100%), Gaps:0/5(0%)

Query  2    WFHAI  6
            WFHAI
Sbjct  180  WFHAI  184


>rho GTPase-activating protein 15 [Homo sapiens]
Sequence ID: NP_060930.3 Length: 475
>RecName: Full=Rho GTPase-activating protein 15; AltName: Full=ArhGAP15; AltName: Full=Rho-type GTPase-activating protein 15 [Homo sapiens]
Sequence ID: Q53QZ3.2 Length: 475
>Rho GTPase activating protein 15 [Homo sapiens]
Sequence ID: AAH38976.2 Length: 475
>Rho GTPase activating protein 15, isoform CRA_d [Homo sapiens]
Sequence ID: EAX11590.1 Length: 475
>Rho GTPase activating protein 15 [Homo sapiens]
Sequence ID: KAI2525201.1 Length: 475 
Range 1: 180 to 184

Score:22.3 bits(45), Expect:16, 
Method:, 
Identities:5/5(100%), Positives:5/5(100%), Gaps:0/5(0%)

Query  2    WFHAI  6
            WFHAI
Sbjct  180  WFHAI  184


>Rho GTPase activating protein 15 [Homo sapiens]
Sequence ID: AAH16701.1 Length: 475
Range 1: 180 to 184

Score:22.3 bits(45), Expect:16, 
Method:, 
Identities:5/5(100%), Positives:5/5(100%), Gaps:0/5(0%)

Query  2    WFHAI  6
            WFHAI
Sbjct  180  WFHAI  184


Query #18: 2S.2.pp1-Omicron21K-A67V-delH69-delV70 Query ID: lcl|Query_38189 Length: 6

Sequences producing significant alignments:
                                                                  Scientific      Common                     Max    Total Query   E   Per.   Acc.                        
Description                                                       Name            Name            Taxid      Score  Score cover Value Ident  Len        Accession        
Chain J, Spike glycoprotein [Homo sapiens]                        Homo sapiens    human           9606       25.7   25.7  100%  0.97  100.00 1274       7TLZ_J           
LOC644656 protein [Homo sapiens]                                  Homo sapiens    human           9606       22.7   22.7  83%   12    100.00 87         AAH04388.1       
hCG1991802 [Homo sapiens]                                         Homo sapiens    human           9606       22.7   22.7  83%   12    100.00 60         EAW68590.1       
Jumonji domain containing 6 [Homo sapiens]                        Homo sapiens    human           9606       21.8   21.8  100%  23    83.33  441        AAH47003.1       
bifunctional arginine demethylase and lysyl-hydroxylase JMJD6...  Homo sapiens    human           9606       21.8   21.8  100%  23    83.33  414        NP_001074930.1   
bifunctional arginine demethylase and lysyl-hydroxylase JMJD6...  Homo sapiens    human           9606       21.8   21.8  100%  23    83.33  414        ALP06202.1       
unnamed protein product [Homo sapiens]                            Homo sapiens    human           9606       21.8   21.8  100%  23    83.33  403        BAG51050.1       
bifunctional arginine demethylase and lysyl-hydroxylase JMJD6...  Homo sapiens    human           9606       21.8   21.8  100%  23    83.33  403        NP_055982.2      
jumonji domain containing 6, arginine demethylase and lysine...   Homo sapiens    human           9606       21.8   21.8  100%  23    83.33  395        KAI2585236.1     
phosphatidylserine receptor beta [Homo sapiens]                   Homo sapiens    human           9606       21.8   21.8  100%  23    83.33  372        BAC16755.1       


Alignments:

>Chain J, Spike glycoprotein [Homo sapiens]
Sequence ID: 7TLZ_J Length: 1274
Range 1: 63 to 68

Score:25.7 bits(53), Expect:0.97, 
Method:, 
Identities:6/6(100%), Positives:6/6(100%), Gaps:0/6(0%)

Query  1   TWFHVI  6
           TWFHVI
Sbjct  63  TWFHVI  68


>LOC644656 protein, partial [Homo sapiens]
Sequence ID: AAH04388.1 Length: 87
Range 1: 81 to 85

Score:22.7 bits(46), Expect:12, 
Method:, 
Identities:5/5(100%), Positives:5/5(100%), Gaps:0/5(0%)

Query  2   WFHVI  6
           WFHVI
Sbjct  81  WFHVI  85


>hCG1991802 [Homo sapiens]
Sequence ID: EAW68590.1 Length: 60
Range 1: 54 to 58

Score:22.7 bits(46), Expect:12, 
Method:, 
Identities:5/5(100%), Positives:5/5(100%), Gaps:0/5(0%)

Query  2   WFHVI  6
           WFHVI
Sbjct  54  WFHVI  58


>Jumonji domain containing 6, partial [Homo sapiens]
Sequence ID: AAH47003.1 Length: 441
Range 1: 272 to 277

Score:21.8 bits(44), Expect:23, 
Method:, 
Identities:5/6(83%), Positives:5/6(83%), Gaps:0/6(0%)

Query  1    TWFHVI  6
            TWF VI
Sbjct  272  TWFNVI  277


>bifunctional arginine demethylase and lysyl-hydroxylase JMJD6 isoform 1 [Homo sapiens]
Sequence ID: NP_001074930.1 Length: 414
>phosphatidylserine receptor, isoform CRA_f [Homo sapiens]
Sequence ID: EAW89434.1 Length: 414
>jumonji domain containing 6, arginine demethylase and lysine hydroxylase [Homo sapiens]
Sequence ID: KAI2585235.1 Length: 414 
Range 1: 234 to 239

Score:21.8 bits(44), Expect:23, 
Method:, 
Identities:5/6(83%), Positives:5/6(83%), Gaps:0/6(0%)

Query  1    TWFHVI  6
            TWF VI
Sbjct  234  TWFNVI  239


>bifunctional arginine demethylase and lysyl-hydroxylase JMJD6 [Homo sapiens]
Sequence ID: ALP06202.1 Length: 414
Range 1: 234 to 239

Score:21.8 bits(44), Expect:23, 
Method:, 
Identities:5/6(83%), Positives:5/6(83%), Gaps:0/6(0%)

Query  1    TWFHVI  6
            TWF VI
Sbjct  234  TWFNVI  239


>unnamed protein product [Homo sapiens]
Sequence ID: BAG51050.1 Length: 403
Range 1: 234 to 239

Score:21.8 bits(44), Expect:23, 
Method:, 
Identities:5/6(83%), Positives:5/6(83%), Gaps:0/6(0%)

Query  1    TWFHVI  6
            TWF VI
Sbjct  234  TWFNVI  239


>bifunctional arginine demethylase and lysyl-hydroxylase JMJD6 isoform 2 [Homo sapiens]
Sequence ID: NP_055982.2 Length: 403
>RecName: Full=Bifunctional arginine demethylase and lysyl-hydroxylase JMJD6; AltName: Full=Histone arginine demethylase JMJD6; AltName: Full=JmjC domain-containing protein 6; AltName: Full=Jumonji domain-containing protein 6; AltName: Full=Lysyl-hydroxylase JMJD6; AltName: Full=Peptide-lysine 5-dioxygenase JMJD6; AltName: Full=Phosphatidylserine receptor; Short=Protein PTDSR [Homo sapiens]
Sequence ID: Q6NYC1.1 Length: 403
>Jumonji domain containing 6 [Homo sapiens]
Sequence ID: AAH66654.1 Length: 403
>phosphatidylserine receptor, isoform CRA_c [Homo sapiens]
Sequence ID: EAW89431.1 Length: 403 
Range 1: 234 to 239

Score:21.8 bits(44), Expect:23, 
Method:, 
Identities:5/6(83%), Positives:5/6(83%), Gaps:0/6(0%)

Query  1    TWFHVI  6
            TWF VI
Sbjct  234  TWFNVI  239


>jumonji domain containing 6, arginine demethylase and lysine hydroxylase [Homo sapiens]
Sequence ID: KAI2585236.1 Length: 395
Range 1: 234 to 239

Score:21.8 bits(44), Expect:23, 
Method:, 
Identities:5/6(83%), Positives:5/6(83%), Gaps:0/6(0%)

Query  1    TWFHVI  6
            TWF VI
Sbjct  234  TWFNVI  239


>phosphatidylserine receptor beta [Homo sapiens]
Sequence ID: BAC16755.1 Length: 372
Range 1: 234 to 239

Score:21.8 bits(44), Expect:23, 
Method:, 
Identities:5/6(83%), Positives:5/6(83%), Gaps:0/6(0%)

Query  1    TWFHVI  6
            TWF VI
Sbjct  234  TWFNVI  239


Query #19: 2S.2.pp2.1-YP_009724390.1 Query ID: lcl|Query_38190 Length: 6

Sequences producing significant alignments:
                                                                  Scientific      Common                     Max    Total Query   E   Per.   Acc.                        
Description                                                       Name            Name            Taxid      Score  Score cover Value Ident  Len        Accession        
dynein, cytoplasmic 1, heavy chain 1, isoform CRA_f [Homo...      Homo sapiens    human           9606       22.3   22.3  83%   16    100.00 4649       EAW81764.1       
cytoplasmic dynein 1 heavy chain 1 [Homo sapiens]                 Homo sapiens    human           9606       22.3   22.3  83%   16    100.00 4646       NP_001367.2      
dynein, cytoplasmic 1, heavy chain 1, isoform CRA_a [Homo...      Homo sapiens    human           9606       22.3   22.3  83%   16    100.00 4583       EAW81759.1       
dynein, cytoplasmic 1, heavy chain 1, isoform CRA_d [Homo...      Homo sapiens    human           9606       22.3   22.3  83%   16    100.00 4241       EAW81762.1       
dynein, cytoplasmic 1, heavy chain 1, isoform CRA_c [Homo...      Homo sapiens    human           9606       22.3   22.3  83%   16    100.00 4236       EAW81761.1       
dynein cytoplasmic 1 heavy chain 1 [Homo sapiens]                 Homo sapiens    human           9606       22.3   22.3  83%   16    100.00 1942       KAI2572844.1     
DYNC1H1 protein [Homo sapiens]                                    Homo sapiens    human           9606       22.3   22.3  83%   16    100.00 989        AAH21297.2       
ARHGAP15 [Homo sapiens]                                           Homo sapiens    human           9606       22.3   22.3  83%   16    100.00 475        AAO34684.1       
rho GTPase-activating protein 15 [Homo sapiens]                   Homo sapiens    human           9606       22.3   22.3  83%   16    100.00 475        NP_060930.3      
Rho GTPase activating protein 15 [Homo sapiens]                   Homo sapiens    human           9606       22.3   22.3  83%   16    100.00 475        AAH16701.1       


Alignments:

>dynein, cytoplasmic 1, heavy chain 1, isoform CRA_f [Homo sapiens]
Sequence ID: EAW81764.1 Length: 4649
Range 1: 4186 to 4190

Score:22.3 bits(45), Expect:16, 
Method:, 
Identities:5/5(100%), Positives:5/5(100%), Gaps:0/5(0%)

Query  1     WFHAI  5
             WFHAI
Sbjct  4186  WFHAI  4190


>cytoplasmic dynein 1 heavy chain 1 [Homo sapiens]
Sequence ID: NP_001367.2 Length: 4646
>RecName: Full=Cytoplasmic dynein 1 heavy chain 1; AltName: Full=Cytoplasmic dynein heavy chain 1; AltName: Full=Dynein heavy chain, cytosolic [Homo sapiens]
Sequence ID: Q14204.5 Length: 4646
>Motor domains from human cytoplasmic dynein-1 in the phi-particle conformation [Homo sapiens]
Sequence ID: 5NUG_A Length: 4646
>Motor domains from human cytoplasmic dynein-1 in the phi-particle conformation [Homo sapiens]
Sequence ID: 5NUG_B Length: 4646
>dynein, cytoplasmic, heavy polypeptide 1 [Homo sapiens]
Sequence ID: AAT74625.1 Length: 4646
>dynein cytoplasmic 1 heavy chain 1 [Homo sapiens]
Sequence ID: KAI2572842.1 Length: 4646
>KIAA0325 protein [Homo sapiens]
Sequence ID: BAA20783.4 Length: 4646 
Range 1: 4185 to 4189

Score:22.3 bits(45), Expect:16, 
Method:, 
Identities:5/5(100%), Positives:5/5(100%), Gaps:0/5(0%)

Query  1     WFHAI  5
             WFHAI
Sbjct  4185  WFHAI  4189


>dynein, cytoplasmic 1, heavy chain 1, isoform CRA_a, partial [Homo sapiens]
Sequence ID: EAW81759.1 Length: 4583
Range 1: 4120 to 4124

Score:22.3 bits(45), Expect:16, 
Method:, 
Identities:5/5(100%), Positives:5/5(100%), Gaps:0/5(0%)

Query  1     WFHAI  5
             WFHAI
Sbjct  4120  WFHAI  4124


>dynein, cytoplasmic 1, heavy chain 1, isoform CRA_d [Homo sapiens]
Sequence ID: EAW81762.1 Length: 4241
Range 1: 4184 to 4188

Score:22.3 bits(45), Expect:16, 
Method:, 
Identities:5/5(100%), Positives:5/5(100%), Gaps:0/5(0%)

Query  1     WFHAI  5
             WFHAI
Sbjct  4184  WFHAI  4188


>dynein, cytoplasmic 1, heavy chain 1, isoform CRA_c [Homo sapiens]
Sequence ID: EAW81761.1 Length: 4236
Range 1: 4185 to 4189

Score:22.3 bits(45), Expect:16, 
Method:, 
Identities:5/5(100%), Positives:5/5(100%), Gaps:0/5(0%)

Query  1     WFHAI  5
             WFHAI
Sbjct  4185  WFHAI  4189


>dynein cytoplasmic 1 heavy chain 1, partial [Homo sapiens]
Sequence ID: KAI2572844.1 Length: 1942
Range 1: 1481 to 1485

Score:22.3 bits(45), Expect:16, 
Method:, 
Identities:5/5(100%), Positives:5/5(100%), Gaps:0/5(0%)

Query  1     WFHAI  5
             WFHAI
Sbjct  1481  WFHAI  1485


>DYNC1H1 protein, partial [Homo sapiens]
Sequence ID: AAH21297.2 Length: 989
Range 1: 528 to 532

Score:22.3 bits(45), Expect:16, 
Method:, 
Identities:5/5(100%), Positives:5/5(100%), Gaps:0/5(0%)

Query  1    WFHAI  5
            WFHAI
Sbjct  528  WFHAI  532


>ARHGAP15 [Homo sapiens]
Sequence ID: AAO34684.1 Length: 475
Range 1: 180 to 184

Score:22.3 bits(45), Expect:16, 
Method:, 
Identities:5/5(100%), Positives:5/5(100%), Gaps:0/5(0%)

Query  1    WFHAI  5
            WFHAI
Sbjct  180  WFHAI  184


>rho GTPase-activating protein 15 [Homo sapiens]
Sequence ID: NP_060930.3 Length: 475
>RecName: Full=Rho GTPase-activating protein 15; AltName: Full=ArhGAP15; AltName: Full=Rho-type GTPase-activating protein 15 [Homo sapiens]
Sequence ID: Q53QZ3.2 Length: 475
>Rho GTPase activating protein 15 [Homo sapiens]
Sequence ID: AAH38976.2 Length: 475
>Rho GTPase activating protein 15, isoform CRA_d [Homo sapiens]
Sequence ID: EAX11590.1 Length: 475
>Rho GTPase activating protein 15 [Homo sapiens]
Sequence ID: KAI2525201.1 Length: 475 
Range 1: 180 to 184

Score:22.3 bits(45), Expect:16, 
Method:, 
Identities:5/5(100%), Positives:5/5(100%), Gaps:0/5(0%)

Query  1    WFHAI  5
            WFHAI
Sbjct  180  WFHAI  184


>Rho GTPase activating protein 15 [Homo sapiens]
Sequence ID: AAH16701.1 Length: 475
Range 1: 180 to 184

Score:22.3 bits(45), Expect:16, 
Method:, 
Identities:5/5(100%), Positives:5/5(100%), Gaps:0/5(0%)

Query  1    WFHAI  5
            WFHAI
Sbjct  180  WFHAI  184


Query #20: 2S.2.pp2.2-YP_009724390.1 Query ID: lcl|Query_38191 Length: 6

No significant similarity found.


Query #21: 2S.2.pp2.3-YP_009724390.1 Query ID: lcl|Query_38192 Length: 6

No significant similarity found.


Query #22: 2S.2.pp2-Omicron21K-A67V-delH69-delV70 Query ID: lcl|Query_38193 Length: 6

Sequences producing significant alignments:
                                                                  Scientific      Common                     Max    Total Query   E   Per.   Acc.                        
Description                                                       Name            Name            Taxid      Score  Score cover Value Ident  Len        Accession        
Chain J, Spike glycoprotein [Homo sapiens]                        Homo sapiens    human           9606       25.2   25.2  100%  1.4   100.00 1274       7TLZ_J           
LOC644656 protein [Homo sapiens]                                  Homo sapiens    human           9606       22.7   22.7  83%   12    100.00 87         AAH04388.1       
hCG1991802 [Homo sapiens]                                         Homo sapiens    human           9606       22.7   22.7  83%   12    100.00 60         EAW68590.1       
immunoglobulin heavy chain junction region [Homo sapiens]         Homo sapiens    human           9606       21.4   21.4  100%  33    83.33  19         MON06149.1       


Alignments:

>Chain J, Spike glycoprotein [Homo sapiens]
Sequence ID: 7TLZ_J Length: 1274
Range 1: 64 to 69

Score:25.2 bits(52), Expect:1.4, 
Method:, 
Identities:6/6(100%), Positives:6/6(100%), Gaps:0/6(0%)

Query  1   WFHVIS  6
           WFHVIS
Sbjct  64  WFHVIS  69


>LOC644656 protein, partial [Homo sapiens]
Sequence ID: AAH04388.1 Length: 87
Range 1: 81 to 85

Score:22.7 bits(46), Expect:12, 
Method:, 
Identities:5/5(100%), Positives:5/5(100%), Gaps:0/5(0%)

Query  1   WFHVI  5
           WFHVI
Sbjct  81  WFHVI  85


>hCG1991802 [Homo sapiens]
Sequence ID: EAW68590.1 Length: 60
Range 1: 54 to 58

Score:22.7 bits(46), Expect:12, 
Method:, 
Identities:5/5(100%), Positives:5/5(100%), Gaps:0/5(0%)

Query  1   WFHVI  5
           WFHVI
Sbjct  54  WFHVI  58


>immunoglobulin heavy chain junction region [Homo sapiens]
Sequence ID: MON06149.1 Length: 19
>immunoglobulin heavy chain junction region [Homo sapiens]
Sequence ID: MON08261.1 Length: 19 
Range 1: 7 to 12

Score:21.4 bits(43), Expect:33, 
Method:, 
Identities:5/6(83%), Positives:5/6(83%), Gaps:0/6(0%)

Query  1   WFHVIS  6
           WFHV S
Sbjct  7   WFHVLS  12


Query #23: 2S.2.pp3.1-YP_009724390.1 Query ID: lcl|Query_38194 Length: 6

No significant similarity found.


Query #24: 2S.2.pp3.2-YP_009724390.1 Query ID: lcl|Query_38195 Length: 6

No significant similarity found.


Query #25: 2S.2.pp3.3-YP_009724390.1 Query ID: lcl|Query_38196 Length: 6

No significant similarity found.


Query #26: 2S.2.pp3-Omicron21K-A67V-delH69-delV70 Query ID: lcl|Query_38197 Length: 6

Sequences producing significant alignments:
                                                                  Scientific      Common                     Max    Total Query   E   Per.   Acc.                        
Description                                                       Name            Name            Taxid      Score  Score cover Value Ident  Len        Accession        
Chain J, Spike glycoprotein [Homo sapiens]                        Homo sapiens    human           9606       22.3   22.3  100%  16    100.00 1274       7TLZ_J           


Alignments:

>Chain J, Spike glycoprotein [Homo sapiens]
Sequence ID: 7TLZ_J Length: 1274
Range 1: 65 to 70

Score:22.3 bits(45), Expect:16, 
Method:, 
Identities:6/6(100%), Positives:6/6(100%), Gaps:0/6(0%)

Query  1   FHVISG  6
           FHVISG
Sbjct  65  FHVISG  70


Query #27: 2S.2.pp4.1-YP_009724390.1 Query ID: lcl|Query_38198 Length: 6

No significant similarity found.


Query #28: 2S.2.pp4.2-YP_009724390.1 Query ID: lcl|Query_38199 Length: 6

No significant similarity found.


Query #29: 2S.2.pp4.3-YP_009724390.1 Query ID: lcl|Query_38200 Length: 6

Sequences producing significant alignments:
                                                                  Scientific      Common                     Max    Total Query   E   Per.   Acc.                        
Description                                                       Name            Name            Taxid      Score  Score cover Value Ident  Len        Accession        
HUS1 checkpoint homolog b (S. pombe) [Homo sapiens]               Homo sapiens    human           9606       21.4   21.4  100%  32    100.00 278        AAI01698.1       
checkpoint protein HUS1B [Homo sapiens]                           Homo sapiens    human           9606       21.4   21.4  100%  32    100.00 278        NP_683762.2      


Alignments:

>HUS1 checkpoint homolog b (S. pombe) [Homo sapiens]
Sequence ID: AAI01698.1 Length: 278
>HUS1 checkpoint protein B [Homo sapiens]
Sequence ID: AAI01700.1 Length: 278
>HUS1B [Homo sapiens]
Sequence ID: AAM28904.1 Length: 278 
Range 1: 17 to 22

Score:21.4 bits(43), Expect:32, 
Method:, 
Identities:6/6(100%), Positives:6/6(100%), Gaps:0/6(0%)

Query  1   IHVSGT  6
           IHVSGT
Sbjct  17  IHVSGT  22


>checkpoint protein HUS1B [Homo sapiens]
Sequence ID: NP_683762.2 Length: 278
>RecName: Full=Checkpoint protein HUS1B; Short=hHUS1B [Homo sapiens]
Sequence ID: Q8NHY5.2 Length: 278 
Range 1: 17 to 22

Score:21.4 bits(43), Expect:32, 
Method:, 
Identities:6/6(100%), Positives:6/6(100%), Gaps:0/6(0%)

Query  1   IHVSGT  6
           IHVSGT
Sbjct  17  IHVSGT  22


Query #30: 2S.2.pp4-Omicron21K-A67V-delH69-delV70 Query ID: lcl|Query_38201 Length: 6

Sequences producing significant alignments:
                                                                  Scientific      Common                     Max    Total Query   E   Per.   Acc.                        
Description                                                       Name            Name            Taxid      Score  Score cover Value Ident  Len        Accession        
Chain J, Spike glycoprotein [Homo sapiens]                        Homo sapiens    human           9606       21.4   21.4  100%  32    100.00 1274       7TLZ_J           


Alignments:

>Chain J, Spike glycoprotein [Homo sapiens]
Sequence ID: 7TLZ_J Length: 1274
Range 1: 66 to 71

Score:21.4 bits(43), Expect:32, 
Method:, 
Identities:6/6(100%), Positives:6/6(100%), Gaps:0/6(0%)

Query  1   HVISGT  6
           HVISGT
Sbjct  66  HVISGT  71


Query #31: 2S.2.pp5.1-YP_009724390.1 Query ID: lcl|Query_38202 Length: 6

No significant similarity found.


Query #32: 2S.2.pp5.2-YP_009724390.1 Query ID: lcl|Query_38203 Length: 6

Sequences producing significant alignments:
                                                                  Scientific      Common                     Max    Total Query   E   Per.   Acc.                        
Description                                                       Name            Name            Taxid      Score  Score cover Value Ident  Len        Accession        
HUS1 checkpoint homolog b (S. pombe) [Homo sapiens]               Homo sapiens    human           9606       21.4   21.4  100%  32    100.00 278        AAI01698.1       
checkpoint protein HUS1B [Homo sapiens]                           Homo sapiens    human           9606       21.4   21.4  100%  32    100.00 278        NP_683762.2      


Alignments:

>HUS1 checkpoint homolog b (S. pombe) [Homo sapiens]
Sequence ID: AAI01698.1 Length: 278
>HUS1 checkpoint protein B [Homo sapiens]
Sequence ID: AAI01700.1 Length: 278
>HUS1B [Homo sapiens]
Sequence ID: AAM28904.1 Length: 278 
Range 1: 17 to 22

Score:21.4 bits(43), Expect:32, 
Method:, 
Identities:6/6(100%), Positives:6/6(100%), Gaps:0/6(0%)

Query  1   IHVSGT  6
           IHVSGT
Sbjct  17  IHVSGT  22


>checkpoint protein HUS1B [Homo sapiens]
Sequence ID: NP_683762.2 Length: 278
>RecName: Full=Checkpoint protein HUS1B; Short=hHUS1B [Homo sapiens]
Sequence ID: Q8NHY5.2 Length: 278 
Range 1: 17 to 22

Score:21.4 bits(43), Expect:32, 
Method:, 
Identities:6/6(100%), Positives:6/6(100%), Gaps:0/6(0%)

Query  1   IHVSGT  6
           IHVSGT
Sbjct  17  IHVSGT  22


Query #33: 2S.2.pp5.3-YP_009724390.1 Query ID: lcl|Query_38204 Length: 6

Sequences producing significant alignments:
                                                                  Scientific      Common                     Max    Total Query   E   Per.   Acc.                        
Description                                                       Name            Name            Taxid      Score  Score cover Value Ident  Len        Accession        
collagen alpha-1(XI) chain isoform X1 [Homo sapiens]              Homo sapiens    human           9606       21.4   21.4  100%  32    100.00 1857       XP_016855823.1   
collagen alpha-1(XI) chain isoform X2 [Homo sapiens]              Homo sapiens    human           9606       21.4   21.4  100%  32    100.00 1855       XP_016855824.1   
collagen type XI alpha-a isoform B [Homo sapiens]                 Homo sapiens    human           9606       21.4   21.4  100%  32    100.00 1818       AAF04726.1       
collagen alpha-1(XI) chain isoform B preproprotein [Homo sapiens] Homo sapiens    human           9606       21.4   21.4  100%  32    100.00 1818       NP_542196.2      
collagen, type XI, alpha 1, isoform CRA_c [Homo sapiens]          Homo sapiens    human           9606       21.4   21.4  100%  32    100.00 1818       EAW72911.1       
collagen type XI alpha-1 isoform A [Homo sapiens]                 Homo sapiens    human           9606       21.4   21.4  100%  32    100.00 1806       AAF04725.1       
collagen, type XI, alpha 1, isoform CRA_a [Homo sapiens]          Homo sapiens    human           9606       21.4   21.4  100%  32    100.00 1806       EAW72908.1       
alpha-1 (type XI) collagen precursor [Homo sapiens]               Homo sapiens    human           9606       21.4   21.4  100%  32    100.00 1806       AAA51891.1       
collagen alpha-1(XI) chain isoform A preproprotein [Homo sapiens] Homo sapiens    human           9606       21.4   21.4  100%  32    100.00 1806       NP_001845.3      
collagen alpha-1(XI) chain isoform E preproprotein [Homo sapiens] Homo sapiens    human           9606       21.4   21.4  100%  32    100.00 1767       NP_001177638.1   


Alignments:

>collagen alpha-1(XI) chain isoform X1 [Homo sapiens]
Sequence ID: XP_016855823.1 Length: 1857
Range 1: 375 to 380

Score:21.4 bits(43), Expect:32, 
Method:, 
Identities:6/6(100%), Positives:6/6(100%), Gaps:0/6(0%)

Query  1    HVSGTN  6
            HVSGTN
Sbjct  375  HVSGTN  380


>collagen alpha-1(XI) chain isoform X2 [Homo sapiens]
Sequence ID: XP_016855824.1 Length: 1855
Range 1: 373 to 378

Score:21.4 bits(43), Expect:32, 
Method:, 
Identities:6/6(100%), Positives:6/6(100%), Gaps:0/6(0%)

Query  1    HVSGTN  6
            HVSGTN
Sbjct  373  HVSGTN  378


>collagen type XI alpha-a isoform B [Homo sapiens]
Sequence ID: AAF04726.1 Length: 1818
>collagen type XI alpha 1 chain [Homo sapiens]
Sequence ID: KAI2518100.1 Length: 1818 
Range 1: 336 to 341

Score:21.4 bits(43), Expect:32, 
Method:, 
Identities:6/6(100%), Positives:6/6(100%), Gaps:0/6(0%)

Query  1    HVSGTN  6
            HVSGTN
Sbjct  336  HVSGTN  341


>collagen alpha-1(XI) chain isoform B preproprotein [Homo sapiens]
Sequence ID: NP_542196.2 Length: 1818
Range 1: 336 to 341

Score:21.4 bits(43), Expect:32, 
Method:, 
Identities:6/6(100%), Positives:6/6(100%), Gaps:0/6(0%)

Query  1    HVSGTN  6
            HVSGTN
Sbjct  336  HVSGTN  341


>collagen, type XI, alpha 1, isoform CRA_c [Homo sapiens]
Sequence ID: EAW72911.1 Length: 1818
>collagen, type XI, alpha 1, isoform CRA_c [Homo sapiens]
Sequence ID: EAW72912.1 Length: 1818 
Range 1: 336 to 341

Score:21.4 bits(43), Expect:32, 
Method:, 
Identities:6/6(100%), Positives:6/6(100%), Gaps:0/6(0%)

Query  1    HVSGTN  6
            HVSGTN
Sbjct  336  HVSGTN  341


>collagen type XI alpha-1 isoform A [Homo sapiens]
Sequence ID: AAF04725.1 Length: 1806
>collagen type XI alpha 1 chain [Homo sapiens]
Sequence ID: KAI2518102.1 Length: 1806 
Range 1: 324 to 329

Score:21.4 bits(43), Expect:32, 
Method:, 
Identities:6/6(100%), Positives:6/6(100%), Gaps:0/6(0%)

Query  1    HVSGTN  6
            HVSGTN
Sbjct  324  HVSGTN  329


>collagen, type XI, alpha 1, isoform CRA_a [Homo sapiens]
Sequence ID: EAW72908.1 Length: 1806
>collagen, type XI, alpha 1, isoform CRA_a [Homo sapiens]
Sequence ID: EAW72910.1 Length: 1806 
Range 1: 324 to 329

Score:21.4 bits(43), Expect:32, 
Method:, 
Identities:6/6(100%), Positives:6/6(100%), Gaps:0/6(0%)

Query  1    HVSGTN  6
            HVSGTN
Sbjct  324  HVSGTN  329


>alpha-1 (type XI) collagen precursor [Homo sapiens]
Sequence ID: AAA51891.1 Length: 1806
Range 1: 324 to 329

Score:21.4 bits(43), Expect:32, 
Method:, 
Identities:6/6(100%), Positives:6/6(100%), Gaps:0/6(0%)

Query  1    HVSGTN  6
            HVSGTN
Sbjct  324  HVSGTN  329


>collagen alpha-1(XI) chain isoform A preproprotein [Homo sapiens]
Sequence ID: NP_001845.3 Length: 1806
>RecName: Full=Collagen alpha-1(XI) chain; Flags: Precursor [Homo sapiens]
Sequence ID: P12107.4 Length: 1806 
Range 1: 324 to 329

Score:21.4 bits(43), Expect:32, 
Method:, 
Identities:6/6(100%), Positives:6/6(100%), Gaps:0/6(0%)

Query  1    HVSGTN  6
            HVSGTN
Sbjct  324  HVSGTN  329


>collagen alpha-1(XI) chain isoform E preproprotein [Homo sapiens]
Sequence ID: NP_001177638.1 Length: 1767
Range 1: 285 to 290

Score:21.4 bits(43), Expect:32, 
Method:, 
Identities:6/6(100%), Positives:6/6(100%), Gaps:0/6(0%)

Query  1    HVSGTN  6
            HVSGTN
Sbjct  285  HVSGTN  290


Query #34: 2S.2.pp5-Omicron21K-A67V-delH69-delV70 Query ID: lcl|Query_38205 Length: 6

Sequences producing significant alignments:
                                                                  Scientific      Common                     Max    Total Query   E   Per.   Acc.                        
Description                                                       Name            Name            Taxid      Score  Score cover Value Ident  Len        Accession        
Chain J, Spike glycoprotein [Homo sapiens]                        Homo sapiens    human           9606       21.0   21.0  100%  45    100.00 1274       7TLZ_J           


Alignments:

>Chain J, Spike glycoprotein [Homo sapiens]
Sequence ID: 7TLZ_J Length: 1274
Range 1: 67 to 72

Score:21.0 bits(42), Expect:45, 
Method:, 
Identities:6/6(100%), Positives:6/6(100%), Gaps:0/6(0%)

Query  1   VISGTN  6
           VISGTN
Sbjct  67  VISGTN  72


Query #35: S.3.pp1-YP_009724390.1 Query ID: lcl|Query_38206 Length: 6

No significant similarity found.


Query #36: S.3.pp1-Omicron21K-T95I Query ID: lcl|Query_38207 Length: 6

Sequences producing significant alignments:
                                                                  Scientific      Common                     Max    Total Query   E   Per.   Acc.                        
Description                                                       Name            Name            Taxid      Score  Score cover Value Ident  Len        Accession        
Chain J, Spike glycoprotein [Homo sapiens]                        Homo sapiens    human           9606       22.7   22.7  100%  11    100.00 1274       7TLZ_J           


Alignments:

>Chain J, Spike glycoprotein [Homo sapiens]
Sequence ID: 7TLZ_J Length: 1274
Range 1: 88 to 93

Score:22.7 bits(46), Expect:11, 
Method:, 
Identities:6/6(100%), Positives:6/6(100%), Gaps:0/6(0%)

Query  1   VYFASI  6
           VYFASI
Sbjct  88  VYFASI  93


Query #37: S.3.pp2-YP_009724390.1 Query ID: lcl|Query_38208 Length: 6

No significant similarity found.


Query #38: S.3.pp2-Omicron21K-T95I Query ID: lcl|Query_38209 Length: 6

Sequences producing significant alignments:
                                                                  Scientific      Common                     Max    Total Query   E   Per.   Acc.                        
Description                                                       Name            Name            Taxid      Score  Score cover Value Ident  Len        Accession        
Chain J, Spike glycoprotein [Homo sapiens]                        Homo sapiens    human           9606       23.1   23.1  100%  7.9   100.00 1274       7TLZ_J           


Alignments:

>Chain J, Spike glycoprotein [Homo sapiens]
Sequence ID: 7TLZ_J Length: 1274
Range 1: 89 to 94

Score:23.1 bits(47), Expect:7.9, 
Method:, 
Identities:6/6(100%), Positives:6/6(100%), Gaps:0/6(0%)

Query  1   YFASIE  6
           YFASIE
Sbjct  89  YFASIE  94


Query #39: S.3.pp3-YP_009724390.1 Query ID: lcl|Query_38210 Length: 6

Sequences producing significant alignments:
                                                                  Scientific      Common                     Max    Total Query   E   Per.   Acc.                        
Description                                                       Name            Name            Taxid      Score  Score cover Value Ident  Len        Accession        
transcription factor TFIIIB component B'' homolog isoform X1...   Homo sapiens    human           9606       21.4   21.4  100%  32    100.00 2624       XP_016865119.1   
transcription factor TFIIIB component B'' homolog isoform X7...   Homo sapiens    human           9606       21.4   21.4  100%  32    100.00 2624       XP_047299263.1   
B double prime 1, subunit of RNA polymerase III transcription...  Homo sapiens    human           9606       21.4   21.4  100%  32    100.00 2624       EAW95689.1       
B double prime 1, subunit of RNA polymerase III transcription...  Homo sapiens    human           9606       21.4   21.4  100%  32    100.00 2624       AAI46793.1       
B double prime 1, subunit of RNA polymerase III transcription...  Homo sapiens    human           9606       21.4   21.4  100%  32    100.00 2624       KAI2537833.1     
transcription factor TFIIIB component B'' homolog isoform X8...   Homo sapiens    human           9606       21.4   21.4  100%  32    100.00 2624       XP_047299264.1   
transcription factor TFIIIB component B'' homolog [Homo sapiens]  Homo sapiens    human           9606       21.4   21.4  100%  32    100.00 2624       NP_060899.2      
transcription factor TFIIIB component B'' homolog isoform X9...   Homo sapiens    human           9606       21.4   21.4  100%  32    100.00 2622       XP_047299267.1   
transcription factor TFIIIB component B'' homolog isoform X2...   Homo sapiens    human           9606       21.4   21.4  100%  32    100.00 2622       XP_011541813.1   
BDP1 protein [Homo sapiens]                                       Homo sapiens    human           9606       21.4   21.4  100%  32    100.00 2621       AAI61615.1       


Alignments:

>transcription factor TFIIIB component B'' homolog isoform X1 [Homo sapiens]
Sequence ID: XP_016865119.1 Length: 2624
>transcription factor TFIIIB component B'' homolog isoform X1 [Homo sapiens]
Sequence ID: XP_016865120.1 Length: 2624
>transcription factor TFIIIB component B'' homolog isoform X1 [Homo sapiens]
Sequence ID: XP_047273328.1 Length: 2624 
Range 1: 530 to 535

Score:21.4 bits(43), Expect:32, 
Method:, 
Identities:6/6(100%), Positives:6/6(100%), Gaps:0/6(0%)

Query  1    FASTEK  6
            FASTEK
Sbjct  530  FASTEK  535


>transcription factor TFIIIB component B'' homolog isoform X7 [Homo sapiens]
Sequence ID: XP_047299263.1 Length: 2624
Range 1: 530 to 535

Score:21.4 bits(43), Expect:32, 
Method:, 
Identities:6/6(100%), Positives:6/6(100%), Gaps:0/6(0%)

Query  1    FASTEK  6
            FASTEK
Sbjct  530  FASTEK  535


>B double prime 1, subunit of RNA polymerase III transcription initiation factor IIIB, isoform CRA_b [Homo sapiens]
Sequence ID: EAW95689.1 Length: 2624
Range 1: 530 to 535

Score:21.4 bits(43), Expect:32, 
Method:, 
Identities:6/6(100%), Positives:6/6(100%), Gaps:0/6(0%)

Query  1    FASTEK  6
            FASTEK
Sbjct  530  FASTEK  535


>B double prime 1, subunit of RNA polymerase III transcription initiation factor IIIB [Homo sapiens]
Sequence ID: AAI46793.1 Length: 2624
>KIAA1689 protein [Homo sapiens]
Sequence ID: BAB21780.4 Length: 2624 
Range 1: 530 to 535

Score:21.4 bits(43), Expect:32, 
Method:, 
Identities:6/6(100%), Positives:6/6(100%), Gaps:0/6(0%)

Query  1    FASTEK  6
            FASTEK
Sbjct  530  FASTEK  535


>B double prime 1, subunit of RNA polymerase III transcription initiation factor IIIB [Homo sapiens]
Sequence ID: KAI2537833.1 Length: 2624
Range 1: 530 to 535

Score:21.4 bits(43), Expect:32, 
Method:, 
Identities:6/6(100%), Positives:6/6(100%), Gaps:0/6(0%)

Query  1    FASTEK  6
            FASTEK
Sbjct  530  FASTEK  535


>transcription factor TFIIIB component B'' homolog isoform X8 [Homo sapiens]
Sequence ID: XP_047299264.1 Length: 2624
>transcription factor TFIIIB component B'' homolog isoform X8 [Homo sapiens]
Sequence ID: XP_047299265.1 Length: 2624
>transcription factor TFIIIB component B'' homolog isoform X8 [Homo sapiens]
Sequence ID: XP_047299266.1 Length: 2624 
Range 1: 530 to 535

Score:21.4 bits(43), Expect:32, 
Method:, 
Identities:6/6(100%), Positives:6/6(100%), Gaps:0/6(0%)

Query  1    FASTEK  6
            FASTEK
Sbjct  530  FASTEK  535


>transcription factor TFIIIB component B'' homolog [Homo sapiens]
Sequence ID: NP_060899.2 Length: 2624
>RecName: Full=Transcription factor TFIIIB component B'' homolog; AltName: Full=Transcription factor IIIB 150; Short=TFIIIB150; AltName: Full=Transcription factor-like nuclear regulator [Homo sapiens]
Sequence ID: A6H8Y1.3 Length: 2624 
Range 1: 530 to 535

Score:21.4 bits(43), Expect:32, 
Method:, 
Identities:6/6(100%), Positives:6/6(100%), Gaps:0/6(0%)

Query  1    FASTEK  6
            FASTEK
Sbjct  530  FASTEK  535


>transcription factor TFIIIB component B'' homolog isoform X9 [Homo sapiens]
Sequence ID: XP_047299267.1 Length: 2622
Range 1: 530 to 535

Score:21.4 bits(43), Expect:32, 
Method:, 
Identities:6/6(100%), Positives:6/6(100%), Gaps:0/6(0%)

Query  1    FASTEK  6
            FASTEK
Sbjct  530  FASTEK  535


>transcription factor TFIIIB component B'' homolog isoform X2 [Homo sapiens]
Sequence ID: XP_011541813.1 Length: 2622
Range 1: 530 to 535

Score:21.4 bits(43), Expect:32, 
Method:, 
Identities:6/6(100%), Positives:6/6(100%), Gaps:0/6(0%)

Query  1    FASTEK  6
            FASTEK
Sbjct  530  FASTEK  535


>BDP1 protein, partial [Homo sapiens]
Sequence ID: AAI61615.1 Length: 2621
Range 1: 527 to 532

Score:21.4 bits(43), Expect:32, 
Method:, 
Identities:6/6(100%), Positives:6/6(100%), Gaps:0/6(0%)

Query  1    FASTEK  6
            FASTEK
Sbjct  527  FASTEK  532


Query #40: S.3.pp3-Omicron21K-T95I Query ID: lcl|Query_38211 Length: 6

Sequences producing significant alignments:
                                                                  Scientific      Common                     Max    Total Query   E   Per.   Acc.                        
Description                                                       Name            Name            Taxid      Score  Score cover Value Ident  Len        Accession        
ras-responsive element-binding protein 1 isoform 1 [Homo sapiens] Homo sapiens    human           9606       21.8   21.8  100%  23    100.00 1742       NP_001003699.1   
ras responsive element binding protein 1 [Homo sapiens]           Homo sapiens    human           9606       21.8   21.8  100%  23    100.00 1742       KAI2540761.1     
zinc-finger motif-enhancer binding-protein-1 [Homo sapiens]       Homo sapiens    human           9606       21.8   21.8  100%  23    100.00 1742       BAD32776.1       
zinc-finger motif-enhancer binding-protein-1 beta [Homo sapiens]  Homo sapiens    human           9606       21.8   21.8  100%  23    100.00 1687       BAD32778.1       
ras responsive element binding protein 1 [Homo sapiens]           Homo sapiens    human           9606       21.8   21.8  100%  23    100.00 1687       KAI2540763.1     
ras-responsive element-binding protein 1 isoform 2 [Homo sapiens] Homo sapiens    human           9606       21.8   21.8  100%  23    100.00 1687       NP_001003698.1   
DNA-binding protein [Homo sapiens]                                Homo sapiens    human           9606       21.8   21.8  100%  23    100.00 1656       BAA23165.1       
ras responsive element binding protein 1 [Homo sapiens]           Homo sapiens    human           9606       21.8   21.8  100%  23    100.00 1476       KAI2540762.1     
ras-responsive element-binding protein 1 isoform 3 [Homo sapiens] Homo sapiens    human           9606       21.8   21.8  100%  23    100.00 1476       NP_001003700.1   
ras responsive element binding protein 1 isoform delta [Homo...   Homo sapiens    human           9606       21.8   21.8  100%  23    100.00 1421       ADO14469.1       


Alignments:

>ras-responsive element-binding protein 1 isoform 1 [Homo sapiens]
Sequence ID: NP_001003699.1 Length: 1742
Range 1: 1178 to 1183

Score:21.8 bits(44), Expect:23, 
Method:, 
Identities:6/6(100%), Positives:6/6(100%), Gaps:0/6(0%)

Query  1     FASIEK  6
             FASIEK
Sbjct  1178  FASIEK  1183


>ras responsive element binding protein 1 [Homo sapiens]
Sequence ID: KAI2540761.1 Length: 1742
Range 1: 1178 to 1183

Score:21.8 bits(44), Expect:23, 
Method:, 
Identities:6/6(100%), Positives:6/6(100%), Gaps:0/6(0%)

Query  1     FASIEK  6
             FASIEK
Sbjct  1178  FASIEK  1183


>zinc-finger motif-enhancer binding-protein-1 [Homo sapiens]
Sequence ID: BAD32776.1 Length: 1742
Range 1: 1178 to 1183

Score:21.8 bits(44), Expect:23, 
Method:, 
Identities:6/6(100%), Positives:6/6(100%), Gaps:0/6(0%)

Query  1     FASIEK  6
             FASIEK
Sbjct  1178  FASIEK  1183


>zinc-finger motif-enhancer binding-protein-1 beta [Homo sapiens]
Sequence ID: BAD32778.1 Length: 1687
Range 1: 1178 to 1183

Score:21.8 bits(44), Expect:23, 
Method:, 
Identities:6/6(100%), Positives:6/6(100%), Gaps:0/6(0%)

Query  1     FASIEK  6
             FASIEK
Sbjct  1178  FASIEK  1183


>ras responsive element binding protein 1 [Homo sapiens]
Sequence ID: KAI2540763.1 Length: 1687
>ras responsive element binding protein 1 [Homo sapiens]
Sequence ID: KAI2540764.1 Length: 1687 
Range 1: 1178 to 1183

Score:21.8 bits(44), Expect:23, 
Method:, 
Identities:6/6(100%), Positives:6/6(100%), Gaps:0/6(0%)

Query  1     FASIEK  6
             FASIEK
Sbjct  1178  FASIEK  1183


>ras-responsive element-binding protein 1 isoform 2 [Homo sapiens]
Sequence ID: NP_001003698.1 Length: 1687
>ras-responsive element-binding protein 1 isoform 2 [Homo sapiens]
Sequence ID: NP_001161816.1 Length: 1687
>RecName: Full=Ras-responsive element-binding protein 1; Short=RREB-1; AltName: Full=Finger protein in nuclear bodies; AltName: Full=Raf-responsive zinc finger protein LZ321; AltName: Full=Zinc finger motif enhancer-binding protein 1; Short=Zep-1 [Homo sapiens]
Sequence ID: Q92766.3 Length: 1687
>ras responsive element binding protein 1, isoform CRA_a [Homo sapiens]
Sequence ID: EAW55198.1 Length: 1687
>ras responsive element binding protein 1, isoform CRA_a [Homo sapiens]
Sequence ID: EAW55199.1 Length: 1687
>ras responsive element binding protein 1, isoform CRA_a [Homo sapiens]
Sequence ID: EAW55200.1 Length: 1687 
Range 1: 1178 to 1183

Score:21.8 bits(44), Expect:23, 
Method:, 
Identities:6/6(100%), Positives:6/6(100%), Gaps:0/6(0%)

Query  1     FASIEK  6
             FASIEK
Sbjct  1178  FASIEK  1183


>DNA-binding protein [Homo sapiens]
Sequence ID: BAA23165.1 Length: 1656
Range 1: 1159 to 1164

Score:21.8 bits(44), Expect:23, 
Method:, 
Identities:6/6(100%), Positives:6/6(100%), Gaps:0/6(0%)

Query  1     FASIEK  6
             FASIEK
Sbjct  1159  FASIEK  1164


>ras responsive element binding protein 1 [Homo sapiens]
Sequence ID: KAI2540762.1 Length: 1476
>Zinc-finger motif-Enhancer binding-Protein-1 gamma [Homo sapiens]
Sequence ID: BAD32779.1 Length: 1476 
Range 1: 1178 to 1183

Score:21.8 bits(44), Expect:23, 
Method:, 
Identities:6/6(100%), Positives:6/6(100%), Gaps:0/6(0%)

Query  1     FASIEK  6
             FASIEK
Sbjct  1178  FASIEK  1183


>ras-responsive element-binding protein 1 isoform 3 [Homo sapiens]
Sequence ID: NP_001003700.1 Length: 1476
Range 1: 1178 to 1183

Score:21.8 bits(44), Expect:23, 
Method:, 
Identities:6/6(100%), Positives:6/6(100%), Gaps:0/6(0%)

Query  1     FASIEK  6
             FASIEK
Sbjct  1178  FASIEK  1183


>ras responsive element binding protein 1 isoform delta [Homo sapiens]
Sequence ID: ADO14469.1 Length: 1421
Range 1: 1178 to 1183

Score:21.8 bits(44), Expect:23, 
Method:, 
Identities:6/6(100%), Positives:6/6(100%), Gaps:0/6(0%)

Query  1     FASIEK  6
             FASIEK
Sbjct  1178  FASIEK  1183


Query #41: S.3.pp4-YP_009724390.1 Query ID: lcl|Query_38212 Length: 6

No significant similarity found.


Query #42: S.3.pp4-Omicron21K-T95I Query ID: lcl|Query_38213 Length: 6

No significant similarity found.


Query #43: S.3.pp5-YP_009724390.1 Query ID: lcl|Query_38214 Length: 6

No significant similarity found.


Query #44: S.3.pp5-Omicron21K-T95I Query ID: lcl|Query_38215 Length: 6

Sequences producing significant alignments:
                                                                  Scientific      Common                     Max    Total Query   E   Per.   Acc.                        
Description                                                       Name            Name            Taxid      Score  Score cover Value Ident  Len        Accession        
Chain J, Spike glycoprotein [Homo sapiens]                        Homo sapiens    human           9606       21.4   21.4  100%  32    100.00 1274       7TLZ_J           
lymphocyte-specific protein 1 isoform 3 [Homo sapiens]            Homo sapiens    human           9606       21.4   21.4  100%  32    100.00 467        NP_001229861.1   
unnamed protein product [Homo sapiens]                            Homo sapiens    human           9606       21.4   21.4  100%  32    100.00 467        BAG52478.1       
lymphocyte antigen [Homo sapiens]                                 Homo sapiens    human           9606       21.4   21.4  100%  32    100.00 339        CAA38971.1       
unnamed protein product [Homo sapiens]                            Homo sapiens    human           9606       21.4   21.4  100%  32    100.00 339        BAF82968.1       
Lymphocyte-specific protein 1 [Homo sapiens]                      Homo sapiens    human           9606       21.4   21.4  100%  32    100.00 339        AAH01785.1       
lymphocyte-specific protein 1 isoform 1 [Homo sapiens]            Homo sapiens    human           9606       21.4   21.4  100%  32    100.00 339        NP_002330.1      
lymphocyte-specific protein 1 [Homo sapiens]                      Homo sapiens    human           9606       21.4   21.4  100%  32    100.00 336        AAB29545.1       
lymphocyte-specific protein 1 isoform 2 [Homo sapiens]            Homo sapiens    human           9606       21.4   21.4  100%  32    100.00 277        NP_001013271.1   
unnamed protein product [Homo sapiens]                            Homo sapiens    human           9606       21.4   21.4  100%  32    100.00 277        BAG51753.1       


Alignments:

>Chain J, Spike glycoprotein [Homo sapiens]
Sequence ID: 7TLZ_J Length: 1274
Range 1: 92 to 97

Score:21.4 bits(43), Expect:32, 
Method:, 
Identities:6/6(100%), Positives:6/6(100%), Gaps:0/6(0%)

Query  1   SIEKSN  6
           SIEKSN
Sbjct  92  SIEKSN  97


>lymphocyte-specific protein 1 isoform 3 [Homo sapiens]
Sequence ID: NP_001229861.1 Length: 467
>lymphocyte specific protein 1 [Homo sapiens]
Sequence ID: KAI2558065.1 Length: 467 
Range 1: 336 to 341

Score:21.4 bits(43), Expect:32, 
Method:, 
Identities:6/6(100%), Positives:6/6(100%), Gaps:0/6(0%)

Query  1    SIEKSN  6
            SIEKSN
Sbjct  336  SIEKSN  341


>unnamed protein product [Homo sapiens]
Sequence ID: BAG52478.1 Length: 467
Range 1: 336 to 341

Score:21.4 bits(43), Expect:32, 
Method:, 
Identities:6/6(100%), Positives:6/6(100%), Gaps:0/6(0%)

Query  1    SIEKSN  6
            SIEKSN
Sbjct  336  SIEKSN  341


>lymphocyte antigen [Homo sapiens]
Sequence ID: CAA38971.1 Length: 339
Range 1: 208 to 213

Score:21.4 bits(43), Expect:32, 
Method:, 
Identities:6/6(100%), Positives:6/6(100%), Gaps:0/6(0%)

Query  1    SIEKSN  6
            SIEKSN
Sbjct  208  SIEKSN  213


>unnamed protein product [Homo sapiens]
Sequence ID: BAF82968.1 Length: 339
Range 1: 208 to 213

Score:21.4 bits(43), Expect:32, 
Method:, 
Identities:6/6(100%), Positives:6/6(100%), Gaps:0/6(0%)

Query  1    SIEKSN  6
            SIEKSN
Sbjct  208  SIEKSN  213


>Lymphocyte-specific protein 1 [Homo sapiens]
Sequence ID: AAH01785.1 Length: 339
>lymphocyte-specific protein 1 variant, partial [Homo sapiens]
Sequence ID: BAD96453.1 Length: 339 
Range 1: 208 to 213

Score:21.4 bits(43), Expect:32, 
Method:, 
Identities:6/6(100%), Positives:6/6(100%), Gaps:0/6(0%)

Query  1    SIEKSN  6
            SIEKSN
Sbjct  208  SIEKSN  213


>lymphocyte-specific protein 1 isoform 1 [Homo sapiens]
Sequence ID: NP_002330.1 Length: 339
>RecName: Full=Lymphocyte-specific protein 1; AltName: Full=47 kDa actin-binding protein; AltName: Full=52 kDa phosphoprotein; Short=pp52; AltName: Full=Lymphocyte-specific antigen WP34 [Homo sapiens]
Sequence ID: P33241.1 Length: 339
>lymphocyte-specific protein 1 (LSP1) [Homo sapiens]
Sequence ID: AAA59534.1 Length: 339
>lymphocyte specific protein 1 [Homo sapiens]
Sequence ID: KAI2558064.1 Length: 339
>LSP1 [Homo sapiens]
Sequence ID: CAG46529.1 Length: 339
>LSP1, partial [Homo sapiens]
Sequence ID: CAG46554.1 Length: 339 
Range 1: 208 to 213

Score:21.4 bits(43), Expect:32, 
Method:, 
Identities:6/6(100%), Positives:6/6(100%), Gaps:0/6(0%)

Query  1    SIEKSN  6
            SIEKSN
Sbjct  208  SIEKSN  213


>lymphocyte-specific protein 1 [Homo sapiens]
Sequence ID: AAB29545.1 Length: 336
Range 1: 205 to 210

Score:21.4 bits(43), Expect:32, 
Method:, 
Identities:6/6(100%), Positives:6/6(100%), Gaps:0/6(0%)

Query  1    SIEKSN  6
            SIEKSN
Sbjct  205  SIEKSN  210


>lymphocyte-specific protein 1 isoform 2 [Homo sapiens]
Sequence ID: NP_001013271.1 Length: 277
>lymphocyte-specific protein 1 isoform 2 [Homo sapiens]
Sequence ID: NP_001013272.1 Length: 277
>lymphocyte-specific protein 1 isoform 2 [Homo sapiens]
Sequence ID: NP_001013273.1 Length: 277
>lymphocyte-specific protein 1 isoform 2 [Homo sapiens]
Sequence ID: NP_001275934.1 Length: 277
>lymphocyte specific protein 1 [Homo sapiens]
Sequence ID: KAI2558069.1 Length: 277
>lymphocyte specific protein 1 [Homo sapiens]
Sequence ID: KAI2558070.1 Length: 277
>lymphocyte specific protein 1 [Homo sapiens]
Sequence ID: KAI2558071.1 Length: 277 
Range 1: 146 to 151

Score:21.4 bits(43), Expect:32, 
Method:, 
Identities:6/6(100%), Positives:6/6(100%), Gaps:0/6(0%)

Query  1    SIEKSN  6
            SIEKSN
Sbjct  146  SIEKSN  151


>unnamed protein product [Homo sapiens]
Sequence ID: BAG51753.1 Length: 277
Range 1: 146 to 151

Score:21.4 bits(43), Expect:32, 
Method:, 
Identities:6/6(100%), Positives:6/6(100%), Gaps:0/6(0%)

Query  1    SIEKSN  6
            SIEKSN
Sbjct  146  SIEKSN  151


Query #45: 2S.3.pp1-YP_009724390.1 Query ID: lcl|Query_38216 Length: 6

No significant similarity found.


Query #46: 2S.3.pp1-Omicron21K-T95I Query ID: lcl|Query_38217 Length: 6

Sequences producing significant alignments:
                                                                  Scientific      Common                     Max    Total Query   E   Per.   Acc.                        
Description                                                       Name            Name            Taxid      Score  Score cover Value Ident  Len        Accession        
Chain J, Spike glycoprotein [Homo sapiens]                        Homo sapiens    human           9606       23.1   23.1  100%  7.9   100.00 1274       7TLZ_J           


Alignments:

>Chain J, Spike glycoprotein [Homo sapiens]
Sequence ID: 7TLZ_J Length: 1274
Range 1: 89 to 94

Score:23.1 bits(47), Expect:7.9, 
Method:, 
Identities:6/6(100%), Positives:6/6(100%), Gaps:0/6(0%)

Query  1   YFASIE  6
           YFASIE
Sbjct  89  YFASIE  94


Query #47: 2S.3.pp2-YP_009724390.1 Query ID: lcl|Query_38218 Length: 6

Sequences producing significant alignments:
                                                                  Scientific      Common                     Max    Total Query   E   Per.   Acc.                        
Description                                                       Name            Name            Taxid      Score  Score cover Value Ident  Len        Accession        
transcription factor TFIIIB component B'' homolog isoform X1...   Homo sapiens    human           9606       21.4   21.4  100%  32    100.00 2624       XP_016865119.1   
transcription factor TFIIIB component B'' homolog isoform X7...   Homo sapiens    human           9606       21.4   21.4  100%  32    100.00 2624       XP_047299263.1   
B double prime 1, subunit of RNA polymerase III transcription...  Homo sapiens    human           9606       21.4   21.4  100%  32    100.00 2624       EAW95689.1       
B double prime 1, subunit of RNA polymerase III transcription...  Homo sapiens    human           9606       21.4   21.4  100%  32    100.00 2624       AAI46793.1       
B double prime 1, subunit of RNA polymerase III transcription...  Homo sapiens    human           9606       21.4   21.4  100%  32    100.00 2624       KAI2537833.1     
transcription factor TFIIIB component B'' homolog isoform X8...   Homo sapiens    human           9606       21.4   21.4  100%  32    100.00 2624       XP_047299264.1   
transcription factor TFIIIB component B'' homolog [Homo sapiens]  Homo sapiens    human           9606       21.4   21.4  100%  32    100.00 2624       NP_060899.2      
transcription factor TFIIIB component B'' homolog isoform X9...   Homo sapiens    human           9606       21.4   21.4  100%  32    100.00 2622       XP_047299267.1   
transcription factor TFIIIB component B'' homolog isoform X2...   Homo sapiens    human           9606       21.4   21.4  100%  32    100.00 2622       XP_011541813.1   
BDP1 protein [Homo sapiens]                                       Homo sapiens    human           9606       21.4   21.4  100%  32    100.00 2621       AAI61615.1       


Alignments:

>transcription factor TFIIIB component B'' homolog isoform X1 [Homo sapiens]
Sequence ID: XP_016865119.1 Length: 2624
>transcription factor TFIIIB component B'' homolog isoform X1 [Homo sapiens]
Sequence ID: XP_016865120.1 Length: 2624
>transcription factor TFIIIB component B'' homolog isoform X1 [Homo sapiens]
Sequence ID: XP_047273328.1 Length: 2624 
Range 1: 530 to 535

Score:21.4 bits(43), Expect:32, 
Method:, 
Identities:6/6(100%), Positives:6/6(100%), Gaps:0/6(0%)

Query  1    FASTEK  6
            FASTEK
Sbjct  530  FASTEK  535


>transcription factor TFIIIB component B'' homolog isoform X7 [Homo sapiens]
Sequence ID: XP_047299263.1 Length: 2624
Range 1: 530 to 535

Score:21.4 bits(43), Expect:32, 
Method:, 
Identities:6/6(100%), Positives:6/6(100%), Gaps:0/6(0%)

Query  1    FASTEK  6
            FASTEK
Sbjct  530  FASTEK  535


>B double prime 1, subunit of RNA polymerase III transcription initiation factor IIIB, isoform CRA_b [Homo sapiens]
Sequence ID: EAW95689.1 Length: 2624
Range 1: 530 to 535

Score:21.4 bits(43), Expect:32, 
Method:, 
Identities:6/6(100%), Positives:6/6(100%), Gaps:0/6(0%)

Query  1    FASTEK  6
            FASTEK
Sbjct  530  FASTEK  535


>B double prime 1, subunit of RNA polymerase III transcription initiation factor IIIB [Homo sapiens]
Sequence ID: AAI46793.1 Length: 2624
>KIAA1689 protein [Homo sapiens]
Sequence ID: BAB21780.4 Length: 2624 
Range 1: 530 to 535

Score:21.4 bits(43), Expect:32, 
Method:, 
Identities:6/6(100%), Positives:6/6(100%), Gaps:0/6(0%)

Query  1    FASTEK  6
            FASTEK
Sbjct  530  FASTEK  535


>B double prime 1, subunit of RNA polymerase III transcription initiation factor IIIB [Homo sapiens]
Sequence ID: KAI2537833.1 Length: 2624
Range 1: 530 to 535

Score:21.4 bits(43), Expect:32, 
Method:, 
Identities:6/6(100%), Positives:6/6(100%), Gaps:0/6(0%)

Query  1    FASTEK  6
            FASTEK
Sbjct  530  FASTEK  535


>transcription factor TFIIIB component B'' homolog isoform X8 [Homo sapiens]
Sequence ID: XP_047299264.1 Length: 2624
>transcription factor TFIIIB component B'' homolog isoform X8 [Homo sapiens]
Sequence ID: XP_047299265.1 Length: 2624
>transcription factor TFIIIB component B'' homolog isoform X8 [Homo sapiens]
Sequence ID: XP_047299266.1 Length: 2624 
Range 1: 530 to 535

Score:21.4 bits(43), Expect:32, 
Method:, 
Identities:6/6(100%), Positives:6/6(100%), Gaps:0/6(0%)

Query  1    FASTEK  6
            FASTEK
Sbjct  530  FASTEK  535


>transcription factor TFIIIB component B'' homolog [Homo sapiens]
Sequence ID: NP_060899.2 Length: 2624
>RecName: Full=Transcription factor TFIIIB component B'' homolog; AltName: Full=Transcription factor IIIB 150; Short=TFIIIB150; AltName: Full=Transcription factor-like nuclear regulator [Homo sapiens]
Sequence ID: A6H8Y1.3 Length: 2624 
Range 1: 530 to 535

Score:21.4 bits(43), Expect:32, 
Method:, 
Identities:6/6(100%), Positives:6/6(100%), Gaps:0/6(0%)

Query  1    FASTEK  6
            FASTEK
Sbjct  530  FASTEK  535


>transcription factor TFIIIB component B'' homolog isoform X9 [Homo sapiens]
Sequence ID: XP_047299267.1 Length: 2622
Range 1: 530 to 535

Score:21.4 bits(43), Expect:32, 
Method:, 
Identities:6/6(100%), Positives:6/6(100%), Gaps:0/6(0%)

Query  1    FASTEK  6
            FASTEK
Sbjct  530  FASTEK  535


>transcription factor TFIIIB component B'' homolog isoform X2 [Homo sapiens]
Sequence ID: XP_011541813.1 Length: 2622
Range 1: 530 to 535

Score:21.4 bits(43), Expect:32, 
Method:, 
Identities:6/6(100%), Positives:6/6(100%), Gaps:0/6(0%)

Query  1    FASTEK  6
            FASTEK
Sbjct  530  FASTEK  535


>BDP1 protein, partial [Homo sapiens]
Sequence ID: AAI61615.1 Length: 2621
Range 1: 527 to 532

Score:21.4 bits(43), Expect:32, 
Method:, 
Identities:6/6(100%), Positives:6/6(100%), Gaps:0/6(0%)

Query  1    FASTEK  6
            FASTEK
Sbjct  527  FASTEK  532


Query #48: 2S.3.pp2-Omicron21K-T95I Query ID: lcl|Query_38219 Length: 6

Sequences producing significant alignments:
                                                                  Scientific      Common                     Max    Total Query   E   Per.   Acc.                        
Description                                                       Name            Name            Taxid      Score  Score cover Value Ident  Len        Accession        
ras-responsive element-binding protein 1 isoform 1 [Homo sapiens] Homo sapiens    human           9606       21.8   21.8  100%  23    100.00 1742       NP_001003699.1   
ras responsive element binding protein 1 [Homo sapiens]           Homo sapiens    human           9606       21.8   21.8  100%  23    100.00 1742       KAI2540761.1     
zinc-finger motif-enhancer binding-protein-1 [Homo sapiens]       Homo sapiens    human           9606       21.8   21.8  100%  23    100.00 1742       BAD32776.1       
zinc-finger motif-enhancer binding-protein-1 beta [Homo sapiens]  Homo sapiens    human           9606       21.8   21.8  100%  23    100.00 1687       BAD32778.1       
ras responsive element binding protein 1 [Homo sapiens]           Homo sapiens    human           9606       21.8   21.8  100%  23    100.00 1687       KAI2540763.1     
ras-responsive element-binding protein 1 isoform 2 [Homo sapiens] Homo sapiens    human           9606       21.8   21.8  100%  23    100.00 1687       NP_001003698.1   
DNA-binding protein [Homo sapiens]                                Homo sapiens    human           9606       21.8   21.8  100%  23    100.00 1656       BAA23165.1       
ras responsive element binding protein 1 [Homo sapiens]           Homo sapiens    human           9606       21.8   21.8  100%  23    100.00 1476       KAI2540762.1     
ras-responsive element-binding protein 1 isoform 3 [Homo sapiens] Homo sapiens    human           9606       21.8   21.8  100%  23    100.00 1476       NP_001003700.1   
ras responsive element binding protein 1 isoform delta [Homo...   Homo sapiens    human           9606       21.8   21.8  100%  23    100.00 1421       ADO14469.1       


Alignments:

>ras-responsive element-binding protein 1 isoform 1 [Homo sapiens]
Sequence ID: NP_001003699.1 Length: 1742
Range 1: 1178 to 1183

Score:21.8 bits(44), Expect:23, 
Method:, 
Identities:6/6(100%), Positives:6/6(100%), Gaps:0/6(0%)

Query  1     FASIEK  6
             FASIEK
Sbjct  1178  FASIEK  1183


>ras responsive element binding protein 1 [Homo sapiens]
Sequence ID: KAI2540761.1 Length: 1742
Range 1: 1178 to 1183

Score:21.8 bits(44), Expect:23, 
Method:, 
Identities:6/6(100%), Positives:6/6(100%), Gaps:0/6(0%)

Query  1     FASIEK  6
             FASIEK
Sbjct  1178  FASIEK  1183


>zinc-finger motif-enhancer binding-protein-1 [Homo sapiens]
Sequence ID: BAD32776.1 Length: 1742
Range 1: 1178 to 1183

Score:21.8 bits(44), Expect:23, 
Method:, 
Identities:6/6(100%), Positives:6/6(100%), Gaps:0/6(0%)

Query  1     FASIEK  6
             FASIEK
Sbjct  1178  FASIEK  1183


>zinc-finger motif-enhancer binding-protein-1 beta [Homo sapiens]
Sequence ID: BAD32778.1 Length: 1687
Range 1: 1178 to 1183

Score:21.8 bits(44), Expect:23, 
Method:, 
Identities:6/6(100%), Positives:6/6(100%), Gaps:0/6(0%)

Query  1     FASIEK  6
             FASIEK
Sbjct  1178  FASIEK  1183


>ras responsive element binding protein 1 [Homo sapiens]
Sequence ID: KAI2540763.1 Length: 1687
>ras responsive element binding protein 1 [Homo sapiens]
Sequence ID: KAI2540764.1 Length: 1687 
Range 1: 1178 to 1183

Score:21.8 bits(44), Expect:23, 
Method:, 
Identities:6/6(100%), Positives:6/6(100%), Gaps:0/6(0%)

Query  1     FASIEK  6
             FASIEK
Sbjct  1178  FASIEK  1183


>ras-responsive element-binding protein 1 isoform 2 [Homo sapiens]
Sequence ID: NP_001003698.1 Length: 1687
>ras-responsive element-binding protein 1 isoform 2 [Homo sapiens]
Sequence ID: NP_001161816.1 Length: 1687
>RecName: Full=Ras-responsive element-binding protein 1; Short=RREB-1; AltName: Full=Finger protein in nuclear bodies; AltName: Full=Raf-responsive zinc finger protein LZ321; AltName: Full=Zinc finger motif enhancer-binding protein 1; Short=Zep-1 [Homo sapiens]
Sequence ID: Q92766.3 Length: 1687
>ras responsive element binding protein 1, isoform CRA_a [Homo sapiens]
Sequence ID: EAW55198.1 Length: 1687
>ras responsive element binding protein 1, isoform CRA_a [Homo sapiens]
Sequence ID: EAW55199.1 Length: 1687
>ras responsive element binding protein 1, isoform CRA_a [Homo sapiens]
Sequence ID: EAW55200.1 Length: 1687 
Range 1: 1178 to 1183

Score:21.8 bits(44), Expect:23, 
Method:, 
Identities:6/6(100%), Positives:6/6(100%), Gaps:0/6(0%)

Query  1     FASIEK  6
             FASIEK
Sbjct  1178  FASIEK  1183


>DNA-binding protein [Homo sapiens]
Sequence ID: BAA23165.1 Length: 1656
Range 1: 1159 to 1164

Score:21.8 bits(44), Expect:23, 
Method:, 
Identities:6/6(100%), Positives:6/6(100%), Gaps:0/6(0%)

Query  1     FASIEK  6
             FASIEK
Sbjct  1159  FASIEK  1164


>ras responsive element binding protein 1 [Homo sapiens]
Sequence ID: KAI2540762.1 Length: 1476
>Zinc-finger motif-Enhancer binding-Protein-1 gamma [Homo sapiens]
Sequence ID: BAD32779.1 Length: 1476 
Range 1: 1178 to 1183

Score:21.8 bits(44), Expect:23, 
Method:, 
Identities:6/6(100%), Positives:6/6(100%), Gaps:0/6(0%)

Query  1     FASIEK  6
             FASIEK
Sbjct  1178  FASIEK  1183


>ras-responsive element-binding protein 1 isoform 3 [Homo sapiens]
Sequence ID: NP_001003700.1 Length: 1476
Range 1: 1178 to 1183

Score:21.8 bits(44), Expect:23, 
Method:, 
Identities:6/6(100%), Positives:6/6(100%), Gaps:0/6(0%)

Query  1     FASIEK  6
             FASIEK
Sbjct  1178  FASIEK  1183


>ras responsive element binding protein 1 isoform delta [Homo sapiens]
Sequence ID: ADO14469.1 Length: 1421
Range 1: 1178 to 1183

Score:21.8 bits(44), Expect:23, 
Method:, 
Identities:6/6(100%), Positives:6/6(100%), Gaps:0/6(0%)

Query  1     FASIEK  6
             FASIEK
Sbjct  1178  FASIEK  1183


Query #49: 2S.3.pp3-YP_009724390.1 Query ID: lcl|Query_38220 Length: 6

No significant similarity found.


Query #50: 2S.3.pp3-Omicron21K-T95I Query ID: lcl|Query_38221 Length: 6

No significant similarity found.


Query #51: 2S.3.pp4-YP_009724390.1 Query ID: lcl|Query_38222 Length: 6

No significant similarity found.


Query #52: 2S.3.pp4-Omicron21K-T95I Query ID: lcl|Query_38223 Length: 6

Sequences producing significant alignments:
                                                                  Scientific      Common                     Max    Total Query   E   Per.   Acc.                        
Description                                                       Name            Name            Taxid      Score  Score cover Value Ident  Len        Accession        
Chain J, Spike glycoprotein [Homo sapiens]                        Homo sapiens    human           9606       21.4   21.4  100%  32    100.00 1274       7TLZ_J           
lymphocyte-specific protein 1 isoform 3 [Homo sapiens]            Homo sapiens    human           9606       21.4   21.4  100%  32    100.00 467        NP_001229861.1   
unnamed protein product [Homo sapiens]                            Homo sapiens    human           9606       21.4   21.4  100%  32    100.00 467        BAG52478.1       
lymphocyte antigen [Homo sapiens]                                 Homo sapiens    human           9606       21.4   21.4  100%  32    100.00 339        CAA38971.1       
unnamed protein product [Homo sapiens]                            Homo sapiens    human           9606       21.4   21.4  100%  32    100.00 339        BAF82968.1       
Lymphocyte-specific protein 1 [Homo sapiens]                      Homo sapiens    human           9606       21.4   21.4  100%  32    100.00 339        AAH01785.1       
lymphocyte-specific protein 1 isoform 1 [Homo sapiens]            Homo sapiens    human           9606       21.4   21.4  100%  32    100.00 339        NP_002330.1      
lymphocyte-specific protein 1 [Homo sapiens]                      Homo sapiens    human           9606       21.4   21.4  100%  32    100.00 336        AAB29545.1       
lymphocyte-specific protein 1 isoform 2 [Homo sapiens]            Homo sapiens    human           9606       21.4   21.4  100%  32    100.00 277        NP_001013271.1   
unnamed protein product [Homo sapiens]                            Homo sapiens    human           9606       21.4   21.4  100%  32    100.00 277        BAG51753.1       


Alignments:

>Chain J, Spike glycoprotein [Homo sapiens]
Sequence ID: 7TLZ_J Length: 1274
Range 1: 92 to 97

Score:21.4 bits(43), Expect:32, 
Method:, 
Identities:6/6(100%), Positives:6/6(100%), Gaps:0/6(0%)

Query  1   SIEKSN  6
           SIEKSN
Sbjct  92  SIEKSN  97


>lymphocyte-specific protein 1 isoform 3 [Homo sapiens]
Sequence ID: NP_001229861.1 Length: 467
>lymphocyte specific protein 1 [Homo sapiens]
Sequence ID: KAI2558065.1 Length: 467 
Range 1: 336 to 341

Score:21.4 bits(43), Expect:32, 
Method:, 
Identities:6/6(100%), Positives:6/6(100%), Gaps:0/6(0%)

Query  1    SIEKSN  6
            SIEKSN
Sbjct  336  SIEKSN  341


>unnamed protein product [Homo sapiens]
Sequence ID: BAG52478.1 Length: 467
Range 1: 336 to 341

Score:21.4 bits(43), Expect:32, 
Method:, 
Identities:6/6(100%), Positives:6/6(100%), Gaps:0/6(0%)

Query  1    SIEKSN  6
            SIEKSN
Sbjct  336  SIEKSN  341


>lymphocyte antigen [Homo sapiens]
Sequence ID: CAA38971.1 Length: 339
Range 1: 208 to 213

Score:21.4 bits(43), Expect:32, 
Method:, 
Identities:6/6(100%), Positives:6/6(100%), Gaps:0/6(0%)

Query  1    SIEKSN  6
            SIEKSN
Sbjct  208  SIEKSN  213


>unnamed protein product [Homo sapiens]
Sequence ID: BAF82968.1 Length: 339
Range 1: 208 to 213

Score:21.4 bits(43), Expect:32, 
Method:, 
Identities:6/6(100%), Positives:6/6(100%), Gaps:0/6(0%)

Query  1    SIEKSN  6
            SIEKSN
Sbjct  208  SIEKSN  213


>Lymphocyte-specific protein 1 [Homo sapiens]
Sequence ID: AAH01785.1 Length: 339
>lymphocyte-specific protein 1 variant, partial [Homo sapiens]
Sequence ID: BAD96453.1 Length: 339 
Range 1: 208 to 213

Score:21.4 bits(43), Expect:32, 
Method:, 
Identities:6/6(100%), Positives:6/6(100%), Gaps:0/6(0%)

Query  1    SIEKSN  6
            SIEKSN
Sbjct  208  SIEKSN  213


>lymphocyte-specific protein 1 isoform 1 [Homo sapiens]
Sequence ID: NP_002330.1 Length: 339
>RecName: Full=Lymphocyte-specific protein 1; AltName: Full=47 kDa actin-binding protein; AltName: Full=52 kDa phosphoprotein; Short=pp52; AltName: Full=Lymphocyte-specific antigen WP34 [Homo sapiens]
Sequence ID: P33241.1 Length: 339
>lymphocyte-specific protein 1 (LSP1) [Homo sapiens]
Sequence ID: AAA59534.1 Length: 339
>lymphocyte specific protein 1 [Homo sapiens]
Sequence ID: KAI2558064.1 Length: 339
>LSP1 [Homo sapiens]
Sequence ID: CAG46529.1 Length: 339
>LSP1, partial [Homo sapiens]
Sequence ID: CAG46554.1 Length: 339 
Range 1: 208 to 213

Score:21.4 bits(43), Expect:32, 
Method:, 
Identities:6/6(100%), Positives:6/6(100%), Gaps:0/6(0%)

Query  1    SIEKSN  6
            SIEKSN
Sbjct  208  SIEKSN  213


>lymphocyte-specific protein 1 [Homo sapiens]
Sequence ID: AAB29545.1 Length: 336
Range 1: 205 to 210

Score:21.4 bits(43), Expect:32, 
Method:, 
Identities:6/6(100%), Positives:6/6(100%), Gaps:0/6(0%)

Query  1    SIEKSN  6
            SIEKSN
Sbjct  205  SIEKSN  210


>lymphocyte-specific protein 1 isoform 2 [Homo sapiens]
Sequence ID: NP_001013271.1 Length: 277
>lymphocyte-specific protein 1 isoform 2 [Homo sapiens]
Sequence ID: NP_001013272.1 Length: 277
>lymphocyte-specific protein 1 isoform 2 [Homo sapiens]
Sequence ID: NP_001013273.1 Length: 277
>lymphocyte-specific protein 1 isoform 2 [Homo sapiens]
Sequence ID: NP_001275934.1 Length: 277
>lymphocyte specific protein 1 [Homo sapiens]
Sequence ID: KAI2558069.1 Length: 277
>lymphocyte specific protein 1 [Homo sapiens]
Sequence ID: KAI2558070.1 Length: 277
>lymphocyte specific protein 1 [Homo sapiens]
Sequence ID: KAI2558071.1 Length: 277 
Range 1: 146 to 151

Score:21.4 bits(43), Expect:32, 
Method:, 
Identities:6/6(100%), Positives:6/6(100%), Gaps:0/6(0%)

Query  1    SIEKSN  6
            SIEKSN
Sbjct  146  SIEKSN  151


>unnamed protein product [Homo sapiens]
Sequence ID: BAG51753.1 Length: 277
Range 1: 146 to 151

Score:21.4 bits(43), Expect:32, 
Method:, 
Identities:6/6(100%), Positives:6/6(100%), Gaps:0/6(0%)

Query  1    SIEKSN  6
            SIEKSN
Sbjct  146  SIEKSN  151


Query #53: 2S.3.pp5-YP_009724390.1 Query ID: lcl|Query_38224 Length: 6

Sequences producing significant alignments:
                                                                  Scientific      Common                     Max    Total Query   E   Per.   Acc.                        
Description                                                       Name            Name            Taxid      Score  Score cover Value Ident  Len        Accession        
alpha-internexin [Homo sapiens]                                   Homo sapiens    human           9606       21.8   21.8  100%  23    100.00 499        NP_116116.1      
internexin neuronal intermediate filament protein, alpha,...      Homo sapiens    human           9606       21.8   21.8  100%  23    100.00 494        EAW49654.1       
neurofilament-66 [Homo sapiens]                                   Homo sapiens    human           9606       21.8   21.8  100%  23    100.00 494        AAB34482.1       
unnamed protein product [Homo sapiens]                            Homo sapiens    human           9606       21.8   21.8  100%  23    100.00 128        BAG56977.1       


Alignments:

>alpha-internexin [Homo sapiens]
Sequence ID: NP_116116.1 Length: 499
>RecName: Full=Alpha-internexin; Short=Alpha-Inx; AltName: Full=66 kDa neurofilament protein; Short=NF-66; Short=Neurofilament-66; AltName: Full=Neurofilament 5 [Homo sapiens]
Sequence ID: Q16352.2 Length: 499
>Internexin neuronal intermediate filament protein, alpha [Homo sapiens]
Sequence ID: AAH06359.1 Length: 499
>internexin neuronal intermediate filament protein, alpha, isoform CRA_a [Homo sapiens]
Sequence ID: EAW49653.1 Length: 499
>internexin neuronal intermediate filament protein alpha [Homo sapiens]
Sequence ID: KAI2557149.1 Length: 499 
Range 1: 484 to 489

Score:21.8 bits(44), Expect:23, 
Method:, 
Identities:6/6(100%), Positives:6/6(100%), Gaps:0/6(0%)

Query  1    TEKSNI  6
            TEKSNI
Sbjct  484  TEKSNI  489


>internexin neuronal intermediate filament protein, alpha, isoform CRA_b [Homo sapiens]
Sequence ID: EAW49654.1 Length: 494
Range 1: 479 to 484

Score:21.8 bits(44), Expect:23, 
Method:, 
Identities:6/6(100%), Positives:6/6(100%), Gaps:0/6(0%)

Query  1    TEKSNI  6
            TEKSNI
Sbjct  479  TEKSNI  484


>neurofilament-66 [Homo sapiens]
Sequence ID: AAB34482.1 Length: 494
Range 1: 479 to 484

Score:21.8 bits(44), Expect:23, 
Method:, 
Identities:6/6(100%), Positives:6/6(100%), Gaps:0/6(0%)

Query  1    TEKSNI  6
            TEKSNI
Sbjct  479  TEKSNI  484


>unnamed protein product [Homo sapiens]
Sequence ID: BAG56977.1 Length: 128
Range 1: 113 to 118

Score:21.8 bits(44), Expect:23, 
Method:, 
Identities:6/6(100%), Positives:6/6(100%), Gaps:0/6(0%)

Query  1    TEKSNI  6
            TEKSNI
Sbjct  113  TEKSNI  118


Query #54: 2S.3.pp5-Omicron21K-T95I Query ID: lcl|Query_38225 Length: 6

Sequences producing significant alignments:
                                                                  Scientific      Common                     Max    Total Query   E   Per.   Acc.                        
Description                                                       Name            Name            Taxid      Score  Score cover Value Ident  Len        Accession        
Chain J, Spike glycoprotein [Homo sapiens]                        Homo sapiens    human           9606       22.3   22.3  100%  16    100.00 1274       7TLZ_J           
immunoglobulin heavy chain junction region [Homo sapiens]         Homo sapiens    human           9606       22.3   22.3  100%  18    100.00 25         MBB1704656.1     


Alignments:

>Chain J, Spike glycoprotein [Homo sapiens]
Sequence ID: 7TLZ_J Length: 1274
Range 1: 93 to 98

Score:22.3 bits(45), Expect:16, 
Method:, 
Identities:6/6(100%), Positives:6/6(100%), Gaps:0/6(0%)

Query  1   IEKSNI  6
           IEKSNI
Sbjct  93  IEKSNI  98


>immunoglobulin heavy chain junction region [Homo sapiens]
Sequence ID: MBB1704656.1 Length: 25
Range 1: 8 to 13

Score:22.3 bits(45), Expect:18, 
Method:, 
Identities:6/6(100%), Positives:6/6(100%), Gaps:0/6(0%)

Query  1   IEKSNI  6
           IEKSNI
Sbjct  8   IEKSNI  13


Query #55: S.4.pp1-YP_009724390.1 Query ID: lcl|Query_38226 Length: 6

No significant similarity found.


Query #56: S.4.1.pp1-Omicron21K-G142D-delV143-delY144-delY145 Query ID: lcl|Query_38227 Length: 6

Sequences producing significant alignments:
                                                                  Scientific      Common                     Max    Total Query   E   Per.   Acc.                        
Description                                                       Name            Name            Taxid      Score  Score cover Value Ident  Len        Accession        
Chain J, Spike glycoprotein [Homo sapiens]                        Homo sapiens    human           9606       23.5   23.5  100%  5.6   100.00 1274       7TLZ_J           
immunoglobulin heavy chain junction region [Homo sapiens]         Homo sapiens    human           9606       21.0   21.0  100%  44    83.33  17         MBN4496718.1     
histone-lysine N-methyltransferase SETMAR isoform 1 [Homo...      Homo sapiens    human           9606       21.0   21.0  100%  46    83.33  684        NP_006506.3      
metnase [Homo sapiens]                                            Homo sapiens    human           9606       21.0   21.0  100%  46    83.33  671        AAY29570.1       
unknown [Homo sapiens]                                            Homo sapiens    human           9606       21.0   21.0  100%  46    83.33  671        AAC52012.1       
unknown [Homo sapiens]                                            Homo sapiens    human           9606       21.0   21.0  100%  46    83.33  671        AAC09350.1       
histone-lysine N-methyltransferase SETMAR isoform 2 [Homo...      Homo sapiens    human           9606       21.0   21.0  100%  46    83.33  545        NP_001230652.1   
unnamed protein product [Homo sapiens]                            Homo sapiens    human           9606       21.0   21.0  100%  46    83.33  545        BAG63636.1       
histone-lysine N-methyltransferase SETMAR isoform X1 [Homo...     Homo sapiens    human           9606       21.0   21.0  100%  46    83.33  448        XP_006713355.1   
SETMAR protein [Homo sapiens]                                     Homo sapiens    human           9606       21.0   21.0  100%  46    83.33  429        AAH08931.2       


Alignments:

>Chain J, Spike glycoprotein [Homo sapiens]
Sequence ID: 7TLZ_J Length: 1274
Range 1: 135 to 140

Score:23.5 bits(48), Expect:5.6, 
Method:, 
Identities:6/6(100%), Positives:6/6(100%), Gaps:0/6(0%)

Query  1    NDPFLD  6
            NDPFLD
Sbjct  135  NDPFLD  140


>immunoglobulin heavy chain junction region [Homo sapiens]
Sequence ID: MBN4496718.1 Length: 17
Range 1: 10 to 15

Score:21.0 bits(42), Expect:44, 
Method:, 
Identities:5/6(83%), Positives:6/6(100%), Gaps:0/6(0%)

Query  1   NDPFLD  6
           +DPFLD
Sbjct  10  DDPFLD  15


>histone-lysine N-methyltransferase SETMAR isoform 1 [Homo sapiens]
Sequence ID: NP_006506.3 Length: 684
>RecName: Full=Histone-lysine N-methyltransferase SETMAR; AltName: Full=SET domain and mariner transposase fusion protein; Short=Metnase; Includes: RecName: Full=Histone-lysine N-methyltransferase; Includes: RecName: Full=Transposon Hsmar1 transposase [Homo sapiens]
Sequence ID: Q53H47.2 Length: 684
>SET domain and mariner transposase fusion gene, isoform CRA_c [Homo sapiens]
Sequence ID: EAW63905.1 Length: 684
>SET domain and mariner transposase fusion protein [Homo sapiens]
Sequence ID: KAI2527978.1 Length: 684 
Range 1: 485 to 490

Score:21.0 bits(42), Expect:46, 
Method:, 
Identities:5/6(83%), Positives:6/6(100%), Gaps:0/6(0%)

Query  1    NDPFLD  6
            N+PFLD
Sbjct  485  NEPFLD  490


>metnase [Homo sapiens]
Sequence ID: AAY29570.1 Length: 671
>SET domain and mariner transposase fusion gene variant, partial [Homo sapiens]
Sequence ID: BAD96454.1 Length: 671 
Range 1: 472 to 477

Score:21.0 bits(42), Expect:46, 
Method:, 
Identities:5/6(83%), Positives:6/6(100%), Gaps:0/6(0%)

Query  1    NDPFLD  6
            N+PFLD
Sbjct  472  NEPFLD  477


>unknown [Homo sapiens]
Sequence ID: AAC52012.1 Length: 671
Range 1: 472 to 477

Score:21.0 bits(42), Expect:46, 
Method:, 
Identities:5/6(83%), Positives:6/6(100%), Gaps:0/6(0%)

Query  1    NDPFLD  6
            N+PFLD
Sbjct  472  NEPFLD  477


>unknown [Homo sapiens]
Sequence ID: AAC09350.1 Length: 671
Range 1: 472 to 477

Score:21.0 bits(42), Expect:46, 
Method:, 
Identities:5/6(83%), Positives:6/6(100%), Gaps:0/6(0%)

Query  1    NDPFLD  6
            N+PFLD
Sbjct  472  NEPFLD  477


>histone-lysine N-methyltransferase SETMAR isoform 2 [Homo sapiens]
Sequence ID: NP_001230652.1 Length: 545
>SET domain and mariner transposase fusion protein [Homo sapiens]
Sequence ID: KAI2527979.1 Length: 545 
Range 1: 346 to 351

Score:21.0 bits(42), Expect:46, 
Method:, 
Identities:5/6(83%), Positives:6/6(100%), Gaps:0/6(0%)

Query  1    NDPFLD  6
            N+PFLD
Sbjct  346  NEPFLD  351


>unnamed protein product [Homo sapiens]
Sequence ID: BAG63636.1 Length: 545
Range 1: 346 to 351

Score:21.0 bits(42), Expect:46, 
Method:, 
Identities:5/6(83%), Positives:6/6(100%), Gaps:0/6(0%)

Query  1    NDPFLD  6
            N+PFLD
Sbjct  346  NEPFLD  351


>histone-lysine N-methyltransferase SETMAR isoform X1 [Homo sapiens]
Sequence ID: XP_006713355.1 Length: 448
>SET domain and mariner transposase fusion gene, isoform CRA_b [Homo sapiens]
Sequence ID: EAW63904.1 Length: 448 
Range 1: 249 to 254

Score:21.0 bits(42), Expect:46, 
Method:, 
Identities:5/6(83%), Positives:6/6(100%), Gaps:0/6(0%)

Query  1    NDPFLD  6
            N+PFLD
Sbjct  249  NEPFLD  254


>SETMAR protein, partial [Homo sapiens]
Sequence ID: AAH08931.2 Length: 429
Range 1: 230 to 235

Score:21.0 bits(42), Expect:46, 
Method:, 
Identities:5/6(83%), Positives:6/6(100%), Gaps:0/6(0%)

Query  1    NDPFLD  6
            N+PFLD
Sbjct  230  NEPFLD  235


Query #57: S.4.pp2.1-YP_009724390.1 Query ID: lcl|Query_38228 Length: 6

Sequences producing significant alignments:
                                                                  Scientific      Common                     Max    Total Query   E   Per.   Acc.                        
Description                                                       Name            Name            Taxid      Score  Score cover Value Ident  Len        Accession        
chondroitin sulfate glucuronyltransferase isoform 1 precursor...  Homo sapiens    human           9606       22.3   22.3  100%  16    100.00 772        NP_061888.1      
unnamed protein product [Homo sapiens]                            Homo sapiens    human           9606       22.3   22.3  100%  16    100.00 764        BAG51678.1       
chondroitin sulfate glucuronyltransferase isoform 2 [Homo...      Homo sapiens    human           9606       22.3   22.3  100%  16    100.00 764        NP_001271224.1   
chondroitin sulfate glucuronyltransferase isoform 3 precursor...  Homo sapiens    human           9606       22.3   22.3  100%  16    100.00 711        NP_001376580.1   
chondroitin sulfate glucuronyltransferase isoform 4 [Homo...      Homo sapiens    human           9606       22.3   22.3  100%  16    100.00 701        NP_001376581.1   
CSGlcA-T protein [Homo sapiens]                                   Homo sapiens    human           9606       22.3   22.3  100%  16    100.00 666        AAH64509.1       
chondroitin sulfate glucuronyltransferase isoform 5 [Homo...      Homo sapiens    human           9606       22.3   22.3  100%  16    100.00 640        NP_001376582.1   


Alignments:

>chondroitin sulfate glucuronyltransferase isoform 1 precursor [Homo sapiens]
Sequence ID: NP_061888.1 Length: 772
>RecName: Full=Chondroitin sulfate glucuronyltransferase; AltName: Full=CSGlcA-T; AltName: Full=Chondroitin glucuronyltransferase; AltName: Full=Chondroitin polymerizing factor 2; Short=ChPF-2; AltName: Full=Chondroitin synthase 3; Short=ChSy-3; AltName: Full=N-acetylgalactosaminyl-proteoglycan 3-beta-glucuronosyltransferase [Homo sapiens]
Sequence ID: Q9P2E5.2 Length: 772
>RLSS299 [Homo sapiens]
Sequence ID: AAQ88773.1 Length: 772
>chondroitin sulfate glucuronyltransferase, isoform CRA_b [Homo sapiens]
Sequence ID: EAW54011.1 Length: 772
>chondroitin polymerizing factor 2 [Homo sapiens]
Sequence ID: KAI2548533.1 Length: 772
>KIAA1402 protein [Homo sapiens]
Sequence ID: BAA92640.2 Length: 772 
Range 1: 540 to 545

Score:22.3 bits(45), Expect:16, 
Method:, 
Identities:6/6(100%), Positives:6/6(100%), Gaps:0/6(0%)

Query  1    DPFLGV  6
            DPFLGV
Sbjct  540  DPFLGV  545


>unnamed protein product [Homo sapiens]
Sequence ID: BAG51678.1 Length: 764
Range 1: 532 to 537

Score:22.3 bits(45), Expect:16, 
Method:, 
Identities:6/6(100%), Positives:6/6(100%), Gaps:0/6(0%)

Query  1    DPFLGV  6
            DPFLGV
Sbjct  532  DPFLGV  537


>chondroitin sulfate glucuronyltransferase isoform 2 [Homo sapiens]
Sequence ID: NP_001271224.1 Length: 764
>chondroitin sulfate glucuronyltransferase [Homo sapiens]
Sequence ID: EAL24509.1 Length: 764
>chondroitin sulfate glucuronyltransferase, isoform CRA_a [Homo sapiens]
Sequence ID: EAW54010.1 Length: 764
>chondroitin polymerizing factor 2 [Homo sapiens]
Sequence ID: KAI2548531.1 Length: 764 
Range 1: 532 to 537

Score:22.3 bits(45), Expect:16, 
Method:, 
Identities:6/6(100%), Positives:6/6(100%), Gaps:0/6(0%)

Query  1    DPFLGV  6
            DPFLGV
Sbjct  532  DPFLGV  537


>chondroitin sulfate glucuronyltransferase isoform 3 precursor [Homo sapiens]
Sequence ID: NP_001376580.1 Length: 711
Range 1: 479 to 484

Score:22.3 bits(45), Expect:16, 
Method:, 
Identities:6/6(100%), Positives:6/6(100%), Gaps:0/6(0%)

Query  1    DPFLGV  6
            DPFLGV
Sbjct  479  DPFLGV  484


>chondroitin sulfate glucuronyltransferase isoform 4 [Homo sapiens]
Sequence ID: NP_001376581.1 Length: 701
Range 1: 469 to 474

Score:22.3 bits(45), Expect:16, 
Method:, 
Identities:6/6(100%), Positives:6/6(100%), Gaps:0/6(0%)

Query  1    DPFLGV  6
            DPFLGV
Sbjct  469  DPFLGV  474


>CSGlcA-T protein [Homo sapiens]
Sequence ID: AAH64509.1 Length: 666
Range 1: 540 to 545

Score:22.3 bits(45), Expect:16, 
Method:, 
Identities:6/6(100%), Positives:6/6(100%), Gaps:0/6(0%)

Query  1    DPFLGV  6
            DPFLGV
Sbjct  540  DPFLGV  545


>chondroitin sulfate glucuronyltransferase isoform 5 [Homo sapiens]
Sequence ID: NP_001376582.1 Length: 640
Range 1: 408 to 413

Score:22.3 bits(45), Expect:16, 
Method:, 
Identities:6/6(100%), Positives:6/6(100%), Gaps:0/6(0%)

Query  1    DPFLGV  6
            DPFLGV
Sbjct  408  DPFLGV  413


Query #58: S.4.pp2.2-YP_009724390.1 Query ID: lcl|Query_38229 Length: 6

No significant similarity found.


Query #59: S.4.pp2.3-YP_009724390.1 Query ID: lcl|Query_38230 Length: 6

Sequences producing significant alignments:
                                                                  Scientific      Common                     Max    Total Query   E   Per.   Acc.                        
Description                                                       Name            Name            Taxid      Score  Score cover Value Ident  Len        Accession        
immunoglobulin heavy chain junction region [Homo sapiens]         Homo sapiens    human           9606       24.0   24.0  100%  3.3   100.00 17         MBN4196023.1     
transport-secretion protein 2.2 (TTS-2.2) [Homo sapiens]          Homo sapiens    human           9606       24.0   24.0  100%  3.9   100.00 534        CAC01132.1       
transport-secretion protein 2.1 (TTS-2.1) [Homo sapiens]          Homo sapiens    human           9606       24.0   24.0  100%  3.9   100.00 528        CAC01131.1       
patatin-like phospholipase domain-containing protein 2 [Homo...   Homo sapiens    human           9606       24.0   24.0  100%  4.0   100.00 504        AIB55759.1       
patatin like phospholipase domain containing 2 [Homo sapiens]     Homo sapiens    human           9606       24.0   24.0  100%  4.0   100.00 504        KAI2557944.1     
patatin-like phospholipase domain containing protein 2 [Homo...   Homo sapiens    human           9606       24.0   24.0  100%  4.0   100.00 504        AEZ01596.1       
patatin-like phospholipase domain-containing protein 2 [Homo...   Homo sapiens    human           9606       24.0   24.0  100%  4.0   100.00 504        AIS72443.1       
patatin-like phospholipase domain-containing protein 2 [Homo...   Homo sapiens    human           9606       24.0   24.0  100%  4.0   100.00 504        AIS72444.1       
patatin-like phospholipase domain containing 2, isoform CRA_b...  Homo sapiens    human           9606       24.0   24.0  100%  4.0   100.00 504        EAX02396.1       
patatin-like phospholipase domain-containing protein 2 [Homo...   Homo sapiens    human           9606       24.0   24.0  100%  4.0   100.00 504        NP_065109.1      


Alignments:

>immunoglobulin heavy chain junction region [Homo sapiens]
Sequence ID: MBN4196023.1 Length: 17
Range 1: 6 to 11

Score:24.0 bits(49), Expect:3.3, 
Method:, 
Identities:6/6(100%), Positives:6/6(100%), Gaps:0/6(0%)

Query  1   FLGVYY  6
           FLGVYY
Sbjct  6   FLGVYY  11


>transport-secretion protein 2.2 (TTS-2.2), partial [Homo sapiens]
Sequence ID: CAC01132.1 Length: 534
Range 1: 47 to 52

Score:24.0 bits(49), Expect:3.9, 
Method:, 
Identities:6/6(100%), Positives:6/6(100%), Gaps:0/6(0%)

Query  1   FLGVYY  6
           FLGVYY
Sbjct  47  FLGVYY  52


>transport-secretion protein 2.1 (TTS-2.1), partial [Homo sapiens]
Sequence ID: CAC01131.1 Length: 528
Range 1: 41 to 46

Score:24.0 bits(49), Expect:3.9, 
Method:, 
Identities:6/6(100%), Positives:6/6(100%), Gaps:0/6(0%)

Query  1   FLGVYY  6
           FLGVYY
Sbjct  41  FLGVYY  46


>patatin-like phospholipase domain-containing protein 2 [Homo sapiens]
Sequence ID: AIB55759.1 Length: 504
Range 1: 17 to 22

Score:24.0 bits(49), Expect:4.0, 
Method:, 
Identities:6/6(100%), Positives:6/6(100%), Gaps:0/6(0%)

Query  1   FLGVYY  6
           FLGVYY
Sbjct  17  FLGVYY  22


>patatin like phospholipase domain containing 2 [Homo sapiens]
Sequence ID: KAI2557944.1 Length: 504
Range 1: 17 to 22

Score:24.0 bits(49), Expect:4.0, 
Method:, 
Identities:6/6(100%), Positives:6/6(100%), Gaps:0/6(0%)

Query  1   FLGVYY  6
           FLGVYY
Sbjct  17  FLGVYY  22


>patatin-like phospholipase domain containing protein 2 [Homo sapiens]
Sequence ID: AEZ01596.1 Length: 504
Range 1: 17 to 22

Score:24.0 bits(49), Expect:4.0, 
Method:, 
Identities:6/6(100%), Positives:6/6(100%), Gaps:0/6(0%)

Query  1   FLGVYY  6
           FLGVYY
Sbjct  17  FLGVYY  22


>patatin-like phospholipase domain-containing protein 2 [Homo sapiens]
Sequence ID: AIS72443.1 Length: 504
Range 1: 17 to 22

Score:24.0 bits(49), Expect:4.0, 
Method:, 
Identities:6/6(100%), Positives:6/6(100%), Gaps:0/6(0%)

Query  1   FLGVYY  6
           FLGVYY
Sbjct  17  FLGVYY  22


>patatin-like phospholipase domain-containing protein 2 [Homo sapiens]
Sequence ID: AIS72444.1 Length: 504
Range 1: 17 to 22

Score:24.0 bits(49), Expect:4.0, 
Method:, 
Identities:6/6(100%), Positives:6/6(100%), Gaps:0/6(0%)

Query  1   FLGVYY  6
           FLGVYY
Sbjct  17  FLGVYY  22


>patatin-like phospholipase domain containing 2, isoform CRA_b [Homo sapiens]
Sequence ID: EAX02396.1 Length: 504
Range 1: 17 to 22

Score:24.0 bits(49), Expect:4.0, 
Method:, 
Identities:6/6(100%), Positives:6/6(100%), Gaps:0/6(0%)

Query  1   FLGVYY  6
           FLGVYY
Sbjct  17  FLGVYY  22


>patatin-like phospholipase domain-containing protein 2 [Homo sapiens]
Sequence ID: NP_065109.1 Length: 504
>RecName: Full=Patatin-like phospholipase domain-containing protein 2; AltName: Full=Adipose triglyceride lipase; AltName: Full=Calcium-independent phospholipase A2; AltName: Full=Desnutrin; AltName: Full=IPLA2-zeta; AltName: Full=Pigment epithelium-derived factor; AltName: Full=TTS2.2; AltName: Full=Transport-secretion protein 2; Short=TTS2 [Homo sapiens]
Sequence ID: Q96AD5.1 Length: 504
>Patatin-like phospholipase domain containing 2 [Homo sapiens]
Sequence ID: AAH17280.1 Length: 504 
Range 1: 17 to 22

Score:24.0 bits(49), Expect:4.0, 
Method:, 
Identities:6/6(100%), Positives:6/6(100%), Gaps:0/6(0%)

Query  1   FLGVYY  6
           FLGVYY
Sbjct  17  FLGVYY  22


Query #60: S.4.pp2.4-YP_009724390.1 Query ID: lcl|Query_38231 Length: 6

Sequences producing significant alignments:
                                                                  Scientific      Common                     Max    Total Query   E   Per.   Acc.                        
Description                                                       Name            Name            Taxid      Score  Score cover Value Ident  Len        Accession        
immunoglobulin heavy chain junction region [Homo sapiens]         Homo sapiens    human           9606       24.0   24.0  100%  3.9   100.00 21         MOK09207.1       
immunoglobulin heavy chain junction region [Homo sapiens]         Homo sapiens    human           9606       21.0   21.0  83%   44    100.00 17         MBN4323740.1     
immunoglobulin heavy chain junction region [Homo sapiens]         Homo sapiens    human           9606       21.0   21.0  83%   44    100.00 17         MBN4554768.1     
angiopoietin-4 isoform 1 precursor [Homo sapiens]                 Homo sapiens    human           9606       21.0   21.0  83%   46    100.00 503        NP_057069.1      
angiopoietin-4 isoform X1 [Homo sapiens]                          Homo sapiens    human           9606       21.0   21.0  83%   46    100.00 451        XP_011527541.1   
immunoglobulin heavy chain junction region [Homo sapiens]         Homo sapiens    human           9606       21.0   21.0  83%   46    100.00 18         MBN4648520.1     
immunoglobulin heavy chain variable region [Homo sapiens]         Homo sapiens    human           9606       21.0   21.0  83%   47    100.00 123        QAV55274.1       
immunoglobulin heavy chain junction region [Homo sapiens]         Homo sapiens    human           9606       21.0   21.0  83%   47    100.00 19         MOK20914.1       
immunoglobulin heavy chain junction region [Homo sapiens]         Homo sapiens    human           9606       21.0   21.0  83%   48    100.00 20         MBN4479603.1     
immunoglobulin heavy chain junction region [Homo sapiens]         Homo sapiens    human           9606       21.0   21.0  83%   49    100.00 21         MOM35828.1       


Alignments:

>immunoglobulin heavy chain junction region [Homo sapiens]
Sequence ID: MOK09207.1 Length: 21
>immunoglobulin heavy chain junction region [Homo sapiens]
Sequence ID: MOK38928.1 Length: 21
>immunoglobulin heavy chain junction region [Homo sapiens]
Sequence ID: MOK47323.1 Length: 21 
Range 1: 11 to 16

Score:24.0 bits(49), Expect:3.9, 
Method:, 
Identities:6/6(100%), Positives:6/6(100%), Gaps:0/6(0%)

Query  1   LGVYYH  6
           LGVYYH
Sbjct  11  LGVYYH  16


>immunoglobulin heavy chain junction region [Homo sapiens]
Sequence ID: MBN4323740.1 Length: 17
Range 1: 7 to 11

Score:21.0 bits(42), Expect:44, 
Method:, 
Identities:5/5(100%), Positives:5/5(100%), Gaps:0/5(0%)

Query  2   GVYYH  6
           GVYYH
Sbjct  7   GVYYH  11


>immunoglobulin heavy chain junction region [Homo sapiens]
Sequence ID: MBN4554768.1 Length: 17
>immunoglobulin heavy chain junction region [Homo sapiens]
Sequence ID: MBN4554769.1 Length: 17 
Range 1: 7 to 11

Score:21.0 bits(42), Expect:44, 
Method:, 
Identities:5/5(100%), Positives:5/5(100%), Gaps:0/5(0%)

Query  2   GVYYH  6
           GVYYH
Sbjct  7   GVYYH  11


>angiopoietin-4 isoform 1 precursor [Homo sapiens]
Sequence ID: NP_057069.1 Length: 503
>RecName: Full=Angiopoietin-4; Short=ANG-4; AltName: Full=Angiopoietin-3; Short=ANG-3; Flags: Precursor [Homo sapiens]
Sequence ID: Q9Y264.1 Length: 503
>angiopoietin 4, partial [Homo sapiens]
Sequence ID: AAD21587.1 Length: 503
>angiopoietin-3 [Homo sapiens]
Sequence ID: AAD31728.1 Length: 503
>Angiopoietin 4 [Homo sapiens]
Sequence ID: AAI11977.1 Length: 503
>Angiopoietin 4 [Homo sapiens]
Sequence ID: AAI11979.1 Length: 503 
Range 1: 464 to 468

Score:21.0 bits(42), Expect:46, 
Method:, 
Identities:5/5(100%), Positives:5/5(100%), Gaps:0/5(0%)

Query  2    GVYYH  6
            GVYYH
Sbjct  464  GVYYH  468


>angiopoietin-4 isoform X1 [Homo sapiens]
Sequence ID: XP_011527541.1 Length: 451
Range 1: 412 to 416

Score:21.0 bits(42), Expect:46, 
Method:, 
Identities:5/5(100%), Positives:5/5(100%), Gaps:0/5(0%)

Query  2    GVYYH  6
            GVYYH
Sbjct  412  GVYYH  416


>immunoglobulin heavy chain junction region [Homo sapiens]
Sequence ID: MBN4648520.1 Length: 18
Range 1: 9 to 13

Score:21.0 bits(42), Expect:46, 
Method:, 
Identities:5/5(100%), Positives:5/5(100%), Gaps:0/5(0%)

Query  2   GVYYH  6
           GVYYH
Sbjct  9   GVYYH  13


>immunoglobulin heavy chain variable region, partial [Homo sapiens]
Sequence ID: QAV55274.1 Length: 123
Range 1: 105 to 109

Score:21.0 bits(42), Expect:47, 
Method:, 
Identities:5/5(100%), Positives:5/5(100%), Gaps:0/5(0%)

Query  2    GVYYH  6
            GVYYH
Sbjct  105  GVYYH  109


>immunoglobulin heavy chain junction region [Homo sapiens]
Sequence ID: MOK20914.1 Length: 19
Range 1: 9 to 13

Score:21.0 bits(42), Expect:47, 
Method:, 
Identities:5/5(100%), Positives:5/5(100%), Gaps:0/5(0%)

Query  2   GVYYH  6
           GVYYH
Sbjct  9   GVYYH  13


>immunoglobulin heavy chain junction region [Homo sapiens]
Sequence ID: MBN4479603.1 Length: 20
Range 1: 3 to 7

Score:21.0 bits(42), Expect:48, 
Method:, 
Identities:5/5(100%), Positives:5/5(100%), Gaps:0/5(0%)

Query  2  GVYYH  6
          GVYYH
Sbjct  3  GVYYH  7


>immunoglobulin heavy chain junction region [Homo sapiens]
Sequence ID: MOM35828.1 Length: 21
Range 1: 6 to 10

Score:21.0 bits(42), Expect:49, 
Method:, 
Identities:5/5(100%), Positives:5/5(100%), Gaps:0/5(0%)

Query  2  GVYYH  6
          GVYYH
Sbjct  6  GVYYH  10


Query #61: S.4.1.pp2-Omicron21K-G142D-delV143-delY144-delY145 Query ID: lcl|Query_38232 Length: 6

Sequences producing significant alignments:
                                                                  Scientific      Common                     Max    Total Query   E   Per.   Acc.                        
Description                                                       Name            Name            Taxid      Score  Score cover Value Ident  Len        Accession        
Chain J, Spike glycoprotein [Homo sapiens]                        Homo sapiens    human           9606       24.0   24.0  100%  3.9   100.00 1274       7TLZ_J           
immunoglobulin heavy chain junction region [Homo sapiens]         Homo sapiens    human           9606       21.4   21.4  100%  28    83.33  15         MCG08666.1       
immunoglobulin heavy chain junction region [Homo sapiens]         Homo sapiens    human           9606       21.4   21.4  100%  35    83.33  22         MOL59355.1       
immunoglobulin heavy chain junction region [Homo sapiens]         Homo sapiens    human           9606       21.4   21.4  100%  35    83.33  22         MOL59815.1       
immunoglobulin heavy chain junction region [Homo sapiens]         Homo sapiens    human           9606       21.0   21.0  100%  43    83.33  16         MOQ07658.1       


Alignments:

>Chain J, Spike glycoprotein [Homo sapiens]
Sequence ID: 7TLZ_J Length: 1274
Range 1: 136 to 141

Score:24.0 bits(49), Expect:3.9, 
Method:, 
Identities:6/6(100%), Positives:6/6(100%), Gaps:0/6(0%)

Query  1    DPFLDH  6
            DPFLDH
Sbjct  136  DPFLDH  141


>immunoglobulin heavy chain junction region [Homo sapiens]
Sequence ID: MCG08666.1 Length: 15
Range 1: 4 to 9

Score:21.4 bits(43), Expect:28, 
Method:, 
Identities:5/6(83%), Positives:6/6(100%), Gaps:0/6(0%)

Query  1  DPFLDH  6
          DPFL+H
Sbjct  4  DPFLEH  9


>immunoglobulin heavy chain junction region [Homo sapiens]
Sequence ID: MOL59355.1 Length: 22
Range 1: 16 to 21

Score:21.4 bits(43), Expect:35, 
Method:, 
Identities:5/6(83%), Positives:6/6(100%), Gaps:0/6(0%)

Query  1   DPFLDH  6
           +PFLDH
Sbjct  16  EPFLDH  21


>immunoglobulin heavy chain junction region [Homo sapiens]
Sequence ID: MOL59815.1 Length: 22
>immunoglobulin heavy chain junction region [Homo sapiens]
Sequence ID: MOL60758.1 Length: 22 
Range 1: 16 to 21

Score:21.4 bits(43), Expect:35, 
Method:, 
Identities:5/6(83%), Positives:6/6(100%), Gaps:0/6(0%)

Query  1   DPFLDH  6
           +PFLDH
Sbjct  16  NPFLDH  21


>immunoglobulin heavy chain junction region [Homo sapiens]
Sequence ID: MOQ07658.1 Length: 16
Range 1: 10 to 15

Score:21.0 bits(42), Expect:43, 
Method:, 
Identities:5/6(83%), Positives:6/6(100%), Gaps:0/6(0%)

Query  1   DPFLDH  6
           DP+LDH
Sbjct  10  DPYLDH  15


Query #62: S.4.pp3.1-YP_009724390.1 Query ID: lcl|Query_38233 Length: 6

No significant similarity found.


Query #63: S.4.pp3.2-YP_009724390.1 Query ID: lcl|Query_38234 Length: 6

Sequences producing significant alignments:
                                                                  Scientific      Common                     Max    Total Query   E   Per.   Acc.                        
Description                                                       Name            Name            Taxid      Score  Score cover Value Ident  Len        Accession        
immunoglobulin heavy chain junction region [Homo sapiens]         Homo sapiens    human           9606       24.0   24.0  100%  3.3   100.00 17         MBN4196023.1     
transport-secretion protein 2.2 (TTS-2.2) [Homo sapiens]          Homo sapiens    human           9606       24.0   24.0  100%  3.9   100.00 534        CAC01132.1       
transport-secretion protein 2.1 (TTS-2.1) [Homo sapiens]          Homo sapiens    human           9606       24.0   24.0  100%  3.9   100.00 528        CAC01131.1       
patatin-like phospholipase domain-containing protein 2 [Homo...   Homo sapiens    human           9606       24.0   24.0  100%  4.0   100.00 504        AIB55759.1       
patatin like phospholipase domain containing 2 [Homo sapiens]     Homo sapiens    human           9606       24.0   24.0  100%  4.0   100.00 504        KAI2557944.1     
patatin-like phospholipase domain containing protein 2 [Homo...   Homo sapiens    human           9606       24.0   24.0  100%  4.0   100.00 504        AEZ01596.1       
patatin-like phospholipase domain-containing protein 2 [Homo...   Homo sapiens    human           9606       24.0   24.0  100%  4.0   100.00 504        AIS72443.1       
patatin-like phospholipase domain-containing protein 2 [Homo...   Homo sapiens    human           9606       24.0   24.0  100%  4.0   100.00 504        AIS72444.1       
patatin-like phospholipase domain containing 2, isoform CRA_b...  Homo sapiens    human           9606       24.0   24.0  100%  4.0   100.00 504        EAX02396.1       
patatin-like phospholipase domain-containing protein 2 [Homo...   Homo sapiens    human           9606       24.0   24.0  100%  4.0   100.00 504        NP_065109.1      


Alignments:

>immunoglobulin heavy chain junction region [Homo sapiens]
Sequence ID: MBN4196023.1 Length: 17
Range 1: 6 to 11

Score:24.0 bits(49), Expect:3.3, 
Method:, 
Identities:6/6(100%), Positives:6/6(100%), Gaps:0/6(0%)

Query  1   FLGVYY  6
           FLGVYY
Sbjct  6   FLGVYY  11


>transport-secretion protein 2.2 (TTS-2.2), partial [Homo sapiens]
Sequence ID: CAC01132.1 Length: 534
Range 1: 47 to 52

Score:24.0 bits(49), Expect:3.9, 
Method:, 
Identities:6/6(100%), Positives:6/6(100%), Gaps:0/6(0%)

Query  1   FLGVYY  6
           FLGVYY
Sbjct  47  FLGVYY  52


>transport-secretion protein 2.1 (TTS-2.1), partial [Homo sapiens]
Sequence ID: CAC01131.1 Length: 528
Range 1: 41 to 46

Score:24.0 bits(49), Expect:3.9, 
Method:, 
Identities:6/6(100%), Positives:6/6(100%), Gaps:0/6(0%)

Query  1   FLGVYY  6
           FLGVYY
Sbjct  41  FLGVYY  46


>patatin-like phospholipase domain-containing protein 2 [Homo sapiens]
Sequence ID: AIB55759.1 Length: 504
Range 1: 17 to 22

Score:24.0 bits(49), Expect:4.0, 
Method:, 
Identities:6/6(100%), Positives:6/6(100%), Gaps:0/6(0%)

Query  1   FLGVYY  6
           FLGVYY
Sbjct  17  FLGVYY  22


>patatin like phospholipase domain containing 2 [Homo sapiens]
Sequence ID: KAI2557944.1 Length: 504
Range 1: 17 to 22

Score:24.0 bits(49), Expect:4.0, 
Method:, 
Identities:6/6(100%), Positives:6/6(100%), Gaps:0/6(0%)

Query  1   FLGVYY  6
           FLGVYY
Sbjct  17  FLGVYY  22


>patatin-like phospholipase domain containing protein 2 [Homo sapiens]
Sequence ID: AEZ01596.1 Length: 504
Range 1: 17 to 22

Score:24.0 bits(49), Expect:4.0, 
Method:, 
Identities:6/6(100%), Positives:6/6(100%), Gaps:0/6(0%)

Query  1   FLGVYY  6
           FLGVYY
Sbjct  17  FLGVYY  22


>patatin-like phospholipase domain-containing protein 2 [Homo sapiens]
Sequence ID: AIS72443.1 Length: 504
Range 1: 17 to 22

Score:24.0 bits(49), Expect:4.0, 
Method:, 
Identities:6/6(100%), Positives:6/6(100%), Gaps:0/6(0%)

Query  1   FLGVYY  6
           FLGVYY
Sbjct  17  FLGVYY  22


>patatin-like phospholipase domain-containing protein 2 [Homo sapiens]
Sequence ID: AIS72444.1 Length: 504
Range 1: 17 to 22

Score:24.0 bits(49), Expect:4.0, 
Method:, 
Identities:6/6(100%), Positives:6/6(100%), Gaps:0/6(0%)

Query  1   FLGVYY  6
           FLGVYY
Sbjct  17  FLGVYY  22


>patatin-like phospholipase domain containing 2, isoform CRA_b [Homo sapiens]
Sequence ID: EAX02396.1 Length: 504
Range 1: 17 to 22

Score:24.0 bits(49), Expect:4.0, 
Method:, 
Identities:6/6(100%), Positives:6/6(100%), Gaps:0/6(0%)

Query  1   FLGVYY  6
           FLGVYY
Sbjct  17  FLGVYY  22


>patatin-like phospholipase domain-containing protein 2 [Homo sapiens]
Sequence ID: NP_065109.1 Length: 504
>RecName: Full=Patatin-like phospholipase domain-containing protein 2; AltName: Full=Adipose triglyceride lipase; AltName: Full=Calcium-independent phospholipase A2; AltName: Full=Desnutrin; AltName: Full=IPLA2-zeta; AltName: Full=Pigment epithelium-derived factor; AltName: Full=TTS2.2; AltName: Full=Transport-secretion protein 2; Short=TTS2 [Homo sapiens]
Sequence ID: Q96AD5.1 Length: 504
>Patatin-like phospholipase domain containing 2 [Homo sapiens]
Sequence ID: AAH17280.1 Length: 504 
Range 1: 17 to 22

Score:24.0 bits(49), Expect:4.0, 
Method:, 
Identities:6/6(100%), Positives:6/6(100%), Gaps:0/6(0%)

Query  1   FLGVYY  6
           FLGVYY
Sbjct  17  FLGVYY  22


Query #64: S.4.pp3.3-YP_009724390.1 Query ID: lcl|Query_38235 Length: 6

Sequences producing significant alignments:
                                                                  Scientific      Common                     Max    Total Query   E   Per.   Acc.                        
Description                                                       Name            Name            Taxid      Score  Score cover Value Ident  Len        Accession        
immunoglobulin heavy chain junction region [Homo sapiens]         Homo sapiens    human           9606       24.0   24.0  100%  3.9   100.00 21         MOK09207.1       
immunoglobulin heavy chain junction region [Homo sapiens]         Homo sapiens    human           9606       21.0   21.0  83%   44    100.00 17         MBN4323740.1     
immunoglobulin heavy chain junction region [Homo sapiens]         Homo sapiens    human           9606       21.0   21.0  83%   44    100.00 17         MBN4554768.1     
angiopoietin-4 isoform 1 precursor [Homo sapiens]                 Homo sapiens    human           9606       21.0   21.0  83%   46    100.00 503        NP_057069.1      
angiopoietin-4 isoform X1 [Homo sapiens]                          Homo sapiens    human           9606       21.0   21.0  83%   46    100.00 451        XP_011527541.1   
immunoglobulin heavy chain junction region [Homo sapiens]         Homo sapiens    human           9606       21.0   21.0  83%   46    100.00 18         MBN4648520.1     
immunoglobulin heavy chain variable region [Homo sapiens]         Homo sapiens    human           9606       21.0   21.0  83%   47    100.00 123        QAV55274.1       
immunoglobulin heavy chain junction region [Homo sapiens]         Homo sapiens    human           9606       21.0   21.0  83%   47    100.00 19         MOK20914.1       
immunoglobulin heavy chain junction region [Homo sapiens]         Homo sapiens    human           9606       21.0   21.0  83%   48    100.00 20         MBN4479603.1     
immunoglobulin heavy chain junction region [Homo sapiens]         Homo sapiens    human           9606       21.0   21.0  83%   49    100.00 21         MOM35828.1       


Alignments:

>immunoglobulin heavy chain junction region [Homo sapiens]
Sequence ID: MOK09207.1 Length: 21
>immunoglobulin heavy chain junction region [Homo sapiens]
Sequence ID: MOK38928.1 Length: 21
>immunoglobulin heavy chain junction region [Homo sapiens]
Sequence ID: MOK47323.1 Length: 21 
Range 1: 11 to 16

Score:24.0 bits(49), Expect:3.9, 
Method:, 
Identities:6/6(100%), Positives:6/6(100%), Gaps:0/6(0%)

Query  1   LGVYYH  6
           LGVYYH
Sbjct  11  LGVYYH  16


>immunoglobulin heavy chain junction region [Homo sapiens]
Sequence ID: MBN4323740.1 Length: 17
Range 1: 7 to 11

Score:21.0 bits(42), Expect:44, 
Method:, 
Identities:5/5(100%), Positives:5/5(100%), Gaps:0/5(0%)

Query  2   GVYYH  6
           GVYYH
Sbjct  7   GVYYH  11


>immunoglobulin heavy chain junction region [Homo sapiens]
Sequence ID: MBN4554768.1 Length: 17
>immunoglobulin heavy chain junction region [Homo sapiens]
Sequence ID: MBN4554769.1 Length: 17 
Range 1: 7 to 11

Score:21.0 bits(42), Expect:44, 
Method:, 
Identities:5/5(100%), Positives:5/5(100%), Gaps:0/5(0%)

Query  2   GVYYH  6
           GVYYH
Sbjct  7   GVYYH  11


>angiopoietin-4 isoform 1 precursor [Homo sapiens]
Sequence ID: NP_057069.1 Length: 503
>RecName: Full=Angiopoietin-4; Short=ANG-4; AltName: Full=Angiopoietin-3; Short=ANG-3; Flags: Precursor [Homo sapiens]
Sequence ID: Q9Y264.1 Length: 503
>angiopoietin 4, partial [Homo sapiens]
Sequence ID: AAD21587.1 Length: 503
>angiopoietin-3 [Homo sapiens]
Sequence ID: AAD31728.1 Length: 503
>Angiopoietin 4 [Homo sapiens]
Sequence ID: AAI11977.1 Length: 503
>Angiopoietin 4 [Homo sapiens]
Sequence ID: AAI11979.1 Length: 503 
Range 1: 464 to 468

Score:21.0 bits(42), Expect:46, 
Method:, 
Identities:5/5(100%), Positives:5/5(100%), Gaps:0/5(0%)

Query  2    GVYYH  6
            GVYYH
Sbjct  464  GVYYH  468


>angiopoietin-4 isoform X1 [Homo sapiens]
Sequence ID: XP_011527541.1 Length: 451
Range 1: 412 to 416

Score:21.0 bits(42), Expect:46, 
Method:, 
Identities:5/5(100%), Positives:5/5(100%), Gaps:0/5(0%)

Query  2    GVYYH  6
            GVYYH
Sbjct  412  GVYYH  416


>immunoglobulin heavy chain junction region [Homo sapiens]
Sequence ID: MBN4648520.1 Length: 18
Range 1: 9 to 13

Score:21.0 bits(42), Expect:46, 
Method:, 
Identities:5/5(100%), Positives:5/5(100%), Gaps:0/5(0%)

Query  2   GVYYH  6
           GVYYH
Sbjct  9   GVYYH  13


>immunoglobulin heavy chain variable region, partial [Homo sapiens]
Sequence ID: QAV55274.1 Length: 123
Range 1: 105 to 109

Score:21.0 bits(42), Expect:47, 
Method:, 
Identities:5/5(100%), Positives:5/5(100%), Gaps:0/5(0%)

Query  2    GVYYH  6
            GVYYH
Sbjct  105  GVYYH  109


>immunoglobulin heavy chain junction region [Homo sapiens]
Sequence ID: MOK20914.1 Length: 19
Range 1: 9 to 13

Score:21.0 bits(42), Expect:47, 
Method:, 
Identities:5/5(100%), Positives:5/5(100%), Gaps:0/5(0%)

Query  2   GVYYH  6
           GVYYH
Sbjct  9   GVYYH  13


>immunoglobulin heavy chain junction region [Homo sapiens]
Sequence ID: MBN4479603.1 Length: 20
Range 1: 3 to 7

Score:21.0 bits(42), Expect:48, 
Method:, 
Identities:5/5(100%), Positives:5/5(100%), Gaps:0/5(0%)

Query  2  GVYYH  6
          GVYYH
Sbjct  3  GVYYH  7


>immunoglobulin heavy chain junction region [Homo sapiens]
Sequence ID: MOM35828.1 Length: 21
Range 1: 6 to 10

Score:21.0 bits(42), Expect:49, 
Method:, 
Identities:5/5(100%), Positives:5/5(100%), Gaps:0/5(0%)

Query  2  GVYYH  6
          GVYYH
Sbjct  6  GVYYH  10


Query #65: S.4.pp3.4-YP_009724390.1 Query ID: lcl|Query_38236 Length: 6

Sequences producing significant alignments:
                                                                  Scientific      Common                     Max    Total Query   E   Per.   Acc.                        
Description                                                       Name            Name            Taxid      Score  Score cover Value Ident  Len        Accession        
Chromosome 1 open reading frame 111 [Homo sapiens]                Homo sapiens    human           9606       21.4   21.4  83%   32    100.00 261        AAH32957.1       
immunoglobulin heavy chain junction region [Homo sapiens]         Homo sapiens    human           9606       21.0   21.0  83%   44    100.00 17         MBN4323740.1     
immunoglobulin heavy chain junction region [Homo sapiens]         Homo sapiens    human           9606       21.0   21.0  83%   44    100.00 17         MBN4554768.1     
angiopoietin-4 isoform 1 precursor [Homo sapiens]                 Homo sapiens    human           9606       21.0   21.0  83%   46    100.00 503        NP_057069.1      
angiopoietin-4 isoform X1 [Homo sapiens]                          Homo sapiens    human           9606       21.0   21.0  83%   46    100.00 451        XP_011527541.1   
immunoglobulin heavy chain junction region [Homo sapiens]         Homo sapiens    human           9606       21.0   21.0  83%   46    100.00 18         MBN4648520.1     
immunoglobulin heavy chain variable region [Homo sapiens]         Homo sapiens    human           9606       21.0   21.0  83%   47    100.00 123        QAV55274.1       
immunoglobulin heavy chain junction region [Homo sapiens]         Homo sapiens    human           9606       21.0   21.0  83%   47    100.00 19         MOK20914.1       
immunoglobulin heavy chain junction region [Homo sapiens]         Homo sapiens    human           9606       21.0   21.0  83%   48    100.00 20         MBN4479603.1     
immunoglobulin heavy chain junction region [Homo sapiens]         Homo sapiens    human           9606       21.0   21.0  83%   49    100.00 21         MOM35828.1       


Alignments:

>Chromosome 1 open reading frame 111 [Homo sapiens]
Sequence ID: AAH32957.1 Length: 261
Range 1: 214 to 218

Score:21.4 bits(43), Expect:32, 
Method:, 
Identities:5/5(100%), Positives:5/5(100%), Gaps:0/5(0%)

Query  2    VYYHK  6
            VYYHK
Sbjct  214  VYYHK  218


>immunoglobulin heavy chain junction region [Homo sapiens]
Sequence ID: MBN4323740.1 Length: 17
Range 1: 7 to 11

Score:21.0 bits(42), Expect:44, 
Method:, 
Identities:5/5(100%), Positives:5/5(100%), Gaps:0/5(0%)

Query  1   GVYYH  5
           GVYYH
Sbjct  7   GVYYH  11


>immunoglobulin heavy chain junction region [Homo sapiens]
Sequence ID: MBN4554768.1 Length: 17
>immunoglobulin heavy chain junction region [Homo sapiens]
Sequence ID: MBN4554769.1 Length: 17 
Range 1: 7 to 11

Score:21.0 bits(42), Expect:44, 
Method:, 
Identities:5/5(100%), Positives:5/5(100%), Gaps:0/5(0%)

Query  1   GVYYH  5
           GVYYH
Sbjct  7   GVYYH  11


>angiopoietin-4 isoform 1 precursor [Homo sapiens]
Sequence ID: NP_057069.1 Length: 503
>RecName: Full=Angiopoietin-4; Short=ANG-4; AltName: Full=Angiopoietin-3; Short=ANG-3; Flags: Precursor [Homo sapiens]
Sequence ID: Q9Y264.1 Length: 503
>angiopoietin 4, partial [Homo sapiens]
Sequence ID: AAD21587.1 Length: 503
>angiopoietin-3 [Homo sapiens]
Sequence ID: AAD31728.1 Length: 503
>Angiopoietin 4 [Homo sapiens]
Sequence ID: AAI11977.1 Length: 503
>Angiopoietin 4 [Homo sapiens]
Sequence ID: AAI11979.1 Length: 503 
Range 1: 464 to 468

Score:21.0 bits(42), Expect:46, 
Method:, 
Identities:5/5(100%), Positives:5/5(100%), Gaps:0/5(0%)

Query  1    GVYYH  5
            GVYYH
Sbjct  464  GVYYH  468


>angiopoietin-4 isoform X1 [Homo sapiens]
Sequence ID: XP_011527541.1 Length: 451
Range 1: 412 to 416

Score:21.0 bits(42), Expect:46, 
Method:, 
Identities:5/5(100%), Positives:5/5(100%), Gaps:0/5(0%)

Query  1    GVYYH  5
            GVYYH
Sbjct  412  GVYYH  416


>immunoglobulin heavy chain junction region [Homo sapiens]
Sequence ID: MBN4648520.1 Length: 18
Range 1: 9 to 13

Score:21.0 bits(42), Expect:46, 
Method:, 
Identities:5/5(100%), Positives:5/5(100%), Gaps:0/5(0%)

Query  1   GVYYH  5
           GVYYH
Sbjct  9   GVYYH  13


>immunoglobulin heavy chain variable region, partial [Homo sapiens]
Sequence ID: QAV55274.1 Length: 123
Range 1: 105 to 109

Score:21.0 bits(42), Expect:47, 
Method:, 
Identities:5/5(100%), Positives:5/5(100%), Gaps:0/5(0%)

Query  1    GVYYH  5
            GVYYH
Sbjct  105  GVYYH  109


>immunoglobulin heavy chain junction region [Homo sapiens]
Sequence ID: MOK20914.1 Length: 19
Range 1: 9 to 13

Score:21.0 bits(42), Expect:47, 
Method:, 
Identities:5/5(100%), Positives:5/5(100%), Gaps:0/5(0%)

Query  1   GVYYH  5
           GVYYH
Sbjct  9   GVYYH  13


>immunoglobulin heavy chain junction region [Homo sapiens]
Sequence ID: MBN4479603.1 Length: 20
Range 1: 3 to 7

Score:21.0 bits(42), Expect:48, 
Method:, 
Identities:5/5(100%), Positives:5/5(100%), Gaps:0/5(0%)

Query  1  GVYYH  5
          GVYYH
Sbjct  3  GVYYH  7


>immunoglobulin heavy chain junction region [Homo sapiens]
Sequence ID: MOM35828.1 Length: 21
Range 1: 6 to 10

Score:21.0 bits(42), Expect:49, 
Method:, 
Identities:5/5(100%), Positives:5/5(100%), Gaps:0/5(0%)

Query  1  GVYYH  5
          GVYYH
Sbjct  6  GVYYH  10


Query #66: S.4.1.pp3-Omicron21K-G142D-delV143-delY144-delY145 Query ID: lcl|Query_38237 Length: 6

Sequences producing significant alignments:
                                                                  Scientific      Common                     Max    Total Query   E   Per.   Acc.                        
Description                                                       Name            Name            Taxid      Score  Score cover Value Ident  Len        Accession        
Chain J, Spike glycoprotein [Homo sapiens]                        Homo sapiens    human           9606       23.5   23.5  100%  5.6   100.00 1274       7TLZ_J           


Alignments:

>Chain J, Spike glycoprotein [Homo sapiens]
Sequence ID: 7TLZ_J Length: 1274
Range 1: 137 to 142

Score:23.5 bits(48), Expect:5.6, 
Method:, 
Identities:6/6(100%), Positives:6/6(100%), Gaps:0/6(0%)

Query  1    PFLDHK  6
            PFLDHK
Sbjct  137  PFLDHK  142


Query #67: S.4.pp4.1-YP_009724390.1 Query ID: lcl|Query_38238 Length: 6

Sequences producing significant alignments:
                                                                  Scientific      Common                     Max    Total Query   E   Per.   Acc.                        
Description                                                       Name            Name            Taxid      Score  Score cover Value Ident  Len        Accession        
immunoglobulin heavy chain junction region [Homo sapiens]         Homo sapiens    human           9606       24.0   24.0  100%  3.3   100.00 17         MBN4196023.1     
transport-secretion protein 2.2 (TTS-2.2) [Homo sapiens]          Homo sapiens    human           9606       24.0   24.0  100%  3.9   100.00 534        CAC01132.1       
transport-secretion protein 2.1 (TTS-2.1) [Homo sapiens]          Homo sapiens    human           9606       24.0   24.0  100%  3.9   100.00 528        CAC01131.1       
patatin-like phospholipase domain-containing protein 2 [Homo...   Homo sapiens    human           9606       24.0   24.0  100%  4.0   100.00 504        AIB55759.1       
patatin like phospholipase domain containing 2 [Homo sapiens]     Homo sapiens    human           9606       24.0   24.0  100%  4.0   100.00 504        KAI2557944.1     
patatin-like phospholipase domain containing protein 2 [Homo...   Homo sapiens    human           9606       24.0   24.0  100%  4.0   100.00 504        AEZ01596.1       
patatin-like phospholipase domain-containing protein 2 [Homo...   Homo sapiens    human           9606       24.0   24.0  100%  4.0   100.00 504        AIS72443.1       
patatin-like phospholipase domain-containing protein 2 [Homo...   Homo sapiens    human           9606       24.0   24.0  100%  4.0   100.00 504        AIS72444.1       
patatin-like phospholipase domain containing 2, isoform CRA_b...  Homo sapiens    human           9606       24.0   24.0  100%  4.0   100.00 504        EAX02396.1       
patatin-like phospholipase domain-containing protein 2 [Homo...   Homo sapiens    human           9606       24.0   24.0  100%  4.0   100.00 504        NP_065109.1      


Alignments:

>immunoglobulin heavy chain junction region [Homo sapiens]
Sequence ID: MBN4196023.1 Length: 17
Range 1: 6 to 11

Score:24.0 bits(49), Expect:3.3, 
Method:, 
Identities:6/6(100%), Positives:6/6(100%), Gaps:0/6(0%)

Query  1   FLGVYY  6
           FLGVYY
Sbjct  6   FLGVYY  11


>transport-secretion protein 2.2 (TTS-2.2), partial [Homo sapiens]
Sequence ID: CAC01132.1 Length: 534
Range 1: 47 to 52

Score:24.0 bits(49), Expect:3.9, 
Method:, 
Identities:6/6(100%), Positives:6/6(100%), Gaps:0/6(0%)

Query  1   FLGVYY  6
           FLGVYY
Sbjct  47  FLGVYY  52


>transport-secretion protein 2.1 (TTS-2.1), partial [Homo sapiens]
Sequence ID: CAC01131.1 Length: 528
Range 1: 41 to 46

Score:24.0 bits(49), Expect:3.9, 
Method:, 
Identities:6/6(100%), Positives:6/6(100%), Gaps:0/6(0%)

Query  1   FLGVYY  6
           FLGVYY
Sbjct  41  FLGVYY  46


>patatin-like phospholipase domain-containing protein 2 [Homo sapiens]
Sequence ID: AIB55759.1 Length: 504
Range 1: 17 to 22

Score:24.0 bits(49), Expect:4.0, 
Method:, 
Identities:6/6(100%), Positives:6/6(100%), Gaps:0/6(0%)

Query  1   FLGVYY  6
           FLGVYY
Sbjct  17  FLGVYY  22


>patatin like phospholipase domain containing 2 [Homo sapiens]
Sequence ID: KAI2557944.1 Length: 504
Range 1: 17 to 22

Score:24.0 bits(49), Expect:4.0, 
Method:, 
Identities:6/6(100%), Positives:6/6(100%), Gaps:0/6(0%)

Query  1   FLGVYY  6
           FLGVYY
Sbjct  17  FLGVYY  22


>patatin-like phospholipase domain containing protein 2 [Homo sapiens]
Sequence ID: AEZ01596.1 Length: 504
Range 1: 17 to 22

Score:24.0 bits(49), Expect:4.0, 
Method:, 
Identities:6/6(100%), Positives:6/6(100%), Gaps:0/6(0%)

Query  1   FLGVYY  6
           FLGVYY
Sbjct  17  FLGVYY  22


>patatin-like phospholipase domain-containing protein 2 [Homo sapiens]
Sequence ID: AIS72443.1 Length: 504
Range 1: 17 to 22

Score:24.0 bits(49), Expect:4.0, 
Method:, 
Identities:6/6(100%), Positives:6/6(100%), Gaps:0/6(0%)

Query  1   FLGVYY  6
           FLGVYY
Sbjct  17  FLGVYY  22


>patatin-like phospholipase domain-containing protein 2 [Homo sapiens]
Sequence ID: AIS72444.1 Length: 504
Range 1: 17 to 22

Score:24.0 bits(49), Expect:4.0, 
Method:, 
Identities:6/6(100%), Positives:6/6(100%), Gaps:0/6(0%)

Query  1   FLGVYY  6
           FLGVYY
Sbjct  17  FLGVYY  22


>patatin-like phospholipase domain containing 2, isoform CRA_b [Homo sapiens]
Sequence ID: EAX02396.1 Length: 504
Range 1: 17 to 22

Score:24.0 bits(49), Expect:4.0, 
Method:, 
Identities:6/6(100%), Positives:6/6(100%), Gaps:0/6(0%)

Query  1   FLGVYY  6
           FLGVYY
Sbjct  17  FLGVYY  22


>patatin-like phospholipase domain-containing protein 2 [Homo sapiens]
Sequence ID: NP_065109.1 Length: 504
>RecName: Full=Patatin-like phospholipase domain-containing protein 2; AltName: Full=Adipose triglyceride lipase; AltName: Full=Calcium-independent phospholipase A2; AltName: Full=Desnutrin; AltName: Full=IPLA2-zeta; AltName: Full=Pigment epithelium-derived factor; AltName: Full=TTS2.2; AltName: Full=Transport-secretion protein 2; Short=TTS2 [Homo sapiens]
Sequence ID: Q96AD5.1 Length: 504
>Patatin-like phospholipase domain containing 2 [Homo sapiens]
Sequence ID: AAH17280.1 Length: 504 
Range 1: 17 to 22

Score:24.0 bits(49), Expect:4.0, 
Method:, 
Identities:6/6(100%), Positives:6/6(100%), Gaps:0/6(0%)

Query  1   FLGVYY  6
           FLGVYY
Sbjct  17  FLGVYY  22


Query #68: S.4.pp4.2-YP_009724390.1 Query ID: lcl|Query_38239 Length: 6

Sequences producing significant alignments:
                                                                  Scientific      Common                     Max    Total Query   E   Per.   Acc.                        
Description                                                       Name            Name            Taxid      Score  Score cover Value Ident  Len        Accession        
immunoglobulin heavy chain junction region [Homo sapiens]         Homo sapiens    human           9606       24.0   24.0  100%  3.9   100.00 21         MOK09207.1       
immunoglobulin heavy chain junction region [Homo sapiens]         Homo sapiens    human           9606       21.0   21.0  83%   44    100.00 17         MBN4323740.1     
immunoglobulin heavy chain junction region [Homo sapiens]         Homo sapiens    human           9606       21.0   21.0  83%   44    100.00 17         MBN4554768.1     
angiopoietin-4 isoform 1 precursor [Homo sapiens]                 Homo sapiens    human           9606       21.0   21.0  83%   46    100.00 503        NP_057069.1      
angiopoietin-4 isoform X1 [Homo sapiens]                          Homo sapiens    human           9606       21.0   21.0  83%   46    100.00 451        XP_011527541.1   
immunoglobulin heavy chain junction region [Homo sapiens]         Homo sapiens    human           9606       21.0   21.0  83%   46    100.00 18         MBN4648520.1     
immunoglobulin heavy chain variable region [Homo sapiens]         Homo sapiens    human           9606       21.0   21.0  83%   47    100.00 123        QAV55274.1       
immunoglobulin heavy chain junction region [Homo sapiens]         Homo sapiens    human           9606       21.0   21.0  83%   47    100.00 19         MOK20914.1       
immunoglobulin heavy chain junction region [Homo sapiens]         Homo sapiens    human           9606       21.0   21.0  83%   48    100.00 20         MBN4479603.1     
immunoglobulin heavy chain junction region [Homo sapiens]         Homo sapiens    human           9606       21.0   21.0  83%   49    100.00 21         MOM35828.1       


Alignments:

>immunoglobulin heavy chain junction region [Homo sapiens]
Sequence ID: MOK09207.1 Length: 21
>immunoglobulin heavy chain junction region [Homo sapiens]
Sequence ID: MOK38928.1 Length: 21
>immunoglobulin heavy chain junction region [Homo sapiens]
Sequence ID: MOK47323.1 Length: 21 
Range 1: 11 to 16

Score:24.0 bits(49), Expect:3.9, 
Method:, 
Identities:6/6(100%), Positives:6/6(100%), Gaps:0/6(0%)

Query  1   LGVYYH  6
           LGVYYH
Sbjct  11  LGVYYH  16


>immunoglobulin heavy chain junction region [Homo sapiens]
Sequence ID: MBN4323740.1 Length: 17
Range 1: 7 to 11

Score:21.0 bits(42), Expect:44, 
Method:, 
Identities:5/5(100%), Positives:5/5(100%), Gaps:0/5(0%)

Query  2   GVYYH  6
           GVYYH
Sbjct  7   GVYYH  11


>immunoglobulin heavy chain junction region [Homo sapiens]
Sequence ID: MBN4554768.1 Length: 17
>immunoglobulin heavy chain junction region [Homo sapiens]
Sequence ID: MBN4554769.1 Length: 17 
Range 1: 7 to 11

Score:21.0 bits(42), Expect:44, 
Method:, 
Identities:5/5(100%), Positives:5/5(100%), Gaps:0/5(0%)

Query  2   GVYYH  6
           GVYYH
Sbjct  7   GVYYH  11


>angiopoietin-4 isoform 1 precursor [Homo sapiens]
Sequence ID: NP_057069.1 Length: 503
>RecName: Full=Angiopoietin-4; Short=ANG-4; AltName: Full=Angiopoietin-3; Short=ANG-3; Flags: Precursor [Homo sapiens]
Sequence ID: Q9Y264.1 Length: 503
>angiopoietin 4, partial [Homo sapiens]
Sequence ID: AAD21587.1 Length: 503
>angiopoietin-3 [Homo sapiens]
Sequence ID: AAD31728.1 Length: 503
>Angiopoietin 4 [Homo sapiens]
Sequence ID: AAI11977.1 Length: 503
>Angiopoietin 4 [Homo sapiens]
Sequence ID: AAI11979.1 Length: 503 
Range 1: 464 to 468

Score:21.0 bits(42), Expect:46, 
Method:, 
Identities:5/5(100%), Positives:5/5(100%), Gaps:0/5(0%)

Query  2    GVYYH  6
            GVYYH
Sbjct  464  GVYYH  468


>angiopoietin-4 isoform X1 [Homo sapiens]
Sequence ID: XP_011527541.1 Length: 451
Range 1: 412 to 416

Score:21.0 bits(42), Expect:46, 
Method:, 
Identities:5/5(100%), Positives:5/5(100%), Gaps:0/5(0%)

Query  2    GVYYH  6
            GVYYH
Sbjct  412  GVYYH  416


>immunoglobulin heavy chain junction region [Homo sapiens]
Sequence ID: MBN4648520.1 Length: 18
Range 1: 9 to 13

Score:21.0 bits(42), Expect:46, 
Method:, 
Identities:5/5(100%), Positives:5/5(100%), Gaps:0/5(0%)

Query  2   GVYYH  6
           GVYYH
Sbjct  9   GVYYH  13


>immunoglobulin heavy chain variable region, partial [Homo sapiens]
Sequence ID: QAV55274.1 Length: 123
Range 1: 105 to 109

Score:21.0 bits(42), Expect:47, 
Method:, 
Identities:5/5(100%), Positives:5/5(100%), Gaps:0/5(0%)

Query  2    GVYYH  6
            GVYYH
Sbjct  105  GVYYH  109


>immunoglobulin heavy chain junction region [Homo sapiens]
Sequence ID: MOK20914.1 Length: 19
Range 1: 9 to 13

Score:21.0 bits(42), Expect:47, 
Method:, 
Identities:5/5(100%), Positives:5/5(100%), Gaps:0/5(0%)

Query  2   GVYYH  6
           GVYYH
Sbjct  9   GVYYH  13


>immunoglobulin heavy chain junction region [Homo sapiens]
Sequence ID: MBN4479603.1 Length: 20
Range 1: 3 to 7

Score:21.0 bits(42), Expect:48, 
Method:, 
Identities:5/5(100%), Positives:5/5(100%), Gaps:0/5(0%)

Query  2  GVYYH  6
          GVYYH
Sbjct  3  GVYYH  7


>immunoglobulin heavy chain junction region [Homo sapiens]
Sequence ID: MOM35828.1 Length: 21
Range 1: 6 to 10

Score:21.0 bits(42), Expect:49, 
Method:, 
Identities:5/5(100%), Positives:5/5(100%), Gaps:0/5(0%)

Query  2  GVYYH  6
          GVYYH
Sbjct  6  GVYYH  10


Query #69: S.4.pp4.3-YP_009724390.1 Query ID: lcl|Query_38240 Length: 6

Sequences producing significant alignments:
                                                                  Scientific      Common                     Max    Total Query   E   Per.   Acc.                        
Description                                                       Name            Name            Taxid      Score  Score cover Value Ident  Len        Accession        
Chromosome 1 open reading frame 111 [Homo sapiens]                Homo sapiens    human           9606       21.4   21.4  83%   32    100.00 261        AAH32957.1       
immunoglobulin heavy chain junction region [Homo sapiens]         Homo sapiens    human           9606       21.0   21.0  83%   44    100.00 17         MBN4323740.1     
immunoglobulin heavy chain junction region [Homo sapiens]         Homo sapiens    human           9606       21.0   21.0  83%   44    100.00 17         MBN4554768.1     
angiopoietin-4 isoform 1 precursor [Homo sapiens]                 Homo sapiens    human           9606       21.0   21.0  83%   46    100.00 503        NP_057069.1      
angiopoietin-4 isoform X1 [Homo sapiens]                          Homo sapiens    human           9606       21.0   21.0  83%   46    100.00 451        XP_011527541.1   
immunoglobulin heavy chain junction region [Homo sapiens]         Homo sapiens    human           9606       21.0   21.0  83%   46    100.00 18         MBN4648520.1     
immunoglobulin heavy chain variable region [Homo sapiens]         Homo sapiens    human           9606       21.0   21.0  83%   47    100.00 123        QAV55274.1       
immunoglobulin heavy chain junction region [Homo sapiens]         Homo sapiens    human           9606       21.0   21.0  83%   47    100.00 19         MOK20914.1       
immunoglobulin heavy chain junction region [Homo sapiens]         Homo sapiens    human           9606       21.0   21.0  83%   48    100.00 20         MBN4479603.1     
immunoglobulin heavy chain junction region [Homo sapiens]         Homo sapiens    human           9606       21.0   21.0  83%   49    100.00 21         MOM35828.1       


Alignments:

>Chromosome 1 open reading frame 111 [Homo sapiens]
Sequence ID: AAH32957.1 Length: 261
Range 1: 214 to 218

Score:21.4 bits(43), Expect:32, 
Method:, 
Identities:5/5(100%), Positives:5/5(100%), Gaps:0/5(0%)

Query  2    VYYHK  6
            VYYHK
Sbjct  214  VYYHK  218


>immunoglobulin heavy chain junction region [Homo sapiens]
Sequence ID: MBN4323740.1 Length: 17
Range 1: 7 to 11

Score:21.0 bits(42), Expect:44, 
Method:, 
Identities:5/5(100%), Positives:5/5(100%), Gaps:0/5(0%)

Query  1   GVYYH  5
           GVYYH
Sbjct  7   GVYYH  11


>immunoglobulin heavy chain junction region [Homo sapiens]
Sequence ID: MBN4554768.1 Length: 17
>immunoglobulin heavy chain junction region [Homo sapiens]
Sequence ID: MBN4554769.1 Length: 17 
Range 1: 7 to 11

Score:21.0 bits(42), Expect:44, 
Method:, 
Identities:5/5(100%), Positives:5/5(100%), Gaps:0/5(0%)

Query  1   GVYYH  5
           GVYYH
Sbjct  7   GVYYH  11


>angiopoietin-4 isoform 1 precursor [Homo sapiens]
Sequence ID: NP_057069.1 Length: 503
>RecName: Full=Angiopoietin-4; Short=ANG-4; AltName: Full=Angiopoietin-3; Short=ANG-3; Flags: Precursor [Homo sapiens]
Sequence ID: Q9Y264.1 Length: 503
>angiopoietin 4, partial [Homo sapiens]
Sequence ID: AAD21587.1 Length: 503
>angiopoietin-3 [Homo sapiens]
Sequence ID: AAD31728.1 Length: 503
>Angiopoietin 4 [Homo sapiens]
Sequence ID: AAI11977.1 Length: 503
>Angiopoietin 4 [Homo sapiens]
Sequence ID: AAI11979.1 Length: 503 
Range 1: 464 to 468

Score:21.0 bits(42), Expect:46, 
Method:, 
Identities:5/5(100%), Positives:5/5(100%), Gaps:0/5(0%)

Query  1    GVYYH  5
            GVYYH
Sbjct  464  GVYYH  468


>angiopoietin-4 isoform X1 [Homo sapiens]
Sequence ID: XP_011527541.1 Length: 451
Range 1: 412 to 416

Score:21.0 bits(42), Expect:46, 
Method:, 
Identities:5/5(100%), Positives:5/5(100%), Gaps:0/5(0%)

Query  1    GVYYH  5
            GVYYH
Sbjct  412  GVYYH  416


>immunoglobulin heavy chain junction region [Homo sapiens]
Sequence ID: MBN4648520.1 Length: 18
Range 1: 9 to 13

Score:21.0 bits(42), Expect:46, 
Method:, 
Identities:5/5(100%), Positives:5/5(100%), Gaps:0/5(0%)

Query  1   GVYYH  5
           GVYYH
Sbjct  9   GVYYH  13


>immunoglobulin heavy chain variable region, partial [Homo sapiens]
Sequence ID: QAV55274.1 Length: 123
Range 1: 105 to 109

Score:21.0 bits(42), Expect:47, 
Method:, 
Identities:5/5(100%), Positives:5/5(100%), Gaps:0/5(0%)

Query  1    GVYYH  5
            GVYYH
Sbjct  105  GVYYH  109


>immunoglobulin heavy chain junction region [Homo sapiens]
Sequence ID: MOK20914.1 Length: 19
Range 1: 9 to 13

Score:21.0 bits(42), Expect:47, 
Method:, 
Identities:5/5(100%), Positives:5/5(100%), Gaps:0/5(0%)

Query  1   GVYYH  5
           GVYYH
Sbjct  9   GVYYH  13


>immunoglobulin heavy chain junction region [Homo sapiens]
Sequence ID: MBN4479603.1 Length: 20
Range 1: 3 to 7

Score:21.0 bits(42), Expect:48, 
Method:, 
Identities:5/5(100%), Positives:5/5(100%), Gaps:0/5(0%)

Query  1  GVYYH  5
          GVYYH
Sbjct  3  GVYYH  7


>immunoglobulin heavy chain junction region [Homo sapiens]
Sequence ID: MOM35828.1 Length: 21
Range 1: 6 to 10

Score:21.0 bits(42), Expect:49, 
Method:, 
Identities:5/5(100%), Positives:5/5(100%), Gaps:0/5(0%)

Query  1  GVYYH  5
          GVYYH
Sbjct  6  GVYYH  10


Query #70: S.4.pp4.4-YP_009724390.1 Query ID: lcl|Query_38241 Length: 6

Sequences producing significant alignments:
                                                                  Scientific      Common                     Max    Total Query   E   Per.   Acc.                        
Description                                                       Name            Name            Taxid      Score  Score cover Value Ident  Len        Accession        
immunoglobulin heavy chain junction region [Homo sapiens]         Homo sapiens    human           9606       21.8   21.8  83%   22    100.00 18         MCB08707.1       
potassium voltage-gated channel subfamily H member 7 isoform X... Homo sapiens    human           9606       21.8   21.8  83%   23    100.00 1204       XP_011510411.1   
potassium voltage-gated channel subfamily H member 7 isoform X... Homo sapiens    human           9606       21.8   21.8  83%   23    100.00 1201       XP_016860707.1   
potassium channel subunit [Homo sapiens]                          Homo sapiens    human           9606       21.8   21.8  83%   23    100.00 1196       AAD01946.1       
potassium voltage-gated channel subfamily H member 7 isoform 1... Homo sapiens    human           9606       21.8   21.8  83%   23    100.00 1196       NP_150375.2      
potassium voltage-gated channel subfamily H member 7 isoform X... Homo sapiens    human           9606       21.8   21.8  83%   23    100.00 1193       XP_016860708.1   
potassium voltage-gated channel subfamily H member 7 isoform X... Homo sapiens    human           9606       21.8   21.8  83%   23    100.00 1189       XP_016860709.1   
potassium voltage-gated channel subfamily H member 7 isoform 2... Homo sapiens    human           9606       21.8   21.8  83%   23    100.00 732        NP_775185.1      
potassium voltage-gated channel subfamily H member 7 isoform X... Homo sapiens    human           9606       21.8   21.8  83%   23    100.00 661        XP_016860710.1   
Chain AAA, Potassium voltage-gated channel subfamily H member ... Homo sapiens    human           9606       21.8   21.8  83%   23    100.00 135        6Y7Q_AAA         


Alignments:

>immunoglobulin heavy chain junction region [Homo sapiens]
Sequence ID: MCB08707.1 Length: 18
Range 1: 10 to 14

Score:21.8 bits(44), Expect:22, 
Method:, 
Identities:5/5(100%), Positives:5/5(100%), Gaps:0/5(0%)

Query  2   YYHKN  6
           YYHKN
Sbjct  10  YYHKN  14


>potassium voltage-gated channel subfamily H member 7 isoform X1 [Homo sapiens]
Sequence ID: XP_011510411.1 Length: 1204
Range 1: 98 to 102

Score:21.8 bits(44), Expect:23, 
Method:, 
Identities:5/5(100%), Positives:5/5(100%), Gaps:0/5(0%)

Query  2    YYHKN  6
            YYHKN
Sbjct  98   YYHKN  102


>potassium voltage-gated channel subfamily H member 7 isoform X2 [Homo sapiens]
Sequence ID: XP_016860707.1 Length: 1201
Range 1: 98 to 102

Score:21.8 bits(44), Expect:23, 
Method:, 
Identities:5/5(100%), Positives:5/5(100%), Gaps:0/5(0%)

Query  2    YYHKN  6
            YYHKN
Sbjct  98   YYHKN  102


>potassium channel subunit [Homo sapiens]
Sequence ID: AAD01946.1 Length: 1196
Range 1: 98 to 102

Score:21.8 bits(44), Expect:23, 
Method:, 
Identities:5/5(100%), Positives:5/5(100%), Gaps:0/5(0%)

Query  2    YYHKN  6
            YYHKN
Sbjct  98   YYHKN  102


>potassium voltage-gated channel subfamily H member 7 isoform 1 [Homo sapiens]
Sequence ID: NP_150375.2 Length: 1196
>RecName: Full=Potassium voltage-gated channel subfamily H member 7; AltName: Full=Ether-a-go-go-related gene potassium channel 3; Short=ERG-3; Short=Eag-related protein 3; Short=Ether-a-go-go-related protein 3; Short=hERG-3; AltName: Full=Voltage-gated potassium channel subunit Kv11.3 [Homo sapiens]
Sequence ID: Q9NS40.2 Length: 1196
>potassium voltage-gated channel, subfamily H (eag-related), member 7 [Homo sapiens]
Sequence ID: EAX11346.1 Length: 1196
>potassium voltage-gated channel subfamily H member 7 [Homo sapiens]
Sequence ID: KAI2525525.1 Length: 1196 
Range 1: 98 to 102

Score:21.8 bits(44), Expect:23, 
Method:, 
Identities:5/5(100%), Positives:5/5(100%), Gaps:0/5(0%)

Query  2    YYHKN  6
            YYHKN
Sbjct  98   YYHKN  102


>potassium voltage-gated channel subfamily H member 7 isoform X3 [Homo sapiens]
Sequence ID: XP_016860708.1 Length: 1193
Range 1: 98 to 102

Score:21.8 bits(44), Expect:23, 
Method:, 
Identities:5/5(100%), Positives:5/5(100%), Gaps:0/5(0%)

Query  2    YYHKN  6
            YYHKN
Sbjct  98   YYHKN  102


>potassium voltage-gated channel subfamily H member 7 isoform X4 [Homo sapiens]
Sequence ID: XP_016860709.1 Length: 1189
Range 1: 98 to 102

Score:21.8 bits(44), Expect:23, 
Method:, 
Identities:5/5(100%), Positives:5/5(100%), Gaps:0/5(0%)

Query  2    YYHKN  6
            YYHKN
Sbjct  98   YYHKN  102


>potassium voltage-gated channel subfamily H member 7 isoform 2 [Homo sapiens]
Sequence ID: NP_775185.1 Length: 732
>Potassium voltage-gated channel, subfamily H (eag-related), member 7 [Homo sapiens]
Sequence ID: AAH35815.1 Length: 732
>potassium voltage-gated channel subfamily H member 7 [Homo sapiens]
Sequence ID: KAI2525527.1 Length: 732 
Range 1: 98 to 102

Score:21.8 bits(44), Expect:23, 
Method:, 
Identities:5/5(100%), Positives:5/5(100%), Gaps:0/5(0%)

Query  2    YYHKN  6
            YYHKN
Sbjct  98   YYHKN  102


>potassium voltage-gated channel subfamily H member 7 isoform X5 [Homo sapiens]
Sequence ID: XP_016860710.1 Length: 661
Range 1: 98 to 102

Score:21.8 bits(44), Expect:23, 
Method:, 
Identities:5/5(100%), Positives:5/5(100%), Gaps:0/5(0%)

Query  2    YYHKN  6
            YYHKN
Sbjct  98   YYHKN  102


>Chain AAA, Potassium voltage-gated channel subfamily H member 7 [Homo sapiens]
Sequence ID: 6Y7Q_AAA Length: 135
Range 1: 98 to 102

Score:21.8 bits(44), Expect:23, 
Method:, 
Identities:5/5(100%), Positives:5/5(100%), Gaps:0/5(0%)

Query  2    YYHKN  6
            YYHKN
Sbjct  98   YYHKN  102


Query #71: S.4.1.pp4-Omicron21K-G142D-delV143-delY144-delY145 Query ID: lcl|Query_38242 Length: 6

Sequences producing significant alignments:
                                                                  Scientific      Common                     Max    Total Query   E   Per.   Acc.                        
Description                                                       Name            Name            Taxid      Score  Score cover Value Ident  Len        Accession        
Chain J, Spike glycoprotein [Homo sapiens]                        Homo sapiens    human           9606       23.5   23.5  100%  5.6   100.00 1274       7TLZ_J           


Alignments:

>Chain J, Spike glycoprotein [Homo sapiens]
Sequence ID: 7TLZ_J Length: 1274
Range 1: 138 to 143

Score:23.5 bits(48), Expect:5.6, 
Method:, 
Identities:6/6(100%), Positives:6/6(100%), Gaps:0/6(0%)

Query  1    FLDHKN  6
            FLDHKN
Sbjct  138  FLDHKN  143


Query #72: S.4.pp5.1-YP_009724390.1 Query ID: lcl|Query_38243 Length: 6

Sequences producing significant alignments:
                                                                  Scientific      Common                     Max    Total Query   E   Per.   Acc.                        
Description                                                       Name            Name            Taxid      Score  Score cover Value Ident  Len        Accession        
immunoglobulin heavy chain junction region [Homo sapiens]         Homo sapiens    human           9606       24.0   24.0  100%  3.9   100.00 21         MOK09207.1       
immunoglobulin heavy chain junction region [Homo sapiens]         Homo sapiens    human           9606       21.0   21.0  83%   44    100.00 17         MBN4323740.1     
immunoglobulin heavy chain junction region [Homo sapiens]         Homo sapiens    human           9606       21.0   21.0  83%   44    100.00 17         MBN4554768.1     
angiopoietin-4 isoform 1 precursor [Homo sapiens]                 Homo sapiens    human           9606       21.0   21.0  83%   46    100.00 503        NP_057069.1      
angiopoietin-4 isoform X1 [Homo sapiens]                          Homo sapiens    human           9606       21.0   21.0  83%   46    100.00 451        XP_011527541.1   
immunoglobulin heavy chain junction region [Homo sapiens]         Homo sapiens    human           9606       21.0   21.0  83%   46    100.00 18         MBN4648520.1     
immunoglobulin heavy chain variable region [Homo sapiens]         Homo sapiens    human           9606       21.0   21.0  83%   47    100.00 123        QAV55274.1       
immunoglobulin heavy chain junction region [Homo sapiens]         Homo sapiens    human           9606       21.0   21.0  83%   47    100.00 19         MOK20914.1       
immunoglobulin heavy chain junction region [Homo sapiens]         Homo sapiens    human           9606       21.0   21.0  83%   48    100.00 20         MBN4479603.1     
immunoglobulin heavy chain junction region [Homo sapiens]         Homo sapiens    human           9606       21.0   21.0  83%   49    100.00 21         MOM35828.1       


Alignments:

>immunoglobulin heavy chain junction region [Homo sapiens]
Sequence ID: MOK09207.1 Length: 21
>immunoglobulin heavy chain junction region [Homo sapiens]
Sequence ID: MOK38928.1 Length: 21
>immunoglobulin heavy chain junction region [Homo sapiens]
Sequence ID: MOK47323.1 Length: 21 
Range 1: 11 to 16

Score:24.0 bits(49), Expect:3.9, 
Method:, 
Identities:6/6(100%), Positives:6/6(100%), Gaps:0/6(0%)

Query  1   LGVYYH  6
           LGVYYH
Sbjct  11  LGVYYH  16


>immunoglobulin heavy chain junction region [Homo sapiens]
Sequence ID: MBN4323740.1 Length: 17
Range 1: 7 to 11

Score:21.0 bits(42), Expect:44, 
Method:, 
Identities:5/5(100%), Positives:5/5(100%), Gaps:0/5(0%)

Query  2   GVYYH  6
           GVYYH
Sbjct  7   GVYYH  11


>immunoglobulin heavy chain junction region [Homo sapiens]
Sequence ID: MBN4554768.1 Length: 17
>immunoglobulin heavy chain junction region [Homo sapiens]
Sequence ID: MBN4554769.1 Length: 17 
Range 1: 7 to 11

Score:21.0 bits(42), Expect:44, 
Method:, 
Identities:5/5(100%), Positives:5/5(100%), Gaps:0/5(0%)

Query  2   GVYYH  6
           GVYYH
Sbjct  7   GVYYH  11


>angiopoietin-4 isoform 1 precursor [Homo sapiens]
Sequence ID: NP_057069.1 Length: 503
>RecName: Full=Angiopoietin-4; Short=ANG-4; AltName: Full=Angiopoietin-3; Short=ANG-3; Flags: Precursor [Homo sapiens]
Sequence ID: Q9Y264.1 Length: 503
>angiopoietin 4, partial [Homo sapiens]
Sequence ID: AAD21587.1 Length: 503
>angiopoietin-3 [Homo sapiens]
Sequence ID: AAD31728.1 Length: 503
>Angiopoietin 4 [Homo sapiens]
Sequence ID: AAI11977.1 Length: 503
>Angiopoietin 4 [Homo sapiens]
Sequence ID: AAI11979.1 Length: 503 
Range 1: 464 to 468

Score:21.0 bits(42), Expect:46, 
Method:, 
Identities:5/5(100%), Positives:5/5(100%), Gaps:0/5(0%)

Query  2    GVYYH  6
            GVYYH
Sbjct  464  GVYYH  468


>angiopoietin-4 isoform X1 [Homo sapiens]
Sequence ID: XP_011527541.1 Length: 451
Range 1: 412 to 416

Score:21.0 bits(42), Expect:46, 
Method:, 
Identities:5/5(100%), Positives:5/5(100%), Gaps:0/5(0%)

Query  2    GVYYH  6
            GVYYH
Sbjct  412  GVYYH  416


>immunoglobulin heavy chain junction region [Homo sapiens]
Sequence ID: MBN4648520.1 Length: 18
Range 1: 9 to 13

Score:21.0 bits(42), Expect:46, 
Method:, 
Identities:5/5(100%), Positives:5/5(100%), Gaps:0/5(0%)

Query  2   GVYYH  6
           GVYYH
Sbjct  9   GVYYH  13


>immunoglobulin heavy chain variable region, partial [Homo sapiens]
Sequence ID: QAV55274.1 Length: 123
Range 1: 105 to 109

Score:21.0 bits(42), Expect:47, 
Method:, 
Identities:5/5(100%), Positives:5/5(100%), Gaps:0/5(0%)

Query  2    GVYYH  6
            GVYYH
Sbjct  105  GVYYH  109


>immunoglobulin heavy chain junction region [Homo sapiens]
Sequence ID: MOK20914.1 Length: 19
Range 1: 9 to 13

Score:21.0 bits(42), Expect:47, 
Method:, 
Identities:5/5(100%), Positives:5/5(100%), Gaps:0/5(0%)

Query  2   GVYYH  6
           GVYYH
Sbjct  9   GVYYH  13


>immunoglobulin heavy chain junction region [Homo sapiens]
Sequence ID: MBN4479603.1 Length: 20
Range 1: 3 to 7

Score:21.0 bits(42), Expect:48, 
Method:, 
Identities:5/5(100%), Positives:5/5(100%), Gaps:0/5(0%)

Query  2  GVYYH  6
          GVYYH
Sbjct  3  GVYYH  7


>immunoglobulin heavy chain junction region [Homo sapiens]
Sequence ID: MOM35828.1 Length: 21
Range 1: 6 to 10

Score:21.0 bits(42), Expect:49, 
Method:, 
Identities:5/5(100%), Positives:5/5(100%), Gaps:0/5(0%)

Query  2  GVYYH  6
          GVYYH
Sbjct  6  GVYYH  10


Query #73: S.4.pp5.2-YP_009724390.1 Query ID: lcl|Query_38244 Length: 6

Sequences producing significant alignments:
                                                                  Scientific      Common                     Max    Total Query   E   Per.   Acc.                        
Description                                                       Name            Name            Taxid      Score  Score cover Value Ident  Len        Accession        
Chromosome 1 open reading frame 111 [Homo sapiens]                Homo sapiens    human           9606       21.4   21.4  83%   32    100.00 261        AAH32957.1       
immunoglobulin heavy chain junction region [Homo sapiens]         Homo sapiens    human           9606       21.0   21.0  83%   44    100.00 17         MBN4323740.1     
immunoglobulin heavy chain junction region [Homo sapiens]         Homo sapiens    human           9606       21.0   21.0  83%   44    100.00 17         MBN4554768.1     
angiopoietin-4 isoform 1 precursor [Homo sapiens]                 Homo sapiens    human           9606       21.0   21.0  83%   46    100.00 503        NP_057069.1      
angiopoietin-4 isoform X1 [Homo sapiens]                          Homo sapiens    human           9606       21.0   21.0  83%   46    100.00 451        XP_011527541.1   
immunoglobulin heavy chain junction region [Homo sapiens]         Homo sapiens    human           9606       21.0   21.0  83%   46    100.00 18         MBN4648520.1     
immunoglobulin heavy chain variable region [Homo sapiens]         Homo sapiens    human           9606       21.0   21.0  83%   47    100.00 123        QAV55274.1       
immunoglobulin heavy chain junction region [Homo sapiens]         Homo sapiens    human           9606       21.0   21.0  83%   47    100.00 19         MOK20914.1       
immunoglobulin heavy chain junction region [Homo sapiens]         Homo sapiens    human           9606       21.0   21.0  83%   48    100.00 20         MBN4479603.1     
immunoglobulin heavy chain junction region [Homo sapiens]         Homo sapiens    human           9606       21.0   21.0  83%   49    100.00 21         MOM35828.1       


Alignments:

>Chromosome 1 open reading frame 111 [Homo sapiens]
Sequence ID: AAH32957.1 Length: 261
Range 1: 214 to 218

Score:21.4 bits(43), Expect:32, 
Method:, 
Identities:5/5(100%), Positives:5/5(100%), Gaps:0/5(0%)

Query  2    VYYHK  6
            VYYHK
Sbjct  214  VYYHK  218


>immunoglobulin heavy chain junction region [Homo sapiens]
Sequence ID: MBN4323740.1 Length: 17
Range 1: 7 to 11

Score:21.0 bits(42), Expect:44, 
Method:, 
Identities:5/5(100%), Positives:5/5(100%), Gaps:0/5(0%)

Query  1   GVYYH  5
           GVYYH
Sbjct  7   GVYYH  11


>immunoglobulin heavy chain junction region [Homo sapiens]
Sequence ID: MBN4554768.1 Length: 17
>immunoglobulin heavy chain junction region [Homo sapiens]
Sequence ID: MBN4554769.1 Length: 17 
Range 1: 7 to 11

Score:21.0 bits(42), Expect:44, 
Method:, 
Identities:5/5(100%), Positives:5/5(100%), Gaps:0/5(0%)

Query  1   GVYYH  5
           GVYYH
Sbjct  7   GVYYH  11


>angiopoietin-4 isoform 1 precursor [Homo sapiens]
Sequence ID: NP_057069.1 Length: 503
>RecName: Full=Angiopoietin-4; Short=ANG-4; AltName: Full=Angiopoietin-3; Short=ANG-3; Flags: Precursor [Homo sapiens]
Sequence ID: Q9Y264.1 Length: 503
>angiopoietin 4, partial [Homo sapiens]
Sequence ID: AAD21587.1 Length: 503
>angiopoietin-3 [Homo sapiens]
Sequence ID: AAD31728.1 Length: 503
>Angiopoietin 4 [Homo sapiens]
Sequence ID: AAI11977.1 Length: 503
>Angiopoietin 4 [Homo sapiens]
Sequence ID: AAI11979.1 Length: 503 
Range 1: 464 to 468

Score:21.0 bits(42), Expect:46, 
Method:, 
Identities:5/5(100%), Positives:5/5(100%), Gaps:0/5(0%)

Query  1    GVYYH  5
            GVYYH
Sbjct  464  GVYYH  468


>angiopoietin-4 isoform X1 [Homo sapiens]
Sequence ID: XP_011527541.1 Length: 451
Range 1: 412 to 416

Score:21.0 bits(42), Expect:46, 
Method:, 
Identities:5/5(100%), Positives:5/5(100%), Gaps:0/5(0%)

Query  1    GVYYH  5
            GVYYH
Sbjct  412  GVYYH  416


>immunoglobulin heavy chain junction region [Homo sapiens]
Sequence ID: MBN4648520.1 Length: 18
Range 1: 9 to 13

Score:21.0 bits(42), Expect:46, 
Method:, 
Identities:5/5(100%), Positives:5/5(100%), Gaps:0/5(0%)

Query  1   GVYYH  5
           GVYYH
Sbjct  9   GVYYH  13


>immunoglobulin heavy chain variable region, partial [Homo sapiens]
Sequence ID: QAV55274.1 Length: 123
Range 1: 105 to 109

Score:21.0 bits(42), Expect:47, 
Method:, 
Identities:5/5(100%), Positives:5/5(100%), Gaps:0/5(0%)

Query  1    GVYYH  5
            GVYYH
Sbjct  105  GVYYH  109


>immunoglobulin heavy chain junction region [Homo sapiens]
Sequence ID: MOK20914.1 Length: 19
Range 1: 9 to 13

Score:21.0 bits(42), Expect:47, 
Method:, 
Identities:5/5(100%), Positives:5/5(100%), Gaps:0/5(0%)

Query  1   GVYYH  5
           GVYYH
Sbjct  9   GVYYH  13


>immunoglobulin heavy chain junction region [Homo sapiens]
Sequence ID: MBN4479603.1 Length: 20
Range 1: 3 to 7

Score:21.0 bits(42), Expect:48, 
Method:, 
Identities:5/5(100%), Positives:5/5(100%), Gaps:0/5(0%)

Query  1  GVYYH  5
          GVYYH
Sbjct  3  GVYYH  7


>immunoglobulin heavy chain junction region [Homo sapiens]
Sequence ID: MOM35828.1 Length: 21
Range 1: 6 to 10

Score:21.0 bits(42), Expect:49, 
Method:, 
Identities:5/5(100%), Positives:5/5(100%), Gaps:0/5(0%)

Query  1  GVYYH  5
          GVYYH
Sbjct  6  GVYYH  10


Query #74: S.4.pp5.3-YP_009724390.1 Query ID: lcl|Query_38245 Length: 6

Sequences producing significant alignments:
                                                                  Scientific      Common                     Max    Total Query   E   Per.   Acc.                        
Description                                                       Name            Name            Taxid      Score  Score cover Value Ident  Len        Accession        
immunoglobulin heavy chain junction region [Homo sapiens]         Homo sapiens    human           9606       21.8   21.8  83%   22    100.00 18         MCB08707.1       
potassium voltage-gated channel subfamily H member 7 isoform X... Homo sapiens    human           9606       21.8   21.8  83%   23    100.00 1204       XP_011510411.1   
potassium voltage-gated channel subfamily H member 7 isoform X... Homo sapiens    human           9606       21.8   21.8  83%   23    100.00 1201       XP_016860707.1   
potassium channel subunit [Homo sapiens]                          Homo sapiens    human           9606       21.8   21.8  83%   23    100.00 1196       AAD01946.1       
potassium voltage-gated channel subfamily H member 7 isoform 1... Homo sapiens    human           9606       21.8   21.8  83%   23    100.00 1196       NP_150375.2      
potassium voltage-gated channel subfamily H member 7 isoform X... Homo sapiens    human           9606       21.8   21.8  83%   23    100.00 1193       XP_016860708.1   
potassium voltage-gated channel subfamily H member 7 isoform X... Homo sapiens    human           9606       21.8   21.8  83%   23    100.00 1189       XP_016860709.1   
potassium voltage-gated channel subfamily H member 7 isoform 2... Homo sapiens    human           9606       21.8   21.8  83%   23    100.00 732        NP_775185.1      
potassium voltage-gated channel subfamily H member 7 isoform X... Homo sapiens    human           9606       21.8   21.8  83%   23    100.00 661        XP_016860710.1   
Chain AAA, Potassium voltage-gated channel subfamily H member ... Homo sapiens    human           9606       21.8   21.8  83%   23    100.00 135        6Y7Q_AAA         


Alignments:

>immunoglobulin heavy chain junction region [Homo sapiens]
Sequence ID: MCB08707.1 Length: 18
Range 1: 10 to 14

Score:21.8 bits(44), Expect:22, 
Method:, 
Identities:5/5(100%), Positives:5/5(100%), Gaps:0/5(0%)

Query  2   YYHKN  6
           YYHKN
Sbjct  10  YYHKN  14


>potassium voltage-gated channel subfamily H member 7 isoform X1 [Homo sapiens]
Sequence ID: XP_011510411.1 Length: 1204
Range 1: 98 to 102

Score:21.8 bits(44), Expect:23, 
Method:, 
Identities:5/5(100%), Positives:5/5(100%), Gaps:0/5(0%)

Query  2    YYHKN  6
            YYHKN
Sbjct  98   YYHKN  102


>potassium voltage-gated channel subfamily H member 7 isoform X2 [Homo sapiens]
Sequence ID: XP_016860707.1 Length: 1201
Range 1: 98 to 102

Score:21.8 bits(44), Expect:23, 
Method:, 
Identities:5/5(100%), Positives:5/5(100%), Gaps:0/5(0%)

Query  2    YYHKN  6
            YYHKN
Sbjct  98   YYHKN  102


>potassium channel subunit [Homo sapiens]
Sequence ID: AAD01946.1 Length: 1196
Range 1: 98 to 102

Score:21.8 bits(44), Expect:23, 
Method:, 
Identities:5/5(100%), Positives:5/5(100%), Gaps:0/5(0%)

Query  2    YYHKN  6
            YYHKN
Sbjct  98   YYHKN  102


>potassium voltage-gated channel subfamily H member 7 isoform 1 [Homo sapiens]
Sequence ID: NP_150375.2 Length: 1196
>RecName: Full=Potassium voltage-gated channel subfamily H member 7; AltName: Full=Ether-a-go-go-related gene potassium channel 3; Short=ERG-3; Short=Eag-related protein 3; Short=Ether-a-go-go-related protein 3; Short=hERG-3; AltName: Full=Voltage-gated potassium channel subunit Kv11.3 [Homo sapiens]
Sequence ID: Q9NS40.2 Length: 1196
>potassium voltage-gated channel, subfamily H (eag-related), member 7 [Homo sapiens]
Sequence ID: EAX11346.1 Length: 1196
>potassium voltage-gated channel subfamily H member 7 [Homo sapiens]
Sequence ID: KAI2525525.1 Length: 1196 
Range 1: 98 to 102

Score:21.8 bits(44), Expect:23, 
Method:, 
Identities:5/5(100%), Positives:5/5(100%), Gaps:0/5(0%)

Query  2    YYHKN  6
            YYHKN
Sbjct  98   YYHKN  102


>potassium voltage-gated channel subfamily H member 7 isoform X3 [Homo sapiens]
Sequence ID: XP_016860708.1 Length: 1193
Range 1: 98 to 102

Score:21.8 bits(44), Expect:23, 
Method:, 
Identities:5/5(100%), Positives:5/5(100%), Gaps:0/5(0%)

Query  2    YYHKN  6
            YYHKN
Sbjct  98   YYHKN  102


>potassium voltage-gated channel subfamily H member 7 isoform X4 [Homo sapiens]
Sequence ID: XP_016860709.1 Length: 1189
Range 1: 98 to 102

Score:21.8 bits(44), Expect:23, 
Method:, 
Identities:5/5(100%), Positives:5/5(100%), Gaps:0/5(0%)

Query  2    YYHKN  6
            YYHKN
Sbjct  98   YYHKN  102


>potassium voltage-gated channel subfamily H member 7 isoform 2 [Homo sapiens]
Sequence ID: NP_775185.1 Length: 732
>Potassium voltage-gated channel, subfamily H (eag-related), member 7 [Homo sapiens]
Sequence ID: AAH35815.1 Length: 732
>potassium voltage-gated channel subfamily H member 7 [Homo sapiens]
Sequence ID: KAI2525527.1 Length: 732 
Range 1: 98 to 102

Score:21.8 bits(44), Expect:23, 
Method:, 
Identities:5/5(100%), Positives:5/5(100%), Gaps:0/5(0%)

Query  2    YYHKN  6
            YYHKN
Sbjct  98   YYHKN  102


>potassium voltage-gated channel subfamily H member 7 isoform X5 [Homo sapiens]
Sequence ID: XP_016860710.1 Length: 661
Range 1: 98 to 102

Score:21.8 bits(44), Expect:23, 
Method:, 
Identities:5/5(100%), Positives:5/5(100%), Gaps:0/5(0%)

Query  2    YYHKN  6
            YYHKN
Sbjct  98   YYHKN  102


>Chain AAA, Potassium voltage-gated channel subfamily H member 7 [Homo sapiens]
Sequence ID: 6Y7Q_AAA Length: 135
Range 1: 98 to 102

Score:21.8 bits(44), Expect:23, 
Method:, 
Identities:5/5(100%), Positives:5/5(100%), Gaps:0/5(0%)

Query  2    YYHKN  6
            YYHKN
Sbjct  98   YYHKN  102


Query #75: S.4.pp5.4-YP_009724390.1 Query ID: lcl|Query_38246 Length: 6

Sequences producing significant alignments:
                                                                  Scientific      Common                     Max    Total Query   E   Per.   Acc.                        
Description                                                       Name            Name            Taxid      Score  Score cover Value Ident  Len        Accession        
immunoglobulin heavy chain junction region [Homo sapiens]         Homo sapiens    human           9606       25.2   25.2  100%  1.4   100.00 23         MCG93134.1       
immunoglobulin heavy chain junction region [Homo sapiens]         Homo sapiens    human           9606       21.8   21.8  83%   22    100.00 18         MCB08707.1       
potassium voltage-gated channel subfamily H member 7 isoform X... Homo sapiens    human           9606       21.8   21.8  83%   23    100.00 1204       XP_011510411.1   
potassium voltage-gated channel subfamily H member 7 isoform X... Homo sapiens    human           9606       21.8   21.8  83%   23    100.00 1201       XP_016860707.1   
potassium channel subunit [Homo sapiens]                          Homo sapiens    human           9606       21.8   21.8  83%   23    100.00 1196       AAD01946.1       
potassium voltage-gated channel subfamily H member 7 isoform 1... Homo sapiens    human           9606       21.8   21.8  83%   23    100.00 1196       NP_150375.2      
potassium voltage-gated channel subfamily H member 7 isoform X... Homo sapiens    human           9606       21.8   21.8  83%   23    100.00 1193       XP_016860708.1   
potassium voltage-gated channel subfamily H member 7 isoform X... Homo sapiens    human           9606       21.8   21.8  83%   23    100.00 1189       XP_016860709.1   
potassium voltage-gated channel subfamily H member 7 isoform 2... Homo sapiens    human           9606       21.8   21.8  83%   23    100.00 732        NP_775185.1      
potassium voltage-gated channel subfamily H member 7 isoform X... Homo sapiens    human           9606       21.8   21.8  83%   23    100.00 661        XP_016860710.1   


Alignments:

>immunoglobulin heavy chain junction region [Homo sapiens]
Sequence ID: MCG93134.1 Length: 23
Range 1: 13 to 18

Score:25.2 bits(52), Expect:1.4, 
Method:, 
Identities:6/6(100%), Positives:6/6(100%), Gaps:0/6(0%)

Query  1   YYHKNN  6
           YYHKNN
Sbjct  13  YYHKNN  18


>immunoglobulin heavy chain junction region [Homo sapiens]
Sequence ID: MCB08707.1 Length: 18
Range 1: 10 to 14

Score:21.8 bits(44), Expect:22, 
Method:, 
Identities:5/5(100%), Positives:5/5(100%), Gaps:0/5(0%)

Query  1   YYHKN  5
           YYHKN
Sbjct  10  YYHKN  14


>potassium voltage-gated channel subfamily H member 7 isoform X1 [Homo sapiens]
Sequence ID: XP_011510411.1 Length: 1204
Range 1: 98 to 102

Score:21.8 bits(44), Expect:23, 
Method:, 
Identities:5/5(100%), Positives:5/5(100%), Gaps:0/5(0%)

Query  1    YYHKN  5
            YYHKN
Sbjct  98   YYHKN  102


>potassium voltage-gated channel subfamily H member 7 isoform X2 [Homo sapiens]
Sequence ID: XP_016860707.1 Length: 1201
Range 1: 98 to 102

Score:21.8 bits(44), Expect:23, 
Method:, 
Identities:5/5(100%), Positives:5/5(100%), Gaps:0/5(0%)

Query  1    YYHKN  5
            YYHKN
Sbjct  98   YYHKN  102


>potassium channel subunit [Homo sapiens]
Sequence ID: AAD01946.1 Length: 1196
Range 1: 98 to 102

Score:21.8 bits(44), Expect:23, 
Method:, 
Identities:5/5(100%), Positives:5/5(100%), Gaps:0/5(0%)

Query  1    YYHKN  5
            YYHKN
Sbjct  98   YYHKN  102


>potassium voltage-gated channel subfamily H member 7 isoform 1 [Homo sapiens]
Sequence ID: NP_150375.2 Length: 1196
>RecName: Full=Potassium voltage-gated channel subfamily H member 7; AltName: Full=Ether-a-go-go-related gene potassium channel 3; Short=ERG-3; Short=Eag-related protein 3; Short=Ether-a-go-go-related protein 3; Short=hERG-3; AltName: Full=Voltage-gated potassium channel subunit Kv11.3 [Homo sapiens]
Sequence ID: Q9NS40.2 Length: 1196
>potassium voltage-gated channel, subfamily H (eag-related), member 7 [Homo sapiens]
Sequence ID: EAX11346.1 Length: 1196
>potassium voltage-gated channel subfamily H member 7 [Homo sapiens]
Sequence ID: KAI2525525.1 Length: 1196 
Range 1: 98 to 102

Score:21.8 bits(44), Expect:23, 
Method:, 
Identities:5/5(100%), Positives:5/5(100%), Gaps:0/5(0%)

Query  1    YYHKN  5
            YYHKN
Sbjct  98   YYHKN  102


>potassium voltage-gated channel subfamily H member 7 isoform X3 [Homo sapiens]
Sequence ID: XP_016860708.1 Length: 1193
Range 1: 98 to 102

Score:21.8 bits(44), Expect:23, 
Method:, 
Identities:5/5(100%), Positives:5/5(100%), Gaps:0/5(0%)

Query  1    YYHKN  5
            YYHKN
Sbjct  98   YYHKN  102


>potassium voltage-gated channel subfamily H member 7 isoform X4 [Homo sapiens]
Sequence ID: XP_016860709.1 Length: 1189
Range 1: 98 to 102

Score:21.8 bits(44), Expect:23, 
Method:, 
Identities:5/5(100%), Positives:5/5(100%), Gaps:0/5(0%)

Query  1    YYHKN  5
            YYHKN
Sbjct  98   YYHKN  102


>potassium voltage-gated channel subfamily H member 7 isoform 2 [Homo sapiens]
Sequence ID: NP_775185.1 Length: 732
>Potassium voltage-gated channel, subfamily H (eag-related), member 7 [Homo sapiens]
Sequence ID: AAH35815.1 Length: 732
>potassium voltage-gated channel subfamily H member 7 [Homo sapiens]
Sequence ID: KAI2525527.1 Length: 732 
Range 1: 98 to 102

Score:21.8 bits(44), Expect:23, 
Method:, 
Identities:5/5(100%), Positives:5/5(100%), Gaps:0/5(0%)

Query  1    YYHKN  5
            YYHKN
Sbjct  98   YYHKN  102


>potassium voltage-gated channel subfamily H member 7 isoform X5 [Homo sapiens]
Sequence ID: XP_016860710.1 Length: 661
Range 1: 98 to 102

Score:21.8 bits(44), Expect:23, 
Method:, 
Identities:5/5(100%), Positives:5/5(100%), Gaps:0/5(0%)

Query  1    YYHKN  5
            YYHKN
Sbjct  98   YYHKN  102


Query #76: S.4.1.pp5-Omicron21K-G142D-delV143-delY144-delY145 Query ID: lcl|Query_38247 Length: 6

Sequences producing significant alignments:
                                                                  Scientific      Common                     Max    Total Query   E   Per.   Acc.                        
Description                                                       Name            Name            Taxid      Score  Score cover Value Ident  Len        Accession        
Chain J, Spike glycoprotein [Homo sapiens]                        Homo sapiens    human           9606       23.1   23.1  100%  7.9   100.00 1274       7TLZ_J           
dual specificity tyrosine-phosphorylation-regulated kinase 4...   Homo sapiens    human           9606       23.1   23.1  100%  7.9   100.00 635        NP_001358230.1   
dual specificity tyrosine-phosphorylation-regulated kinase 4...   Homo sapiens    human           9606       23.1   23.1  100%  7.9   100.00 634        NP_001381708.1   
dual-specificity tyrosine-(Y)-phosphorylation regulated kinase... Homo sapiens    human           9606       23.1   23.1  100%  7.9   100.00 631        EAW88842.1       
dual specificity tyrosine-phosphorylation-regulated kinase 4...   Homo sapiens    human           9606       23.1   23.1  100%  7.9   100.00 629        NP_001381709.1   
protein kinase DYRK4 [Homo sapiens]                               Homo sapiens    human           9606       23.1   23.1  100%  7.9   100.00 541        AAF91393.1       
unnamed protein product [Homo sapiens]                            Homo sapiens    human           9606       23.1   23.1  100%  7.9   100.00 520        BAF85011.1       
dual specificity tyrosine-phosphorylation-regulated kinase 4...   Homo sapiens    human           9606       23.1   23.1  100%  7.9   100.00 520        NP_003836.1      


Alignments:

>Chain J, Spike glycoprotein [Homo sapiens]
Sequence ID: 7TLZ_J Length: 1274
Range 1: 139 to 144

Score:23.1 bits(47), Expect:7.9, 
Method:, 
Identities:6/6(100%), Positives:6/6(100%), Gaps:0/6(0%)

Query  1    LDHKNN  6
            LDHKNN
Sbjct  139  LDHKNN  144


>dual specificity tyrosine-phosphorylation-regulated kinase 4 isoform 4 [Homo sapiens]
Sequence ID: NP_001358230.1 Length: 635
Range 1: 237 to 242

Score:23.1 bits(47), Expect:7.9, 
Method:, 
Identities:6/6(100%), Positives:6/6(100%), Gaps:0/6(0%)

Query  1    LDHKNN  6
            LDHKNN
Sbjct  237  LDHKNN  242


>dual specificity tyrosine-phosphorylation-regulated kinase 4 isoform 5 [Homo sapiens]
Sequence ID: NP_001381708.1 Length: 634
>dual specificity tyrosine phosphorylation regulated kinase 4 [Homo sapiens]
Sequence ID: KAI2563869.1 Length: 634 
Range 1: 237 to 242

Score:23.1 bits(47), Expect:7.9, 
Method:, 
Identities:6/6(100%), Positives:6/6(100%), Gaps:0/6(0%)

Query  1    LDHKNN  6
            LDHKNN
Sbjct  237  LDHKNN  242


>dual-specificity tyrosine-(Y)-phosphorylation regulated kinase 4, isoform CRA_b [Homo sapiens]
Sequence ID: EAW88842.1 Length: 631
Range 1: 234 to 239

Score:23.1 bits(47), Expect:7.9, 
Method:, 
Identities:6/6(100%), Positives:6/6(100%), Gaps:0/6(0%)

Query  1    LDHKNN  6
            LDHKNN
Sbjct  234  LDHKNN  239


>dual specificity tyrosine-phosphorylation-regulated kinase 4 isoform 6 [Homo sapiens]
Sequence ID: NP_001381709.1 Length: 629
Range 1: 231 to 236

Score:23.1 bits(47), Expect:7.9, 
Method:, 
Identities:6/6(100%), Positives:6/6(100%), Gaps:0/6(0%)

Query  1    LDHKNN  6
            LDHKNN
Sbjct  231  LDHKNN  236


>protein kinase DYRK4, partial [Homo sapiens]
Sequence ID: AAF91393.1 Length: 541
Range 1: 144 to 149

Score:23.1 bits(47), Expect:7.9, 
Method:, 
Identities:6/6(100%), Positives:6/6(100%), Gaps:0/6(0%)

Query  1    LDHKNN  6
            LDHKNN
Sbjct  144  LDHKNN  149


>unnamed protein product [Homo sapiens]
Sequence ID: BAF85011.1 Length: 520
Range 1: 122 to 127

Score:23.1 bits(47), Expect:7.9, 
Method:, 
Identities:6/6(100%), Positives:6/6(100%), Gaps:0/6(0%)

Query  1    LDHKNN  6
            LDHKNN
Sbjct  122  LDHKNN  127


>dual specificity tyrosine-phosphorylation-regulated kinase 4 isoform 1 [Homo sapiens]
Sequence ID: NP_003836.1 Length: 520
>RecName: Full=Dual specificity tyrosine-phosphorylation-regulated kinase 4 [Homo sapiens]
Sequence ID: Q9NR20.2 Length: 520
>Dual-specificity tyrosine-(Y)-phosphorylation regulated kinase 4 [Homo sapiens]
Sequence ID: AAH31244.1 Length: 520 
Range 1: 122 to 127

Score:23.1 bits(47), Expect:7.9, 
Method:, 
Identities:6/6(100%), Positives:6/6(100%), Gaps:0/6(0%)

Query  1    LDHKNN  6
            LDHKNN
Sbjct  122  LDHKNN  127


Query #77: 2S.4.pp1.1-YP_009724390.1 Query ID: lcl|Query_38248 Length: 6

Sequences producing significant alignments:
                                                                  Scientific      Common                     Max    Total Query   E   Per.   Acc.                        
Description                                                       Name            Name            Taxid      Score  Score cover Value Ident  Len        Accession        
chondroitin sulfate glucuronyltransferase isoform 1 precursor...  Homo sapiens    human           9606       22.3   22.3  100%  16    100.00 772        NP_061888.1      
unnamed protein product [Homo sapiens]                            Homo sapiens    human           9606       22.3   22.3  100%  16    100.00 764        BAG51678.1       
chondroitin sulfate glucuronyltransferase isoform 2 [Homo...      Homo sapiens    human           9606       22.3   22.3  100%  16    100.00 764        NP_001271224.1   
chondroitin sulfate glucuronyltransferase isoform 3 precursor...  Homo sapiens    human           9606       22.3   22.3  100%  16    100.00 711        NP_001376580.1   
chondroitin sulfate glucuronyltransferase isoform 4 [Homo...      Homo sapiens    human           9606       22.3   22.3  100%  16    100.00 701        NP_001376581.1   
CSGlcA-T protein [Homo sapiens]                                   Homo sapiens    human           9606       22.3   22.3  100%  16    100.00 666        AAH64509.1       
chondroitin sulfate glucuronyltransferase isoform 5 [Homo...      Homo sapiens    human           9606       22.3   22.3  100%  16    100.00 640        NP_001376582.1   


Alignments:

>chondroitin sulfate glucuronyltransferase isoform 1 precursor [Homo sapiens]
Sequence ID: NP_061888.1 Length: 772
>RecName: Full=Chondroitin sulfate glucuronyltransferase; AltName: Full=CSGlcA-T; AltName: Full=Chondroitin glucuronyltransferase; AltName: Full=Chondroitin polymerizing factor 2; Short=ChPF-2; AltName: Full=Chondroitin synthase 3; Short=ChSy-3; AltName: Full=N-acetylgalactosaminyl-proteoglycan 3-beta-glucuronosyltransferase [Homo sapiens]
Sequence ID: Q9P2E5.2 Length: 772
>RLSS299 [Homo sapiens]
Sequence ID: AAQ88773.1 Length: 772
>chondroitin sulfate glucuronyltransferase, isoform CRA_b [Homo sapiens]
Sequence ID: EAW54011.1 Length: 772
>chondroitin polymerizing factor 2 [Homo sapiens]
Sequence ID: KAI2548533.1 Length: 772
>KIAA1402 protein [Homo sapiens]
Sequence ID: BAA92640.2 Length: 772 
Range 1: 540 to 545

Score:22.3 bits(45), Expect:16, 
Method:, 
Identities:6/6(100%), Positives:6/6(100%), Gaps:0/6(0%)

Query  1    DPFLGV  6
            DPFLGV
Sbjct  540  DPFLGV  545


>unnamed protein product [Homo sapiens]
Sequence ID: BAG51678.1 Length: 764
Range 1: 532 to 537

Score:22.3 bits(45), Expect:16, 
Method:, 
Identities:6/6(100%), Positives:6/6(100%), Gaps:0/6(0%)

Query  1    DPFLGV  6
            DPFLGV
Sbjct  532  DPFLGV  537


>chondroitin sulfate glucuronyltransferase isoform 2 [Homo sapiens]
Sequence ID: NP_001271224.1 Length: 764
>chondroitin sulfate glucuronyltransferase [Homo sapiens]
Sequence ID: EAL24509.1 Length: 764
>chondroitin sulfate glucuronyltransferase, isoform CRA_a [Homo sapiens]
Sequence ID: EAW54010.1 Length: 764
>chondroitin polymerizing factor 2 [Homo sapiens]
Sequence ID: KAI2548531.1 Length: 764 
Range 1: 532 to 537

Score:22.3 bits(45), Expect:16, 
Method:, 
Identities:6/6(100%), Positives:6/6(100%), Gaps:0/6(0%)

Query  1    DPFLGV  6
            DPFLGV
Sbjct  532  DPFLGV  537


>chondroitin sulfate glucuronyltransferase isoform 3 precursor [Homo sapiens]
Sequence ID: NP_001376580.1 Length: 711
Range 1: 479 to 484

Score:22.3 bits(45), Expect:16, 
Method:, 
Identities:6/6(100%), Positives:6/6(100%), Gaps:0/6(0%)

Query  1    DPFLGV  6
            DPFLGV
Sbjct  479  DPFLGV  484


>chondroitin sulfate glucuronyltransferase isoform 4 [Homo sapiens]
Sequence ID: NP_001376581.1 Length: 701
Range 1: 469 to 474

Score:22.3 bits(45), Expect:16, 
Method:, 
Identities:6/6(100%), Positives:6/6(100%), Gaps:0/6(0%)

Query  1    DPFLGV  6
            DPFLGV
Sbjct  469  DPFLGV  474


>CSGlcA-T protein [Homo sapiens]
Sequence ID: AAH64509.1 Length: 666
Range 1: 540 to 545

Score:22.3 bits(45), Expect:16, 
Method:, 
Identities:6/6(100%), Positives:6/6(100%), Gaps:0/6(0%)

Query  1    DPFLGV  6
            DPFLGV
Sbjct  540  DPFLGV  545


>chondroitin sulfate glucuronyltransferase isoform 5 [Homo sapiens]
Sequence ID: NP_001376582.1 Length: 640
Range 1: 408 to 413

Score:22.3 bits(45), Expect:16, 
Method:, 
Identities:6/6(100%), Positives:6/6(100%), Gaps:0/6(0%)

Query  1    DPFLGV  6
            DPFLGV
Sbjct  408  DPFLGV  413


Query #78: 2S.4.pp1.2-YP_009724390.1 Query ID: lcl|Query_38249 Length: 6

No significant similarity found.


Query #79: 2S.4.pp1.3-YP_009724390.1 Query ID: lcl|Query_38250 Length: 6

Sequences producing significant alignments:
                                                                  Scientific      Common                     Max    Total Query   E   Per.   Acc.                        
Description                                                       Name            Name            Taxid      Score  Score cover Value Ident  Len        Accession        
immunoglobulin heavy chain junction region [Homo sapiens]         Homo sapiens    human           9606       24.0   24.0  100%  3.3   100.00 17         MBN4196023.1     
transport-secretion protein 2.2 (TTS-2.2) [Homo sapiens]          Homo sapiens    human           9606       24.0   24.0  100%  3.9   100.00 534        CAC01132.1       
transport-secretion protein 2.1 (TTS-2.1) [Homo sapiens]          Homo sapiens    human           9606       24.0   24.0  100%  3.9   100.00 528        CAC01131.1       
patatin-like phospholipase domain-containing protein 2 [Homo...   Homo sapiens    human           9606       24.0   24.0  100%  4.0   100.00 504        AIB55759.1       
patatin like phospholipase domain containing 2 [Homo sapiens]     Homo sapiens    human           9606       24.0   24.0  100%  4.0   100.00 504        KAI2557944.1     
patatin-like phospholipase domain containing protein 2 [Homo...   Homo sapiens    human           9606       24.0   24.0  100%  4.0   100.00 504        AEZ01596.1       
patatin-like phospholipase domain-containing protein 2 [Homo...   Homo sapiens    human           9606       24.0   24.0  100%  4.0   100.00 504        AIS72443.1       
patatin-like phospholipase domain-containing protein 2 [Homo...   Homo sapiens    human           9606       24.0   24.0  100%  4.0   100.00 504        AIS72444.1       
patatin-like phospholipase domain containing 2, isoform CRA_b...  Homo sapiens    human           9606       24.0   24.0  100%  4.0   100.00 504        EAX02396.1       
patatin-like phospholipase domain-containing protein 2 [Homo...   Homo sapiens    human           9606       24.0   24.0  100%  4.0   100.00 504        NP_065109.1      


Alignments:

>immunoglobulin heavy chain junction region [Homo sapiens]
Sequence ID: MBN4196023.1 Length: 17
Range 1: 6 to 11

Score:24.0 bits(49), Expect:3.3, 
Method:, 
Identities:6/6(100%), Positives:6/6(100%), Gaps:0/6(0%)

Query  1   FLGVYY  6
           FLGVYY
Sbjct  6   FLGVYY  11


>transport-secretion protein 2.2 (TTS-2.2), partial [Homo sapiens]
Sequence ID: CAC01132.1 Length: 534
Range 1: 47 to 52

Score:24.0 bits(49), Expect:3.9, 
Method:, 
Identities:6/6(100%), Positives:6/6(100%), Gaps:0/6(0%)

Query  1   FLGVYY  6
           FLGVYY
Sbjct  47  FLGVYY  52


>transport-secretion protein 2.1 (TTS-2.1), partial [Homo sapiens]
Sequence ID: CAC01131.1 Length: 528
Range 1: 41 to 46

Score:24.0 bits(49), Expect:3.9, 
Method:, 
Identities:6/6(100%), Positives:6/6(100%), Gaps:0/6(0%)

Query  1   FLGVYY  6
           FLGVYY
Sbjct  41  FLGVYY  46


>patatin-like phospholipase domain-containing protein 2 [Homo sapiens]
Sequence ID: AIB55759.1 Length: 504
Range 1: 17 to 22

Score:24.0 bits(49), Expect:4.0, 
Method:, 
Identities:6/6(100%), Positives:6/6(100%), Gaps:0/6(0%)

Query  1   FLGVYY  6
           FLGVYY
Sbjct  17  FLGVYY  22


>patatin like phospholipase domain containing 2 [Homo sapiens]
Sequence ID: KAI2557944.1 Length: 504
Range 1: 17 to 22

Score:24.0 bits(49), Expect:4.0, 
Method:, 
Identities:6/6(100%), Positives:6/6(100%), Gaps:0/6(0%)

Query  1   FLGVYY  6
           FLGVYY
Sbjct  17  FLGVYY  22


>patatin-like phospholipase domain containing protein 2 [Homo sapiens]
Sequence ID: AEZ01596.1 Length: 504
Range 1: 17 to 22

Score:24.0 bits(49), Expect:4.0, 
Method:, 
Identities:6/6(100%), Positives:6/6(100%), Gaps:0/6(0%)

Query  1   FLGVYY  6
           FLGVYY
Sbjct  17  FLGVYY  22


>patatin-like phospholipase domain-containing protein 2 [Homo sapiens]
Sequence ID: AIS72443.1 Length: 504
Range 1: 17 to 22

Score:24.0 bits(49), Expect:4.0, 
Method:, 
Identities:6/6(100%), Positives:6/6(100%), Gaps:0/6(0%)

Query  1   FLGVYY  6
           FLGVYY
Sbjct  17  FLGVYY  22


>patatin-like phospholipase domain-containing protein 2 [Homo sapiens]
Sequence ID: AIS72444.1 Length: 504
Range 1: 17 to 22

Score:24.0 bits(49), Expect:4.0, 
Method:, 
Identities:6/6(100%), Positives:6/6(100%), Gaps:0/6(0%)

Query  1   FLGVYY  6
           FLGVYY
Sbjct  17  FLGVYY  22


>patatin-like phospholipase domain containing 2, isoform CRA_b [Homo sapiens]
Sequence ID: EAX02396.1 Length: 504
Range 1: 17 to 22

Score:24.0 bits(49), Expect:4.0, 
Method:, 
Identities:6/6(100%), Positives:6/6(100%), Gaps:0/6(0%)

Query  1   FLGVYY  6
           FLGVYY
Sbjct  17  FLGVYY  22


>patatin-like phospholipase domain-containing protein 2 [Homo sapiens]
Sequence ID: NP_065109.1 Length: 504
>RecName: Full=Patatin-like phospholipase domain-containing protein 2; AltName: Full=Adipose triglyceride lipase; AltName: Full=Calcium-independent phospholipase A2; AltName: Full=Desnutrin; AltName: Full=IPLA2-zeta; AltName: Full=Pigment epithelium-derived factor; AltName: Full=TTS2.2; AltName: Full=Transport-secretion protein 2; Short=TTS2 [Homo sapiens]
Sequence ID: Q96AD5.1 Length: 504
>Patatin-like phospholipase domain containing 2 [Homo sapiens]
Sequence ID: AAH17280.1 Length: 504 
Range 1: 17 to 22

Score:24.0 bits(49), Expect:4.0, 
Method:, 
Identities:6/6(100%), Positives:6/6(100%), Gaps:0/6(0%)

Query  1   FLGVYY  6
           FLGVYY
Sbjct  17  FLGVYY  22


Query #80: 2S.4.pp1.4-YP_009724390.1 Query ID: lcl|Query_38251 Length: 6

Sequences producing significant alignments:
                                                                  Scientific      Common                     Max    Total Query   E   Per.   Acc.                        
Description                                                       Name            Name            Taxid      Score  Score cover Value Ident  Len        Accession        
immunoglobulin heavy chain junction region [Homo sapiens]         Homo sapiens    human           9606       24.0   24.0  100%  3.9   100.00 21         MOK09207.1       
immunoglobulin heavy chain junction region [Homo sapiens]         Homo sapiens    human           9606       21.0   21.0  83%   44    100.00 17         MBN4323740.1     
immunoglobulin heavy chain junction region [Homo sapiens]         Homo sapiens    human           9606       21.0   21.0  83%   44    100.00 17         MBN4554768.1     
angiopoietin-4 isoform 1 precursor [Homo sapiens]                 Homo sapiens    human           9606       21.0   21.0  83%   46    100.00 503        NP_057069.1      
angiopoietin-4 isoform X1 [Homo sapiens]                          Homo sapiens    human           9606       21.0   21.0  83%   46    100.00 451        XP_011527541.1   
immunoglobulin heavy chain junction region [Homo sapiens]         Homo sapiens    human           9606       21.0   21.0  83%   46    100.00 18         MBN4648520.1     
immunoglobulin heavy chain variable region [Homo sapiens]         Homo sapiens    human           9606       21.0   21.0  83%   47    100.00 123        QAV55274.1       
immunoglobulin heavy chain junction region [Homo sapiens]         Homo sapiens    human           9606       21.0   21.0  83%   47    100.00 19         MOK20914.1       
immunoglobulin heavy chain junction region [Homo sapiens]         Homo sapiens    human           9606       21.0   21.0  83%   48    100.00 20         MBN4479603.1     
immunoglobulin heavy chain junction region [Homo sapiens]         Homo sapiens    human           9606       21.0   21.0  83%   49    100.00 21         MOM35828.1       


Alignments:

>immunoglobulin heavy chain junction region [Homo sapiens]
Sequence ID: MOK09207.1 Length: 21
>immunoglobulin heavy chain junction region [Homo sapiens]
Sequence ID: MOK38928.1 Length: 21
>immunoglobulin heavy chain junction region [Homo sapiens]
Sequence ID: MOK47323.1 Length: 21 
Range 1: 11 to 16

Score:24.0 bits(49), Expect:3.9, 
Method:, 
Identities:6/6(100%), Positives:6/6(100%), Gaps:0/6(0%)

Query  1   LGVYYH  6
           LGVYYH
Sbjct  11  LGVYYH  16


>immunoglobulin heavy chain junction region [Homo sapiens]
Sequence ID: MBN4323740.1 Length: 17
Range 1: 7 to 11

Score:21.0 bits(42), Expect:44, 
Method:, 
Identities:5/5(100%), Positives:5/5(100%), Gaps:0/5(0%)

Query  2   GVYYH  6
           GVYYH
Sbjct  7   GVYYH  11


>immunoglobulin heavy chain junction region [Homo sapiens]
Sequence ID: MBN4554768.1 Length: 17
>immunoglobulin heavy chain junction region [Homo sapiens]
Sequence ID: MBN4554769.1 Length: 17 
Range 1: 7 to 11

Score:21.0 bits(42), Expect:44, 
Method:, 
Identities:5/5(100%), Positives:5/5(100%), Gaps:0/5(0%)

Query  2   GVYYH  6
           GVYYH
Sbjct  7   GVYYH  11


>angiopoietin-4 isoform 1 precursor [Homo sapiens]
Sequence ID: NP_057069.1 Length: 503
>RecName: Full=Angiopoietin-4; Short=ANG-4; AltName: Full=Angiopoietin-3; Short=ANG-3; Flags: Precursor [Homo sapiens]
Sequence ID: Q9Y264.1 Length: 503
>angiopoietin 4, partial [Homo sapiens]
Sequence ID: AAD21587.1 Length: 503
>angiopoietin-3 [Homo sapiens]
Sequence ID: AAD31728.1 Length: 503
>Angiopoietin 4 [Homo sapiens]
Sequence ID: AAI11977.1 Length: 503
>Angiopoietin 4 [Homo sapiens]
Sequence ID: AAI11979.1 Length: 503 
Range 1: 464 to 468

Score:21.0 bits(42), Expect:46, 
Method:, 
Identities:5/5(100%), Positives:5/5(100%), Gaps:0/5(0%)

Query  2    GVYYH  6
            GVYYH
Sbjct  464  GVYYH  468


>angiopoietin-4 isoform X1 [Homo sapiens]
Sequence ID: XP_011527541.1 Length: 451
Range 1: 412 to 416

Score:21.0 bits(42), Expect:46, 
Method:, 
Identities:5/5(100%), Positives:5/5(100%), Gaps:0/5(0%)

Query  2    GVYYH  6
            GVYYH
Sbjct  412  GVYYH  416


>immunoglobulin heavy chain junction region [Homo sapiens]
Sequence ID: MBN4648520.1 Length: 18
Range 1: 9 to 13

Score:21.0 bits(42), Expect:46, 
Method:, 
Identities:5/5(100%), Positives:5/5(100%), Gaps:0/5(0%)

Query  2   GVYYH  6
           GVYYH
Sbjct  9   GVYYH  13


>immunoglobulin heavy chain variable region, partial [Homo sapiens]
Sequence ID: QAV55274.1 Length: 123
Range 1: 105 to 109

Score:21.0 bits(42), Expect:47, 
Method:, 
Identities:5/5(100%), Positives:5/5(100%), Gaps:0/5(0%)

Query  2    GVYYH  6
            GVYYH
Sbjct  105  GVYYH  109


>immunoglobulin heavy chain junction region [Homo sapiens]
Sequence ID: MOK20914.1 Length: 19
Range 1: 9 to 13

Score:21.0 bits(42), Expect:47, 
Method:, 
Identities:5/5(100%), Positives:5/5(100%), Gaps:0/5(0%)

Query  2   GVYYH  6
           GVYYH
Sbjct  9   GVYYH  13


>immunoglobulin heavy chain junction region [Homo sapiens]
Sequence ID: MBN4479603.1 Length: 20
Range 1: 3 to 7

Score:21.0 bits(42), Expect:48, 
Method:, 
Identities:5/5(100%), Positives:5/5(100%), Gaps:0/5(0%)

Query  2  GVYYH  6
          GVYYH
Sbjct  3  GVYYH  7


>immunoglobulin heavy chain junction region [Homo sapiens]
Sequence ID: MOM35828.1 Length: 21
Range 1: 6 to 10

Score:21.0 bits(42), Expect:49, 
Method:, 
Identities:5/5(100%), Positives:5/5(100%), Gaps:0/5(0%)

Query  2  GVYYH  6
          GVYYH
Sbjct  6  GVYYH  10


Query #81: 2S.4.1.pp1-Omicron21K-G142D-delV143-delY144-delY145 Query ID: lcl|Query_38252 Length: 6

Sequences producing significant alignments:
                                                                  Scientific      Common                     Max    Total Query   E   Per.   Acc.                        
Description                                                       Name            Name            Taxid      Score  Score cover Value Ident  Len        Accession        
Chain J, Spike glycoprotein [Homo sapiens]                        Homo sapiens    human           9606       24.0   24.0  100%  3.9   100.00 1274       7TLZ_J           
immunoglobulin heavy chain junction region [Homo sapiens]         Homo sapiens    human           9606       21.4   21.4  100%  28    83.33  15         MCG08666.1       
immunoglobulin heavy chain junction region [Homo sapiens]         Homo sapiens    human           9606       21.4   21.4  100%  35    83.33  22         MOL59355.1       
immunoglobulin heavy chain junction region [Homo sapiens]         Homo sapiens    human           9606       21.4   21.4  100%  35    83.33  22         MOL59815.1       
immunoglobulin heavy chain junction region [Homo sapiens]         Homo sapiens    human           9606       21.0   21.0  100%  43    83.33  16         MOQ07658.1       


Alignments:

>Chain J, Spike glycoprotein [Homo sapiens]
Sequence ID: 7TLZ_J Length: 1274
Range 1: 136 to 141

Score:24.0 bits(49), Expect:3.9, 
Method:, 
Identities:6/6(100%), Positives:6/6(100%), Gaps:0/6(0%)

Query  1    DPFLDH  6
            DPFLDH
Sbjct  136  DPFLDH  141


>immunoglobulin heavy chain junction region [Homo sapiens]
Sequence ID: MCG08666.1 Length: 15
Range 1: 4 to 9

Score:21.4 bits(43), Expect:28, 
Method:, 
Identities:5/6(83%), Positives:6/6(100%), Gaps:0/6(0%)

Query  1  DPFLDH  6
          DPFL+H
Sbjct  4  DPFLEH  9


>immunoglobulin heavy chain junction region [Homo sapiens]
Sequence ID: MOL59355.1 Length: 22
Range 1: 16 to 21

Score:21.4 bits(43), Expect:35, 
Method:, 
Identities:5/6(83%), Positives:6/6(100%), Gaps:0/6(0%)

Query  1   DPFLDH  6
           +PFLDH
Sbjct  16  EPFLDH  21


>immunoglobulin heavy chain junction region [Homo sapiens]
Sequence ID: MOL59815.1 Length: 22
>immunoglobulin heavy chain junction region [Homo sapiens]
Sequence ID: MOL60758.1 Length: 22 
Range 1: 16 to 21

Score:21.4 bits(43), Expect:35, 
Method:, 
Identities:5/6(83%), Positives:6/6(100%), Gaps:0/6(0%)

Query  1   DPFLDH  6
           +PFLDH
Sbjct  16  NPFLDH  21


>immunoglobulin heavy chain junction region [Homo sapiens]
Sequence ID: MOQ07658.1 Length: 16
Range 1: 10 to 15

Score:21.0 bits(42), Expect:43, 
Method:, 
Identities:5/6(83%), Positives:6/6(100%), Gaps:0/6(0%)

Query  1   DPFLDH  6
           DP+LDH
Sbjct  10  DPYLDH  15


Query #82: 2S.4.pp2.1-YP_009724390.1 Query ID: lcl|Query_38253 Length: 6

No significant similarity found.


Query #83: 2S.4.pp2.2-YP_009724390.1 Query ID: lcl|Query_38254 Length: 6

Sequences producing significant alignments:
                                                                  Scientific      Common                     Max    Total Query   E   Per.   Acc.                        
Description                                                       Name            Name            Taxid      Score  Score cover Value Ident  Len        Accession        
immunoglobulin heavy chain junction region [Homo sapiens]         Homo sapiens    human           9606       24.0   24.0  100%  3.3   100.00 17         MBN4196023.1     
transport-secretion protein 2.2 (TTS-2.2) [Homo sapiens]          Homo sapiens    human           9606       24.0   24.0  100%  3.9   100.00 534        CAC01132.1       
transport-secretion protein 2.1 (TTS-2.1) [Homo sapiens]          Homo sapiens    human           9606       24.0   24.0  100%  3.9   100.00 528        CAC01131.1       
patatin-like phospholipase domain-containing protein 2 [Homo...   Homo sapiens    human           9606       24.0   24.0  100%  4.0   100.00 504        AIB55759.1       
patatin like phospholipase domain containing 2 [Homo sapiens]     Homo sapiens    human           9606       24.0   24.0  100%  4.0   100.00 504        KAI2557944.1     
patatin-like phospholipase domain containing protein 2 [Homo...   Homo sapiens    human           9606       24.0   24.0  100%  4.0   100.00 504        AEZ01596.1       
patatin-like phospholipase domain-containing protein 2 [Homo...   Homo sapiens    human           9606       24.0   24.0  100%  4.0   100.00 504        AIS72443.1       
patatin-like phospholipase domain-containing protein 2 [Homo...   Homo sapiens    human           9606       24.0   24.0  100%  4.0   100.00 504        AIS72444.1       
patatin-like phospholipase domain containing 2, isoform CRA_b...  Homo sapiens    human           9606       24.0   24.0  100%  4.0   100.00 504        EAX02396.1       
patatin-like phospholipase domain-containing protein 2 [Homo...   Homo sapiens    human           9606       24.0   24.0  100%  4.0   100.00 504        NP_065109.1      


Alignments:

>immunoglobulin heavy chain junction region [Homo sapiens]
Sequence ID: MBN4196023.1 Length: 17
Range 1: 6 to 11

Score:24.0 bits(49), Expect:3.3, 
Method:, 
Identities:6/6(100%), Positives:6/6(100%), Gaps:0/6(0%)

Query  1   FLGVYY  6
           FLGVYY
Sbjct  6   FLGVYY  11


>transport-secretion protein 2.2 (TTS-2.2), partial [Homo sapiens]
Sequence ID: CAC01132.1 Length: 534
Range 1: 47 to 52

Score:24.0 bits(49), Expect:3.9, 
Method:, 
Identities:6/6(100%), Positives:6/6(100%), Gaps:0/6(0%)

Query  1   FLGVYY  6
           FLGVYY
Sbjct  47  FLGVYY  52


>transport-secretion protein 2.1 (TTS-2.1), partial [Homo sapiens]
Sequence ID: CAC01131.1 Length: 528
Range 1: 41 to 46

Score:24.0 bits(49), Expect:3.9, 
Method:, 
Identities:6/6(100%), Positives:6/6(100%), Gaps:0/6(0%)

Query  1   FLGVYY  6
           FLGVYY
Sbjct  41  FLGVYY  46


>patatin-like phospholipase domain-containing protein 2 [Homo sapiens]
Sequence ID: AIB55759.1 Length: 504
Range 1: 17 to 22

Score:24.0 bits(49), Expect:4.0, 
Method:, 
Identities:6/6(100%), Positives:6/6(100%), Gaps:0/6(0%)

Query  1   FLGVYY  6
           FLGVYY
Sbjct  17  FLGVYY  22


>patatin like phospholipase domain containing 2 [Homo sapiens]
Sequence ID: KAI2557944.1 Length: 504
Range 1: 17 to 22

Score:24.0 bits(49), Expect:4.0, 
Method:, 
Identities:6/6(100%), Positives:6/6(100%), Gaps:0/6(0%)

Query  1   FLGVYY  6
           FLGVYY
Sbjct  17  FLGVYY  22


>patatin-like phospholipase domain containing protein 2 [Homo sapiens]
Sequence ID: AEZ01596.1 Length: 504
Range 1: 17 to 22

Score:24.0 bits(49), Expect:4.0, 
Method:, 
Identities:6/6(100%), Positives:6/6(100%), Gaps:0/6(0%)

Query  1   FLGVYY  6
           FLGVYY
Sbjct  17  FLGVYY  22


>patatin-like phospholipase domain-containing protein 2 [Homo sapiens]
Sequence ID: AIS72443.1 Length: 504
Range 1: 17 to 22

Score:24.0 bits(49), Expect:4.0, 
Method:, 
Identities:6/6(100%), Positives:6/6(100%), Gaps:0/6(0%)

Query  1   FLGVYY  6
           FLGVYY
Sbjct  17  FLGVYY  22


>patatin-like phospholipase domain-containing protein 2 [Homo sapiens]
Sequence ID: AIS72444.1 Length: 504
Range 1: 17 to 22

Score:24.0 bits(49), Expect:4.0, 
Method:, 
Identities:6/6(100%), Positives:6/6(100%), Gaps:0/6(0%)

Query  1   FLGVYY  6
           FLGVYY
Sbjct  17  FLGVYY  22


>patatin-like phospholipase domain containing 2, isoform CRA_b [Homo sapiens]
Sequence ID: EAX02396.1 Length: 504
Range 1: 17 to 22

Score:24.0 bits(49), Expect:4.0, 
Method:, 
Identities:6/6(100%), Positives:6/6(100%), Gaps:0/6(0%)

Query  1   FLGVYY  6
           FLGVYY
Sbjct  17  FLGVYY  22


>patatin-like phospholipase domain-containing protein 2 [Homo sapiens]
Sequence ID: NP_065109.1 Length: 504
>RecName: Full=Patatin-like phospholipase domain-containing protein 2; AltName: Full=Adipose triglyceride lipase; AltName: Full=Calcium-independent phospholipase A2; AltName: Full=Desnutrin; AltName: Full=IPLA2-zeta; AltName: Full=Pigment epithelium-derived factor; AltName: Full=TTS2.2; AltName: Full=Transport-secretion protein 2; Short=TTS2 [Homo sapiens]
Sequence ID: Q96AD5.1 Length: 504
>Patatin-like phospholipase domain containing 2 [Homo sapiens]
Sequence ID: AAH17280.1 Length: 504 
Range 1: 17 to 22

Score:24.0 bits(49), Expect:4.0, 
Method:, 
Identities:6/6(100%), Positives:6/6(100%), Gaps:0/6(0%)

Query  1   FLGVYY  6
           FLGVYY
Sbjct  17  FLGVYY  22


Query #84: 2S.4.pp2.3-YP_009724390.1 Query ID: lcl|Query_38255 Length: 6

Sequences producing significant alignments:
                                                                  Scientific      Common                     Max    Total Query   E   Per.   Acc.                        
Description                                                       Name            Name            Taxid      Score  Score cover Value Ident  Len        Accession        
immunoglobulin heavy chain junction region [Homo sapiens]         Homo sapiens    human           9606       24.0   24.0  100%  3.9   100.00 21         MOK09207.1       
immunoglobulin heavy chain junction region [Homo sapiens]         Homo sapiens    human           9606       21.0   21.0  83%   44    100.00 17         MBN4323740.1     
immunoglobulin heavy chain junction region [Homo sapiens]         Homo sapiens    human           9606       21.0   21.0  83%   44    100.00 17         MBN4554768.1     
angiopoietin-4 isoform 1 precursor [Homo sapiens]                 Homo sapiens    human           9606       21.0   21.0  83%   46    100.00 503        NP_057069.1      
angiopoietin-4 isoform X1 [Homo sapiens]                          Homo sapiens    human           9606       21.0   21.0  83%   46    100.00 451        XP_011527541.1   
immunoglobulin heavy chain junction region [Homo sapiens]         Homo sapiens    human           9606       21.0   21.0  83%   46    100.00 18         MBN4648520.1     
immunoglobulin heavy chain variable region [Homo sapiens]         Homo sapiens    human           9606       21.0   21.0  83%   47    100.00 123        QAV55274.1       
immunoglobulin heavy chain junction region [Homo sapiens]         Homo sapiens    human           9606       21.0   21.0  83%   47    100.00 19         MOK20914.1       
immunoglobulin heavy chain junction region [Homo sapiens]         Homo sapiens    human           9606       21.0   21.0  83%   48    100.00 20         MBN4479603.1     
immunoglobulin heavy chain junction region [Homo sapiens]         Homo sapiens    human           9606       21.0   21.0  83%   49    100.00 21         MOM35828.1       


Alignments:

>immunoglobulin heavy chain junction region [Homo sapiens]
Sequence ID: MOK09207.1 Length: 21
>immunoglobulin heavy chain junction region [Homo sapiens]
Sequence ID: MOK38928.1 Length: 21
>immunoglobulin heavy chain junction region [Homo sapiens]
Sequence ID: MOK47323.1 Length: 21 
Range 1: 11 to 16

Score:24.0 bits(49), Expect:3.9, 
Method:, 
Identities:6/6(100%), Positives:6/6(100%), Gaps:0/6(0%)

Query  1   LGVYYH  6
           LGVYYH
Sbjct  11  LGVYYH  16


>immunoglobulin heavy chain junction region [Homo sapiens]
Sequence ID: MBN4323740.1 Length: 17
Range 1: 7 to 11

Score:21.0 bits(42), Expect:44, 
Method:, 
Identities:5/5(100%), Positives:5/5(100%), Gaps:0/5(0%)

Query  2   GVYYH  6
           GVYYH
Sbjct  7   GVYYH  11


>immunoglobulin heavy chain junction region [Homo sapiens]
Sequence ID: MBN4554768.1 Length: 17
>immunoglobulin heavy chain junction region [Homo sapiens]
Sequence ID: MBN4554769.1 Length: 17 
Range 1: 7 to 11

Score:21.0 bits(42), Expect:44, 
Method:, 
Identities:5/5(100%), Positives:5/5(100%), Gaps:0/5(0%)

Query  2   GVYYH  6
           GVYYH
Sbjct  7   GVYYH  11


>angiopoietin-4 isoform 1 precursor [Homo sapiens]
Sequence ID: NP_057069.1 Length: 503
>RecName: Full=Angiopoietin-4; Short=ANG-4; AltName: Full=Angiopoietin-3; Short=ANG-3; Flags: Precursor [Homo sapiens]
Sequence ID: Q9Y264.1 Length: 503
>angiopoietin 4, partial [Homo sapiens]
Sequence ID: AAD21587.1 Length: 503
>angiopoietin-3 [Homo sapiens]
Sequence ID: AAD31728.1 Length: 503
>Angiopoietin 4 [Homo sapiens]
Sequence ID: AAI11977.1 Length: 503
>Angiopoietin 4 [Homo sapiens]
Sequence ID: AAI11979.1 Length: 503 
Range 1: 464 to 468

Score:21.0 bits(42), Expect:46, 
Method:, 
Identities:5/5(100%), Positives:5/5(100%), Gaps:0/5(0%)

Query  2    GVYYH  6
            GVYYH
Sbjct  464  GVYYH  468


>angiopoietin-4 isoform X1 [Homo sapiens]
Sequence ID: XP_011527541.1 Length: 451
Range 1: 412 to 416

Score:21.0 bits(42), Expect:46, 
Method:, 
Identities:5/5(100%), Positives:5/5(100%), Gaps:0/5(0%)

Query  2    GVYYH  6
            GVYYH
Sbjct  412  GVYYH  416


>immunoglobulin heavy chain junction region [Homo sapiens]
Sequence ID: MBN4648520.1 Length: 18
Range 1: 9 to 13

Score:21.0 bits(42), Expect:46, 
Method:, 
Identities:5/5(100%), Positives:5/5(100%), Gaps:0/5(0%)

Query  2   GVYYH  6
           GVYYH
Sbjct  9   GVYYH  13


>immunoglobulin heavy chain variable region, partial [Homo sapiens]
Sequence ID: QAV55274.1 Length: 123
Range 1: 105 to 109

Score:21.0 bits(42), Expect:47, 
Method:, 
Identities:5/5(100%), Positives:5/5(100%), Gaps:0/5(0%)

Query  2    GVYYH  6
            GVYYH
Sbjct  105  GVYYH  109


>immunoglobulin heavy chain junction region [Homo sapiens]
Sequence ID: MOK20914.1 Length: 19
Range 1: 9 to 13

Score:21.0 bits(42), Expect:47, 
Method:, 
Identities:5/5(100%), Positives:5/5(100%), Gaps:0/5(0%)

Query  2   GVYYH  6
           GVYYH
Sbjct  9   GVYYH  13


>immunoglobulin heavy chain junction region [Homo sapiens]
Sequence ID: MBN4479603.1 Length: 20
Range 1: 3 to 7

Score:21.0 bits(42), Expect:48, 
Method:, 
Identities:5/5(100%), Positives:5/5(100%), Gaps:0/5(0%)

Query  2  GVYYH  6
          GVYYH
Sbjct  3  GVYYH  7


>immunoglobulin heavy chain junction region [Homo sapiens]
Sequence ID: MOM35828.1 Length: 21
Range 1: 6 to 10

Score:21.0 bits(42), Expect:49, 
Method:, 
Identities:5/5(100%), Positives:5/5(100%), Gaps:0/5(0%)

Query  2  GVYYH  6
          GVYYH
Sbjct  6  GVYYH  10


Query #85: 2S.4.pp2.4-YP_009724390.1 Query ID: lcl|Query_38256 Length: 6

Sequences producing significant alignments:
                                                                  Scientific      Common                     Max    Total Query   E   Per.   Acc.                        
Description                                                       Name            Name            Taxid      Score  Score cover Value Ident  Len        Accession        
Chromosome 1 open reading frame 111 [Homo sapiens]                Homo sapiens    human           9606       21.4   21.4  83%   32    100.00 261        AAH32957.1       
immunoglobulin heavy chain junction region [Homo sapiens]         Homo sapiens    human           9606       21.0   21.0  83%   44    100.00 17         MBN4323740.1     
immunoglobulin heavy chain junction region [Homo sapiens]         Homo sapiens    human           9606       21.0   21.0  83%   44    100.00 17         MBN4554768.1     
angiopoietin-4 isoform 1 precursor [Homo sapiens]                 Homo sapiens    human           9606       21.0   21.0  83%   46    100.00 503        NP_057069.1      
angiopoietin-4 isoform X1 [Homo sapiens]                          Homo sapiens    human           9606       21.0   21.0  83%   46    100.00 451        XP_011527541.1   
immunoglobulin heavy chain junction region [Homo sapiens]         Homo sapiens    human           9606       21.0   21.0  83%   46    100.00 18         MBN4648520.1     
immunoglobulin heavy chain variable region [Homo sapiens]         Homo sapiens    human           9606       21.0   21.0  83%   47    100.00 123        QAV55274.1       
immunoglobulin heavy chain junction region [Homo sapiens]         Homo sapiens    human           9606       21.0   21.0  83%   47    100.00 19         MOK20914.1       
immunoglobulin heavy chain junction region [Homo sapiens]         Homo sapiens    human           9606       21.0   21.0  83%   48    100.00 20         MBN4479603.1     
immunoglobulin heavy chain junction region [Homo sapiens]         Homo sapiens    human           9606       21.0   21.0  83%   49    100.00 21         MOM35828.1       


Alignments:

>Chromosome 1 open reading frame 111 [Homo sapiens]
Sequence ID: AAH32957.1 Length: 261
Range 1: 214 to 218

Score:21.4 bits(43), Expect:32, 
Method:, 
Identities:5/5(100%), Positives:5/5(100%), Gaps:0/5(0%)

Query  2    VYYHK  6
            VYYHK
Sbjct  214  VYYHK  218


>immunoglobulin heavy chain junction region [Homo sapiens]
Sequence ID: MBN4323740.1 Length: 17
Range 1: 7 to 11

Score:21.0 bits(42), Expect:44, 
Method:, 
Identities:5/5(100%), Positives:5/5(100%), Gaps:0/5(0%)

Query  1   GVYYH  5
           GVYYH
Sbjct  7   GVYYH  11


>immunoglobulin heavy chain junction region [Homo sapiens]
Sequence ID: MBN4554768.1 Length: 17
>immunoglobulin heavy chain junction region [Homo sapiens]
Sequence ID: MBN4554769.1 Length: 17 
Range 1: 7 to 11

Score:21.0 bits(42), Expect:44, 
Method:, 
Identities:5/5(100%), Positives:5/5(100%), Gaps:0/5(0%)

Query  1   GVYYH  5
           GVYYH
Sbjct  7   GVYYH  11


>angiopoietin-4 isoform 1 precursor [Homo sapiens]
Sequence ID: NP_057069.1 Length: 503
>RecName: Full=Angiopoietin-4; Short=ANG-4; AltName: Full=Angiopoietin-3; Short=ANG-3; Flags: Precursor [Homo sapiens]
Sequence ID: Q9Y264.1 Length: 503
>angiopoietin 4, partial [Homo sapiens]
Sequence ID: AAD21587.1 Length: 503
>angiopoietin-3 [Homo sapiens]
Sequence ID: AAD31728.1 Length: 503
>Angiopoietin 4 [Homo sapiens]
Sequence ID: AAI11977.1 Length: 503
>Angiopoietin 4 [Homo sapiens]
Sequence ID: AAI11979.1 Length: 503 
Range 1: 464 to 468

Score:21.0 bits(42), Expect:46, 
Method:, 
Identities:5/5(100%), Positives:5/5(100%), Gaps:0/5(0%)

Query  1    GVYYH  5
            GVYYH
Sbjct  464  GVYYH  468


>angiopoietin-4 isoform X1 [Homo sapiens]
Sequence ID: XP_011527541.1 Length: 451
Range 1: 412 to 416

Score:21.0 bits(42), Expect:46, 
Method:, 
Identities:5/5(100%), Positives:5/5(100%), Gaps:0/5(0%)

Query  1    GVYYH  5
            GVYYH
Sbjct  412  GVYYH  416


>immunoglobulin heavy chain junction region [Homo sapiens]
Sequence ID: MBN4648520.1 Length: 18
Range 1: 9 to 13

Score:21.0 bits(42), Expect:46, 
Method:, 
Identities:5/5(100%), Positives:5/5(100%), Gaps:0/5(0%)

Query  1   GVYYH  5
           GVYYH
Sbjct  9   GVYYH  13


>immunoglobulin heavy chain variable region, partial [Homo sapiens]
Sequence ID: QAV55274.1 Length: 123
Range 1: 105 to 109

Score:21.0 bits(42), Expect:47, 
Method:, 
Identities:5/5(100%), Positives:5/5(100%), Gaps:0/5(0%)

Query  1    GVYYH  5
            GVYYH
Sbjct  105  GVYYH  109


>immunoglobulin heavy chain junction region [Homo sapiens]
Sequence ID: MOK20914.1 Length: 19
Range 1: 9 to 13

Score:21.0 bits(42), Expect:47, 
Method:, 
Identities:5/5(100%), Positives:5/5(100%), Gaps:0/5(0%)

Query  1   GVYYH  5
           GVYYH
Sbjct  9   GVYYH  13


>immunoglobulin heavy chain junction region [Homo sapiens]
Sequence ID: MBN4479603.1 Length: 20
Range 1: 3 to 7

Score:21.0 bits(42), Expect:48, 
Method:, 
Identities:5/5(100%), Positives:5/5(100%), Gaps:0/5(0%)

Query  1  GVYYH  5
          GVYYH
Sbjct  3  GVYYH  7


>immunoglobulin heavy chain junction region [Homo sapiens]
Sequence ID: MOM35828.1 Length: 21
Range 1: 6 to 10

Score:21.0 bits(42), Expect:49, 
Method:, 
Identities:5/5(100%), Positives:5/5(100%), Gaps:0/5(0%)

Query  1  GVYYH  5
          GVYYH
Sbjct  6  GVYYH  10


Query #86: 2S.4.1.pp2-Omicron21K-G142D-delV143-delY144-delY145 Query ID: lcl|Query_38257 Length: 6

Sequences producing significant alignments:
                                                                  Scientific      Common                     Max    Total Query   E   Per.   Acc.                        
Description                                                       Name            Name            Taxid      Score  Score cover Value Ident  Len        Accession        
Chain J, Spike glycoprotein [Homo sapiens]                        Homo sapiens    human           9606       23.5   23.5  100%  5.6   100.00 1274       7TLZ_J           


Alignments:

>Chain J, Spike glycoprotein [Homo sapiens]
Sequence ID: 7TLZ_J Length: 1274
Range 1: 137 to 142

Score:23.5 bits(48), Expect:5.6, 
Method:, 
Identities:6/6(100%), Positives:6/6(100%), Gaps:0/6(0%)

Query  1    PFLDHK  6
            PFLDHK
Sbjct  137  PFLDHK  142


Query #87: 2S.4.pp3.1-YP_009724390.1 Query ID: lcl|Query_38258 Length: 6

Sequences producing significant alignments:
                                                                  Scientific      Common                     Max    Total Query   E   Per.   Acc.                        
Description                                                       Name            Name            Taxid      Score  Score cover Value Ident  Len        Accession        
immunoglobulin heavy chain junction region [Homo sapiens]         Homo sapiens    human           9606       24.0   24.0  100%  3.3   100.00 17         MBN4196023.1     
transport-secretion protein 2.2 (TTS-2.2) [Homo sapiens]          Homo sapiens    human           9606       24.0   24.0  100%  3.9   100.00 534        CAC01132.1       
transport-secretion protein 2.1 (TTS-2.1) [Homo sapiens]          Homo sapiens    human           9606       24.0   24.0  100%  3.9   100.00 528        CAC01131.1       
patatin-like phospholipase domain-containing protein 2 [Homo...   Homo sapiens    human           9606       24.0   24.0  100%  4.0   100.00 504        AIB55759.1       
patatin like phospholipase domain containing 2 [Homo sapiens]     Homo sapiens    human           9606       24.0   24.0  100%  4.0   100.00 504        KAI2557944.1     
patatin-like phospholipase domain containing protein 2 [Homo...   Homo sapiens    human           9606       24.0   24.0  100%  4.0   100.00 504        AEZ01596.1       
patatin-like phospholipase domain-containing protein 2 [Homo...   Homo sapiens    human           9606       24.0   24.0  100%  4.0   100.00 504        AIS72443.1       
patatin-like phospholipase domain-containing protein 2 [Homo...   Homo sapiens    human           9606       24.0   24.0  100%  4.0   100.00 504        AIS72444.1       
patatin-like phospholipase domain containing 2, isoform CRA_b...  Homo sapiens    human           9606       24.0   24.0  100%  4.0   100.00 504        EAX02396.1       
patatin-like phospholipase domain-containing protein 2 [Homo...   Homo sapiens    human           9606       24.0   24.0  100%  4.0   100.00 504        NP_065109.1      


Alignments:

>immunoglobulin heavy chain junction region [Homo sapiens]
Sequence ID: MBN4196023.1 Length: 17
Range 1: 6 to 11

Score:24.0 bits(49), Expect:3.3, 
Method:, 
Identities:6/6(100%), Positives:6/6(100%), Gaps:0/6(0%)

Query  1   FLGVYY  6
           FLGVYY
Sbjct  6   FLGVYY  11


>transport-secretion protein 2.2 (TTS-2.2), partial [Homo sapiens]
Sequence ID: CAC01132.1 Length: 534
Range 1: 47 to 52

Score:24.0 bits(49), Expect:3.9, 
Method:, 
Identities:6/6(100%), Positives:6/6(100%), Gaps:0/6(0%)

Query  1   FLGVYY  6
           FLGVYY
Sbjct  47  FLGVYY  52


>transport-secretion protein 2.1 (TTS-2.1), partial [Homo sapiens]
Sequence ID: CAC01131.1 Length: 528
Range 1: 41 to 46

Score:24.0 bits(49), Expect:3.9, 
Method:, 
Identities:6/6(100%), Positives:6/6(100%), Gaps:0/6(0%)

Query  1   FLGVYY  6
           FLGVYY
Sbjct  41  FLGVYY  46


>patatin-like phospholipase domain-containing protein 2 [Homo sapiens]
Sequence ID: AIB55759.1 Length: 504
Range 1: 17 to 22

Score:24.0 bits(49), Expect:4.0, 
Method:, 
Identities:6/6(100%), Positives:6/6(100%), Gaps:0/6(0%)

Query  1   FLGVYY  6
           FLGVYY
Sbjct  17  FLGVYY  22


>patatin like phospholipase domain containing 2 [Homo sapiens]
Sequence ID: KAI2557944.1 Length: 504
Range 1: 17 to 22

Score:24.0 bits(49), Expect:4.0, 
Method:, 
Identities:6/6(100%), Positives:6/6(100%), Gaps:0/6(0%)

Query  1   FLGVYY  6
           FLGVYY
Sbjct  17  FLGVYY  22


>patatin-like phospholipase domain containing protein 2 [Homo sapiens]
Sequence ID: AEZ01596.1 Length: 504
Range 1: 17 to 22

Score:24.0 bits(49), Expect:4.0, 
Method:, 
Identities:6/6(100%), Positives:6/6(100%), Gaps:0/6(0%)

Query  1   FLGVYY  6
           FLGVYY
Sbjct  17  FLGVYY  22


>patatin-like phospholipase domain-containing protein 2 [Homo sapiens]
Sequence ID: AIS72443.1 Length: 504
Range 1: 17 to 22

Score:24.0 bits(49), Expect:4.0, 
Method:, 
Identities:6/6(100%), Positives:6/6(100%), Gaps:0/6(0%)

Query  1   FLGVYY  6
           FLGVYY
Sbjct  17  FLGVYY  22


>patatin-like phospholipase domain-containing protein 2 [Homo sapiens]
Sequence ID: AIS72444.1 Length: 504
Range 1: 17 to 22

Score:24.0 bits(49), Expect:4.0, 
Method:, 
Identities:6/6(100%), Positives:6/6(100%), Gaps:0/6(0%)

Query  1   FLGVYY  6
           FLGVYY
Sbjct  17  FLGVYY  22


>patatin-like phospholipase domain containing 2, isoform CRA_b [Homo sapiens]
Sequence ID: EAX02396.1 Length: 504
Range 1: 17 to 22

Score:24.0 bits(49), Expect:4.0, 
Method:, 
Identities:6/6(100%), Positives:6/6(100%), Gaps:0/6(0%)

Query  1   FLGVYY  6
           FLGVYY
Sbjct  17  FLGVYY  22


>patatin-like phospholipase domain-containing protein 2 [Homo sapiens]
Sequence ID: NP_065109.1 Length: 504
>RecName: Full=Patatin-like phospholipase domain-containing protein 2; AltName: Full=Adipose triglyceride lipase; AltName: Full=Calcium-independent phospholipase A2; AltName: Full=Desnutrin; AltName: Full=IPLA2-zeta; AltName: Full=Pigment epithelium-derived factor; AltName: Full=TTS2.2; AltName: Full=Transport-secretion protein 2; Short=TTS2 [Homo sapiens]
Sequence ID: Q96AD5.1 Length: 504
>Patatin-like phospholipase domain containing 2 [Homo sapiens]
Sequence ID: AAH17280.1 Length: 504 
Range 1: 17 to 22

Score:24.0 bits(49), Expect:4.0, 
Method:, 
Identities:6/6(100%), Positives:6/6(100%), Gaps:0/6(0%)

Query  1   FLGVYY  6
           FLGVYY
Sbjct  17  FLGVYY  22


Query #88: 2S.4.pp3.2-YP_009724390.1 Query ID: lcl|Query_38259 Length: 6

Sequences producing significant alignments:
                                                                  Scientific      Common                     Max    Total Query   E   Per.   Acc.                        
Description                                                       Name            Name            Taxid      Score  Score cover Value Ident  Len        Accession        
immunoglobulin heavy chain junction region [Homo sapiens]         Homo sapiens    human           9606       24.0   24.0  100%  3.9   100.00 21         MOK09207.1       
immunoglobulin heavy chain junction region [Homo sapiens]         Homo sapiens    human           9606       21.0   21.0  83%   44    100.00 17         MBN4323740.1     
immunoglobulin heavy chain junction region [Homo sapiens]         Homo sapiens    human           9606       21.0   21.0  83%   44    100.00 17         MBN4554768.1     
angiopoietin-4 isoform 1 precursor [Homo sapiens]                 Homo sapiens    human           9606       21.0   21.0  83%   46    100.00 503        NP_057069.1      
angiopoietin-4 isoform X1 [Homo sapiens]                          Homo sapiens    human           9606       21.0   21.0  83%   46    100.00 451        XP_011527541.1   
immunoglobulin heavy chain junction region [Homo sapiens]         Homo sapiens    human           9606       21.0   21.0  83%   46    100.00 18         MBN4648520.1     
immunoglobulin heavy chain variable region [Homo sapiens]         Homo sapiens    human           9606       21.0   21.0  83%   47    100.00 123        QAV55274.1       
immunoglobulin heavy chain junction region [Homo sapiens]         Homo sapiens    human           9606       21.0   21.0  83%   47    100.00 19         MOK20914.1       
immunoglobulin heavy chain junction region [Homo sapiens]         Homo sapiens    human           9606       21.0   21.0  83%   48    100.00 20         MBN4479603.1     
immunoglobulin heavy chain junction region [Homo sapiens]         Homo sapiens    human           9606       21.0   21.0  83%   49    100.00 21         MOM35828.1       


Alignments:

>immunoglobulin heavy chain junction region [Homo sapiens]
Sequence ID: MOK09207.1 Length: 21
>immunoglobulin heavy chain junction region [Homo sapiens]
Sequence ID: MOK38928.1 Length: 21
>immunoglobulin heavy chain junction region [Homo sapiens]
Sequence ID: MOK47323.1 Length: 21 
Range 1: 11 to 16

Score:24.0 bits(49), Expect:3.9, 
Method:, 
Identities:6/6(100%), Positives:6/6(100%), Gaps:0/6(0%)

Query  1   LGVYYH  6
           LGVYYH
Sbjct  11  LGVYYH  16


>immunoglobulin heavy chain junction region [Homo sapiens]
Sequence ID: MBN4323740.1 Length: 17
Range 1: 7 to 11

Score:21.0 bits(42), Expect:44, 
Method:, 
Identities:5/5(100%), Positives:5/5(100%), Gaps:0/5(0%)

Query  2   GVYYH  6
           GVYYH
Sbjct  7   GVYYH  11


>immunoglobulin heavy chain junction region [Homo sapiens]
Sequence ID: MBN4554768.1 Length: 17
>immunoglobulin heavy chain junction region [Homo sapiens]
Sequence ID: MBN4554769.1 Length: 17 
Range 1: 7 to 11

Score:21.0 bits(42), Expect:44, 
Method:, 
Identities:5/5(100%), Positives:5/5(100%), Gaps:0/5(0%)

Query  2   GVYYH  6
           GVYYH
Sbjct  7   GVYYH  11


>angiopoietin-4 isoform 1 precursor [Homo sapiens]
Sequence ID: NP_057069.1 Length: 503
>RecName: Full=Angiopoietin-4; Short=ANG-4; AltName: Full=Angiopoietin-3; Short=ANG-3; Flags: Precursor [Homo sapiens]
Sequence ID: Q9Y264.1 Length: 503
>angiopoietin 4, partial [Homo sapiens]
Sequence ID: AAD21587.1 Length: 503
>angiopoietin-3 [Homo sapiens]
Sequence ID: AAD31728.1 Length: 503
>Angiopoietin 4 [Homo sapiens]
Sequence ID: AAI11977.1 Length: 503
>Angiopoietin 4 [Homo sapiens]
Sequence ID: AAI11979.1 Length: 503 
Range 1: 464 to 468

Score:21.0 bits(42), Expect:46, 
Method:, 
Identities:5/5(100%), Positives:5/5(100%), Gaps:0/5(0%)

Query  2    GVYYH  6
            GVYYH
Sbjct  464  GVYYH  468


>angiopoietin-4 isoform X1 [Homo sapiens]
Sequence ID: XP_011527541.1 Length: 451
Range 1: 412 to 416

Score:21.0 bits(42), Expect:46, 
Method:, 
Identities:5/5(100%), Positives:5/5(100%), Gaps:0/5(0%)

Query  2    GVYYH  6
            GVYYH
Sbjct  412  GVYYH  416


>immunoglobulin heavy chain junction region [Homo sapiens]
Sequence ID: MBN4648520.1 Length: 18
Range 1: 9 to 13

Score:21.0 bits(42), Expect:46, 
Method:, 
Identities:5/5(100%), Positives:5/5(100%), Gaps:0/5(0%)

Query  2   GVYYH  6
           GVYYH
Sbjct  9   GVYYH  13


>immunoglobulin heavy chain variable region, partial [Homo sapiens]
Sequence ID: QAV55274.1 Length: 123
Range 1: 105 to 109

Score:21.0 bits(42), Expect:47, 
Method:, 
Identities:5/5(100%), Positives:5/5(100%), Gaps:0/5(0%)

Query  2    GVYYH  6
            GVYYH
Sbjct  105  GVYYH  109


>immunoglobulin heavy chain junction region [Homo sapiens]
Sequence ID: MOK20914.1 Length: 19
Range 1: 9 to 13

Score:21.0 bits(42), Expect:47, 
Method:, 
Identities:5/5(100%), Positives:5/5(100%), Gaps:0/5(0%)

Query  2   GVYYH  6
           GVYYH
Sbjct  9   GVYYH  13


>immunoglobulin heavy chain junction region [Homo sapiens]
Sequence ID: MBN4479603.1 Length: 20
Range 1: 3 to 7

Score:21.0 bits(42), Expect:48, 
Method:, 
Identities:5/5(100%), Positives:5/5(100%), Gaps:0/5(0%)

Query  2  GVYYH  6
          GVYYH
Sbjct  3  GVYYH  7


>immunoglobulin heavy chain junction region [Homo sapiens]
Sequence ID: MOM35828.1 Length: 21
Range 1: 6 to 10

Score:21.0 bits(42), Expect:49, 
Method:, 
Identities:5/5(100%), Positives:5/5(100%), Gaps:0/5(0%)

Query  2  GVYYH  6
          GVYYH
Sbjct  6  GVYYH  10


Query #89: 2S.4.pp3.3-YP_009724390.1 Query ID: lcl|Query_38260 Length: 6

Sequences producing significant alignments:
                                                                  Scientific      Common                     Max    Total Query   E   Per.   Acc.                        
Description                                                       Name            Name            Taxid      Score  Score cover Value Ident  Len        Accession        
Chromosome 1 open reading frame 111 [Homo sapiens]                Homo sapiens    human           9606       21.4   21.4  83%   32    100.00 261        AAH32957.1       
immunoglobulin heavy chain junction region [Homo sapiens]         Homo sapiens    human           9606       21.0   21.0  83%   44    100.00 17         MBN4323740.1     
immunoglobulin heavy chain junction region [Homo sapiens]         Homo sapiens    human           9606       21.0   21.0  83%   44    100.00 17         MBN4554768.1     
angiopoietin-4 isoform 1 precursor [Homo sapiens]                 Homo sapiens    human           9606       21.0   21.0  83%   46    100.00 503        NP_057069.1      
angiopoietin-4 isoform X1 [Homo sapiens]                          Homo sapiens    human           9606       21.0   21.0  83%   46    100.00 451        XP_011527541.1   
immunoglobulin heavy chain junction region [Homo sapiens]         Homo sapiens    human           9606       21.0   21.0  83%   46    100.00 18         MBN4648520.1     
immunoglobulin heavy chain variable region [Homo sapiens]         Homo sapiens    human           9606       21.0   21.0  83%   47    100.00 123        QAV55274.1       
immunoglobulin heavy chain junction region [Homo sapiens]         Homo sapiens    human           9606       21.0   21.0  83%   47    100.00 19         MOK20914.1       
immunoglobulin heavy chain junction region [Homo sapiens]         Homo sapiens    human           9606       21.0   21.0  83%   48    100.00 20         MBN4479603.1     
immunoglobulin heavy chain junction region [Homo sapiens]         Homo sapiens    human           9606       21.0   21.0  83%   49    100.00 21         MOM35828.1       


Alignments:

>Chromosome 1 open reading frame 111 [Homo sapiens]
Sequence ID: AAH32957.1 Length: 261
Range 1: 214 to 218

Score:21.4 bits(43), Expect:32, 
Method:, 
Identities:5/5(100%), Positives:5/5(100%), Gaps:0/5(0%)

Query  2    VYYHK  6
            VYYHK
Sbjct  214  VYYHK  218


>immunoglobulin heavy chain junction region [Homo sapiens]
Sequence ID: MBN4323740.1 Length: 17
Range 1: 7 to 11

Score:21.0 bits(42), Expect:44, 
Method:, 
Identities:5/5(100%), Positives:5/5(100%), Gaps:0/5(0%)

Query  1   GVYYH  5
           GVYYH
Sbjct  7   GVYYH  11


>immunoglobulin heavy chain junction region [Homo sapiens]
Sequence ID: MBN4554768.1 Length: 17
>immunoglobulin heavy chain junction region [Homo sapiens]
Sequence ID: MBN4554769.1 Length: 17 
Range 1: 7 to 11

Score:21.0 bits(42), Expect:44, 
Method:, 
Identities:5/5(100%), Positives:5/5(100%), Gaps:0/5(0%)

Query  1   GVYYH  5
           GVYYH
Sbjct  7   GVYYH  11


>angiopoietin-4 isoform 1 precursor [Homo sapiens]
Sequence ID: NP_057069.1 Length: 503
>RecName: Full=Angiopoietin-4; Short=ANG-4; AltName: Full=Angiopoietin-3; Short=ANG-3; Flags: Precursor [Homo sapiens]
Sequence ID: Q9Y264.1 Length: 503
>angiopoietin 4, partial [Homo sapiens]
Sequence ID: AAD21587.1 Length: 503
>angiopoietin-3 [Homo sapiens]
Sequence ID: AAD31728.1 Length: 503
>Angiopoietin 4 [Homo sapiens]
Sequence ID: AAI11977.1 Length: 503
>Angiopoietin 4 [Homo sapiens]
Sequence ID: AAI11979.1 Length: 503 
Range 1: 464 to 468

Score:21.0 bits(42), Expect:46, 
Method:, 
Identities:5/5(100%), Positives:5/5(100%), Gaps:0/5(0%)

Query  1    GVYYH  5
            GVYYH
Sbjct  464  GVYYH  468


>angiopoietin-4 isoform X1 [Homo sapiens]
Sequence ID: XP_011527541.1 Length: 451
Range 1: 412 to 416

Score:21.0 bits(42), Expect:46, 
Method:, 
Identities:5/5(100%), Positives:5/5(100%), Gaps:0/5(0%)

Query  1    GVYYH  5
            GVYYH
Sbjct  412  GVYYH  416


>immunoglobulin heavy chain junction region [Homo sapiens]
Sequence ID: MBN4648520.1 Length: 18
Range 1: 9 to 13

Score:21.0 bits(42), Expect:46, 
Method:, 
Identities:5/5(100%), Positives:5/5(100%), Gaps:0/5(0%)

Query  1   GVYYH  5
           GVYYH
Sbjct  9   GVYYH  13


>immunoglobulin heavy chain variable region, partial [Homo sapiens]
Sequence ID: QAV55274.1 Length: 123
Range 1: 105 to 109

Score:21.0 bits(42), Expect:47, 
Method:, 
Identities:5/5(100%), Positives:5/5(100%), Gaps:0/5(0%)

Query  1    GVYYH  5
            GVYYH
Sbjct  105  GVYYH  109


>immunoglobulin heavy chain junction region [Homo sapiens]
Sequence ID: MOK20914.1 Length: 19
Range 1: 9 to 13

Score:21.0 bits(42), Expect:47, 
Method:, 
Identities:5/5(100%), Positives:5/5(100%), Gaps:0/5(0%)

Query  1   GVYYH  5
           GVYYH
Sbjct  9   GVYYH  13


>immunoglobulin heavy chain junction region [Homo sapiens]
Sequence ID: MBN4479603.1 Length: 20
Range 1: 3 to 7

Score:21.0 bits(42), Expect:48, 
Method:, 
Identities:5/5(100%), Positives:5/5(100%), Gaps:0/5(0%)

Query  1  GVYYH  5
          GVYYH
Sbjct  3  GVYYH  7


>immunoglobulin heavy chain junction region [Homo sapiens]
Sequence ID: MOM35828.1 Length: 21
Range 1: 6 to 10

Score:21.0 bits(42), Expect:49, 
Method:, 
Identities:5/5(100%), Positives:5/5(100%), Gaps:0/5(0%)

Query  1  GVYYH  5
          GVYYH
Sbjct  6  GVYYH  10


Query #90: 2S.4.pp3.4-YP_009724390.1 Query ID: lcl|Query_38261 Length: 6

Sequences producing significant alignments:
                                                                  Scientific      Common                     Max    Total Query   E   Per.   Acc.                        
Description                                                       Name            Name            Taxid      Score  Score cover Value Ident  Len        Accession        
immunoglobulin heavy chain junction region [Homo sapiens]         Homo sapiens    human           9606       21.8   21.8  83%   22    100.00 18         MCB08707.1       
potassium voltage-gated channel subfamily H member 7 isoform X... Homo sapiens    human           9606       21.8   21.8  83%   23    100.00 1204       XP_011510411.1   
potassium voltage-gated channel subfamily H member 7 isoform X... Homo sapiens    human           9606       21.8   21.8  83%   23    100.00 1201       XP_016860707.1   
potassium channel subunit [Homo sapiens]                          Homo sapiens    human           9606       21.8   21.8  83%   23    100.00 1196       AAD01946.1       
potassium voltage-gated channel subfamily H member 7 isoform 1... Homo sapiens    human           9606       21.8   21.8  83%   23    100.00 1196       NP_150375.2      
potassium voltage-gated channel subfamily H member 7 isoform X... Homo sapiens    human           9606       21.8   21.8  83%   23    100.00 1193       XP_016860708.1   
potassium voltage-gated channel subfamily H member 7 isoform X... Homo sapiens    human           9606       21.8   21.8  83%   23    100.00 1189       XP_016860709.1   
potassium voltage-gated channel subfamily H member 7 isoform 2... Homo sapiens    human           9606       21.8   21.8  83%   23    100.00 732        NP_775185.1      
potassium voltage-gated channel subfamily H member 7 isoform X... Homo sapiens    human           9606       21.8   21.8  83%   23    100.00 661        XP_016860710.1   
Chain AAA, Potassium voltage-gated channel subfamily H member ... Homo sapiens    human           9606       21.8   21.8  83%   23    100.00 135        6Y7Q_AAA         


Alignments:

>immunoglobulin heavy chain junction region [Homo sapiens]
Sequence ID: MCB08707.1 Length: 18
Range 1: 10 to 14

Score:21.8 bits(44), Expect:22, 
Method:, 
Identities:5/5(100%), Positives:5/5(100%), Gaps:0/5(0%)

Query  2   YYHKN  6
           YYHKN
Sbjct  10  YYHKN  14


>potassium voltage-gated channel subfamily H member 7 isoform X1 [Homo sapiens]
Sequence ID: XP_011510411.1 Length: 1204
Range 1: 98 to 102

Score:21.8 bits(44), Expect:23, 
Method:, 
Identities:5/5(100%), Positives:5/5(100%), Gaps:0/5(0%)

Query  2    YYHKN  6
            YYHKN
Sbjct  98   YYHKN  102


>potassium voltage-gated channel subfamily H member 7 isoform X2 [Homo sapiens]
Sequence ID: XP_016860707.1 Length: 1201
Range 1: 98 to 102

Score:21.8 bits(44), Expect:23, 
Method:, 
Identities:5/5(100%), Positives:5/5(100%), Gaps:0/5(0%)

Query  2    YYHKN  6
            YYHKN
Sbjct  98   YYHKN  102


>potassium channel subunit [Homo sapiens]
Sequence ID: AAD01946.1 Length: 1196
Range 1: 98 to 102

Score:21.8 bits(44), Expect:23, 
Method:, 
Identities:5/5(100%), Positives:5/5(100%), Gaps:0/5(0%)

Query  2    YYHKN  6
            YYHKN
Sbjct  98   YYHKN  102


>potassium voltage-gated channel subfamily H member 7 isoform 1 [Homo sapiens]
Sequence ID: NP_150375.2 Length: 1196
>RecName: Full=Potassium voltage-gated channel subfamily H member 7; AltName: Full=Ether-a-go-go-related gene potassium channel 3; Short=ERG-3; Short=Eag-related protein 3; Short=Ether-a-go-go-related protein 3; Short=hERG-3; AltName: Full=Voltage-gated potassium channel subunit Kv11.3 [Homo sapiens]
Sequence ID: Q9NS40.2 Length: 1196
>potassium voltage-gated channel, subfamily H (eag-related), member 7 [Homo sapiens]
Sequence ID: EAX11346.1 Length: 1196
>potassium voltage-gated channel subfamily H member 7 [Homo sapiens]
Sequence ID: KAI2525525.1 Length: 1196 
Range 1: 98 to 102

Score:21.8 bits(44), Expect:23, 
Method:, 
Identities:5/5(100%), Positives:5/5(100%), Gaps:0/5(0%)

Query  2    YYHKN  6
            YYHKN
Sbjct  98   YYHKN  102


>potassium voltage-gated channel subfamily H member 7 isoform X3 [Homo sapiens]
Sequence ID: XP_016860708.1 Length: 1193
Range 1: 98 to 102

Score:21.8 bits(44), Expect:23, 
Method:, 
Identities:5/5(100%), Positives:5/5(100%), Gaps:0/5(0%)

Query  2    YYHKN  6
            YYHKN
Sbjct  98   YYHKN  102


>potassium voltage-gated channel subfamily H member 7 isoform X4 [Homo sapiens]
Sequence ID: XP_016860709.1 Length: 1189
Range 1: 98 to 102

Score:21.8 bits(44), Expect:23, 
Method:, 
Identities:5/5(100%), Positives:5/5(100%), Gaps:0/5(0%)

Query  2    YYHKN  6
            YYHKN
Sbjct  98   YYHKN  102


>potassium voltage-gated channel subfamily H member 7 isoform 2 [Homo sapiens]
Sequence ID: NP_775185.1 Length: 732
>Potassium voltage-gated channel, subfamily H (eag-related), member 7 [Homo sapiens]
Sequence ID: AAH35815.1 Length: 732
>potassium voltage-gated channel subfamily H member 7 [Homo sapiens]
Sequence ID: KAI2525527.1 Length: 732 
Range 1: 98 to 102

Score:21.8 bits(44), Expect:23, 
Method:, 
Identities:5/5(100%), Positives:5/5(100%), Gaps:0/5(0%)

Query  2    YYHKN  6
            YYHKN
Sbjct  98   YYHKN  102


>potassium voltage-gated channel subfamily H member 7 isoform X5 [Homo sapiens]
Sequence ID: XP_016860710.1 Length: 661
Range 1: 98 to 102

Score:21.8 bits(44), Expect:23, 
Method:, 
Identities:5/5(100%), Positives:5/5(100%), Gaps:0/5(0%)

Query  2    YYHKN  6
            YYHKN
Sbjct  98   YYHKN  102


>Chain AAA, Potassium voltage-gated channel subfamily H member 7 [Homo sapiens]
Sequence ID: 6Y7Q_AAA Length: 135
Range 1: 98 to 102

Score:21.8 bits(44), Expect:23, 
Method:, 
Identities:5/5(100%), Positives:5/5(100%), Gaps:0/5(0%)

Query  2    YYHKN  6
            YYHKN
Sbjct  98   YYHKN  102


Query #91: 2S.4.1.pp3-Omicron21K-G142D-delV143-delY144-delY145 Query ID: lcl|Query_38262 Length: 6

Sequences producing significant alignments:
                                                                  Scientific      Common                     Max    Total Query   E   Per.   Acc.                        
Description                                                       Name            Name            Taxid      Score  Score cover Value Ident  Len        Accession        
Chain J, Spike glycoprotein [Homo sapiens]                        Homo sapiens    human           9606       23.5   23.5  100%  5.6   100.00 1274       7TLZ_J           


Alignments:

>Chain J, Spike glycoprotein [Homo sapiens]
Sequence ID: 7TLZ_J Length: 1274
Range 1: 138 to 143

Score:23.5 bits(48), Expect:5.6, 
Method:, 
Identities:6/6(100%), Positives:6/6(100%), Gaps:0/6(0%)

Query  1    FLDHKN  6
            FLDHKN
Sbjct  138  FLDHKN  143


Query #92: 2S.4.pp4.1-YP_009724390.1 Query ID: lcl|Query_38263 Length: 6

Sequences producing significant alignments:
                                                                  Scientific      Common                     Max    Total Query   E   Per.   Acc.                        
Description                                                       Name            Name            Taxid      Score  Score cover Value Ident  Len        Accession        
immunoglobulin heavy chain junction region [Homo sapiens]         Homo sapiens    human           9606       24.0   24.0  100%  3.9   100.00 21         MOK09207.1       
immunoglobulin heavy chain junction region [Homo sapiens]         Homo sapiens    human           9606       21.0   21.0  83%   44    100.00 17         MBN4323740.1     
immunoglobulin heavy chain junction region [Homo sapiens]         Homo sapiens    human           9606       21.0   21.0  83%   44    100.00 17         MBN4554768.1     
angiopoietin-4 isoform 1 precursor [Homo sapiens]                 Homo sapiens    human           9606       21.0   21.0  83%   46    100.00 503        NP_057069.1      
angiopoietin-4 isoform X1 [Homo sapiens]                          Homo sapiens    human           9606       21.0   21.0  83%   46    100.00 451        XP_011527541.1   
immunoglobulin heavy chain junction region [Homo sapiens]         Homo sapiens    human           9606       21.0   21.0  83%   46    100.00 18         MBN4648520.1     
immunoglobulin heavy chain variable region [Homo sapiens]         Homo sapiens    human           9606       21.0   21.0  83%   47    100.00 123        QAV55274.1       
immunoglobulin heavy chain junction region [Homo sapiens]         Homo sapiens    human           9606       21.0   21.0  83%   47    100.00 19         MOK20914.1       
immunoglobulin heavy chain junction region [Homo sapiens]         Homo sapiens    human           9606       21.0   21.0  83%   48    100.00 20         MBN4479603.1     
immunoglobulin heavy chain junction region [Homo sapiens]         Homo sapiens    human           9606       21.0   21.0  83%   49    100.00 21         MOM35828.1       


Alignments:

>immunoglobulin heavy chain junction region [Homo sapiens]
Sequence ID: MOK09207.1 Length: 21
>immunoglobulin heavy chain junction region [Homo sapiens]
Sequence ID: MOK38928.1 Length: 21
>immunoglobulin heavy chain junction region [Homo sapiens]
Sequence ID: MOK47323.1 Length: 21 
Range 1: 11 to 16

Score:24.0 bits(49), Expect:3.9, 
Method:, 
Identities:6/6(100%), Positives:6/6(100%), Gaps:0/6(0%)

Query  1   LGVYYH  6
           LGVYYH
Sbjct  11  LGVYYH  16


>immunoglobulin heavy chain junction region [Homo sapiens]
Sequence ID: MBN4323740.1 Length: 17
Range 1: 7 to 11

Score:21.0 bits(42), Expect:44, 
Method:, 
Identities:5/5(100%), Positives:5/5(100%), Gaps:0/5(0%)

Query  2   GVYYH  6
           GVYYH
Sbjct  7   GVYYH  11


>immunoglobulin heavy chain junction region [Homo sapiens]
Sequence ID: MBN4554768.1 Length: 17
>immunoglobulin heavy chain junction region [Homo sapiens]
Sequence ID: MBN4554769.1 Length: 17 
Range 1: 7 to 11

Score:21.0 bits(42), Expect:44, 
Method:, 
Identities:5/5(100%), Positives:5/5(100%), Gaps:0/5(0%)

Query  2   GVYYH  6
           GVYYH
Sbjct  7   GVYYH  11


>angiopoietin-4 isoform 1 precursor [Homo sapiens]
Sequence ID: NP_057069.1 Length: 503
>RecName: Full=Angiopoietin-4; Short=ANG-4; AltName: Full=Angiopoietin-3; Short=ANG-3; Flags: Precursor [Homo sapiens]
Sequence ID: Q9Y264.1 Length: 503
>angiopoietin 4, partial [Homo sapiens]
Sequence ID: AAD21587.1 Length: 503
>angiopoietin-3 [Homo sapiens]
Sequence ID: AAD31728.1 Length: 503
>Angiopoietin 4 [Homo sapiens]
Sequence ID: AAI11977.1 Length: 503
>Angiopoietin 4 [Homo sapiens]
Sequence ID: AAI11979.1 Length: 503 
Range 1: 464 to 468

Score:21.0 bits(42), Expect:46, 
Method:, 
Identities:5/5(100%), Positives:5/5(100%), Gaps:0/5(0%)

Query  2    GVYYH  6
            GVYYH
Sbjct  464  GVYYH  468


>angiopoietin-4 isoform X1 [Homo sapiens]
Sequence ID: XP_011527541.1 Length: 451
Range 1: 412 to 416

Score:21.0 bits(42), Expect:46, 
Method:, 
Identities:5/5(100%), Positives:5/5(100%), Gaps:0/5(0%)

Query  2    GVYYH  6
            GVYYH
Sbjct  412  GVYYH  416


>immunoglobulin heavy chain junction region [Homo sapiens]
Sequence ID: MBN4648520.1 Length: 18
Range 1: 9 to 13

Score:21.0 bits(42), Expect:46, 
Method:, 
Identities:5/5(100%), Positives:5/5(100%), Gaps:0/5(0%)

Query  2   GVYYH  6
           GVYYH
Sbjct  9   GVYYH  13


>immunoglobulin heavy chain variable region, partial [Homo sapiens]
Sequence ID: QAV55274.1 Length: 123
Range 1: 105 to 109

Score:21.0 bits(42), Expect:47, 
Method:, 
Identities:5/5(100%), Positives:5/5(100%), Gaps:0/5(0%)

Query  2    GVYYH  6
            GVYYH
Sbjct  105  GVYYH  109


>immunoglobulin heavy chain junction region [Homo sapiens]
Sequence ID: MOK20914.1 Length: 19
Range 1: 9 to 13

Score:21.0 bits(42), Expect:47, 
Method:, 
Identities:5/5(100%), Positives:5/5(100%), Gaps:0/5(0%)

Query  2   GVYYH  6
           GVYYH
Sbjct  9   GVYYH  13


>immunoglobulin heavy chain junction region [Homo sapiens]
Sequence ID: MBN4479603.1 Length: 20
Range 1: 3 to 7

Score:21.0 bits(42), Expect:48, 
Method:, 
Identities:5/5(100%), Positives:5/5(100%), Gaps:0/5(0%)

Query  2  GVYYH  6
          GVYYH
Sbjct  3  GVYYH  7


>immunoglobulin heavy chain junction region [Homo sapiens]
Sequence ID: MOM35828.1 Length: 21
Range 1: 6 to 10

Score:21.0 bits(42), Expect:49, 
Method:, 
Identities:5/5(100%), Positives:5/5(100%), Gaps:0/5(0%)

Query  2  GVYYH  6
          GVYYH
Sbjct  6  GVYYH  10


Query #93: 2S.4.pp4.2-YP_009724390.1 Query ID: lcl|Query_38264 Length: 6

Sequences producing significant alignments:
                                                                  Scientific      Common                     Max    Total Query   E   Per.   Acc.                        
Description                                                       Name            Name            Taxid      Score  Score cover Value Ident  Len        Accession        
Chromosome 1 open reading frame 111 [Homo sapiens]                Homo sapiens    human           9606       21.4   21.4  83%   32    100.00 261        AAH32957.1       
immunoglobulin heavy chain junction region [Homo sapiens]         Homo sapiens    human           9606       21.0   21.0  83%   44    100.00 17         MBN4323740.1     
immunoglobulin heavy chain junction region [Homo sapiens]         Homo sapiens    human           9606       21.0   21.0  83%   44    100.00 17         MBN4554768.1     
angiopoietin-4 isoform 1 precursor [Homo sapiens]                 Homo sapiens    human           9606       21.0   21.0  83%   46    100.00 503        NP_057069.1      
angiopoietin-4 isoform X1 [Homo sapiens]                          Homo sapiens    human           9606       21.0   21.0  83%   46    100.00 451        XP_011527541.1   
immunoglobulin heavy chain junction region [Homo sapiens]         Homo sapiens    human           9606       21.0   21.0  83%   46    100.00 18         MBN4648520.1     
immunoglobulin heavy chain variable region [Homo sapiens]         Homo sapiens    human           9606       21.0   21.0  83%   47    100.00 123        QAV55274.1       
immunoglobulin heavy chain junction region [Homo sapiens]         Homo sapiens    human           9606       21.0   21.0  83%   47    100.00 19         MOK20914.1       
immunoglobulin heavy chain junction region [Homo sapiens]         Homo sapiens    human           9606       21.0   21.0  83%   48    100.00 20         MBN4479603.1     
immunoglobulin heavy chain junction region [Homo sapiens]         Homo sapiens    human           9606       21.0   21.0  83%   49    100.00 21         MOM35828.1       


Alignments:

>Chromosome 1 open reading frame 111 [Homo sapiens]
Sequence ID: AAH32957.1 Length: 261
Range 1: 214 to 218

Score:21.4 bits(43), Expect:32, 
Method:, 
Identities:5/5(100%), Positives:5/5(100%), Gaps:0/5(0%)

Query  2    VYYHK  6
            VYYHK
Sbjct  214  VYYHK  218


>immunoglobulin heavy chain junction region [Homo sapiens]
Sequence ID: MBN4323740.1 Length: 17
Range 1: 7 to 11

Score:21.0 bits(42), Expect:44, 
Method:, 
Identities:5/5(100%), Positives:5/5(100%), Gaps:0/5(0%)

Query  1   GVYYH  5
           GVYYH
Sbjct  7   GVYYH  11


>immunoglobulin heavy chain junction region [Homo sapiens]
Sequence ID: MBN4554768.1 Length: 17
>immunoglobulin heavy chain junction region [Homo sapiens]
Sequence ID: MBN4554769.1 Length: 17 
Range 1: 7 to 11

Score:21.0 bits(42), Expect:44, 
Method:, 
Identities:5/5(100%), Positives:5/5(100%), Gaps:0/5(0%)

Query  1   GVYYH  5
           GVYYH
Sbjct  7   GVYYH  11


>angiopoietin-4 isoform 1 precursor [Homo sapiens]
Sequence ID: NP_057069.1 Length: 503
>RecName: Full=Angiopoietin-4; Short=ANG-4; AltName: Full=Angiopoietin-3; Short=ANG-3; Flags: Precursor [Homo sapiens]
Sequence ID: Q9Y264.1 Length: 503
>angiopoietin 4, partial [Homo sapiens]
Sequence ID: AAD21587.1 Length: 503
>angiopoietin-3 [Homo sapiens]
Sequence ID: AAD31728.1 Length: 503
>Angiopoietin 4 [Homo sapiens]
Sequence ID: AAI11977.1 Length: 503
>Angiopoietin 4 [Homo sapiens]
Sequence ID: AAI11979.1 Length: 503 
Range 1: 464 to 468

Score:21.0 bits(42), Expect:46, 
Method:, 
Identities:5/5(100%), Positives:5/5(100%), Gaps:0/5(0%)

Query  1    GVYYH  5
            GVYYH
Sbjct  464  GVYYH  468


>angiopoietin-4 isoform X1 [Homo sapiens]
Sequence ID: XP_011527541.1 Length: 451
Range 1: 412 to 416

Score:21.0 bits(42), Expect:46, 
Method:, 
Identities:5/5(100%), Positives:5/5(100%), Gaps:0/5(0%)

Query  1    GVYYH  5
            GVYYH
Sbjct  412  GVYYH  416


>immunoglobulin heavy chain junction region [Homo sapiens]
Sequence ID: MBN4648520.1 Length: 18
Range 1: 9 to 13

Score:21.0 bits(42), Expect:46, 
Method:, 
Identities:5/5(100%), Positives:5/5(100%), Gaps:0/5(0%)

Query  1   GVYYH  5
           GVYYH
Sbjct  9   GVYYH  13


>immunoglobulin heavy chain variable region, partial [Homo sapiens]
Sequence ID: QAV55274.1 Length: 123
Range 1: 105 to 109

Score:21.0 bits(42), Expect:47, 
Method:, 
Identities:5/5(100%), Positives:5/5(100%), Gaps:0/5(0%)

Query  1    GVYYH  5
            GVYYH
Sbjct  105  GVYYH  109


>immunoglobulin heavy chain junction region [Homo sapiens]
Sequence ID: MOK20914.1 Length: 19
Range 1: 9 to 13

Score:21.0 bits(42), Expect:47, 
Method:, 
Identities:5/5(100%), Positives:5/5(100%), Gaps:0/5(0%)

Query  1   GVYYH  5
           GVYYH
Sbjct  9   GVYYH  13


>immunoglobulin heavy chain junction region [Homo sapiens]
Sequence ID: MBN4479603.1 Length: 20
Range 1: 3 to 7

Score:21.0 bits(42), Expect:48, 
Method:, 
Identities:5/5(100%), Positives:5/5(100%), Gaps:0/5(0%)

Query  1  GVYYH  5
          GVYYH
Sbjct  3  GVYYH  7


>immunoglobulin heavy chain junction region [Homo sapiens]
Sequence ID: MOM35828.1 Length: 21
Range 1: 6 to 10

Score:21.0 bits(42), Expect:49, 
Method:, 
Identities:5/5(100%), Positives:5/5(100%), Gaps:0/5(0%)

Query  1  GVYYH  5
          GVYYH
Sbjct  6  GVYYH  10


Query #94: 2S.4.pp4.3-YP_009724390.1 Query ID: lcl|Query_38265 Length: 6

Sequences producing significant alignments:
                                                                  Scientific      Common                     Max    Total Query   E   Per.   Acc.                        
Description                                                       Name            Name            Taxid      Score  Score cover Value Ident  Len        Accession        
immunoglobulin heavy chain junction region [Homo sapiens]         Homo sapiens    human           9606       21.8   21.8  83%   22    100.00 18         MCB08707.1       
potassium voltage-gated channel subfamily H member 7 isoform X... Homo sapiens    human           9606       21.8   21.8  83%   23    100.00 1204       XP_011510411.1   
potassium voltage-gated channel subfamily H member 7 isoform X... Homo sapiens    human           9606       21.8   21.8  83%   23    100.00 1201       XP_016860707.1   
potassium channel subunit [Homo sapiens]                          Homo sapiens    human           9606       21.8   21.8  83%   23    100.00 1196       AAD01946.1       
potassium voltage-gated channel subfamily H member 7 isoform 1... Homo sapiens    human           9606       21.8   21.8  83%   23    100.00 1196       NP_150375.2      
potassium voltage-gated channel subfamily H member 7 isoform X... Homo sapiens    human           9606       21.8   21.8  83%   23    100.00 1193       XP_016860708.1   
potassium voltage-gated channel subfamily H member 7 isoform X... Homo sapiens    human           9606       21.8   21.8  83%   23    100.00 1189       XP_016860709.1   
potassium voltage-gated channel subfamily H member 7 isoform 2... Homo sapiens    human           9606       21.8   21.8  83%   23    100.00 732        NP_775185.1      
potassium voltage-gated channel subfamily H member 7 isoform X... Homo sapiens    human           9606       21.8   21.8  83%   23    100.00 661        XP_016860710.1   
Chain AAA, Potassium voltage-gated channel subfamily H member ... Homo sapiens    human           9606       21.8   21.8  83%   23    100.00 135        6Y7Q_AAA         


Alignments:

>immunoglobulin heavy chain junction region [Homo sapiens]
Sequence ID: MCB08707.1 Length: 18
Range 1: 10 to 14

Score:21.8 bits(44), Expect:22, 
Method:, 
Identities:5/5(100%), Positives:5/5(100%), Gaps:0/5(0%)

Query  2   YYHKN  6
           YYHKN
Sbjct  10  YYHKN  14


>potassium voltage-gated channel subfamily H member 7 isoform X1 [Homo sapiens]
Sequence ID: XP_011510411.1 Length: 1204
Range 1: 98 to 102

Score:21.8 bits(44), Expect:23, 
Method:, 
Identities:5/5(100%), Positives:5/5(100%), Gaps:0/5(0%)

Query  2    YYHKN  6
            YYHKN
Sbjct  98   YYHKN  102


>potassium voltage-gated channel subfamily H member 7 isoform X2 [Homo sapiens]
Sequence ID: XP_016860707.1 Length: 1201
Range 1: 98 to 102

Score:21.8 bits(44), Expect:23, 
Method:, 
Identities:5/5(100%), Positives:5/5(100%), Gaps:0/5(0%)

Query  2    YYHKN  6
            YYHKN
Sbjct  98   YYHKN  102


>potassium channel subunit [Homo sapiens]
Sequence ID: AAD01946.1 Length: 1196
Range 1: 98 to 102

Score:21.8 bits(44), Expect:23, 
Method:, 
Identities:5/5(100%), Positives:5/5(100%), Gaps:0/5(0%)

Query  2    YYHKN  6
            YYHKN
Sbjct  98   YYHKN  102


>potassium voltage-gated channel subfamily H member 7 isoform 1 [Homo sapiens]
Sequence ID: NP_150375.2 Length: 1196
>RecName: Full=Potassium voltage-gated channel subfamily H member 7; AltName: Full=Ether-a-go-go-related gene potassium channel 3; Short=ERG-3; Short=Eag-related protein 3; Short=Ether-a-go-go-related protein 3; Short=hERG-3; AltName: Full=Voltage-gated potassium channel subunit Kv11.3 [Homo sapiens]
Sequence ID: Q9NS40.2 Length: 1196
>potassium voltage-gated channel, subfamily H (eag-related), member 7 [Homo sapiens]
Sequence ID: EAX11346.1 Length: 1196
>potassium voltage-gated channel subfamily H member 7 [Homo sapiens]
Sequence ID: KAI2525525.1 Length: 1196 
Range 1: 98 to 102

Score:21.8 bits(44), Expect:23, 
Method:, 
Identities:5/5(100%), Positives:5/5(100%), Gaps:0/5(0%)

Query  2    YYHKN  6
            YYHKN
Sbjct  98   YYHKN  102


>potassium voltage-gated channel subfamily H member 7 isoform X3 [Homo sapiens]
Sequence ID: XP_016860708.1 Length: 1193
Range 1: 98 to 102

Score:21.8 bits(44), Expect:23, 
Method:, 
Identities:5/5(100%), Positives:5/5(100%), Gaps:0/5(0%)

Query  2    YYHKN  6
            YYHKN
Sbjct  98   YYHKN  102


>potassium voltage-gated channel subfamily H member 7 isoform X4 [Homo sapiens]
Sequence ID: XP_016860709.1 Length: 1189
Range 1: 98 to 102

Score:21.8 bits(44), Expect:23, 
Method:, 
Identities:5/5(100%), Positives:5/5(100%), Gaps:0/5(0%)

Query  2    YYHKN  6
            YYHKN
Sbjct  98   YYHKN  102


>potassium voltage-gated channel subfamily H member 7 isoform 2 [Homo sapiens]
Sequence ID: NP_775185.1 Length: 732
>Potassium voltage-gated channel, subfamily H (eag-related), member 7 [Homo sapiens]
Sequence ID: AAH35815.1 Length: 732
>potassium voltage-gated channel subfamily H member 7 [Homo sapiens]
Sequence ID: KAI2525527.1 Length: 732 
Range 1: 98 to 102

Score:21.8 bits(44), Expect:23, 
Method:, 
Identities:5/5(100%), Positives:5/5(100%), Gaps:0/5(0%)

Query  2    YYHKN  6
            YYHKN
Sbjct  98   YYHKN  102


>potassium voltage-gated channel subfamily H member 7 isoform X5 [Homo sapiens]
Sequence ID: XP_016860710.1 Length: 661
Range 1: 98 to 102

Score:21.8 bits(44), Expect:23, 
Method:, 
Identities:5/5(100%), Positives:5/5(100%), Gaps:0/5(0%)

Query  2    YYHKN  6
            YYHKN
Sbjct  98   YYHKN  102


>Chain AAA, Potassium voltage-gated channel subfamily H member 7 [Homo sapiens]
Sequence ID: 6Y7Q_AAA Length: 135
Range 1: 98 to 102

Score:21.8 bits(44), Expect:23, 
Method:, 
Identities:5/5(100%), Positives:5/5(100%), Gaps:0/5(0%)

Query  2    YYHKN  6
            YYHKN
Sbjct  98   YYHKN  102


Query #95: 2S.4.pp4.4-YP_009724390.1 Query ID: lcl|Query_38266 Length: 6

Sequences producing significant alignments:
                                                                  Scientific      Common                     Max    Total Query   E   Per.   Acc.                        
Description                                                       Name            Name            Taxid      Score  Score cover Value Ident  Len        Accession        
immunoglobulin heavy chain junction region [Homo sapiens]         Homo sapiens    human           9606       25.2   25.2  100%  1.4   100.00 23         MCG93134.1       
immunoglobulin heavy chain junction region [Homo sapiens]         Homo sapiens    human           9606       21.8   21.8  83%   22    100.00 18         MCB08707.1       
potassium voltage-gated channel subfamily H member 7 isoform X... Homo sapiens    human           9606       21.8   21.8  83%   23    100.00 1204       XP_011510411.1   
potassium voltage-gated channel subfamily H member 7 isoform X... Homo sapiens    human           9606       21.8   21.8  83%   23    100.00 1201       XP_016860707.1   
potassium channel subunit [Homo sapiens]                          Homo sapiens    human           9606       21.8   21.8  83%   23    100.00 1196       AAD01946.1       
potassium voltage-gated channel subfamily H member 7 isoform 1... Homo sapiens    human           9606       21.8   21.8  83%   23    100.00 1196       NP_150375.2      
potassium voltage-gated channel subfamily H member 7 isoform X... Homo sapiens    human           9606       21.8   21.8  83%   23    100.00 1193       XP_016860708.1   
potassium voltage-gated channel subfamily H member 7 isoform X... Homo sapiens    human           9606       21.8   21.8  83%   23    100.00 1189       XP_016860709.1   
potassium voltage-gated channel subfamily H member 7 isoform 2... Homo sapiens    human           9606       21.8   21.8  83%   23    100.00 732        NP_775185.1      
potassium voltage-gated channel subfamily H member 7 isoform X... Homo sapiens    human           9606       21.8   21.8  83%   23    100.00 661        XP_016860710.1   


Alignments:

>immunoglobulin heavy chain junction region [Homo sapiens]
Sequence ID: MCG93134.1 Length: 23
Range 1: 13 to 18

Score:25.2 bits(52), Expect:1.4, 
Method:, 
Identities:6/6(100%), Positives:6/6(100%), Gaps:0/6(0%)

Query  1   YYHKNN  6
           YYHKNN
Sbjct  13  YYHKNN  18


>immunoglobulin heavy chain junction region [Homo sapiens]
Sequence ID: MCB08707.1 Length: 18
Range 1: 10 to 14

Score:21.8 bits(44), Expect:22, 
Method:, 
Identities:5/5(100%), Positives:5/5(100%), Gaps:0/5(0%)

Query  1   YYHKN  5
           YYHKN
Sbjct  10  YYHKN  14


>potassium voltage-gated channel subfamily H member 7 isoform X1 [Homo sapiens]
Sequence ID: XP_011510411.1 Length: 1204
Range 1: 98 to 102

Score:21.8 bits(44), Expect:23, 
Method:, 
Identities:5/5(100%), Positives:5/5(100%), Gaps:0/5(0%)

Query  1    YYHKN  5
            YYHKN
Sbjct  98   YYHKN  102


>potassium voltage-gated channel subfamily H member 7 isoform X2 [Homo sapiens]
Sequence ID: XP_016860707.1 Length: 1201
Range 1: 98 to 102

Score:21.8 bits(44), Expect:23, 
Method:, 
Identities:5/5(100%), Positives:5/5(100%), Gaps:0/5(0%)

Query  1    YYHKN  5
            YYHKN
Sbjct  98   YYHKN  102


>potassium channel subunit [Homo sapiens]
Sequence ID: AAD01946.1 Length: 1196
Range 1: 98 to 102

Score:21.8 bits(44), Expect:23, 
Method:, 
Identities:5/5(100%), Positives:5/5(100%), Gaps:0/5(0%)

Query  1    YYHKN  5
            YYHKN
Sbjct  98   YYHKN  102


>potassium voltage-gated channel subfamily H member 7 isoform 1 [Homo sapiens]
Sequence ID: NP_150375.2 Length: 1196
>RecName: Full=Potassium voltage-gated channel subfamily H member 7; AltName: Full=Ether-a-go-go-related gene potassium channel 3; Short=ERG-3; Short=Eag-related protein 3; Short=Ether-a-go-go-related protein 3; Short=hERG-3; AltName: Full=Voltage-gated potassium channel subunit Kv11.3 [Homo sapiens]
Sequence ID: Q9NS40.2 Length: 1196
>potassium voltage-gated channel, subfamily H (eag-related), member 7 [Homo sapiens]
Sequence ID: EAX11346.1 Length: 1196
>potassium voltage-gated channel subfamily H member 7 [Homo sapiens]
Sequence ID: KAI2525525.1 Length: 1196 
Range 1: 98 to 102

Score:21.8 bits(44), Expect:23, 
Method:, 
Identities:5/5(100%), Positives:5/5(100%), Gaps:0/5(0%)

Query  1    YYHKN  5
            YYHKN
Sbjct  98   YYHKN  102


>potassium voltage-gated channel subfamily H member 7 isoform X3 [Homo sapiens]
Sequence ID: XP_016860708.1 Length: 1193
Range 1: 98 to 102

Score:21.8 bits(44), Expect:23, 
Method:, 
Identities:5/5(100%), Positives:5/5(100%), Gaps:0/5(0%)

Query  1    YYHKN  5
            YYHKN
Sbjct  98   YYHKN  102


>potassium voltage-gated channel subfamily H member 7 isoform X4 [Homo sapiens]
Sequence ID: XP_016860709.1 Length: 1189
Range 1: 98 to 102

Score:21.8 bits(44), Expect:23, 
Method:, 
Identities:5/5(100%), Positives:5/5(100%), Gaps:0/5(0%)

Query  1    YYHKN  5
            YYHKN
Sbjct  98   YYHKN  102


>potassium voltage-gated channel subfamily H member 7 isoform 2 [Homo sapiens]
Sequence ID: NP_775185.1 Length: 732
>Potassium voltage-gated channel, subfamily H (eag-related), member 7 [Homo sapiens]
Sequence ID: AAH35815.1 Length: 732
>potassium voltage-gated channel subfamily H member 7 [Homo sapiens]
Sequence ID: KAI2525527.1 Length: 732 
Range 1: 98 to 102

Score:21.8 bits(44), Expect:23, 
Method:, 
Identities:5/5(100%), Positives:5/5(100%), Gaps:0/5(0%)

Query  1    YYHKN  5
            YYHKN
Sbjct  98   YYHKN  102


>potassium voltage-gated channel subfamily H member 7 isoform X5 [Homo sapiens]
Sequence ID: XP_016860710.1 Length: 661
Range 1: 98 to 102

Score:21.8 bits(44), Expect:23, 
Method:, 
Identities:5/5(100%), Positives:5/5(100%), Gaps:0/5(0%)

Query  1    YYHKN  5
            YYHKN
Sbjct  98   YYHKN  102


Query #96: 2S.4.1.pp4-Omicron21K-G142D-delV143-delY144-delY145 Query ID: lcl|Query_38267 Length: 6

Sequences producing significant alignments:
                                                                  Scientific      Common                     Max    Total Query   E   Per.   Acc.                        
Description                                                       Name            Name            Taxid      Score  Score cover Value Ident  Len        Accession        
Chain J, Spike glycoprotein [Homo sapiens]                        Homo sapiens    human           9606       23.1   23.1  100%  7.9   100.00 1274       7TLZ_J           
dual specificity tyrosine-phosphorylation-regulated kinase 4...   Homo sapiens    human           9606       23.1   23.1  100%  7.9   100.00 635        NP_001358230.1   
dual specificity tyrosine-phosphorylation-regulated kinase 4...   Homo sapiens    human           9606       23.1   23.1  100%  7.9   100.00 634        NP_001381708.1   
dual-specificity tyrosine-(Y)-phosphorylation regulated kinase... Homo sapiens    human           9606       23.1   23.1  100%  7.9   100.00 631        EAW88842.1       
dual specificity tyrosine-phosphorylation-regulated kinase 4...   Homo sapiens    human           9606       23.1   23.1  100%  7.9   100.00 629        NP_001381709.1   
protein kinase DYRK4 [Homo sapiens]                               Homo sapiens    human           9606       23.1   23.1  100%  7.9   100.00 541        AAF91393.1       
unnamed protein product [Homo sapiens]                            Homo sapiens    human           9606       23.1   23.1  100%  7.9   100.00 520        BAF85011.1       
dual specificity tyrosine-phosphorylation-regulated kinase 4...   Homo sapiens    human           9606       23.1   23.1  100%  7.9   100.00 520        NP_003836.1      


Alignments:

>Chain J, Spike glycoprotein [Homo sapiens]
Sequence ID: 7TLZ_J Length: 1274
Range 1: 139 to 144

Score:23.1 bits(47), Expect:7.9, 
Method:, 
Identities:6/6(100%), Positives:6/6(100%), Gaps:0/6(0%)

Query  1    LDHKNN  6
            LDHKNN
Sbjct  139  LDHKNN  144


>dual specificity tyrosine-phosphorylation-regulated kinase 4 isoform 4 [Homo sapiens]
Sequence ID: NP_001358230.1 Length: 635
Range 1: 237 to 242

Score:23.1 bits(47), Expect:7.9, 
Method:, 
Identities:6/6(100%), Positives:6/6(100%), Gaps:0/6(0%)

Query  1    LDHKNN  6
            LDHKNN
Sbjct  237  LDHKNN  242


>dual specificity tyrosine-phosphorylation-regulated kinase 4 isoform 5 [Homo sapiens]
Sequence ID: NP_001381708.1 Length: 634
>dual specificity tyrosine phosphorylation regulated kinase 4 [Homo sapiens]
Sequence ID: KAI2563869.1 Length: 634 
Range 1: 237 to 242

Score:23.1 bits(47), Expect:7.9, 
Method:, 
Identities:6/6(100%), Positives:6/6(100%), Gaps:0/6(0%)

Query  1    LDHKNN  6
            LDHKNN
Sbjct  237  LDHKNN  242


>dual-specificity tyrosine-(Y)-phosphorylation regulated kinase 4, isoform CRA_b [Homo sapiens]
Sequence ID: EAW88842.1 Length: 631
Range 1: 234 to 239

Score:23.1 bits(47), Expect:7.9, 
Method:, 
Identities:6/6(100%), Positives:6/6(100%), Gaps:0/6(0%)

Query  1    LDHKNN  6
            LDHKNN
Sbjct  234  LDHKNN  239


>dual specificity tyrosine-phosphorylation-regulated kinase 4 isoform 6 [Homo sapiens]
Sequence ID: NP_001381709.1 Length: 629
Range 1: 231 to 236

Score:23.1 bits(47), Expect:7.9, 
Method:, 
Identities:6/6(100%), Positives:6/6(100%), Gaps:0/6(0%)

Query  1    LDHKNN  6
            LDHKNN
Sbjct  231  LDHKNN  236


>protein kinase DYRK4, partial [Homo sapiens]
Sequence ID: AAF91393.1 Length: 541
Range 1: 144 to 149

Score:23.1 bits(47), Expect:7.9, 
Method:, 
Identities:6/6(100%), Positives:6/6(100%), Gaps:0/6(0%)

Query  1    LDHKNN  6
            LDHKNN
Sbjct  144  LDHKNN  149


>unnamed protein product [Homo sapiens]
Sequence ID: BAF85011.1 Length: 520
Range 1: 122 to 127

Score:23.1 bits(47), Expect:7.9, 
Method:, 
Identities:6/6(100%), Positives:6/6(100%), Gaps:0/6(0%)

Query  1    LDHKNN  6
            LDHKNN
Sbjct  122  LDHKNN  127


>dual specificity tyrosine-phosphorylation-regulated kinase 4 isoform 1 [Homo sapiens]
Sequence ID: NP_003836.1 Length: 520
>RecName: Full=Dual specificity tyrosine-phosphorylation-regulated kinase 4 [Homo sapiens]
Sequence ID: Q9NR20.2 Length: 520
>Dual-specificity tyrosine-(Y)-phosphorylation regulated kinase 4 [Homo sapiens]
Sequence ID: AAH31244.1 Length: 520 
Range 1: 122 to 127

Score:23.1 bits(47), Expect:7.9, 
Method:, 
Identities:6/6(100%), Positives:6/6(100%), Gaps:0/6(0%)

Query  1    LDHKNN  6
            LDHKNN
Sbjct  122  LDHKNN  127


Query #97: 2S.4.pp5.1-YP_009724390.1 Query ID: lcl|Query_38268 Length: 6

Sequences producing significant alignments:
                                                                  Scientific      Common                     Max    Total Query   E   Per.   Acc.                        
Description                                                       Name            Name            Taxid      Score  Score cover Value Ident  Len        Accession        
Chromosome 1 open reading frame 111 [Homo sapiens]                Homo sapiens    human           9606       21.4   21.4  83%   32    100.00 261        AAH32957.1       
immunoglobulin heavy chain junction region [Homo sapiens]         Homo sapiens    human           9606       21.0   21.0  83%   44    100.00 17         MBN4323740.1     
immunoglobulin heavy chain junction region [Homo sapiens]         Homo sapiens    human           9606       21.0   21.0  83%   44    100.00 17         MBN4554768.1     
angiopoietin-4 isoform 1 precursor [Homo sapiens]                 Homo sapiens    human           9606       21.0   21.0  83%   46    100.00 503        NP_057069.1      
angiopoietin-4 isoform X1 [Homo sapiens]                          Homo sapiens    human           9606       21.0   21.0  83%   46    100.00 451        XP_011527541.1   
immunoglobulin heavy chain junction region [Homo sapiens]         Homo sapiens    human           9606       21.0   21.0  83%   46    100.00 18         MBN4648520.1     
immunoglobulin heavy chain variable region [Homo sapiens]         Homo sapiens    human           9606       21.0   21.0  83%   47    100.00 123        QAV55274.1       
immunoglobulin heavy chain junction region [Homo sapiens]         Homo sapiens    human           9606       21.0   21.0  83%   47    100.00 19         MOK20914.1       
immunoglobulin heavy chain junction region [Homo sapiens]         Homo sapiens    human           9606       21.0   21.0  83%   48    100.00 20         MBN4479603.1     
immunoglobulin heavy chain junction region [Homo sapiens]         Homo sapiens    human           9606       21.0   21.0  83%   49    100.00 21         MOM35828.1       


Alignments:

>Chromosome 1 open reading frame 111 [Homo sapiens]
Sequence ID: AAH32957.1 Length: 261
Range 1: 214 to 218

Score:21.4 bits(43), Expect:32, 
Method:, 
Identities:5/5(100%), Positives:5/5(100%), Gaps:0/5(0%)

Query  2    VYYHK  6
            VYYHK
Sbjct  214  VYYHK  218


>immunoglobulin heavy chain junction region [Homo sapiens]
Sequence ID: MBN4323740.1 Length: 17
Range 1: 7 to 11

Score:21.0 bits(42), Expect:44, 
Method:, 
Identities:5/5(100%), Positives:5/5(100%), Gaps:0/5(0%)

Query  1   GVYYH  5
           GVYYH
Sbjct  7   GVYYH  11


>immunoglobulin heavy chain junction region [Homo sapiens]
Sequence ID: MBN4554768.1 Length: 17
>immunoglobulin heavy chain junction region [Homo sapiens]
Sequence ID: MBN4554769.1 Length: 17 
Range 1: 7 to 11

Score:21.0 bits(42), Expect:44, 
Method:, 
Identities:5/5(100%), Positives:5/5(100%), Gaps:0/5(0%)

Query  1   GVYYH  5
           GVYYH
Sbjct  7   GVYYH  11


>angiopoietin-4 isoform 1 precursor [Homo sapiens]
Sequence ID: NP_057069.1 Length: 503
>RecName: Full=Angiopoietin-4; Short=ANG-4; AltName: Full=Angiopoietin-3; Short=ANG-3; Flags: Precursor [Homo sapiens]
Sequence ID: Q9Y264.1 Length: 503
>angiopoietin 4, partial [Homo sapiens]
Sequence ID: AAD21587.1 Length: 503
>angiopoietin-3 [Homo sapiens]
Sequence ID: AAD31728.1 Length: 503
>Angiopoietin 4 [Homo sapiens]
Sequence ID: AAI11977.1 Length: 503
>Angiopoietin 4 [Homo sapiens]
Sequence ID: AAI11979.1 Length: 503 
Range 1: 464 to 468

Score:21.0 bits(42), Expect:46, 
Method:, 
Identities:5/5(100%), Positives:5/5(100%), Gaps:0/5(0%)

Query  1    GVYYH  5
            GVYYH
Sbjct  464  GVYYH  468


>angiopoietin-4 isoform X1 [Homo sapiens]
Sequence ID: XP_011527541.1 Length: 451
Range 1: 412 to 416

Score:21.0 bits(42), Expect:46, 
Method:, 
Identities:5/5(100%), Positives:5/5(100%), Gaps:0/5(0%)

Query  1    GVYYH  5
            GVYYH
Sbjct  412  GVYYH  416


>immunoglobulin heavy chain junction region [Homo sapiens]
Sequence ID: MBN4648520.1 Length: 18
Range 1: 9 to 13

Score:21.0 bits(42), Expect:46, 
Method:, 
Identities:5/5(100%), Positives:5/5(100%), Gaps:0/5(0%)

Query  1   GVYYH  5
           GVYYH
Sbjct  9   GVYYH  13


>immunoglobulin heavy chain variable region, partial [Homo sapiens]
Sequence ID: QAV55274.1 Length: 123
Range 1: 105 to 109

Score:21.0 bits(42), Expect:47, 
Method:, 
Identities:5/5(100%), Positives:5/5(100%), Gaps:0/5(0%)

Query  1    GVYYH  5
            GVYYH
Sbjct  105  GVYYH  109


>immunoglobulin heavy chain junction region [Homo sapiens]
Sequence ID: MOK20914.1 Length: 19
Range 1: 9 to 13

Score:21.0 bits(42), Expect:47, 
Method:, 
Identities:5/5(100%), Positives:5/5(100%), Gaps:0/5(0%)

Query  1   GVYYH  5
           GVYYH
Sbjct  9   GVYYH  13


>immunoglobulin heavy chain junction region [Homo sapiens]
Sequence ID: MBN4479603.1 Length: 20
Range 1: 3 to 7

Score:21.0 bits(42), Expect:48, 
Method:, 
Identities:5/5(100%), Positives:5/5(100%), Gaps:0/5(0%)

Query  1  GVYYH  5
          GVYYH
Sbjct  3  GVYYH  7


>immunoglobulin heavy chain junction region [Homo sapiens]
Sequence ID: MOM35828.1 Length: 21
Range 1: 6 to 10

Score:21.0 bits(42), Expect:49, 
Method:, 
Identities:5/5(100%), Positives:5/5(100%), Gaps:0/5(0%)

Query  1  GVYYH  5
          GVYYH
Sbjct  6  GVYYH  10


Query #98: 2S.4.pp5.2-YP_009724390.1 Query ID: lcl|Query_38269 Length: 6

Sequences producing significant alignments:
                                                                  Scientific      Common                     Max    Total Query   E   Per.   Acc.                        
Description                                                       Name            Name            Taxid      Score  Score cover Value Ident  Len        Accession        
immunoglobulin heavy chain junction region [Homo sapiens]         Homo sapiens    human           9606       21.8   21.8  83%   22    100.00 18         MCB08707.1       
potassium voltage-gated channel subfamily H member 7 isoform X... Homo sapiens    human           9606       21.8   21.8  83%   23    100.00 1204       XP_011510411.1   
potassium voltage-gated channel subfamily H member 7 isoform X... Homo sapiens    human           9606       21.8   21.8  83%   23    100.00 1201       XP_016860707.1   
potassium channel subunit [Homo sapiens]                          Homo sapiens    human           9606       21.8   21.8  83%   23    100.00 1196       AAD01946.1       
potassium voltage-gated channel subfamily H member 7 isoform 1... Homo sapiens    human           9606       21.8   21.8  83%   23    100.00 1196       NP_150375.2      
potassium voltage-gated channel subfamily H member 7 isoform X... Homo sapiens    human           9606       21.8   21.8  83%   23    100.00 1193       XP_016860708.1   
potassium voltage-gated channel subfamily H member 7 isoform X... Homo sapiens    human           9606       21.8   21.8  83%   23    100.00 1189       XP_016860709.1   
potassium voltage-gated channel subfamily H member 7 isoform 2... Homo sapiens    human           9606       21.8   21.8  83%   23    100.00 732        NP_775185.1      
potassium voltage-gated channel subfamily H member 7 isoform X... Homo sapiens    human           9606       21.8   21.8  83%   23    100.00 661        XP_016860710.1   
Chain AAA, Potassium voltage-gated channel subfamily H member ... Homo sapiens    human           9606       21.8   21.8  83%   23    100.00 135        6Y7Q_AAA         


Alignments:

>immunoglobulin heavy chain junction region [Homo sapiens]
Sequence ID: MCB08707.1 Length: 18
Range 1: 10 to 14

Score:21.8 bits(44), Expect:22, 
Method:, 
Identities:5/5(100%), Positives:5/5(100%), Gaps:0/5(0%)

Query  2   YYHKN  6
           YYHKN
Sbjct  10  YYHKN  14


>potassium voltage-gated channel subfamily H member 7 isoform X1 [Homo sapiens]
Sequence ID: XP_011510411.1 Length: 1204
Range 1: 98 to 102

Score:21.8 bits(44), Expect:23, 
Method:, 
Identities:5/5(100%), Positives:5/5(100%), Gaps:0/5(0%)

Query  2    YYHKN  6
            YYHKN
Sbjct  98   YYHKN  102


>potassium voltage-gated channel subfamily H member 7 isoform X2 [Homo sapiens]
Sequence ID: XP_016860707.1 Length: 1201
Range 1: 98 to 102

Score:21.8 bits(44), Expect:23, 
Method:, 
Identities:5/5(100%), Positives:5/5(100%), Gaps:0/5(0%)

Query  2    YYHKN  6
            YYHKN
Sbjct  98   YYHKN  102


>potassium channel subunit [Homo sapiens]
Sequence ID: AAD01946.1 Length: 1196
Range 1: 98 to 102

Score:21.8 bits(44), Expect:23, 
Method:, 
Identities:5/5(100%), Positives:5/5(100%), Gaps:0/5(0%)

Query  2    YYHKN  6
            YYHKN
Sbjct  98   YYHKN  102


>potassium voltage-gated channel subfamily H member 7 isoform 1 [Homo sapiens]
Sequence ID: NP_150375.2 Length: 1196
>RecName: Full=Potassium voltage-gated channel subfamily H member 7; AltName: Full=Ether-a-go-go-related gene potassium channel 3; Short=ERG-3; Short=Eag-related protein 3; Short=Ether-a-go-go-related protein 3; Short=hERG-3; AltName: Full=Voltage-gated potassium channel subunit Kv11.3 [Homo sapiens]
Sequence ID: Q9NS40.2 Length: 1196
>potassium voltage-gated channel, subfamily H (eag-related), member 7 [Homo sapiens]
Sequence ID: EAX11346.1 Length: 1196
>potassium voltage-gated channel subfamily H member 7 [Homo sapiens]
Sequence ID: KAI2525525.1 Length: 1196 
Range 1: 98 to 102

Score:21.8 bits(44), Expect:23, 
Method:, 
Identities:5/5(100%), Positives:5/5(100%), Gaps:0/5(0%)

Query  2    YYHKN  6
            YYHKN
Sbjct  98   YYHKN  102


>potassium voltage-gated channel subfamily H member 7 isoform X3 [Homo sapiens]
Sequence ID: XP_016860708.1 Length: 1193
Range 1: 98 to 102

Score:21.8 bits(44), Expect:23, 
Method:, 
Identities:5/5(100%), Positives:5/5(100%), Gaps:0/5(0%)

Query  2    YYHKN  6
            YYHKN
Sbjct  98   YYHKN  102


>potassium voltage-gated channel subfamily H member 7 isoform X4 [Homo sapiens]
Sequence ID: XP_016860709.1 Length: 1189
Range 1: 98 to 102

Score:21.8 bits(44), Expect:23, 
Method:, 
Identities:5/5(100%), Positives:5/5(100%), Gaps:0/5(0%)

Query  2    YYHKN  6
            YYHKN
Sbjct  98   YYHKN  102


>potassium voltage-gated channel subfamily H member 7 isoform 2 [Homo sapiens]
Sequence ID: NP_775185.1 Length: 732
>Potassium voltage-gated channel, subfamily H (eag-related), member 7 [Homo sapiens]
Sequence ID: AAH35815.1 Length: 732
>potassium voltage-gated channel subfamily H member 7 [Homo sapiens]
Sequence ID: KAI2525527.1 Length: 732 
Range 1: 98 to 102

Score:21.8 bits(44), Expect:23, 
Method:, 
Identities:5/5(100%), Positives:5/5(100%), Gaps:0/5(0%)

Query  2    YYHKN  6
            YYHKN
Sbjct  98   YYHKN  102


>potassium voltage-gated channel subfamily H member 7 isoform X5 [Homo sapiens]
Sequence ID: XP_016860710.1 Length: 661
Range 1: 98 to 102

Score:21.8 bits(44), Expect:23, 
Method:, 
Identities:5/5(100%), Positives:5/5(100%), Gaps:0/5(0%)

Query  2    YYHKN  6
            YYHKN
Sbjct  98   YYHKN  102


>Chain AAA, Potassium voltage-gated channel subfamily H member 7 [Homo sapiens]
Sequence ID: 6Y7Q_AAA Length: 135
Range 1: 98 to 102

Score:21.8 bits(44), Expect:23, 
Method:, 
Identities:5/5(100%), Positives:5/5(100%), Gaps:0/5(0%)

Query  2    YYHKN  6
            YYHKN
Sbjct  98   YYHKN  102


Query #99: 2S.4.pp5.3-YP_009724390.1 Query ID: lcl|Query_38270 Length: 6

Sequences producing significant alignments:
                                                                  Scientific      Common                     Max    Total Query   E   Per.   Acc.                        
Description                                                       Name            Name            Taxid      Score  Score cover Value Ident  Len        Accession        
immunoglobulin heavy chain junction region [Homo sapiens]         Homo sapiens    human           9606       25.2   25.2  100%  1.4   100.00 23         MCG93134.1       
immunoglobulin heavy chain junction region [Homo sapiens]         Homo sapiens    human           9606       21.8   21.8  83%   22    100.00 18         MCB08707.1       
potassium voltage-gated channel subfamily H member 7 isoform X... Homo sapiens    human           9606       21.8   21.8  83%   23    100.00 1204       XP_011510411.1   
potassium voltage-gated channel subfamily H member 7 isoform X... Homo sapiens    human           9606       21.8   21.8  83%   23    100.00 1201       XP_016860707.1   
potassium channel subunit [Homo sapiens]                          Homo sapiens    human           9606       21.8   21.8  83%   23    100.00 1196       AAD01946.1       
potassium voltage-gated channel subfamily H member 7 isoform 1... Homo sapiens    human           9606       21.8   21.8  83%   23    100.00 1196       NP_150375.2      
potassium voltage-gated channel subfamily H member 7 isoform X... Homo sapiens    human           9606       21.8   21.8  83%   23    100.00 1193       XP_016860708.1   
potassium voltage-gated channel subfamily H member 7 isoform X... Homo sapiens    human           9606       21.8   21.8  83%   23    100.00 1189       XP_016860709.1   
potassium voltage-gated channel subfamily H member 7 isoform 2... Homo sapiens    human           9606       21.8   21.8  83%   23    100.00 732        NP_775185.1      
potassium voltage-gated channel subfamily H member 7 isoform X... Homo sapiens    human           9606       21.8   21.8  83%   23    100.00 661        XP_016860710.1   


Alignments:

>immunoglobulin heavy chain junction region [Homo sapiens]
Sequence ID: MCG93134.1 Length: 23
Range 1: 13 to 18

Score:25.2 bits(52), Expect:1.4, 
Method:, 
Identities:6/6(100%), Positives:6/6(100%), Gaps:0/6(0%)

Query  1   YYHKNN  6
           YYHKNN
Sbjct  13  YYHKNN  18


>immunoglobulin heavy chain junction region [Homo sapiens]
Sequence ID: MCB08707.1 Length: 18
Range 1: 10 to 14

Score:21.8 bits(44), Expect:22, 
Method:, 
Identities:5/5(100%), Positives:5/5(100%), Gaps:0/5(0%)

Query  1   YYHKN  5
           YYHKN
Sbjct  10  YYHKN  14


>potassium voltage-gated channel subfamily H member 7 isoform X1 [Homo sapiens]
Sequence ID: XP_011510411.1 Length: 1204
Range 1: 98 to 102

Score:21.8 bits(44), Expect:23, 
Method:, 
Identities:5/5(100%), Positives:5/5(100%), Gaps:0/5(0%)

Query  1    YYHKN  5
            YYHKN
Sbjct  98   YYHKN  102


>potassium voltage-gated channel subfamily H member 7 isoform X2 [Homo sapiens]
Sequence ID: XP_016860707.1 Length: 1201
Range 1: 98 to 102

Score:21.8 bits(44), Expect:23, 
Method:, 
Identities:5/5(100%), Positives:5/5(100%), Gaps:0/5(0%)

Query  1    YYHKN  5
            YYHKN
Sbjct  98   YYHKN  102


>potassium channel subunit [Homo sapiens]
Sequence ID: AAD01946.1 Length: 1196
Range 1: 98 to 102

Score:21.8 bits(44), Expect:23, 
Method:, 
Identities:5/5(100%), Positives:5/5(100%), Gaps:0/5(0%)

Query  1    YYHKN  5
            YYHKN
Sbjct  98   YYHKN  102


>potassium voltage-gated channel subfamily H member 7 isoform 1 [Homo sapiens]
Sequence ID: NP_150375.2 Length: 1196
>RecName: Full=Potassium voltage-gated channel subfamily H member 7; AltName: Full=Ether-a-go-go-related gene potassium channel 3; Short=ERG-3; Short=Eag-related protein 3; Short=Ether-a-go-go-related protein 3; Short=hERG-3; AltName: Full=Voltage-gated potassium channel subunit Kv11.3 [Homo sapiens]
Sequence ID: Q9NS40.2 Length: 1196
>potassium voltage-gated channel, subfamily H (eag-related), member 7 [Homo sapiens]
Sequence ID: EAX11346.1 Length: 1196
>potassium voltage-gated channel subfamily H member 7 [Homo sapiens]
Sequence ID: KAI2525525.1 Length: 1196 
Range 1: 98 to 102

Score:21.8 bits(44), Expect:23, 
Method:, 
Identities:5/5(100%), Positives:5/5(100%), Gaps:0/5(0%)

Query  1    YYHKN  5
            YYHKN
Sbjct  98   YYHKN  102


>potassium voltage-gated channel subfamily H member 7 isoform X3 [Homo sapiens]
Sequence ID: XP_016860708.1 Length: 1193
Range 1: 98 to 102

Score:21.8 bits(44), Expect:23, 
Method:, 
Identities:5/5(100%), Positives:5/5(100%), Gaps:0/5(0%)

Query  1    YYHKN  5
            YYHKN
Sbjct  98   YYHKN  102


>potassium voltage-gated channel subfamily H member 7 isoform X4 [Homo sapiens]
Sequence ID: XP_016860709.1 Length: 1189
Range 1: 98 to 102

Score:21.8 bits(44), Expect:23, 
Method:, 
Identities:5/5(100%), Positives:5/5(100%), Gaps:0/5(0%)

Query  1    YYHKN  5
            YYHKN
Sbjct  98   YYHKN  102


>potassium voltage-gated channel subfamily H member 7 isoform 2 [Homo sapiens]
Sequence ID: NP_775185.1 Length: 732
>Potassium voltage-gated channel, subfamily H (eag-related), member 7 [Homo sapiens]
Sequence ID: AAH35815.1 Length: 732
>potassium voltage-gated channel subfamily H member 7 [Homo sapiens]
Sequence ID: KAI2525527.1 Length: 732 
Range 1: 98 to 102

Score:21.8 bits(44), Expect:23, 
Method:, 
Identities:5/5(100%), Positives:5/5(100%), Gaps:0/5(0%)

Query  1    YYHKN  5
            YYHKN
Sbjct  98   YYHKN  102


>potassium voltage-gated channel subfamily H member 7 isoform X5 [Homo sapiens]
Sequence ID: XP_016860710.1 Length: 661
Range 1: 98 to 102

Score:21.8 bits(44), Expect:23, 
Method:, 
Identities:5/5(100%), Positives:5/5(100%), Gaps:0/5(0%)

Query  1    YYHKN  5
            YYHKN
Sbjct  98   YYHKN  102


Query #100: 2S.4.pp5.4-YP_009724390.1 Query ID: lcl|Query_38271 Length: 6

Sequences producing significant alignments:
                                                                  Scientific      Common                     Max    Total Query   E   Per.   Acc.                        
Description                                                       Name            Name            Taxid      Score  Score cover Value Ident  Len        Accession        
Fc receptor-like protein 2 isoform X1 [Homo sapiens]              Homo sapiens    human           9606       21.4   21.4  100%  32    83.33  523        XP_016857805.1   
Fc receptor-like protein 2 isoform X2 [Homo sapiens]              Homo sapiens    human           9606       21.4   21.4  100%  32    83.33  513        XP_011508276.1   
Fc receptor-like protein 2 isoform 1 precursor [Homo sapiens]     Homo sapiens    human           9606       21.4   21.4  100%  32    83.33  508        NP_110391.2      
Fc receptor-like protein 2 isoform X3 [Homo sapiens]              Homo sapiens    human           9606       21.4   21.4  100%  32    83.33  491        XP_011508277.1   
Fc receptor-like protein 2 isoform X4 [Homo sapiens]              Homo sapiens    human           9606       21.4   21.4  100%  32    83.33  486        XP_011508278.1   
Fc receptor-like protein 2 isoform X5 [Homo sapiens]              Homo sapiens    human           9606       21.4   21.4  100%  32    83.33  457        XP_016857806.1   
Fc receptor-like protein 2 isoform 2 precursor [Homo sapiens]     Homo sapiens    human           9606       21.4   21.4  100%  32    83.33  444        NP_001152960.1   
Fc receptor-like protein 2 isoform X6 [Homo sapiens]              Homo sapiens    human           9606       21.4   21.4  100%  32    83.33  430        XP_016857807.1   
Fc receptor-like protein 2 isoform X7 [Homo sapiens]              Homo sapiens    human           9606       21.4   21.4  100%  32    83.33  428        XP_016857808.1   
Fc receptor-like protein 2 isoform X8 [Homo sapiens]              Homo sapiens    human           9606       21.4   21.4  100%  32    83.33  415        XP_047286226.1   


Alignments:

>Fc receptor-like protein 2 isoform X1 [Homo sapiens]
Sequence ID: XP_016857805.1 Length: 523
Range 1: 51 to 56

Score:21.4 bits(43), Expect:32, 
Method:, 
Identities:5/6(83%), Positives:6/6(100%), Gaps:0/6(0%)

Query  1   YHKNNK  6
           YHK+NK
Sbjct  51  YHKDNK  56


>Fc receptor-like protein 2 isoform X2 [Homo sapiens]
Sequence ID: XP_011508276.1 Length: 513
>Fc receptor-like 2, isoform CRA_c [Homo sapiens]
Sequence ID: EAW52866.1 Length: 513 
Range 1: 51 to 56

Score:21.4 bits(43), Expect:32, 
Method:, 
Identities:5/6(83%), Positives:6/6(100%), Gaps:0/6(0%)

Query  1   YHKNNK  6
           YHK+NK
Sbjct  51  YHKDNK  56


>Fc receptor-like protein 2 isoform 1 precursor [Homo sapiens]
Sequence ID: NP_110391.2 Length: 508
>RecName: Full=Fc receptor-like protein 2; Short=FcR-like protein 2; Short=FcRL2; AltName: Full=Fc receptor homolog 2; Short=FcRH2; AltName: Full=IFGP family protein 4; AltName: Full=Immunoglobulin receptor translocation-associated protein 4; AltName: Full=SH2 domain-containing phosphatase anchor protein 1; AltName: CD_antigen=CD307b; Flags: Precursor [Homo sapiens]
Sequence ID: Q96LA5.1 Length: 508
>Fc receptor-like protein 2 [Homo sapiens]
Sequence ID: AAK91778.1 Length: 508
>immunoglobulin superfamily receptor translocation associated 4 [Homo sapiens]
Sequence ID: AAL60249.1 Length: 508
>FcRH2 [Homo sapiens]
Sequence ID: AAQ88497.1 Length: 508
>Fc receptor-like 2 [Homo sapiens]
Sequence ID: ABK41916.1 Length: 508
>Fc receptor-like 2, isoform CRA_a [Homo sapiens]
Sequence ID: EAW52864.1 Length: 508 
Range 1: 51 to 56

Score:21.4 bits(43), Expect:32, 
Method:, 
Identities:5/6(83%), Positives:6/6(100%), Gaps:0/6(0%)

Query  1   YHKNNK  6
           YHK+NK
Sbjct  51  YHKDNK  56


>Fc receptor-like protein 2 isoform X3 [Homo sapiens]
Sequence ID: XP_011508277.1 Length: 491
Range 1: 51 to 56

Score:21.4 bits(43), Expect:32, 
Method:, 
Identities:5/6(83%), Positives:6/6(100%), Gaps:0/6(0%)

Query  1   YHKNNK  6
           YHK+NK
Sbjct  51  YHKDNK  56


>Fc receptor-like protein 2 isoform X4 [Homo sapiens]
Sequence ID: XP_011508278.1 Length: 486
Range 1: 51 to 56

Score:21.4 bits(43), Expect:32, 
Method:, 
Identities:5/6(83%), Positives:6/6(100%), Gaps:0/6(0%)

Query  1   YHKNNK  6
           YHK+NK
Sbjct  51  YHKDNK  56


>Fc receptor-like protein 2 isoform X5 [Homo sapiens]
Sequence ID: XP_016857806.1 Length: 457
Range 1: 51 to 56

Score:21.4 bits(43), Expect:32, 
Method:, 
Identities:5/6(83%), Positives:6/6(100%), Gaps:0/6(0%)

Query  1   YHKNNK  6
           YHK+NK
Sbjct  51  YHKDNK  56


>Fc receptor-like protein 2 isoform 2 precursor [Homo sapiens]
Sequence ID: NP_001152960.1 Length: 444
>unnamed protein product [Homo sapiens]
Sequence ID: BAG62711.1 Length: 444 
Range 1: 51 to 56

Score:21.4 bits(43), Expect:32, 
Method:, 
Identities:5/6(83%), Positives:6/6(100%), Gaps:0/6(0%)

Query  1   YHKNNK  6
           YHK+NK
Sbjct  51  YHKDNK  56


>Fc receptor-like protein 2 isoform X6 [Homo sapiens]
Sequence ID: XP_016857807.1 Length: 430
Range 1: 51 to 56

Score:21.4 bits(43), Expect:32, 
Method:, 
Identities:5/6(83%), Positives:6/6(100%), Gaps:0/6(0%)

Query  1   YHKNNK  6
           YHK+NK
Sbjct  51  YHKDNK  56


>Fc receptor-like protein 2 isoform X7 [Homo sapiens]
Sequence ID: XP_016857808.1 Length: 428
Range 1: 51 to 56

Score:21.4 bits(43), Expect:32, 
Method:, 
Identities:5/6(83%), Positives:6/6(100%), Gaps:0/6(0%)

Query  1   YHKNNK  6
           YHK+NK
Sbjct  51  YHKDNK  56


>Fc receptor-like protein 2 isoform X8 [Homo sapiens]
Sequence ID: XP_047286226.1 Length: 415
Range 1: 51 to 56

Score:21.4 bits(43), Expect:32, 
Method:, 
Identities:5/6(83%), Positives:6/6(100%), Gaps:0/6(0%)

Query  1   YHKNNK  6
           YHK+NK
Sbjct  51  YHKDNK  56


Query #101: 2S.4.1.pp5-Omicron21K-G142D-delV143-delY144-delY145 Query ID: lcl|Query_38272 Length: 6

Sequences producing significant alignments:
                                                                  Scientific      Common                     Max    Total Query   E   Per.   Acc.                        
Description                                                       Name            Name            Taxid      Score  Score cover Value Ident  Len        Accession        
Chain J, Spike glycoprotein [Homo sapiens]                        Homo sapiens    human           9606       23.1   23.1  100%  7.9   100.00 1274       7TLZ_J           


Alignments:

>Chain J, Spike glycoprotein [Homo sapiens]
Sequence ID: 7TLZ_J Length: 1274
Range 1: 140 to 145

Score:23.1 bits(47), Expect:7.9, 
Method:, 
Identities:6/6(100%), Positives:6/6(100%), Gaps:0/6(0%)

Query  1    DHKNNK  6
            DHKNNK
Sbjct  140  DHKNNK  145


Query #102: S.5.pp1.1-YP_009724390.1 Query ID: lcl|Query_38273 Length: 6

No significant similarity found.


Query #103: S.5.pp1.2-pp2.1-YP_009724390.1 Query ID: lcl|Query_38274 Length: 6

No significant similarity found.


Query #104: S.5.pp2.2-pp3.1-YP_009724390.1 Query ID: lcl|Query_38275 Length: 6

No significant similarity found.


Query #105: S.5.pp3.2-pp4-YP_009724390.1 Query ID: lcl|Query_38276 Length: 6

Sequences producing significant alignments:
                                                                  Scientific      Common                     Max    Total Query   E   Per.   Acc.                        
Description                                                       Name            Name            Taxid      Score  Score cover Value Ident  Len        Accession        
immunoglobulin heavy chain junction region [Homo sapiens]         Homo sapiens    human           9606       22.7   22.7  100%  12    100.00 21         MOL09744.1       
immunoglobulin heavy chain junction region [Homo sapiens]         Homo sapiens    human           9606       22.7   22.7  100%  12    100.00 21         MOL17148.1       
immunoglobulin heavy chain junction region [Homo sapiens]         Homo sapiens    human           9606       22.7   22.7  100%  12    100.00 21         MOL09681.1       
immunoglobulin heavy chain junction region [Homo sapiens]         Homo sapiens    human           9606       22.7   22.7  100%  12    100.00 21         MOL10023.1       
immunoglobulin heavy chain junction region [Homo sapiens]         Homo sapiens    human           9606       22.7   22.7  100%  12    100.00 21         MOL17008.1       
immunoglobulin heavy chain junction region [Homo sapiens]         Homo sapiens    human           9606       22.7   22.7  100%  12    100.00 21         MOL10702.1       
immunoglobulin heavy chain junction region [Homo sapiens]         Homo sapiens    human           9606       22.7   22.7  100%  12    100.00 21         MOL12708.1       
immunoglobulin heavy chain junction region [Homo sapiens]         Homo sapiens    human           9606       22.7   22.7  100%  12    100.00 21         MOL14166.1       
immunoglobulin heavy chain junction region [Homo sapiens]         Homo sapiens    human           9606       22.7   22.7  100%  12    100.00 21         MOL17223.1       
immunoglobulin heavy chain junction region [Homo sapiens]         Homo sapiens    human           9606       22.7   22.7  100%  12    100.00 21         MOL09655.1       


Alignments:

>immunoglobulin heavy chain junction region [Homo sapiens]
Sequence ID: MOL09744.1 Length: 21
>immunoglobulin heavy chain junction region [Homo sapiens]
Sequence ID: MOL13048.1 Length: 21
>immunoglobulin heavy chain junction region [Homo sapiens]
Sequence ID: MOL13113.1 Length: 21
>immunoglobulin heavy chain junction region [Homo sapiens]
Sequence ID: MOL16301.1 Length: 21
>immunoglobulin heavy chain junction region [Homo sapiens]
Sequence ID: MOL16515.1 Length: 21 
Range 1: 5 to 10

Score:22.7 bits(46), Expect:12, 
Method:, 
Identities:6/6(100%), Positives:6/6(100%), Gaps:0/6(0%)

Query  1  PINLVR  6
          PINLVR
Sbjct  5  PINLVR  10


>immunoglobulin heavy chain junction region [Homo sapiens]
Sequence ID: MOL17148.1 Length: 21
Range 1: 5 to 10

Score:22.7 bits(46), Expect:12, 
Method:, 
Identities:6/6(100%), Positives:6/6(100%), Gaps:0/6(0%)

Query  1  PINLVR  6
          PINLVR
Sbjct  5  PINLVR  10


>immunoglobulin heavy chain junction region [Homo sapiens]
Sequence ID: MOL09681.1 Length: 21
Range 1: 5 to 10

Score:22.7 bits(46), Expect:12, 
Method:, 
Identities:6/6(100%), Positives:6/6(100%), Gaps:0/6(0%)

Query  1  PINLVR  6
          PINLVR
Sbjct  5  PINLVR  10


>immunoglobulin heavy chain junction region [Homo sapiens]
Sequence ID: MOL10023.1 Length: 21
>immunoglobulin heavy chain junction region [Homo sapiens]
Sequence ID: MOL12692.1 Length: 21
>immunoglobulin heavy chain junction region [Homo sapiens]
Sequence ID: MOL20508.1 Length: 21
>immunoglobulin heavy chain junction region [Homo sapiens]
Sequence ID: MOL20775.1 Length: 21 
Range 1: 5 to 10

Score:22.7 bits(46), Expect:12, 
Method:, 
Identities:6/6(100%), Positives:6/6(100%), Gaps:0/6(0%)

Query  1  PINLVR  6
          PINLVR
Sbjct  5  PINLVR  10


>immunoglobulin heavy chain junction region [Homo sapiens]
Sequence ID: MOL17008.1 Length: 21
Range 1: 5 to 10

Score:22.7 bits(46), Expect:12, 
Method:, 
Identities:6/6(100%), Positives:6/6(100%), Gaps:0/6(0%)

Query  1  PINLVR  6
          PINLVR
Sbjct  5  PINLVR  10


>immunoglobulin heavy chain junction region [Homo sapiens]
Sequence ID: MOL10702.1 Length: 21
>immunoglobulin heavy chain junction region [Homo sapiens]
Sequence ID: MOL21118.1 Length: 21 
Range 1: 5 to 10

Score:22.7 bits(46), Expect:12, 
Method:, 
Identities:6/6(100%), Positives:6/6(100%), Gaps:0/6(0%)

Query  1  PINLVR  6
          PINLVR
Sbjct  5  PINLVR  10


>immunoglobulin heavy chain junction region [Homo sapiens]
Sequence ID: MOL12708.1 Length: 21
>immunoglobulin heavy chain junction region [Homo sapiens]
Sequence ID: MOL22230.1 Length: 21 
Range 1: 5 to 10

Score:22.7 bits(46), Expect:12, 
Method:, 
Identities:6/6(100%), Positives:6/6(100%), Gaps:0/6(0%)

Query  1  PINLVR  6
          PINLVR
Sbjct  5  PINLVR  10


>immunoglobulin heavy chain junction region [Homo sapiens]
Sequence ID: MOL14166.1 Length: 21
>immunoglobulin heavy chain junction region [Homo sapiens]
Sequence ID: MOL20659.1 Length: 21 
Range 1: 5 to 10

Score:22.7 bits(46), Expect:12, 
Method:, 
Identities:6/6(100%), Positives:6/6(100%), Gaps:0/6(0%)

Query  1  PINLVR  6
          PINLVR
Sbjct  5  PINLVR  10


>immunoglobulin heavy chain junction region [Homo sapiens]
Sequence ID: MOL17223.1 Length: 21
>immunoglobulin heavy chain junction region [Homo sapiens]
Sequence ID: MOL19972.1 Length: 21
>immunoglobulin heavy chain junction region [Homo sapiens]
Sequence ID: MOL22118.1 Length: 21 
Range 1: 5 to 10

Score:22.7 bits(46), Expect:12, 
Method:, 
Identities:6/6(100%), Positives:6/6(100%), Gaps:0/6(0%)

Query  1  PINLVR  6
          PINLVR
Sbjct  5  PINLVR  10


>immunoglobulin heavy chain junction region [Homo sapiens]
Sequence ID: MOL09655.1 Length: 21
>immunoglobulin heavy chain junction region [Homo sapiens]
Sequence ID: MOL11590.1 Length: 21
>immunoglobulin heavy chain junction region [Homo sapiens]
Sequence ID: MOL13686.1 Length: 21
>immunoglobulin heavy chain junction region [Homo sapiens]
Sequence ID: MOL15686.1 Length: 21
>immunoglobulin heavy chain junction region [Homo sapiens]
Sequence ID: MOL16684.1 Length: 21 
Range 1: 5 to 10

Score:22.7 bits(46), Expect:12, 
Method:, 
Identities:6/6(100%), Positives:6/6(100%), Gaps:0/6(0%)

Query  1  PINLVR  6
          PINLVR
Sbjct  5  PINLVR  10


Query #106: S.5.pp5-YP_009724390.1 Query ID: lcl|Query_38277 Length: 6

Sequences producing significant alignments:
                                                                  Scientific      Common                     Max    Total Query   E   Per.   Acc.                        
Description                                                       Name            Name            Taxid      Score  Score cover Value Ident  Len        Accession        
CGI-79 protein [Homo sapiens]                                     Homo sapiens    human           9606       22.7   22.7  100%  11    100.00 351        AAD34074.1       
RNA-binding motif protein, X-linked 2 [Homo sapiens]              Homo sapiens    human           9606       22.7   22.7  100%  11    100.00 322        NP_057108.2      
RNA binding motif protein, X-linked 2, isoform CRA_a [Homo...     Homo sapiens    human           9606       22.7   22.7  100%  11    100.00 321        EAX11799.1       
RNA binding motif protein X-linked 2 [Homo sapiens]               Homo sapiens    human           9606       22.7   22.7  100%  11    100.00 291        KAI2600777.1     
LOW QUALITY PROTEIN: RNA binding motif protein X-linked 2 [Hom... Homo sapiens    human           9606       22.7   22.7  100%  11    100.00 276        KAI2600779.1     
RNA-binding protein [Homo sapiens]                                Homo sapiens    human           9606       22.7   22.7  100%  11    100.00 276        AAD44497.1       
RBMX2 protein [Homo sapiens]                                      Homo sapiens    human           9606       22.7   22.7  100%  12    100.00 173        AAI05583.1       
RBMX2 protein [Homo sapiens]                                      Homo sapiens    human           9606       22.7   22.7  100%  12    100.00 163        AAH03676.1       


Alignments:

>CGI-79 protein [Homo sapiens]
Sequence ID: AAD34074.1 Length: 351
Range 1: 65 to 70

Score:22.7 bits(46), Expect:11, 
Method:, 
Identities:6/6(100%), Positives:6/6(100%), Gaps:0/6(0%)

Query  1   INLVRD  6
           INLVRD
Sbjct  65  INLVRD  70


>RNA-binding motif protein, X-linked 2 [Homo sapiens]
Sequence ID: NP_057108.2 Length: 322
>RecName: Full=RNA-binding motif protein, X-linked 2 [Homo sapiens]
Sequence ID: Q9Y388.2 Length: 322
>cryo-EM structure of a human activated spliceosome (mature Bact) at 5.1 angstrom. [Homo sapiens]
Sequence ID: 5Z56_Y Length: 322
>Cryo-EM structure of the human activated spliceosome (late Bact) at 6.5 angstrom [Homo sapiens]
Sequence ID: 5Z57_Y Length: 322
>Cryo-EM structure of a human activated spliceosome (early Bact) at 4.9 angstrom. [Homo sapiens]
Sequence ID: 5Z58_Y Length: 322
>Chain 1, RNA-binding motif protein, X-linked 2 [Homo sapiens]
Sequence ID: 6FF4_1 Length: 322
>human Bact spliceosome core structure [Homo sapiens]
Sequence ID: 6FF7_1 Length: 322
>Human pre-Bact-2 spliceosome (SF3b/U2 snRNP portion) [Homo sapiens]
Sequence ID: 7ABH_1 Length: 322
>Chain 1, RNA-binding motif protein, X-linked 2 [Homo sapiens]
Sequence ID: 7ABI_1 Length: 322
>Chain Y, RNA-binding motif protein, X-linked 2 [Homo sapiens]
Sequence ID: 7DVQ_Y Length: 322
>RNA binding motif protein, X-linked 2 [Homo sapiens]
Sequence ID: AAH33750.1 Length: 322
>RNA binding motif protein, X-linked 2, isoform CRA_b [Homo sapiens]
Sequence ID: EAX11800.1 Length: 322
>hypothetical protein [Homo sapiens]
Sequence ID: CAB43745.1 Length: 322 
Range 1: 65 to 70

Score:22.7 bits(46), Expect:11, 
Method:, 
Identities:6/6(100%), Positives:6/6(100%), Gaps:0/6(0%)

Query  1   INLVRD  6
           INLVRD
Sbjct  65  INLVRD  70


>RNA binding motif protein, X-linked 2, isoform CRA_a, partial [Homo sapiens]
Sequence ID: EAX11799.1 Length: 321
Range 1: 64 to 69

Score:22.7 bits(46), Expect:11, 
Method:, 
Identities:6/6(100%), Positives:6/6(100%), Gaps:0/6(0%)

Query  1   INLVRD  6
           INLVRD
Sbjct  64  INLVRD  69


>RNA binding motif protein X-linked 2, partial [Homo sapiens]
Sequence ID: KAI2600777.1 Length: 291
Range 1: 65 to 70

Score:22.7 bits(46), Expect:11, 
Method:, 
Identities:6/6(100%), Positives:6/6(100%), Gaps:0/6(0%)

Query  1   INLVRD  6
           INLVRD
Sbjct  65  INLVRD  70


>LOW QUALITY PROTEIN: RNA binding motif protein X-linked 2, partial [Homo sapiens]
Sequence ID: KAI2600779.1 Length: 276
Range 1: 64 to 69

Score:22.7 bits(46), Expect:11, 
Method:, 
Identities:6/6(100%), Positives:6/6(100%), Gaps:0/6(0%)

Query  1   INLVRD  6
           INLVRD
Sbjct  64  INLVRD  69


>RNA-binding protein [Homo sapiens]
Sequence ID: AAD44497.1 Length: 276
Range 1: 65 to 70

Score:22.7 bits(46), Expect:11, 
Method:, 
Identities:6/6(100%), Positives:6/6(100%), Gaps:0/6(0%)

Query  1   INLVRD  6
           INLVRD
Sbjct  65  INLVRD  70


>RBMX2 protein, partial [Homo sapiens]
Sequence ID: AAI05583.1 Length: 173
Range 1: 65 to 70

Score:22.7 bits(46), Expect:12, 
Method:, 
Identities:6/6(100%), Positives:6/6(100%), Gaps:0/6(0%)

Query  1   INLVRD  6
           INLVRD
Sbjct  65  INLVRD  70


>RBMX2 protein, partial [Homo sapiens]
Sequence ID: AAH03676.1 Length: 163
Range 1: 65 to 70

Score:22.7 bits(46), Expect:12, 
Method:, 
Identities:6/6(100%), Positives:6/6(100%), Gaps:0/6(0%)

Query  1   INLVRD  6
           INLVRD
Sbjct  65  INLVRD  70


Query #107: S.5.pp6-YP_009724390.1 Query ID: lcl|Query_38278 Length: 6

Sequences producing significant alignments:
                                                                  Scientific      Common                     Max    Total Query   E   Per.   Acc.                        
Description                                                       Name            Name            Taxid      Score  Score cover Value Ident  Len        Accession        
rho GTPase-activating protein 22 isoform X1 [Homo sapiens]        Homo sapiens    human           9606       22.3   22.3  100%  16    100.00 720        XP_011538304.1   
rho GTPase-activating protein 22 isoform 1 [Homo sapiens]         Homo sapiens    human           9606       22.3   22.3  100%  16    100.00 714        NP_001242953.1   
rho GTPase-activating protein 22 isoform 2 [Homo sapiens]         Homo sapiens    human           9606       22.3   22.3  100%  16    100.00 704        NP_001242954.1   
rho GTPase-activating protein 22 isoform X3 [Homo sapiens]        Homo sapiens    human           9606       22.3   22.3  100%  16    100.00 703        XP_047281543.1   
rho GTPase-activating protein 22 isoform 3 [Homo sapiens]         Homo sapiens    human           9606       22.3   22.3  100%  16    100.00 698        NP_067049.2      
rho GTPase-activating protein 22 isoform X5 [Homo sapiens]        Homo sapiens    human           9606       22.3   22.3  100%  16    100.00 661        XP_011538308.1   
rho GTPase-activating protein 22 isoform 7 [Homo sapiens]         Homo sapiens    human           9606       22.3   22.3  100%  16    100.00 655        NP_001334664.1   
rho GTPase-activating protein 22 isoform X4 [Homo sapiens]        Homo sapiens    human           9606       22.3   22.3  100%  16    100.00 624        XP_011538307.1   
rho GTPase-activating protein 22 isoform X6 [Homo sapiens]        Homo sapiens    human           9606       22.3   22.3  100%  16    100.00 624        XP_005270071.1   
rho GTPase-activating protein 22 isoform X7 [Homo sapiens]        Homo sapiens    human           9606       22.3   22.3  100%  16    100.00 618        XP_047281544.1   


Alignments:

>rho GTPase-activating protein 22 isoform X1 [Homo sapiens]
Sequence ID: XP_011538304.1 Length: 720
>rho GTPase-activating protein 22 isoform X1 [Homo sapiens]
Sequence ID: XP_011538305.1 Length: 720
>rho GTPase-activating protein 22 isoform X1 [Homo sapiens]
Sequence ID: XP_024303867.1 Length: 720 
Range 1: 223 to 228

Score:22.3 bits(45), Expect:16, 
Method:, 
Identities:6/6(100%), Positives:6/6(100%), Gaps:0/6(0%)

Query  1    NLVRDL  6
            NLVRDL
Sbjct  223  NLVRDL  228


>rho GTPase-activating protein 22 isoform 1 [Homo sapiens]
Sequence ID: NP_001242953.1 Length: 714
>ARHGAP22 protein [Homo sapiens]
Sequence ID: AAI26445.1 Length: 714
>ARHGAP22 protein [Homo sapiens]
Sequence ID: AAI36320.1 Length: 714 
Range 1: 217 to 222

Score:22.3 bits(45), Expect:16, 
Method:, 
Identities:6/6(100%), Positives:6/6(100%), Gaps:0/6(0%)

Query  1    NLVRDL  6
            NLVRDL
Sbjct  217  NLVRDL  222


>rho GTPase-activating protein 22 isoform 2 [Homo sapiens]
Sequence ID: NP_001242954.1 Length: 704
>rho GTPase-activating protein 22 isoform 2 [Homo sapiens]
Sequence ID: NP_001334667.1 Length: 704
>rho GTPase-activating protein 22 isoform X2 [Homo sapiens]
Sequence ID: XP_047281542.1 Length: 704
>Rho GTPase activating protein 22 [Homo sapiens]
Sequence ID: KAI2555736.1 Length: 704
>unnamed protein product [Homo sapiens]
Sequence ID: BAG57049.1 Length: 704 
Range 1: 207 to 212

Score:22.3 bits(45), Expect:16, 
Method:, 
Identities:6/6(100%), Positives:6/6(100%), Gaps:0/6(0%)

Query  1    NLVRDL  6
            NLVRDL
Sbjct  207  NLVRDL  212


>rho GTPase-activating protein 22 isoform X3 [Homo sapiens]
Sequence ID: XP_047281543.1 Length: 703
Range 1: 206 to 211

Score:22.3 bits(45), Expect:16, 
Method:, 
Identities:6/6(100%), Positives:6/6(100%), Gaps:0/6(0%)

Query  1    NLVRDL  6
            NLVRDL
Sbjct  206  NLVRDL  211


>rho GTPase-activating protein 22 isoform 3 [Homo sapiens]
Sequence ID: NP_067049.2 Length: 698
>RecName: Full=Rho GTPase-activating protein 22; AltName: Full=Rho-type GTPase-activating protein 22 [Homo sapiens]
Sequence ID: Q7Z5H3.1 Length: 698
>Rho GTPase activating protein 2 [Homo sapiens]
Sequence ID: AAP85632.1 Length: 698
>ARHGAP22 protein [Homo sapiens]
Sequence ID: ABQ59059.1 Length: 698
>Rho GTPase activating protein 22, isoform CRA_c [Homo sapiens]
Sequence ID: EAW93127.1 Length: 698
>Rho GTPase activating protein 22 [Homo sapiens]
Sequence ID: KAI2555737.1 Length: 698 
Range 1: 201 to 206

Score:22.3 bits(45), Expect:16, 
Method:, 
Identities:6/6(100%), Positives:6/6(100%), Gaps:0/6(0%)

Query  1    NLVRDL  6
            NLVRDL
Sbjct  201  NLVRDL  206


>rho GTPase-activating protein 22 isoform X5 [Homo sapiens]
Sequence ID: XP_011538308.1 Length: 661
Range 1: 164 to 169

Score:22.3 bits(45), Expect:16, 
Method:, 
Identities:6/6(100%), Positives:6/6(100%), Gaps:0/6(0%)

Query  1    NLVRDL  6
            NLVRDL
Sbjct  164  NLVRDL  169


>rho GTPase-activating protein 22 isoform 7 [Homo sapiens]
Sequence ID: NP_001334664.1 Length: 655
Range 1: 158 to 163

Score:22.3 bits(45), Expect:16, 
Method:, 
Identities:6/6(100%), Positives:6/6(100%), Gaps:0/6(0%)

Query  1    NLVRDL  6
            NLVRDL
Sbjct  158  NLVRDL  163


>rho GTPase-activating protein 22 isoform X4 [Homo sapiens]
Sequence ID: XP_011538307.1 Length: 624
Range 1: 127 to 132

Score:22.3 bits(45), Expect:16, 
Method:, 
Identities:6/6(100%), Positives:6/6(100%), Gaps:0/6(0%)

Query  1    NLVRDL  6
            NLVRDL
Sbjct  127  NLVRDL  132


>rho GTPase-activating protein 22 isoform X6 [Homo sapiens]
Sequence ID: XP_005270071.1 Length: 624
Range 1: 127 to 132

Score:22.3 bits(45), Expect:16, 
Method:, 
Identities:6/6(100%), Positives:6/6(100%), Gaps:0/6(0%)

Query  1    NLVRDL  6
            NLVRDL
Sbjct  127  NLVRDL  132


>rho GTPase-activating protein 22 isoform X7 [Homo sapiens]
Sequence ID: XP_047281544.1 Length: 618
Range 1: 121 to 126

Score:22.3 bits(45), Expect:16, 
Method:, 
Identities:6/6(100%), Positives:6/6(100%), Gaps:0/6(0%)

Query  1    NLVRDL  6
            NLVRDL
Sbjct  121  NLVRDL  126


Query #108: S.5.pp7-YP_009724390.1 Query ID: lcl|Query_38279 Length: 6

Sequences producing significant alignments:
                                                                  Scientific      Common                     Max    Total Query   E   Per.   Acc.                        
Description                                                       Name            Name            Taxid      Score  Score cover Value Ident  Len        Accession        
delayed rectifier potassium channel protein [Homo sapiens]        Homo sapiens    human           9606       22.3   22.3  100%  16    100.00 806        AAB08433.1       
immunoglobulin heavy chain junction region [Homo sapiens]         Homo sapiens    human           9606       22.3   22.3  100%  16    100.00 20         MBB1928149.1     


Alignments:

>delayed rectifier potassium channel protein [Homo sapiens]
Sequence ID: AAB08433.1 Length: 806
Range 1: 776 to 781

Score:22.3 bits(45), Expect:16, 
Method:, 
Identities:6/6(100%), Positives:6/6(100%), Gaps:0/6(0%)

Query  1    LVRDLP  6
            LVRDLP
Sbjct  776  LVRDLP  781


>immunoglobulin heavy chain junction region [Homo sapiens]
Sequence ID: MBB1928149.1 Length: 20
Range 1: 7 to 12

Score:22.3 bits(45), Expect:16, 
Method:, 
Identities:6/6(100%), Positives:6/6(100%), Gaps:0/6(0%)

Query  1   LVRDLP  6
           LVRDLP
Sbjct  7   LVRDLP  12


Query #109: S.5.pp8-YP_009724390.1 Query ID: lcl|Query_38280 Length: 6

Sequences producing significant alignments:
                                                                  Scientific      Common                     Max    Total Query   E   Per.   Acc.                        
Description                                                       Name            Name            Taxid      Score  Score cover Value Ident  Len        Accession        
immunoglobulin heavy chain junction region [Homo sapiens]         Homo sapiens    human           9606       22.7   22.7  100%  10    100.00 17         MOM67375.1       
immunoglobulin heavy chain junction region [Homo sapiens]         Homo sapiens    human           9606       22.7   22.7  100%  12    100.00 21         MBN4194285.1     


Alignments:

>immunoglobulin heavy chain junction region [Homo sapiens]
Sequence ID: MOM67375.1 Length: 17
Range 1: 2 to 7

Score:22.7 bits(46), Expect:10, 
Method:, 
Identities:6/6(100%), Positives:6/6(100%), Gaps:0/6(0%)

Query  1  VRDLPQ  6
          VRDLPQ
Sbjct  2  VRDLPQ  7


>immunoglobulin heavy chain junction region [Homo sapiens]
Sequence ID: MBN4194285.1 Length: 21
>immunoglobulin heavy chain junction region [Homo sapiens]
Sequence ID: MBN4295933.1 Length: 21
>immunoglobulin heavy chain junction region [Homo sapiens]
Sequence ID: MBN4295934.1 Length: 21
>immunoglobulin heavy chain junction region [Homo sapiens]
Sequence ID: MBN4295935.1 Length: 21
>immunoglobulin heavy chain junction region [Homo sapiens]
Sequence ID: MBN4295936.1 Length: 21 
Range 1: 2 to 7

Score:22.7 bits(46), Expect:12, 
Method:, 
Identities:6/6(100%), Positives:6/6(100%), Gaps:0/6(0%)

Query  1  VRDLPQ  6
          VRDLPQ
Sbjct  2  VRDLPQ  7


Query #110: S.5.1.pp1-Omicron21K-delN211-L212I-ins214EPE Query ID: lcl|Query_38281 Length: 6

Sequences producing significant alignments:
                                                                  Scientific      Common                     Max    Total Query   E   Per.   Acc.                        
Description                                                       Name            Name            Taxid      Score  Score cover Value Ident  Len        Accession        
Chain J, Spike glycoprotein [Homo sapiens]                        Homo sapiens    human           9606       23.1   23.1  100%  7.9   100.00 1274       7TLZ_J           


Alignments:

>Chain J, Spike glycoprotein [Homo sapiens]
Sequence ID: 7TLZ_J Length: 1274
Range 1: 201 to 206

Score:23.1 bits(47), Expect:7.9, 
Method:, 
Identities:6/6(100%), Positives:6/6(100%), Gaps:0/6(0%)

Query  1    KHTPII  6
            KHTPII
Sbjct  201  KHTPII  206


Query #111: S.5.1.pp2-Omicron21K-delN211-L212I-ins214EPE Query ID: lcl|Query_38282 Length: 6

Sequences producing significant alignments:
                                                                  Scientific      Common                     Max    Total Query   E   Per.   Acc.                        
Description                                                       Name            Name            Taxid      Score  Score cover Value Ident  Len        Accession        
tyrosine-protein phosphatase non-receptor type 23 isoform 1...    Homo sapiens    human           9606       23.1   23.1  100%  7.9   100.00 1636       NP_056281.1      
tyrosine-protein phosphatase non-receptor type 23 isoform X1...   Homo sapiens    human           9606       23.1   23.1  100%  7.9   100.00 1626       XP_005265088.2   
protein tyrosine phosphatase, non-receptor type 23, isoform...    Homo sapiens    human           9606       23.1   23.1  100%  7.9   100.00 1598       EAW64822.1       
tyrosine-protein phosphatase non-receptor type 23 isoform 2...    Homo sapiens    human           9606       23.1   23.1  100%  7.9   100.00 1510       NP_001291411.1   
PTPN23 protein [Homo sapiens]                                     Homo sapiens    human           9606       23.1   23.1  100%  7.9   100.00 1320       AAH27711.2       
Chain J, Spike glycoprotein [Homo sapiens]                        Homo sapiens    human           9606       23.1   23.1  100%  7.9   100.00 1274       7TLZ_J           
unnamed protein product [Homo sapiens]                            Homo sapiens    human           9606       23.1   23.1  100%  7.9   100.00 1253       BAG58674.1       
hypothetical protein [Homo sapiens]                               Homo sapiens    human           9606       23.1   23.1  100%  7.9   100.00 990        CAB53676.1       
protein tyrosine phosphatase, non-receptor type 5...              Homo sapiens    human           9606       23.1   23.1  100%  7.9   100.00 719        EAW68364.1       
tyrosine-protein phosphatase non-receptor type 5 isoform X1...    Homo sapiens    human           9606       23.1   23.1  100%  7.9   100.00 719        XP_016873923.1   


Alignments:

>tyrosine-protein phosphatase non-receptor type 23 isoform 1 [Homo sapiens]
Sequence ID: NP_056281.1 Length: 1636
>RecName: Full=Tyrosine-protein phosphatase non-receptor type 23; AltName: Full=His domain-containing protein tyrosine phosphatase; Short=HD-PTP; AltName: Full=Protein tyrosine phosphatase TD14; Short=PTP-TD14 [Homo sapiens]
Sequence ID: Q9H3S7.1 Length: 1636
>Protein tyrosine phosphatase, non-receptor type 23 [Homo sapiens]
Sequence ID: AAH89042.1 Length: 1636
>protein tyrosine phosphatase TD14 [Homo sapiens]
Sequence ID: AAK28025.1 Length: 1636
>protein tyrosine phosphatase, non-receptor type 23, isoform CRA_b [Homo sapiens]
Sequence ID: EAW64823.1 Length: 1636
>protein tyrosine phosphatase non-receptor type 23 [Homo sapiens]
Sequence ID: KAI2529329.1 Length: 1636
>protein tyrosine phosphatase HD-PTP [Homo sapiens]
Sequence ID: BAB19280.1 Length: 1636 
Range 1: 1385 to 1390

Score:23.1 bits(47), Expect:7.9, 
Method:, 
Identities:6/6(100%), Positives:6/6(100%), Gaps:0/6(0%)

Query  1     HTPIIV  6
             HTPIIV
Sbjct  1385  HTPIIV  1390


>tyrosine-protein phosphatase non-receptor type 23 isoform X1 [Homo sapiens]
Sequence ID: XP_005265088.2 Length: 1626
Range 1: 1375 to 1380

Score:23.1 bits(47), Expect:7.9, 
Method:, 
Identities:6/6(100%), Positives:6/6(100%), Gaps:0/6(0%)

Query  1     HTPIIV  6
             HTPIIV
Sbjct  1375  HTPIIV  1380


>protein tyrosine phosphatase, non-receptor type 23, isoform CRA_a [Homo sapiens]
Sequence ID: EAW64822.1 Length: 1598
Range 1: 1388 to 1393

Score:23.1 bits(47), Expect:7.9, 
Method:, 
Identities:6/6(100%), Positives:6/6(100%), Gaps:0/6(0%)

Query  1     HTPIIV  6
             HTPIIV
Sbjct  1388  HTPIIV  1393


>tyrosine-protein phosphatase non-receptor type 23 isoform 2 [Homo sapiens]
Sequence ID: NP_001291411.1 Length: 1510
>unnamed protein product [Homo sapiens]
Sequence ID: BAG61747.1 Length: 1510 
Range 1: 1259 to 1264

Score:23.1 bits(47), Expect:7.9, 
Method:, 
Identities:6/6(100%), Positives:6/6(100%), Gaps:0/6(0%)

Query  1     HTPIIV  6
             HTPIIV
Sbjct  1259  HTPIIV  1264


>PTPN23 protein, partial [Homo sapiens]
Sequence ID: AAH27711.2 Length: 1320
Range 1: 1069 to 1074

Score:23.1 bits(47), Expect:7.9, 
Method:, 
Identities:6/6(100%), Positives:6/6(100%), Gaps:0/6(0%)

Query  1     HTPIIV  6
             HTPIIV
Sbjct  1069  HTPIIV  1074


>Chain J, Spike glycoprotein [Homo sapiens]
Sequence ID: 7TLZ_J Length: 1274
Range 1: 202 to 207

Score:23.1 bits(47), Expect:7.9, 
Method:, 
Identities:6/6(100%), Positives:6/6(100%), Gaps:0/6(0%)

Query  1    HTPIIV  6
            HTPIIV
Sbjct  202  HTPIIV  207


>unnamed protein product [Homo sapiens]
Sequence ID: BAG58674.1 Length: 1253
Range 1: 1002 to 1007

Score:23.1 bits(47), Expect:7.9, 
Method:, 
Identities:6/6(100%), Positives:6/6(100%), Gaps:0/6(0%)

Query  1     HTPIIV  6
             HTPIIV
Sbjct  1002  HTPIIV  1007


>hypothetical protein, partial [Homo sapiens]
Sequence ID: CAB53676.1 Length: 990
Range 1: 739 to 744

Score:23.1 bits(47), Expect:7.9, 
Method:, 
Identities:6/6(100%), Positives:6/6(100%), Gaps:0/6(0%)

Query  1    HTPIIV  6
            HTPIIV
Sbjct  739  HTPIIV  744


>protein tyrosine phosphatase, non-receptor type 5 (striatum-enriched), isoform CRA_b [Homo sapiens]
Sequence ID: EAW68364.1 Length: 719
Range 1: 391 to 396

Score:23.1 bits(47), Expect:7.9, 
Method:, 
Identities:6/6(100%), Positives:6/6(100%), Gaps:0/6(0%)

Query  1    HTPIIV  6
            HTPIIV
Sbjct  391  HTPIIV  396


>tyrosine-protein phosphatase non-receptor type 5 isoform X1 [Homo sapiens]
Sequence ID: XP_016873923.1 Length: 719
>tyrosine-protein phosphatase non-receptor type 5 isoform X1 [Homo sapiens]
Sequence ID: XP_016873924.1 Length: 719 
Range 1: 391 to 396

Score:23.1 bits(47), Expect:7.9, 
Method:, 
Identities:6/6(100%), Positives:6/6(100%), Gaps:0/6(0%)

Query  1    HTPIIV  6
            HTPIIV
Sbjct  391  HTPIIV  396


Query #112: S.5.1.pp3-Omicron21K-delN211-L212I-ins214EPE Query ID: lcl|Query_38283 Length: 6

Sequences producing significant alignments:
                                                                  Scientific      Common                     Max    Total Query   E   Per.   Acc.                        
Description                                                       Name            Name            Taxid      Score  Score cover Value Ident  Len        Accession        
Chain J, Spike glycoprotein [Homo sapiens]                        Homo sapiens    human           9606       22.7   22.7  100%  11    100.00 1274       7TLZ_J           


Alignments:

>Chain J, Spike glycoprotein [Homo sapiens]
Sequence ID: 7TLZ_J Length: 1274
Range 1: 203 to 208

Score:22.7 bits(46), Expect:11, 
Method:, 
Identities:6/6(100%), Positives:6/6(100%), Gaps:0/6(0%)

Query  1    TPIIVR  6
            TPIIVR
Sbjct  203  TPIIVR  208


Query #113: S.5.1.pp4.1-Omicron21K-delN211-L212I-ins214EPE Query ID: lcl|Query_38284 Length: 6

Sequences producing significant alignments:
                                                                  Scientific      Common                     Max    Total Query   E   Per.   Acc.                        
Description                                                       Name            Name            Taxid      Score  Score cover Value Ident  Len        Accession        
Chain J, Spike glycoprotein [Homo sapiens]                        Homo sapiens    human           9606       23.1   23.1  100%  7.9   100.00 1274       7TLZ_J           
adhesion molecule, interacts with CXADR antigen 1, isoform CRA... Homo sapiens    human           9606       23.1   23.1  100%  8.0   100.00 394        EAW67354.1       
junction adhesion molecule like [Homo sapiens]                    Homo sapiens    human           9606       23.1   23.1  100%  8.0   100.00 394        KAI2563050.1     
junctional adhesion molecule-like isoform 1 precursor [Homo...    Homo sapiens    human           9606       23.1   23.1  100%  8.0   100.00 394        NP_001091996.1   
dendritic-cell specific protein CREA7-1 [Homo sapiens]            Homo sapiens    human           9606       23.1   23.1  100%  8.0   100.00 394        AAM15730.1       
junctional adhesion molecule-like isoform 2 [Homo sapiens]        Homo sapiens    human           9606       23.1   23.1  100%  8.0   100.00 384        NP_694938.2      
unnamed protein product [Homo sapiens]                            Homo sapiens    human           9606       23.1   23.1  100%  8.0   100.00 384        BAC04347.1       
junction adhesion molecule like [Homo sapiens]                    Homo sapiens    human           9606       23.1   23.1  100%  8.0   100.00 384        KAI2563051.1     
junction adhesion molecule like [Homo sapiens]                    Homo sapiens    human           9606       23.1   23.1  100%  8.0   100.00 383        KAI2563049.1     
junction adhesion molecule like [Homo sapiens]                    Homo sapiens    human           9606       23.1   23.1  100%  8.0   100.00 355        KAI2563052.1     


Alignments:

>Chain J, Spike glycoprotein [Homo sapiens]
Sequence ID: 7TLZ_J Length: 1274
Range 1: 204 to 209

Score:23.1 bits(47), Expect:7.9, 
Method:, 
Identities:6/6(100%), Positives:6/6(100%), Gaps:0/6(0%)

Query  1    PIIVRE  6
            PIIVRE
Sbjct  204  PIIVRE  209


>adhesion molecule, interacts with CXADR antigen 1, isoform CRA_a [Homo sapiens]
Sequence ID: EAW67354.1 Length: 394
>putative junctional adhesion molecule [Homo sapiens]
Sequence ID: CAD56620.2 Length: 394 
Range 1: 341 to 346

Score:23.1 bits(47), Expect:8.0, 
Method:, 
Identities:6/6(100%), Positives:6/6(100%), Gaps:0/6(0%)

Query  1    PIIVRE  6
            PIIVRE
Sbjct  341  PIIVRE  346


>junction adhesion molecule like [Homo sapiens]
Sequence ID: KAI2563050.1 Length: 394
Range 1: 341 to 346

Score:23.1 bits(47), Expect:8.0, 
Method:, 
Identities:6/6(100%), Positives:6/6(100%), Gaps:0/6(0%)

Query  1    PIIVRE  6
            PIIVRE
Sbjct  341  PIIVRE  346


>junctional adhesion molecule-like isoform 1 precursor [Homo sapiens]
Sequence ID: NP_001091996.1 Length: 394
>RecName: Full=Junctional adhesion molecule-like; AltName: Full=Adhesion molecule interacting with CXADR antigen 1; AltName: Full=Dendritic cell-specific protein CREA7-1; Flags: Precursor [Homo sapiens]
Sequence ID: Q86YT9.1 Length: 394
>adhesion molecule AMICA [Homo sapiens]
Sequence ID: AAN52117.1 Length: 394
>AMICA [Homo sapiens]
Sequence ID: AAQ88728.1 Length: 394
>junctional adhesion molecule-like precursor variant 1 [Homo sapiens]
Sequence ID: ACA05930.1 Length: 394 
Range 1: 341 to 346

Score:23.1 bits(47), Expect:8.0, 
Method:, 
Identities:6/6(100%), Positives:6/6(100%), Gaps:0/6(0%)

Query  1    PIIVRE  6
            PIIVRE
Sbjct  341  PIIVRE  346


>dendritic-cell specific protein CREA7-1 [Homo sapiens]
Sequence ID: AAM15730.1 Length: 394
Range 1: 341 to 346

Score:23.1 bits(47), Expect:8.0, 
Method:, 
Identities:6/6(100%), Positives:6/6(100%), Gaps:0/6(0%)

Query  1    PIIVRE  6
            PIIVRE
Sbjct  341  PIIVRE  346


>junctional adhesion molecule-like isoform 2 [Homo sapiens]
Sequence ID: NP_694938.2 Length: 384
>junctional adhesion molecule-like precursor variant 2 [Homo sapiens]
Sequence ID: ACA05929.1 Length: 384 
Range 1: 331 to 336

Score:23.1 bits(47), Expect:8.0, 
Method:, 
Identities:6/6(100%), Positives:6/6(100%), Gaps:0/6(0%)

Query  1    PIIVRE  6
            PIIVRE
Sbjct  331  PIIVRE  336


>unnamed protein product [Homo sapiens]
Sequence ID: BAC04347.1 Length: 384
Range 1: 331 to 336

Score:23.1 bits(47), Expect:8.0, 
Method:, 
Identities:6/6(100%), Positives:6/6(100%), Gaps:0/6(0%)

Query  1    PIIVRE  6
            PIIVRE
Sbjct  331  PIIVRE  336


>junction adhesion molecule like [Homo sapiens]
Sequence ID: KAI2563051.1 Length: 384
Range 1: 331 to 336

Score:23.1 bits(47), Expect:8.0, 
Method:, 
Identities:6/6(100%), Positives:6/6(100%), Gaps:0/6(0%)

Query  1    PIIVRE  6
            PIIVRE
Sbjct  331  PIIVRE  336


>junction adhesion molecule like [Homo sapiens]
Sequence ID: KAI2563049.1 Length: 383
Range 1: 330 to 335

Score:23.1 bits(47), Expect:8.0, 
Method:, 
Identities:6/6(100%), Positives:6/6(100%), Gaps:0/6(0%)

Query  1    PIIVRE  6
            PIIVRE
Sbjct  330  PIIVRE  335


>junction adhesion molecule like [Homo sapiens]
Sequence ID: KAI2563052.1 Length: 355
Range 1: 302 to 307

Score:23.1 bits(47), Expect:8.0, 
Method:, 
Identities:6/6(100%), Positives:6/6(100%), Gaps:0/6(0%)

Query  1    PIIVRE  6
            PIIVRE
Sbjct  302  PIIVRE  307


Query #114: S.5.1.pp4.2-pp5.1-pp6.1-Omicron21K-delN211-L212I-ins214EPE Query ID: lcl|Query_38285 Length: 6

Sequences producing significant alignments:
                                                                  Scientific      Common                     Max    Total Query   E   Per.   Acc.                        
Description                                                       Name            Name            Taxid      Score  Score cover Value Ident  Len        Accession        
Chain J, Spike glycoprotein [Homo sapiens]                        Homo sapiens    human           9606       23.1   23.1  100%  7.9   100.00 1274       7TLZ_J           
heparan sulfate glucosamine 3-O-sulfotransferase 5 [Homo sapiens] Homo sapiens    human           9606       23.1   23.1  100%  8.0   100.00 346        NP_001373968.1   
Chain A, Heparan sulfate glucosamine 3-O-sulfotransferase 5...    Homo sapiens    human           9606       23.1   23.1  100%  8.0   100.00 280        3BD9_A           
immunoglobulin heavy chain junction region [Homo sapiens]         Homo sapiens    human           9606       23.1   23.1  100%  8.3   100.00 22         MBN4284343.1     


Alignments:

>Chain J, Spike glycoprotein [Homo sapiens]
Sequence ID: 7TLZ_J Length: 1274
Range 1: 205 to 210

Score:23.1 bits(47), Expect:7.9, 
Method:, 
Identities:6/6(100%), Positives:6/6(100%), Gaps:0/6(0%)

Query  1    IIVREP  6
            IIVREP
Sbjct  205  IIVREP  210


>heparan sulfate glucosamine 3-O-sulfotransferase 5 [Homo sapiens]
Sequence ID: NP_001373968.1 Length: 346
>heparan sulfate glucosamine 3-O-sulfotransferase 5 [Homo sapiens]
Sequence ID: NP_001373969.1 Length: 346
>heparan sulfate glucosamine 3-O-sulfotransferase 5 [Homo sapiens]
Sequence ID: NP_001373970.1 Length: 346
>heparan sulfate glucosamine 3-O-sulfotransferase 5 [Homo sapiens]
Sequence ID: NP_001373971.1 Length: 346
>heparan sulfate glucosamine 3-O-sulfotransferase 5 [Homo sapiens]
Sequence ID: NP_001373972.1 Length: 346
>heparan sulfate glucosamine 3-O-sulfotransferase 5 [Homo sapiens]
Sequence ID: NP_001373973.1 Length: 346
>heparan sulfate glucosamine 3-O-sulfotransferase 5 [Homo sapiens]
Sequence ID: NP_001373974.1 Length: 346
>heparan sulfate glucosamine 3-O-sulfotransferase 5 [Homo sapiens]
Sequence ID: NP_001373975.1 Length: 346
>heparan sulfate glucosamine 3-O-sulfotransferase 5 [Homo sapiens]
Sequence ID: NP_001373976.1 Length: 346
>heparan sulfate glucosamine 3-O-sulfotransferase 5 [Homo sapiens]
Sequence ID: NP_705840.2 Length: 346
>heparan sulfate glucosamine 3-O-sulfotransferase 5 isoform X1 [Homo sapiens]
Sequence ID: XP_011533890.1 Length: 346
>heparan sulfate glucosamine 3-O-sulfotransferase 5 isoform X1 [Homo sapiens]
Sequence ID: XP_016865960.1 Length: 346
>RecName: Full=Heparan sulfate glucosamine 3-O-sulfotransferase 5; AltName: Full=Heparan sulfate D-glucosaminyl 3-O-sulfotransferase 5; Short=3-OST-5; Short=Heparan sulfate 3-O-sulfotransferase 5; Short=h3-OST-5 [Homo sapiens]
Sequence ID: Q8IZT8.1 Length: 346
>Heparan sulfate (glucosamine) 3-O-sulfotransferase 5 [Homo sapiens]
Sequence ID: AAH93911.1 Length: 346
>Heparan sulfate (glucosamine) 3-O-sulfotransferase 5 [Homo sapiens]
Sequence ID: AAH93913.1 Length: 346
>heparan sulfate 3-OST-5 [Homo sapiens]
Sequence ID: AAN37737.1 Length: 346 
Range 1: 180 to 185

Score:23.1 bits(47), Expect:8.0, 
Method:, 
Identities:6/6(100%), Positives:6/6(100%), Gaps:0/6(0%)

Query  1    IIVREP  6
            IIVREP
Sbjct  180  IIVREP  185


>Chain A, Heparan sulfate glucosamine 3-O-sulfotransferase 5 [Homo sapiens]
Sequence ID: 3BD9_A Length: 280
Range 1: 114 to 119

Score:23.1 bits(47), Expect:8.0, 
Method:, 
Identities:6/6(100%), Positives:6/6(100%), Gaps:0/6(0%)

Query  1    IIVREP  6
            IIVREP
Sbjct  114  IIVREP  119


>immunoglobulin heavy chain junction region [Homo sapiens]
Sequence ID: MBN4284343.1 Length: 22
Range 1: 2 to 7

Score:23.1 bits(47), Expect:8.3, 
Method:, 
Identities:6/6(100%), Positives:6/6(100%), Gaps:0/6(0%)

Query  1  IIVREP  6
          IIVREP
Sbjct  2  IIVREP  7


Query #115: S.5.1.pp4.3-pp5.2-pp6.2-pp7.1-Omicron21K-delN211-L212I-ins214EPE Query ID: lcl|Query_38286 Length: 6

Sequences producing significant alignments:
                                                                  Scientific      Common                     Max    Total Query   E   Per.   Acc.                        
Description                                                       Name            Name            Taxid      Score  Score cover Value Ident  Len        Accession        
Chain J, Spike glycoprotein [Homo sapiens]                        Homo sapiens    human           9606       23.1   23.1  100%  7.9   100.00 1274       7TLZ_J           


Alignments:

>Chain J, Spike glycoprotein [Homo sapiens]
Sequence ID: 7TLZ_J Length: 1274
Range 1: 206 to 211

Score:23.1 bits(47), Expect:7.9, 
Method:, 
Identities:6/6(100%), Positives:6/6(100%), Gaps:0/6(0%)

Query  1    IVREPE  6
            IVREPE
Sbjct  206  IVREPE  211


Query #116: S.5.1.pp5.3-pp6.3-pp7.2-pp8.1-Omicron21K-delN211-L212I-ins214EPE Query ID: lcl|Query_38287 Length: 6

Sequences producing significant alignments:
                                                                  Scientific      Common                     Max    Total Query   E   Per.   Acc.                        
Description                                                       Name            Name            Taxid      Score  Score cover Value Ident  Len        Accession        
immunoglobulin heavy chain junction region [Homo sapiens]         Homo sapiens    human           9606       23.1   23.1  100%  6.2   100.00 15         MBN4204516.1     
Chain J, Spike glycoprotein [Homo sapiens]                        Homo sapiens    human           9606       23.1   23.1  100%  7.9   100.00 1274       7TLZ_J           
Nogo-A protein [Homo sapiens]                                     Homo sapiens    human           9606       23.1   23.1  100%  7.9   100.00 1192       CAB99248.1       
reticulon 4 [Homo sapiens]                                        Homo sapiens    human           9606       23.1   23.1  100%  7.9   100.00 1192       KAI2523421.1     
reticulon-4 isoform A [Homo sapiens]                              Homo sapiens    human           9606       23.1   23.1  100%  7.9   100.00 1192       NP_065393.1      
reticulon 4, isoform CRA_h [Homo sapiens]                         Homo sapiens    human           9606       23.1   23.1  100%  7.9   100.00 1173       EAX00129.1       
Nogo-A protein short form [Homo sapiens]                          Homo sapiens    human           9606       23.1   23.1  100%  7.9   100.00 960        AAG40878.1       
unnamed protein product [Homo sapiens]                            Homo sapiens    human           9606       23.1   23.1  100%  7.9   100.00 710        BAG54093.1       
acetylcholine receptor subunit epsilon precursor [Homo sapiens]   Homo sapiens    human           9606       23.1   23.1  100%  7.9   100.00 493        NP_000071.1      
acetylcholine receptor subunit epsilon isoform X1 [Homo sapiens]  Homo sapiens    human           9606       23.1   23.1  100%  7.9   100.00 481        XP_016879604.1   


Alignments:

>immunoglobulin heavy chain junction region [Homo sapiens]
Sequence ID: MBN4204516.1 Length: 15
Range 1: 2 to 7

Score:23.1 bits(47), Expect:6.2, 
Method:, 
Identities:6/6(100%), Positives:6/6(100%), Gaps:0/6(0%)

Query  1  VREPED  6
          VREPED
Sbjct  2  VREPED  7


>Chain J, Spike glycoprotein [Homo sapiens]
Sequence ID: 7TLZ_J Length: 1274
Range 1: 207 to 212

Score:23.1 bits(47), Expect:7.9, 
Method:, 
Identities:6/6(100%), Positives:6/6(100%), Gaps:0/6(0%)

Query  1    VREPED  6
            VREPED
Sbjct  207  VREPED  212


>Nogo-A protein [Homo sapiens]
Sequence ID: CAB99248.1 Length: 1192
Range 1: 28 to 33

Score:23.1 bits(47), Expect:7.9, 
Method:, 
Identities:6/6(100%), Positives:6/6(100%), Gaps:0/6(0%)

Query  1   VREPED  6
           VREPED
Sbjct  28  VREPED  33


>reticulon 4 [Homo sapiens]
Sequence ID: KAI2523421.1 Length: 1192
Range 1: 28 to 33

Score:23.1 bits(47), Expect:7.9, 
Method:, 
Identities:6/6(100%), Positives:6/6(100%), Gaps:0/6(0%)

Query  1   VREPED  6
           VREPED
Sbjct  28  VREPED  33


>reticulon-4 isoform A [Homo sapiens]
Sequence ID: NP_065393.1 Length: 1192
>RecName: Full=Reticulon-4; AltName: Full=Foocen; AltName: Full=Neurite outgrowth inhibitor; Short=Nogo protein; AltName: Full=Neuroendocrine-specific protein; Short=NSP; AltName: Full=Neuroendocrine-specific protein C homolog; AltName: Full=RTN-x; AltName: Full=Reticulon-5 [Homo sapiens]
Sequence ID: Q9NQC3.2 Length: 1192
>reticulon 4a [Homo sapiens]
Sequence ID: AAG12176.1 Length: 1192
>Reticulon 4 [Homo sapiens]
Sequence ID: AAI50183.1 Length: 1192
>Reticulon 4 [Homo sapiens]
Sequence ID: AAI52426.1 Length: 1192
>Reticulon 4 [Homo sapiens]
Sequence ID: AAI52556.1 Length: 1192 
Range 1: 28 to 33

Score:23.1 bits(47), Expect:7.9, 
Method:, 
Identities:6/6(100%), Positives:6/6(100%), Gaps:0/6(0%)

Query  1   VREPED  6
           VREPED
Sbjct  28  VREPED  33


>reticulon 4, isoform CRA_h [Homo sapiens]
Sequence ID: EAX00129.1 Length: 1173
Range 1: 28 to 33

Score:23.1 bits(47), Expect:7.9, 
Method:, 
Identities:6/6(100%), Positives:6/6(100%), Gaps:0/6(0%)

Query  1   VREPED  6
           VREPED
Sbjct  28  VREPED  33


>Nogo-A protein short form [Homo sapiens]
Sequence ID: AAG40878.1 Length: 960
Range 1: 28 to 33

Score:23.1 bits(47), Expect:7.9, 
Method:, 
Identities:6/6(100%), Positives:6/6(100%), Gaps:0/6(0%)

Query  1   VREPED  6
           VREPED
Sbjct  28  VREPED  33


>unnamed protein product [Homo sapiens]
Sequence ID: BAG54093.1 Length: 710
Range 1: 43 to 48

Score:23.1 bits(47), Expect:7.9, 
Method:, 
Identities:6/6(100%), Positives:6/6(100%), Gaps:0/6(0%)

Query  1   VREPED  6
           VREPED
Sbjct  43  VREPED  48


>acetylcholine receptor subunit epsilon precursor [Homo sapiens]
Sequence ID: NP_000071.1 Length: 493
>RecName: Full=Acetylcholine receptor subunit epsilon; Flags: Precursor [Homo sapiens]
Sequence ID: Q04844.2 Length: 493
>acetylcholine receptor epsilon subunit [Homo sapiens]
Sequence ID: AAD24503.1 Length: 493
>cholinergic receptor, nicotinic, epsilon, isoform CRA_b [Homo sapiens]
Sequence ID: EAW90395.1 Length: 493
>cholinergic receptor, nicotinic, epsilon, isoform CRA_b [Homo sapiens]
Sequence ID: EAW90396.1 Length: 493 
Range 1: 42 to 47

Score:23.1 bits(47), Expect:7.9, 
Method:, 
Identities:6/6(100%), Positives:6/6(100%), Gaps:0/6(0%)

Query  1   VREPED  6
           VREPED
Sbjct  42  VREPED  47


>acetylcholine receptor subunit epsilon isoform X1 [Homo sapiens]
Sequence ID: XP_016879604.1 Length: 481
Range 1: 30 to 35

Score:23.1 bits(47), Expect:7.9, 
Method:, 
Identities:6/6(100%), Positives:6/6(100%), Gaps:0/6(0%)

Query  1   VREPED  6
           VREPED
Sbjct  30  VREPED  35


Query #117: S.5.1.pp6.4-pp7.3-pp8.2-Omicron21K-delN211-L212I-ins214EPE Query ID: lcl|Query_38288 Length: 6

Sequences producing significant alignments:
                                                                  Scientific      Common                     Max    Total Query   E   Per.   Acc.                        
Description                                                       Name            Name            Taxid      Score  Score cover Value Ident  Len        Accession        
immunoglobulin heavy chain junction region [Homo sapiens]         Homo sapiens    human           9606       23.1   23.1  100%  6.2   100.00 15         MBN4481195.1     
Chain J, Spike glycoprotein [Homo sapiens]                        Homo sapiens    human           9606       23.1   23.1  100%  7.9   100.00 1274       7TLZ_J           
protein FAM166C isoform X5 [Homo sapiens]                         Homo sapiens    human           9606       23.1   23.1  100%  8.1   100.00 205        XP_016859454.1   
family with sequence similarity 166 member C [Homo sapiens]       Homo sapiens    human           9606       23.1   23.1  100%  8.1   100.00 184        KAI2522690.1     
protein FAM166C isoform 2 [Homo sapiens]                          Homo sapiens    human           9606       23.1   23.1  100%  8.1   100.00 184        NP_001309355.1   
hCG1983975 [Homo sapiens]                                         Homo sapiens    human           9606       23.1   23.1  100%  8.3   100.00 102        EAW69968.1       


Alignments:

>immunoglobulin heavy chain junction region [Homo sapiens]
Sequence ID: MBN4481195.1 Length: 15
Range 1: 3 to 8

Score:23.1 bits(47), Expect:6.2, 
Method:, 
Identities:6/6(100%), Positives:6/6(100%), Gaps:0/6(0%)

Query  1  REPEDL  6
          REPEDL
Sbjct  3  REPEDL  8


>Chain J, Spike glycoprotein [Homo sapiens]
Sequence ID: 7TLZ_J Length: 1274
Range 1: 208 to 213

Score:23.1 bits(47), Expect:7.9, 
Method:, 
Identities:6/6(100%), Positives:6/6(100%), Gaps:0/6(0%)

Query  1    REPEDL  6
            REPEDL
Sbjct  208  REPEDL  213


>protein FAM166C isoform X5 [Homo sapiens]
Sequence ID: XP_016859454.1 Length: 205
Range 1: 179 to 184

Score:23.1 bits(47), Expect:8.1, 
Method:, 
Identities:6/6(100%), Positives:6/6(100%), Gaps:0/6(0%)

Query  1    REPEDL  6
            REPEDL
Sbjct  179  REPEDL  184


>family with sequence similarity 166 member C [Homo sapiens]
Sequence ID: KAI2522690.1 Length: 184
Range 1: 158 to 163

Score:23.1 bits(47), Expect:8.1, 
Method:, 
Identities:6/6(100%), Positives:6/6(100%), Gaps:0/6(0%)

Query  1    REPEDL  6
            REPEDL
Sbjct  158  REPEDL  163


>protein FAM166C isoform 2 [Homo sapiens]
Sequence ID: NP_001309355.1 Length: 184
Range 1: 158 to 163

Score:23.1 bits(47), Expect:8.1, 
Method:, 
Identities:6/6(100%), Positives:6/6(100%), Gaps:0/6(0%)

Query  1    REPEDL  6
            REPEDL
Sbjct  158  REPEDL  163


>hCG1983975, partial [Homo sapiens]
Sequence ID: EAW69968.1 Length: 102
Range 1: 91 to 96

Score:23.1 bits(47), Expect:8.3, 
Method:, 
Identities:6/6(100%), Positives:6/6(100%), Gaps:0/6(0%)

Query  1   REPEDL  6
           REPEDL
Sbjct  91  REPEDL  96


Query #118: S.5.1.pp7.4-pp8.3-Omicron21K-delN211-L212I-ins214EPE Query ID: lcl|Query_38289 Length: 6

Sequences producing significant alignments:
                                                                  Scientific      Common                     Max    Total Query   E   Per.   Acc.                        
Description                                                       Name            Name            Taxid      Score  Score cover Value Ident  Len        Accession        
ALMS1 protein [Homo sapiens]                                      Homo sapiens    human           9606       23.1   23.1  100%  7.9   100.00 4169       CAD10391.2       
Alstrom syndrome protein 1 isoform 1 [Homo sapiens]               Homo sapiens    human           9606       23.1   23.1  100%  7.9   100.00 4169       NP_055935.4      
Alstrom syndrome protein 1 isoform 2 [Homo sapiens]               Homo sapiens    human           9606       23.1   23.1  100%  7.9   100.00 4168       NP_001365383.1   
Alstrom syndrome 1, isoform CRA_c [Homo sapiens]                  Homo sapiens    human           9606       23.1   23.1  100%  7.9   100.00 4167       EAW99730.1       
ALMS1 centrosome and basal body associated protein [Homo sapiens] Homo sapiens    human           9606       23.1   23.1  100%  7.9   100.00 4165       KAI2523876.1     
ALMS1 centrosome and basal body associated protein [Homo sapiens] Homo sapiens    human           9606       23.1   23.1  100%  7.9   100.00 4123       KAI2523877.1     
ALMS1 centrosome and basal body associated protein [Homo sapiens] Homo sapiens    human           9606       23.1   23.1  100%  7.9   100.00 3856       KAI2523878.1     
Alstrom syndrome 1, isoform CRA_b [Homo sapiens]                  Homo sapiens    human           9606       23.1   23.1  100%  7.9   100.00 2558       EAW99729.1       
unknown [Homo sapiens]                                            Homo sapiens    human           9606       23.1   23.1  100%  7.9   100.00 2557       AAY24208.1       
truncated ALSM1 [Homo sapiens]                                    Homo sapiens    human           9606       23.1   23.1  100%  7.9   100.00 1985       AJF45347.1       


Alignments:

>ALMS1 protein [Homo sapiens]
Sequence ID: CAD10391.2 Length: 4169
Range 1: 2 to 7

Score:23.1 bits(47), Expect:7.9, 
Method:, 
Identities:6/6(100%), Positives:6/6(100%), Gaps:0/6(0%)

Query  1  EPEDLP  6
          EPEDLP
Sbjct  2  EPEDLP  7


>Alstrom syndrome protein 1 isoform 1 [Homo sapiens]
Sequence ID: NP_055935.4 Length: 4169
Range 1: 2 to 7

Score:23.1 bits(47), Expect:7.9, 
Method:, 
Identities:6/6(100%), Positives:6/6(100%), Gaps:0/6(0%)

Query  1  EPEDLP  6
          EPEDLP
Sbjct  2  EPEDLP  7


>Alstrom syndrome protein 1 isoform 2 [Homo sapiens]
Sequence ID: NP_001365383.1 Length: 4168
>RecName: Full=Alstrom syndrome protein 1 [Homo sapiens]
Sequence ID: Q8TCU4.4 Length: 4168 
Range 1: 2 to 7

Score:23.1 bits(47), Expect:7.9, 
Method:, 
Identities:6/6(100%), Positives:6/6(100%), Gaps:0/6(0%)

Query  1  EPEDLP  6
          EPEDLP
Sbjct  2  EPEDLP  7


>Alstrom syndrome 1, isoform CRA_c [Homo sapiens]
Sequence ID: EAW99730.1 Length: 4167
>Alstrom syndrome 1, isoform CRA_c [Homo sapiens]
Sequence ID: EAW99731.1 Length: 4167 
Range 1: 2 to 7

Score:23.1 bits(47), Expect:7.9, 
Method:, 
Identities:6/6(100%), Positives:6/6(100%), Gaps:0/6(0%)

Query  1  EPEDLP  6
          EPEDLP
Sbjct  2  EPEDLP  7


>ALMS1 centrosome and basal body associated protein [Homo sapiens]
Sequence ID: KAI2523876.1 Length: 4165
Range 1: 2 to 7

Score:23.1 bits(47), Expect:7.9, 
Method:, 
Identities:6/6(100%), Positives:6/6(100%), Gaps:0/6(0%)

Query  1  EPEDLP  6
          EPEDLP
Sbjct  2  EPEDLP  7


>ALMS1 centrosome and basal body associated protein [Homo sapiens]
Sequence ID: KAI2523877.1 Length: 4123
Range 1: 2 to 7

Score:23.1 bits(47), Expect:7.9, 
Method:, 
Identities:6/6(100%), Positives:6/6(100%), Gaps:0/6(0%)

Query  1  EPEDLP  6
          EPEDLP
Sbjct  2  EPEDLP  7


>ALMS1 centrosome and basal body associated protein [Homo sapiens]
Sequence ID: KAI2523878.1 Length: 3856
Range 1: 2 to 7

Score:23.1 bits(47), Expect:7.9, 
Method:, 
Identities:6/6(100%), Positives:6/6(100%), Gaps:0/6(0%)

Query  1  EPEDLP  6
          EPEDLP
Sbjct  2  EPEDLP  7


>Alstrom syndrome 1, isoform CRA_b [Homo sapiens]
Sequence ID: EAW99729.1 Length: 2558
Range 1: 2 to 7

Score:23.1 bits(47), Expect:7.9, 
Method:, 
Identities:6/6(100%), Positives:6/6(100%), Gaps:0/6(0%)

Query  1  EPEDLP  6
          EPEDLP
Sbjct  2  EPEDLP  7


>unknown, partial [Homo sapiens]
Sequence ID: AAY24208.1 Length: 2557
Range 1: 2 to 7

Score:23.1 bits(47), Expect:7.9, 
Method:, 
Identities:6/6(100%), Positives:6/6(100%), Gaps:0/6(0%)

Query  1  EPEDLP  6
          EPEDLP
Sbjct  2  EPEDLP  7


>truncated ALSM1 [Homo sapiens]
Sequence ID: AJF45347.1 Length: 1985
Range 1: 2 to 7

Score:23.1 bits(47), Expect:7.9, 
Method:, 
Identities:6/6(100%), Positives:6/6(100%), Gaps:0/6(0%)

Query  1  EPEDLP  6
          EPEDLP
Sbjct  2  EPEDLP  7


Query #119: S.5.1.pp8.4-Omicron21K-delN211-L212I-ins214EPE Query ID: lcl|Query_38290 Length: 6

Sequences producing significant alignments:
                                                                  Scientific      Common                     Max    Total Query   E   Per.   Acc.                        
Description                                                       Name            Name            Taxid      Score  Score cover Value Ident  Len        Accession        
DENN domain-containing protein 5A isoform 1 [Homo sapiens]        Homo sapiens    human           9606       23.1   23.1  100%  7.9   100.00 1287       NP_056028.2      
DENN/MADD domain containing 5A [Homo sapiens]                     Homo sapiens    human           9606       23.1   23.1  100%  7.9   100.00 1287       AAH71596.1       
Chain J, Spike glycoprotein [Homo sapiens]                        Homo sapiens    human           9606       23.1   23.1  100%  7.9   100.00 1274       7TLZ_J           
DENN domain-containing protein 5A isoform 3 [Homo sapiens]        Homo sapiens    human           9606       23.1   23.1  100%  7.9   100.00 1263       NP_001335678.1   
unnamed protein product [Homo sapiens]                            Homo sapiens    human           9606       23.1   23.1  100%  7.9   100.00 1241       BAG58677.1       
DENN domain-containing protein 5A isoform 2 [Homo sapiens]        Homo sapiens    human           9606       23.1   23.1  100%  7.9   100.00 1241       NP_001230183.1   
DENN domain-containing protein 5A isoform 4 [Homo sapiens]        Homo sapiens    human           9606       23.1   23.1  100%  7.9   100.00 1191       NP_001335679.1   
unnamed protein product [Homo sapiens]                            Homo sapiens    human           9606       23.1   23.1  100%  7.9   100.00 1191       BAG63766.1       
DENND5A protein [Homo sapiens]                                    Homo sapiens    human           9606       23.1   23.1  100%  7.9   100.00 948        AAH09354.2       
DENN domain containing 5A [Homo sapiens]                          Homo sapiens    human           9606       23.1   23.1  100%  7.9   100.00 807        KAI2558674.1     


Alignments:

>DENN domain-containing protein 5A isoform 1 [Homo sapiens]
Sequence ID: NP_056028.2 Length: 1287
>RecName: Full=DENN domain-containing protein 5A; AltName: Full=Rab6-interacting protein 1; Short=Rab6IP1 [Homo sapiens]
Sequence ID: Q6IQ26.2 Length: 1287
>RAB6 interacting protein 1, isoform CRA_a [Homo sapiens]
Sequence ID: EAW68600.1 Length: 1287
>DENN domain containing 5A [Homo sapiens]
Sequence ID: KAI2558672.1 Length: 1287
>hypothetical protein [Homo sapiens]
Sequence ID: CAB55932.2 Length: 1287 
Range 1: 395 to 400

Score:23.1 bits(47), Expect:7.9, 
Method:, 
Identities:6/6(100%), Positives:6/6(100%), Gaps:0/6(0%)

Query  1    PEDLPQ  6
            PEDLPQ
Sbjct  395  PEDLPQ  400


>DENN/MADD domain containing 5A [Homo sapiens]
Sequence ID: AAH71596.1 Length: 1287
>KIAA1091 protein [Homo sapiens]
Sequence ID: BAA83043.2 Length: 1287 
Range 1: 395 to 400

Score:23.1 bits(47), Expect:7.9, 
Method:, 
Identities:6/6(100%), Positives:6/6(100%), Gaps:0/6(0%)

Query  1    PEDLPQ  6
            PEDLPQ
Sbjct  395  PEDLPQ  400


>Chain J, Spike glycoprotein [Homo sapiens]
Sequence ID: 7TLZ_J Length: 1274
Range 1: 210 to 215

Score:23.1 bits(47), Expect:7.9, 
Method:, 
Identities:6/6(100%), Positives:6/6(100%), Gaps:0/6(0%)

Query  1    PEDLPQ  6
            PEDLPQ
Sbjct  210  PEDLPQ  215


>DENN domain-containing protein 5A isoform 3 [Homo sapiens]
Sequence ID: NP_001335678.1 Length: 1263
>RAB6 interacting protein 1, isoform CRA_b [Homo sapiens]
Sequence ID: EAW68601.1 Length: 1263 
Range 1: 371 to 376

Score:23.1 bits(47), Expect:7.9, 
Method:, 
Identities:6/6(100%), Positives:6/6(100%), Gaps:0/6(0%)

Query  1    PEDLPQ  6
            PEDLPQ
Sbjct  371  PEDLPQ  376


>unnamed protein product [Homo sapiens]
Sequence ID: BAG58677.1 Length: 1241
Range 1: 395 to 400

Score:23.1 bits(47), Expect:7.9, 
Method:, 
Identities:6/6(100%), Positives:6/6(100%), Gaps:0/6(0%)

Query  1    PEDLPQ  6
            PEDLPQ
Sbjct  395  PEDLPQ  400


>DENN domain-containing protein 5A isoform 2 [Homo sapiens]
Sequence ID: NP_001230183.1 Length: 1241
>DENN domain containing 5A [Homo sapiens]
Sequence ID: KAI2558673.1 Length: 1241 
Range 1: 395 to 400

Score:23.1 bits(47), Expect:7.9, 
Method:, 
Identities:6/6(100%), Positives:6/6(100%), Gaps:0/6(0%)

Query  1    PEDLPQ  6
            PEDLPQ
Sbjct  395  PEDLPQ  400


>DENN domain-containing protein 5A isoform 4 [Homo sapiens]
Sequence ID: NP_001335679.1 Length: 1191
Range 1: 299 to 304

Score:23.1 bits(47), Expect:7.9, 
Method:, 
Identities:6/6(100%), Positives:6/6(100%), Gaps:0/6(0%)

Query  1    PEDLPQ  6
            PEDLPQ
Sbjct  299  PEDLPQ  304


>unnamed protein product [Homo sapiens]
Sequence ID: BAG63766.1 Length: 1191
Range 1: 299 to 304

Score:23.1 bits(47), Expect:7.9, 
Method:, 
Identities:6/6(100%), Positives:6/6(100%), Gaps:0/6(0%)

Query  1    PEDLPQ  6
            PEDLPQ
Sbjct  299  PEDLPQ  304


>DENND5A protein, partial [Homo sapiens]
Sequence ID: AAH09354.2 Length: 948
Range 1: 56 to 61

Score:23.1 bits(47), Expect:7.9, 
Method:, 
Identities:6/6(100%), Positives:6/6(100%), Gaps:0/6(0%)

Query  1   PEDLPQ  6
           PEDLPQ
Sbjct  56  PEDLPQ  61


>DENN domain containing 5A [Homo sapiens]
Sequence ID: KAI2558674.1 Length: 807
>unnamed protein product [Homo sapiens]
Sequence ID: BAG57377.1 Length: 807 
Range 1: 371 to 376

Score:23.1 bits(47), Expect:7.9, 
Method:, 
Identities:6/6(100%), Positives:6/6(100%), Gaps:0/6(0%)

Query  1    PEDLPQ  6
            PEDLPQ
Sbjct  371  PEDLPQ  376


Query #120: 2S.5.pp1.1-YP_009724390.1 Query ID: lcl|Query_38291 Length: 6

No significant similarity found.


Query #121: 2S.5.pp1.2-pp2.1-YP_009724390.1 Query ID: lcl|Query_38292 Length: 6

No significant similarity found.


Query #122: 2S.5.pp2.2-pp3.1-YP_009724390.1 Query ID: lcl|Query_38293 Length: 6

Sequences producing significant alignments:
                                                                  Scientific      Common                     Max    Total Query   E   Per.   Acc.                        
Description                                                       Name            Name            Taxid      Score  Score cover Value Ident  Len        Accession        
immunoglobulin heavy chain junction region [Homo sapiens]         Homo sapiens    human           9606       22.7   22.7  100%  12    100.00 21         MOL09744.1       
immunoglobulin heavy chain junction region [Homo sapiens]         Homo sapiens    human           9606       22.7   22.7  100%  12    100.00 21         MOL17148.1       
immunoglobulin heavy chain junction region [Homo sapiens]         Homo sapiens    human           9606       22.7   22.7  100%  12    100.00 21         MOL09681.1       
immunoglobulin heavy chain junction region [Homo sapiens]         Homo sapiens    human           9606       22.7   22.7  100%  12    100.00 21         MOL10023.1       
immunoglobulin heavy chain junction region [Homo sapiens]         Homo sapiens    human           9606       22.7   22.7  100%  12    100.00 21         MOL17008.1       
immunoglobulin heavy chain junction region [Homo sapiens]         Homo sapiens    human           9606       22.7   22.7  100%  12    100.00 21         MOL10702.1       
immunoglobulin heavy chain junction region [Homo sapiens]         Homo sapiens    human           9606       22.7   22.7  100%  12    100.00 21         MOL12708.1       
immunoglobulin heavy chain junction region [Homo sapiens]         Homo sapiens    human           9606       22.7   22.7  100%  12    100.00 21         MOL14166.1       
immunoglobulin heavy chain junction region [Homo sapiens]         Homo sapiens    human           9606       22.7   22.7  100%  12    100.00 21         MOL17223.1       
immunoglobulin heavy chain junction region [Homo sapiens]         Homo sapiens    human           9606       22.7   22.7  100%  12    100.00 21         MOL09655.1       


Alignments:

>immunoglobulin heavy chain junction region [Homo sapiens]
Sequence ID: MOL09744.1 Length: 21
>immunoglobulin heavy chain junction region [Homo sapiens]
Sequence ID: MOL13048.1 Length: 21
>immunoglobulin heavy chain junction region [Homo sapiens]
Sequence ID: MOL13113.1 Length: 21
>immunoglobulin heavy chain junction region [Homo sapiens]
Sequence ID: MOL16301.1 Length: 21
>immunoglobulin heavy chain junction region [Homo sapiens]
Sequence ID: MOL16515.1 Length: 21 
Range 1: 5 to 10

Score:22.7 bits(46), Expect:12, 
Method:, 
Identities:6/6(100%), Positives:6/6(100%), Gaps:0/6(0%)

Query  1  PINLVR  6
          PINLVR
Sbjct  5  PINLVR  10


>immunoglobulin heavy chain junction region [Homo sapiens]
Sequence ID: MOL17148.1 Length: 21
Range 1: 5 to 10

Score:22.7 bits(46), Expect:12, 
Method:, 
Identities:6/6(100%), Positives:6/6(100%), Gaps:0/6(0%)

Query  1  PINLVR  6
          PINLVR
Sbjct  5  PINLVR  10


>immunoglobulin heavy chain junction region [Homo sapiens]
Sequence ID: MOL09681.1 Length: 21
Range 1: 5 to 10

Score:22.7 bits(46), Expect:12, 
Method:, 
Identities:6/6(100%), Positives:6/6(100%), Gaps:0/6(0%)

Query  1  PINLVR  6
          PINLVR
Sbjct  5  PINLVR  10


>immunoglobulin heavy chain junction region [Homo sapiens]
Sequence ID: MOL10023.1 Length: 21
>immunoglobulin heavy chain junction region [Homo sapiens]
Sequence ID: MOL12692.1 Length: 21
>immunoglobulin heavy chain junction region [Homo sapiens]
Sequence ID: MOL20508.1 Length: 21
>immunoglobulin heavy chain junction region [Homo sapiens]
Sequence ID: MOL20775.1 Length: 21 
Range 1: 5 to 10

Score:22.7 bits(46), Expect:12, 
Method:, 
Identities:6/6(100%), Positives:6/6(100%), Gaps:0/6(0%)

Query  1  PINLVR  6
          PINLVR
Sbjct  5  PINLVR  10


>immunoglobulin heavy chain junction region [Homo sapiens]
Sequence ID: MOL17008.1 Length: 21
Range 1: 5 to 10

Score:22.7 bits(46), Expect:12, 
Method:, 
Identities:6/6(100%), Positives:6/6(100%), Gaps:0/6(0%)

Query  1  PINLVR  6
          PINLVR
Sbjct  5  PINLVR  10


>immunoglobulin heavy chain junction region [Homo sapiens]
Sequence ID: MOL10702.1 Length: 21
>immunoglobulin heavy chain junction region [Homo sapiens]
Sequence ID: MOL21118.1 Length: 21 
Range 1: 5 to 10

Score:22.7 bits(46), Expect:12, 
Method:, 
Identities:6/6(100%), Positives:6/6(100%), Gaps:0/6(0%)

Query  1  PINLVR  6
          PINLVR
Sbjct  5  PINLVR  10


>immunoglobulin heavy chain junction region [Homo sapiens]
Sequence ID: MOL12708.1 Length: 21
>immunoglobulin heavy chain junction region [Homo sapiens]
Sequence ID: MOL22230.1 Length: 21 
Range 1: 5 to 10

Score:22.7 bits(46), Expect:12, 
Method:, 
Identities:6/6(100%), Positives:6/6(100%), Gaps:0/6(0%)

Query  1  PINLVR  6
          PINLVR
Sbjct  5  PINLVR  10


>immunoglobulin heavy chain junction region [Homo sapiens]
Sequence ID: MOL14166.1 Length: 21
>immunoglobulin heavy chain junction region [Homo sapiens]
Sequence ID: MOL20659.1 Length: 21 
Range 1: 5 to 10

Score:22.7 bits(46), Expect:12, 
Method:, 
Identities:6/6(100%), Positives:6/6(100%), Gaps:0/6(0%)

Query  1  PINLVR  6
          PINLVR
Sbjct  5  PINLVR  10


>immunoglobulin heavy chain junction region [Homo sapiens]
Sequence ID: MOL17223.1 Length: 21
>immunoglobulin heavy chain junction region [Homo sapiens]
Sequence ID: MOL19972.1 Length: 21
>immunoglobulin heavy chain junction region [Homo sapiens]
Sequence ID: MOL22118.1 Length: 21 
Range 1: 5 to 10

Score:22.7 bits(46), Expect:12, 
Method:, 
Identities:6/6(100%), Positives:6/6(100%), Gaps:0/6(0%)

Query  1  PINLVR  6
          PINLVR
Sbjct  5  PINLVR  10


>immunoglobulin heavy chain junction region [Homo sapiens]
Sequence ID: MOL09655.1 Length: 21
>immunoglobulin heavy chain junction region [Homo sapiens]
Sequence ID: MOL11590.1 Length: 21
>immunoglobulin heavy chain junction region [Homo sapiens]
Sequence ID: MOL13686.1 Length: 21
>immunoglobulin heavy chain junction region [Homo sapiens]
Sequence ID: MOL15686.1 Length: 21
>immunoglobulin heavy chain junction region [Homo sapiens]
Sequence ID: MOL16684.1 Length: 21 
Range 1: 5 to 10

Score:22.7 bits(46), Expect:12, 
Method:, 
Identities:6/6(100%), Positives:6/6(100%), Gaps:0/6(0%)

Query  1  PINLVR  6
          PINLVR
Sbjct  5  PINLVR  10


Query #123: 2S.5.pp3.2-pp4-YP_009724390.1 Query ID: lcl|Query_38294 Length: 6

Sequences producing significant alignments:
                                                                  Scientific      Common                     Max    Total Query   E   Per.   Acc.                        
Description                                                       Name            Name            Taxid      Score  Score cover Value Ident  Len        Accession        
CGI-79 protein [Homo sapiens]                                     Homo sapiens    human           9606       22.7   22.7  100%  11    100.00 351        AAD34074.1       
RNA-binding motif protein, X-linked 2 [Homo sapiens]              Homo sapiens    human           9606       22.7   22.7  100%  11    100.00 322        NP_057108.2      
RNA binding motif protein, X-linked 2, isoform CRA_a [Homo...     Homo sapiens    human           9606       22.7   22.7  100%  11    100.00 321        EAX11799.1       
RNA binding motif protein X-linked 2 [Homo sapiens]               Homo sapiens    human           9606       22.7   22.7  100%  11    100.00 291        KAI2600777.1     
LOW QUALITY PROTEIN: RNA binding motif protein X-linked 2 [Hom... Homo sapiens    human           9606       22.7   22.7  100%  11    100.00 276        KAI2600779.1     
RNA-binding protein [Homo sapiens]                                Homo sapiens    human           9606       22.7   22.7  100%  11    100.00 276        AAD44497.1       
RBMX2 protein [Homo sapiens]                                      Homo sapiens    human           9606       22.7   22.7  100%  12    100.00 173        AAI05583.1       
RBMX2 protein [Homo sapiens]                                      Homo sapiens    human           9606       22.7   22.7  100%  12    100.00 163        AAH03676.1       


Alignments:

>CGI-79 protein [Homo sapiens]
Sequence ID: AAD34074.1 Length: 351
Range 1: 65 to 70

Score:22.7 bits(46), Expect:11, 
Method:, 
Identities:6/6(100%), Positives:6/6(100%), Gaps:0/6(0%)

Query  1   INLVRD  6
           INLVRD
Sbjct  65  INLVRD  70


>RNA-binding motif protein, X-linked 2 [Homo sapiens]
Sequence ID: NP_057108.2 Length: 322
>RecName: Full=RNA-binding motif protein, X-linked 2 [Homo sapiens]
Sequence ID: Q9Y388.2 Length: 322
>cryo-EM structure of a human activated spliceosome (mature Bact) at 5.1 angstrom. [Homo sapiens]
Sequence ID: 5Z56_Y Length: 322
>Cryo-EM structure of the human activated spliceosome (late Bact) at 6.5 angstrom [Homo sapiens]
Sequence ID: 5Z57_Y Length: 322
>Cryo-EM structure of a human activated spliceosome (early Bact) at 4.9 angstrom. [Homo sapiens]
Sequence ID: 5Z58_Y Length: 322
>Chain 1, RNA-binding motif protein, X-linked 2 [Homo sapiens]
Sequence ID: 6FF4_1 Length: 322
>human Bact spliceosome core structure [Homo sapiens]
Sequence ID: 6FF7_1 Length: 322
>Human pre-Bact-2 spliceosome (SF3b/U2 snRNP portion) [Homo sapiens]
Sequence ID: 7ABH_1 Length: 322
>Chain 1, RNA-binding motif protein, X-linked 2 [Homo sapiens]
Sequence ID: 7ABI_1 Length: 322
>Chain Y, RNA-binding motif protein, X-linked 2 [Homo sapiens]
Sequence ID: 7DVQ_Y Length: 322
>RNA binding motif protein, X-linked 2 [Homo sapiens]
Sequence ID: AAH33750.1 Length: 322
>RNA binding motif protein, X-linked 2, isoform CRA_b [Homo sapiens]
Sequence ID: EAX11800.1 Length: 322
>hypothetical protein [Homo sapiens]
Sequence ID: CAB43745.1 Length: 322 
Range 1: 65 to 70

Score:22.7 bits(46), Expect:11, 
Method:, 
Identities:6/6(100%), Positives:6/6(100%), Gaps:0/6(0%)

Query  1   INLVRD  6
           INLVRD
Sbjct  65  INLVRD  70


>RNA binding motif protein, X-linked 2, isoform CRA_a, partial [Homo sapiens]
Sequence ID: EAX11799.1 Length: 321
Range 1: 64 to 69

Score:22.7 bits(46), Expect:11, 
Method:, 
Identities:6/6(100%), Positives:6/6(100%), Gaps:0/6(0%)

Query  1   INLVRD  6
           INLVRD
Sbjct  64  INLVRD  69


>RNA binding motif protein X-linked 2, partial [Homo sapiens]
Sequence ID: KAI2600777.1 Length: 291
Range 1: 65 to 70

Score:22.7 bits(46), Expect:11, 
Method:, 
Identities:6/6(100%), Positives:6/6(100%), Gaps:0/6(0%)

Query  1   INLVRD  6
           INLVRD
Sbjct  65  INLVRD  70


>LOW QUALITY PROTEIN: RNA binding motif protein X-linked 2, partial [Homo sapiens]
Sequence ID: KAI2600779.1 Length: 276
Range 1: 64 to 69

Score:22.7 bits(46), Expect:11, 
Method:, 
Identities:6/6(100%), Positives:6/6(100%), Gaps:0/6(0%)

Query  1   INLVRD  6
           INLVRD
Sbjct  64  INLVRD  69


>RNA-binding protein [Homo sapiens]
Sequence ID: AAD44497.1 Length: 276
Range 1: 65 to 70

Score:22.7 bits(46), Expect:11, 
Method:, 
Identities:6/6(100%), Positives:6/6(100%), Gaps:0/6(0%)

Query  1   INLVRD  6
           INLVRD
Sbjct  65  INLVRD  70


>RBMX2 protein, partial [Homo sapiens]
Sequence ID: AAI05583.1 Length: 173
Range 1: 65 to 70

Score:22.7 bits(46), Expect:12, 
Method:, 
Identities:6/6(100%), Positives:6/6(100%), Gaps:0/6(0%)

Query  1   INLVRD  6
           INLVRD
Sbjct  65  INLVRD  70


>RBMX2 protein, partial [Homo sapiens]
Sequence ID: AAH03676.1 Length: 163
Range 1: 65 to 70

Score:22.7 bits(46), Expect:12, 
Method:, 
Identities:6/6(100%), Positives:6/6(100%), Gaps:0/6(0%)

Query  1   INLVRD  6
           INLVRD
Sbjct  65  INLVRD  70


Query #124: 2S.5.pp5-YP_009724390.1 Query ID: lcl|Query_38295 Length: 6

Sequences producing significant alignments:
                                                                  Scientific      Common                     Max    Total Query   E   Per.   Acc.                        
Description                                                       Name            Name            Taxid      Score  Score cover Value Ident  Len        Accession        
rho GTPase-activating protein 22 isoform X1 [Homo sapiens]        Homo sapiens    human           9606       22.3   22.3  100%  16    100.00 720        XP_011538304.1   
rho GTPase-activating protein 22 isoform 1 [Homo sapiens]         Homo sapiens    human           9606       22.3   22.3  100%  16    100.00 714        NP_001242953.1   
rho GTPase-activating protein 22 isoform 2 [Homo sapiens]         Homo sapiens    human           9606       22.3   22.3  100%  16    100.00 704        NP_001242954.1   
rho GTPase-activating protein 22 isoform X3 [Homo sapiens]        Homo sapiens    human           9606       22.3   22.3  100%  16    100.00 703        XP_047281543.1   
rho GTPase-activating protein 22 isoform 3 [Homo sapiens]         Homo sapiens    human           9606       22.3   22.3  100%  16    100.00 698        NP_067049.2      
rho GTPase-activating protein 22 isoform X5 [Homo sapiens]        Homo sapiens    human           9606       22.3   22.3  100%  16    100.00 661        XP_011538308.1   
rho GTPase-activating protein 22 isoform 7 [Homo sapiens]         Homo sapiens    human           9606       22.3   22.3  100%  16    100.00 655        NP_001334664.1   
rho GTPase-activating protein 22 isoform X4 [Homo sapiens]        Homo sapiens    human           9606       22.3   22.3  100%  16    100.00 624        XP_011538307.1   
rho GTPase-activating protein 22 isoform X6 [Homo sapiens]        Homo sapiens    human           9606       22.3   22.3  100%  16    100.00 624        XP_005270071.1   
rho GTPase-activating protein 22 isoform X7 [Homo sapiens]        Homo sapiens    human           9606       22.3   22.3  100%  16    100.00 618        XP_047281544.1   


Alignments:

>rho GTPase-activating protein 22 isoform X1 [Homo sapiens]
Sequence ID: XP_011538304.1 Length: 720
>rho GTPase-activating protein 22 isoform X1 [Homo sapiens]
Sequence ID: XP_011538305.1 Length: 720
>rho GTPase-activating protein 22 isoform X1 [Homo sapiens]
Sequence ID: XP_024303867.1 Length: 720 
Range 1: 223 to 228

Score:22.3 bits(45), Expect:16, 
Method:, 
Identities:6/6(100%), Positives:6/6(100%), Gaps:0/6(0%)

Query  1    NLVRDL  6
            NLVRDL
Sbjct  223  NLVRDL  228


>rho GTPase-activating protein 22 isoform 1 [Homo sapiens]
Sequence ID: NP_001242953.1 Length: 714
>ARHGAP22 protein [Homo sapiens]
Sequence ID: AAI26445.1 Length: 714
>ARHGAP22 protein [Homo sapiens]
Sequence ID: AAI36320.1 Length: 714 
Range 1: 217 to 222

Score:22.3 bits(45), Expect:16, 
Method:, 
Identities:6/6(100%), Positives:6/6(100%), Gaps:0/6(0%)

Query  1    NLVRDL  6
            NLVRDL
Sbjct  217  NLVRDL  222


>rho GTPase-activating protein 22 isoform 2 [Homo sapiens]
Sequence ID: NP_001242954.1 Length: 704
>rho GTPase-activating protein 22 isoform 2 [Homo sapiens]
Sequence ID: NP_001334667.1 Length: 704
>rho GTPase-activating protein 22 isoform X2 [Homo sapiens]
Sequence ID: XP_047281542.1 Length: 704
>Rho GTPase activating protein 22 [Homo sapiens]
Sequence ID: KAI2555736.1 Length: 704
>unnamed protein product [Homo sapiens]
Sequence ID: BAG57049.1 Length: 704 
Range 1: 207 to 212

Score:22.3 bits(45), Expect:16, 
Method:, 
Identities:6/6(100%), Positives:6/6(100%), Gaps:0/6(0%)

Query  1    NLVRDL  6
            NLVRDL
Sbjct  207  NLVRDL  212


>rho GTPase-activating protein 22 isoform X3 [Homo sapiens]
Sequence ID: XP_047281543.1 Length: 703
Range 1: 206 to 211

Score:22.3 bits(45), Expect:16, 
Method:, 
Identities:6/6(100%), Positives:6/6(100%), Gaps:0/6(0%)

Query  1    NLVRDL  6
            NLVRDL
Sbjct  206  NLVRDL  211


>rho GTPase-activating protein 22 isoform 3 [Homo sapiens]
Sequence ID: NP_067049.2 Length: 698
>RecName: Full=Rho GTPase-activating protein 22; AltName: Full=Rho-type GTPase-activating protein 22 [Homo sapiens]
Sequence ID: Q7Z5H3.1 Length: 698
>Rho GTPase activating protein 2 [Homo sapiens]
Sequence ID: AAP85632.1 Length: 698
>ARHGAP22 protein [Homo sapiens]
Sequence ID: ABQ59059.1 Length: 698
>Rho GTPase activating protein 22, isoform CRA_c [Homo sapiens]
Sequence ID: EAW93127.1 Length: 698
>Rho GTPase activating protein 22 [Homo sapiens]
Sequence ID: KAI2555737.1 Length: 698 
Range 1: 201 to 206

Score:22.3 bits(45), Expect:16, 
Method:, 
Identities:6/6(100%), Positives:6/6(100%), Gaps:0/6(0%)

Query  1    NLVRDL  6
            NLVRDL
Sbjct  201  NLVRDL  206


>rho GTPase-activating protein 22 isoform X5 [Homo sapiens]
Sequence ID: XP_011538308.1 Length: 661
Range 1: 164 to 169

Score:22.3 bits(45), Expect:16, 
Method:, 
Identities:6/6(100%), Positives:6/6(100%), Gaps:0/6(0%)

Query  1    NLVRDL  6
            NLVRDL
Sbjct  164  NLVRDL  169


>rho GTPase-activating protein 22 isoform 7 [Homo sapiens]
Sequence ID: NP_001334664.1 Length: 655
Range 1: 158 to 163

Score:22.3 bits(45), Expect:16, 
Method:, 
Identities:6/6(100%), Positives:6/6(100%), Gaps:0/6(0%)

Query  1    NLVRDL  6
            NLVRDL
Sbjct  158  NLVRDL  163


>rho GTPase-activating protein 22 isoform X4 [Homo sapiens]
Sequence ID: XP_011538307.1 Length: 624
Range 1: 127 to 132

Score:22.3 bits(45), Expect:16, 
Method:, 
Identities:6/6(100%), Positives:6/6(100%), Gaps:0/6(0%)

Query  1    NLVRDL  6
            NLVRDL
Sbjct  127  NLVRDL  132


>rho GTPase-activating protein 22 isoform X6 [Homo sapiens]
Sequence ID: XP_005270071.1 Length: 624
Range 1: 127 to 132

Score:22.3 bits(45), Expect:16, 
Method:, 
Identities:6/6(100%), Positives:6/6(100%), Gaps:0/6(0%)

Query  1    NLVRDL  6
            NLVRDL
Sbjct  127  NLVRDL  132


>rho GTPase-activating protein 22 isoform X7 [Homo sapiens]
Sequence ID: XP_047281544.1 Length: 618
Range 1: 121 to 126

Score:22.3 bits(45), Expect:16, 
Method:, 
Identities:6/6(100%), Positives:6/6(100%), Gaps:0/6(0%)

Query  1    NLVRDL  6
            NLVRDL
Sbjct  121  NLVRDL  126


Query #125: 2S.5.pp6-YP_009724390.1 Query ID: lcl|Query_38296 Length: 6

Sequences producing significant alignments:
                                                                  Scientific      Common                     Max    Total Query   E   Per.   Acc.                        
Description                                                       Name            Name            Taxid      Score  Score cover Value Ident  Len        Accession        
delayed rectifier potassium channel protein [Homo sapiens]        Homo sapiens    human           9606       22.3   22.3  100%  16    100.00 806        AAB08433.1       
immunoglobulin heavy chain junction region [Homo sapiens]         Homo sapiens    human           9606       22.3   22.3  100%  16    100.00 20         MBB1928149.1     


Alignments:

>delayed rectifier potassium channel protein [Homo sapiens]
Sequence ID: AAB08433.1 Length: 806
Range 1: 776 to 781

Score:22.3 bits(45), Expect:16, 
Method:, 
Identities:6/6(100%), Positives:6/6(100%), Gaps:0/6(0%)

Query  1    LVRDLP  6
            LVRDLP
Sbjct  776  LVRDLP  781


>immunoglobulin heavy chain junction region [Homo sapiens]
Sequence ID: MBB1928149.1 Length: 20
Range 1: 7 to 12

Score:22.3 bits(45), Expect:16, 
Method:, 
Identities:6/6(100%), Positives:6/6(100%), Gaps:0/6(0%)

Query  1   LVRDLP  6
           LVRDLP
Sbjct  7   LVRDLP  12


Query #126: 2S.5.pp7-YP_009724390.1 Query ID: lcl|Query_38297 Length: 6

Sequences producing significant alignments:
                                                                  Scientific      Common                     Max    Total Query   E   Per.   Acc.                        
Description                                                       Name            Name            Taxid      Score  Score cover Value Ident  Len        Accession        
immunoglobulin heavy chain junction region [Homo sapiens]         Homo sapiens    human           9606       22.7   22.7  100%  10    100.00 17         MOM67375.1       
immunoglobulin heavy chain junction region [Homo sapiens]         Homo sapiens    human           9606       22.7   22.7  100%  12    100.00 21         MBN4194285.1     


Alignments:

>immunoglobulin heavy chain junction region [Homo sapiens]
Sequence ID: MOM67375.1 Length: 17
Range 1: 2 to 7

Score:22.7 bits(46), Expect:10, 
Method:, 
Identities:6/6(100%), Positives:6/6(100%), Gaps:0/6(0%)

Query  1  VRDLPQ  6
          VRDLPQ
Sbjct  2  VRDLPQ  7


>immunoglobulin heavy chain junction region [Homo sapiens]
Sequence ID: MBN4194285.1 Length: 21
>immunoglobulin heavy chain junction region [Homo sapiens]
Sequence ID: MBN4295933.1 Length: 21
>immunoglobulin heavy chain junction region [Homo sapiens]
Sequence ID: MBN4295934.1 Length: 21
>immunoglobulin heavy chain junction region [Homo sapiens]
Sequence ID: MBN4295935.1 Length: 21
>immunoglobulin heavy chain junction region [Homo sapiens]
Sequence ID: MBN4295936.1 Length: 21 
Range 1: 2 to 7

Score:22.7 bits(46), Expect:12, 
Method:, 
Identities:6/6(100%), Positives:6/6(100%), Gaps:0/6(0%)

Query  1  VRDLPQ  6
          VRDLPQ
Sbjct  2  VRDLPQ  7


Query #127: 2S.5.pp8-YP_009724390.1 Query ID: lcl|Query_38298 Length: 6

Sequences producing significant alignments:
                                                                  Scientific      Common                     Max    Total Query   E   Per.   Acc.                        
Description                                                       Name            Name            Taxid      Score  Score cover Value Ident  Len        Accession        
immunoglobulin heavy chain junction region [Homo sapiens]         Homo sapiens    human           9606       22.3   22.3  100%  15    100.00 18         MOM10674.1       
leucine-rich repeat extensin-like protein 5 [Homo sapiens]        Homo sapiens    human           9606       22.3   22.3  100%  16    100.00 506        XP_047283961.1   
basic salivary proline-rich protein 2-like [Homo sapiens]         Homo sapiens    human           9606       22.3   22.3  100%  16    100.00 506        XP_047301845.1   
immunoglobulin heavy chain junction region [Homo sapiens]         Homo sapiens    human           9606       22.3   22.3  100%  17    100.00 21         MCA83106.1       
immunoglobulin heavy chain junction region [Homo sapiens]         Homo sapiens    human           9606       22.3   22.3  100%  17    100.00 22         MOJ72405.1       


Alignments:

>immunoglobulin heavy chain junction region [Homo sapiens]
Sequence ID: MOM10674.1 Length: 18
Range 1: 3 to 8

Score:22.3 bits(45), Expect:15, 
Method:, 
Identities:6/6(100%), Positives:6/6(100%), Gaps:0/6(0%)

Query  1  RDLPQG  6
          RDLPQG
Sbjct  3  RDLPQG  8


>leucine-rich repeat extensin-like protein 5 [Homo sapiens]
Sequence ID: XP_047283961.1 Length: 506
Range 1: 283 to 288

Score:22.3 bits(45), Expect:16, 
Method:, 
Identities:6/6(100%), Positives:6/6(100%), Gaps:0/6(0%)

Query  1    RDLPQG  6
            RDLPQG
Sbjct  283  RDLPQG  288


>basic salivary proline-rich protein 2-like [Homo sapiens]
Sequence ID: XP_047301845.1 Length: 506
Range 1: 283 to 288

Score:22.3 bits(45), Expect:16, 
Method:, 
Identities:6/6(100%), Positives:6/6(100%), Gaps:0/6(0%)

Query  1    RDLPQG  6
            RDLPQG
Sbjct  283  RDLPQG  288


>immunoglobulin heavy chain junction region [Homo sapiens]
Sequence ID: MCA83106.1 Length: 21
>immunoglobulin heavy chain junction region [Homo sapiens]
Sequence ID: MCA83107.1 Length: 21 
Range 1: 3 to 8

Score:22.3 bits(45), Expect:17, 
Method:, 
Identities:6/6(100%), Positives:6/6(100%), Gaps:0/6(0%)

Query  1  RDLPQG  6
          RDLPQG
Sbjct  3  RDLPQG  8


>immunoglobulin heavy chain junction region [Homo sapiens]
Sequence ID: MOJ72405.1 Length: 22
>immunoglobulin heavy chain junction region [Homo sapiens]
Sequence ID: MOJ94139.1 Length: 22
>immunoglobulin heavy chain junction region [Homo sapiens]
Sequence ID: MOJ98117.1 Length: 22 
Range 1: 3 to 8

Score:22.3 bits(45), Expect:17, 
Method:, 
Identities:6/6(100%), Positives:6/6(100%), Gaps:0/6(0%)

Query  1  RDLPQG  6
          RDLPQG
Sbjct  3  RDLPQG  8


Query #128: 2S.5.1.pp1-Omicron21K-delN211-L212I-ins214EPE Query ID: lcl|Query_38299 Length: 6

Sequences producing significant alignments:
                                                                  Scientific      Common                     Max    Total Query   E   Per.   Acc.                        
Description                                                       Name            Name            Taxid      Score  Score cover Value Ident  Len        Accession        
tyrosine-protein phosphatase non-receptor type 23 isoform 1...    Homo sapiens    human           9606       23.1   23.1  100%  7.9   100.00 1636       NP_056281.1      
tyrosine-protein phosphatase non-receptor type 23 isoform X1...   Homo sapiens    human           9606       23.1   23.1  100%  7.9   100.00 1626       XP_005265088.2   
protein tyrosine phosphatase, non-receptor type 23, isoform...    Homo sapiens    human           9606       23.1   23.1  100%  7.9   100.00 1598       EAW64822.1       
tyrosine-protein phosphatase non-receptor type 23 isoform 2...    Homo sapiens    human           9606       23.1   23.1  100%  7.9   100.00 1510       NP_001291411.1   
PTPN23 protein [Homo sapiens]                                     Homo sapiens    human           9606       23.1   23.1  100%  7.9   100.00 1320       AAH27711.2       
Chain J, Spike glycoprotein [Homo sapiens]                        Homo sapiens    human           9606       23.1   23.1  100%  7.9   100.00 1274       7TLZ_J           
unnamed protein product [Homo sapiens]                            Homo sapiens    human           9606       23.1   23.1  100%  7.9   100.00 1253       BAG58674.1       
hypothetical protein [Homo sapiens]                               Homo sapiens    human           9606       23.1   23.1  100%  7.9   100.00 990        CAB53676.1       
protein tyrosine phosphatase, non-receptor type 5...              Homo sapiens    human           9606       23.1   23.1  100%  7.9   100.00 719        EAW68364.1       
tyrosine-protein phosphatase non-receptor type 5 isoform X1...    Homo sapiens    human           9606       23.1   23.1  100%  7.9   100.00 719        XP_016873923.1   


Alignments:

>tyrosine-protein phosphatase non-receptor type 23 isoform 1 [Homo sapiens]
Sequence ID: NP_056281.1 Length: 1636
>RecName: Full=Tyrosine-protein phosphatase non-receptor type 23; AltName: Full=His domain-containing protein tyrosine phosphatase; Short=HD-PTP; AltName: Full=Protein tyrosine phosphatase TD14; Short=PTP-TD14 [Homo sapiens]
Sequence ID: Q9H3S7.1 Length: 1636
>Protein tyrosine phosphatase, non-receptor type 23 [Homo sapiens]
Sequence ID: AAH89042.1 Length: 1636
>protein tyrosine phosphatase TD14 [Homo sapiens]
Sequence ID: AAK28025.1 Length: 1636
>protein tyrosine phosphatase, non-receptor type 23, isoform CRA_b [Homo sapiens]
Sequence ID: EAW64823.1 Length: 1636
[truncated: 2,034,043 more chars]
