# Supplementary material for: Shared 6mer Peptides of Human and Omicron (21K and 21L) at SARS-CoV-2 Mutation Sites
Source: Antibodies (Basel). 2022 Oct 25;11(4):68. doi: 10.3390/antib11040068 (PMC9680445; doi:10.3390/antib11040068)
Supplement: Supplementary file 1 [file antibodies-11-00068-s001.zip › DocumentS4.txt]

Alignment output of Blastp search with the input sequences involving mutations specific for Omicron 21L

RID: 6862XJD3016	
Job Title:1025 sequences (S.1.p1.pp1-YP_009724390.1)				
Program: BLASTP 
Database: nr All non-redundant GenBank CDS translations+PDB+SwissProt+PIR+PRF excluding environmental samples from WGS projects
Query #1: S.1.p1.pp1-YP_009724390.1 Query ID: lcl|Query_96748 Length: 6

Sequences producing significant alignments:
                                                                  Scientific      Common                     Max    Total Query   E   Per.   Acc.                        
Description                                                       Name            Name            Taxid      Score  Score cover Value Ident  Len        Accession        
Chain J, Spike glycoprotein [Homo sapiens]                        Homo sapiens    human           9606       23.1   23.1  100%  7.9   100.00 1274       7TLZ_J           


Alignments:

>Chain J, Spike glycoprotein [Homo sapiens]
Sequence ID: 7TLZ_J Length: 1274
Range 1: 14 to 19

Score:23.1 bits(47), Expect:7.9, 
Method:, 
Identities:6/6(100%), Positives:6/6(100%), Gaps:0/6(0%)

Query  1   QCVNLT  6
           QCVNLT
Sbjct  14  QCVNLT  19


Query #2: S.1.p1.pp1-Omicron21L-T19I Query ID: lcl|Query_96749 Length: 6

Sequences producing significant alignments:
                                                                  Scientific      Common                     Max    Total Query   E   Per.   Acc.                        
Description                                                       Name            Name            Taxid      Score  Score cover Value Ident  Len        Accession        
Chain A, Spike glycoprotein [Homo sapiens]                        Homo sapiens    human           9606       23.5   23.5  100%  5.6   100.00 1285       7UB0_A           


Alignments:

>Chain A, Spike glycoprotein [Homo sapiens]
Sequence ID: 7UB0_A Length: 1285
>Chain B, Spike glycoprotein [Homo sapiens]
Sequence ID: 7UB0_B Length: 1285
>Chain C, Spike glycoprotein [Homo sapiens]
Sequence ID: 7UB0_C Length: 1285
>Chain A, Spike glycoprotein [Homo sapiens]
Sequence ID: 7UB5_A Length: 1285
>Chain B, Spike glycoprotein [Homo sapiens]
Sequence ID: 7UB5_B Length: 1285
>Chain C, Spike glycoprotein [Homo sapiens]
Sequence ID: 7UB5_C Length: 1285
>Chain A, Spike glycoprotein [Homo sapiens]
Sequence ID: 7UB6_A Length: 1285
>Chain B, Spike glycoprotein [Homo sapiens]
Sequence ID: 7UB6_B Length: 1285
>Chain C, Spike glycoprotein [Homo sapiens]
Sequence ID: 7UB6_C Length: 1285 
Range 1: 14 to 19

Score:23.5 bits(48), Expect:5.6, 
Method:, 
Identities:6/6(100%), Positives:6/6(100%), Gaps:0/6(0%)

Query  1   QCVNLI  6
           QCVNLI
Sbjct  14  QCVNLI  19


Query #3: S.1.p1.pp2-YP_009724390.1 Query ID: lcl|Query_96750 Length: 6

Sequences producing significant alignments:
                                                                  Scientific      Common                     Max    Total Query   E   Per.   Acc.                        
Description                                                       Name            Name            Taxid      Score  Score cover Value Ident  Len        Accession        
Chain J, Spike glycoprotein [Homo sapiens]                        Homo sapiens    human           9606       22.7   22.7  100%  11    100.00 1274       7TLZ_J           


Alignments:

>Chain J, Spike glycoprotein [Homo sapiens]
Sequence ID: 7TLZ_J Length: 1274
Range 1: 15 to 20

Score:22.7 bits(46), Expect:11, 
Method:, 
Identities:6/6(100%), Positives:6/6(100%), Gaps:0/6(0%)

Query  1   CVNLTT  6
           CVNLTT
Sbjct  15  CVNLTT  20


Query #4: S.1.p1.pp2-Omicron21L-T19I Query ID: lcl|Query_96751 Length: 6

Sequences producing significant alignments:
                                                                  Scientific      Common                     Max    Total Query   E   Per.   Acc.                        
Description                                                       Name            Name            Taxid      Score  Score cover Value Ident  Len        Accession        
Chain A, Spike glycoprotein [Homo sapiens]                        Homo sapiens    human           9606       23.1   23.1  100%  7.9   100.00 1285       7UB0_A           
Putative map kinase interacting kinase [Homo sapiens]             Homo sapiens    human           9606       21.0   21.0  100%  46    83.33  472        AAD21217.1       
MAP kinase-interacting serine/threonine-protein kinase 2 isofo... Homo sapiens    human           9606       21.0   21.0  100%  46    83.33  465        NP_951009.1      
map kinase-interacting kinase [Homo sapiens]                      Homo sapiens    human           9606       21.0   21.0  100%  46    83.33  414        AAF17226.1       
MAP kinase-interacting serine/threonine-protein kinase 2 isofo... Homo sapiens    human           9606       21.0   21.0  100%  46    83.33  414        NP_060042.2      
unnamed protein product [Homo sapiens]                            Homo sapiens    human           9606       21.0   21.0  100%  46    83.33  405        BAG64449.1       
Chain A, MAP kinase-interacting serine/threonine kinase 2 [Hom... Homo sapiens    human           9606       21.0   21.0  100%  46    83.33  316        2AC5_A           
hypothetical protein [Homo sapiens]                               Homo sapiens    human           9606       21.0   21.0  100%  46    83.33  316        CAB70816.1       
Structure of human Mnk2 Kinase Domain [Homo sapiens]              Homo sapiens    human           9606       21.0   21.0  100%  46    83.33  316        2AC3_A           


Alignments:

>Chain A, Spike glycoprotein [Homo sapiens]
Sequence ID: 7UB0_A Length: 1285
>Chain B, Spike glycoprotein [Homo sapiens]
Sequence ID: 7UB0_B Length: 1285
>Chain C, Spike glycoprotein [Homo sapiens]
Sequence ID: 7UB0_C Length: 1285
>Chain A, Spike glycoprotein [Homo sapiens]
Sequence ID: 7UB5_A Length: 1285
>Chain B, Spike glycoprotein [Homo sapiens]
Sequence ID: 7UB5_B Length: 1285
>Chain C, Spike glycoprotein [Homo sapiens]
Sequence ID: 7UB5_C Length: 1285
>Chain A, Spike glycoprotein [Homo sapiens]
Sequence ID: 7UB6_A Length: 1285
>Chain B, Spike glycoprotein [Homo sapiens]
Sequence ID: 7UB6_B Length: 1285
>Chain C, Spike glycoprotein [Homo sapiens]
Sequence ID: 7UB6_C Length: 1285 
Range 1: 15 to 20

Score:23.1 bits(47), Expect:7.9, 
Method:, 
Identities:6/6(100%), Positives:6/6(100%), Gaps:0/6(0%)

Query  1   CVNLIT  6
           CVNLIT
Sbjct  15  CVNLIT  20


>Putative map kinase interacting kinase, partial [Homo sapiens]
Sequence ID: AAD21217.1 Length: 472
Range 1: 108 to 113

Score:21.0 bits(42), Expect:46, 
Method:, 
Identities:5/6(83%), Positives:6/6(100%), Gaps:0/6(0%)

Query  1    CVNLIT  6
            C+NLIT
Sbjct  108  CINLIT  113


>MAP kinase-interacting serine/threonine-protein kinase 2 isoform 2 [Homo sapiens]
Sequence ID: NP_951009.1 Length: 465
>RecName: Full=MAP kinase-interacting serine/threonine-protein kinase 2; AltName: Full=MAP kinase signal-integrating kinase 2; Short=MAPK signal-integrating kinase 2; Short=Mnk2 [Homo sapiens]
Sequence ID: Q9HBH9.3 Length: 465
>MAP kinase-interacting kinase 2a [Homo sapiens]
Sequence ID: AAG26336.1 Length: 465
>MAP kinase interacting serine/threonine kinase 2, isoform CRA_a [Homo sapiens]
Sequence ID: EAW69422.1 Length: 465
>MAPK interacting serine/threonine kinase 2 [Homo sapiens]
Sequence ID: KAI2587756.1 Length: 465
>MAPK interacting serine/threonine kinase 2 [Homo sapiens]
Sequence ID: KAI2587757.1 Length: 465 
Range 1: 101 to 106

Score:21.0 bits(42), Expect:46, 
Method:, 
Identities:5/6(83%), Positives:6/6(100%), Gaps:0/6(0%)

Query  1    CVNLIT  6
            C+NLIT
Sbjct  101  CINLIT  106


>map kinase-interacting kinase [Homo sapiens]
Sequence ID: AAF17226.1 Length: 414
Range 1: 101 to 106

Score:21.0 bits(42), Expect:46, 
Method:, 
Identities:5/6(83%), Positives:6/6(100%), Gaps:0/6(0%)

Query  1    CVNLIT  6
            C+NLIT
Sbjct  101  CINLIT  106


>MAP kinase-interacting serine/threonine-protein kinase 2 isoform 1 [Homo sapiens]
Sequence ID: NP_060042.2 Length: 414
>MAP kinase-interacting kinase 2b [Homo sapiens]
Sequence ID: AAG26337.1 Length: 414
>MAP kinase interacting serine/threonine kinase 2 [Homo sapiens]
Sequence ID: AAH73140.1 Length: 414
>MAP kinase interacting serine/threonine kinase 2, isoform CRA_b [Homo sapiens]
Sequence ID: EAW69423.1 Length: 414 
Range 1: 101 to 106

Score:21.0 bits(42), Expect:46, 
Method:, 
Identities:5/6(83%), Positives:6/6(100%), Gaps:0/6(0%)

Query  1    CVNLIT  6
            C+NLIT
Sbjct  101  CINLIT  106


>unnamed protein product [Homo sapiens]
Sequence ID: BAG64449.1 Length: 405
Range 1: 54 to 59

Score:21.0 bits(42), Expect:46, 
Method:, 
Identities:5/6(83%), Positives:6/6(100%), Gaps:0/6(0%)

Query  1   CVNLIT  6
           C+NLIT
Sbjct  54  CINLIT  59


>Chain A, MAP kinase-interacting serine/threonine kinase 2 [Homo sapiens]
Sequence ID: 2AC5_A Length: 316
>Chain A, MAP kinase-interacting serine/threonine-protein kinase 2 [Homo sapiens]
Sequence ID: 2HW7_A Length: 316
>Crystal Structure of Mnk2-D228G in Complex With Inhibitor [Homo sapiens]
Sequence ID: 6CJ5_A Length: 316
>Crystal Structure of Mnk2-D228G in complex with Inhibitor [Homo sapiens]
Sequence ID: 6CJE_A Length: 316
>Co-crystal structure of MNK2 in complex with an inhibitor [Homo sapiens]
Sequence ID: 6CJH_A Length: 316
>Crystal Structure of Mnk2-D228G in Complex With Inhibitor [Homo sapiens]
Sequence ID: 6CJW_A Length: 316
>Crystal Structure of Mnk2-D228G in complex with Inhibitor [Homo sapiens]
Sequence ID: 6CJY_A Length: 316
>Co-crytsal Structure of MNK2 in Complex With an Inhibitor [Homo sapiens]
Sequence ID: 6CK3_A Length: 316
>Crystal Structure of Mnk2-D228G in complex with Inhibitor [Homo sapiens]
Sequence ID: 6CK6_A Length: 316
>Co-crystal structure of MNK2 in Complex With Inhibitor [Homo sapiens]
Sequence ID: 6CKI_A Length: 316 
Range 1: 32 to 37

Score:21.0 bits(42), Expect:46, 
Method:, 
Identities:5/6(83%), Positives:6/6(100%), Gaps:0/6(0%)

Query  1   CVNLIT  6
           C+NLIT
Sbjct  32  CINLIT  37


>hypothetical protein, partial [Homo sapiens]
Sequence ID: CAB70816.1 Length: 316
Range 1: 3 to 8

Score:21.0 bits(42), Expect:46, 
Method:, 
Identities:5/6(83%), Positives:6/6(100%), Gaps:0/6(0%)

Query  1  CVNLIT  6
          C+NLIT
Sbjct  3  CINLIT  8


>Structure of human Mnk2 Kinase Domain [Homo sapiens]
Sequence ID: 2AC3_A Length: 316
>Crystal structure of wild type MNK2 in complex with inhibitor [Homo sapiens]
Sequence ID: 6JLR_A Length: 316 
Range 1: 32 to 37

Score:21.0 bits(42), Expect:46, 
Method:, 
Identities:5/6(83%), Positives:6/6(100%), Gaps:0/6(0%)

Query  1   CVNLIT  6
           C+NLIT
Sbjct  32  CINLIT  37


Query #5: S.1.p1.pp3-YP_009724390.1 Query ID: lcl|Query_96752 Length: 6

Sequences producing significant alignments:
                                                                  Scientific      Common                     Max    Total Query   E   Per.   Acc.                        
Description                                                       Name            Name            Taxid      Score  Score cover Value Ident  Len        Accession        
Chain J, Spike glycoprotein [Homo sapiens]                        Homo sapiens    human           9606       21.8   21.8  100%  23    100.00 1274       7TLZ_J           


Alignments:

>Chain J, Spike glycoprotein [Homo sapiens]
Sequence ID: 7TLZ_J Length: 1274
Range 1: 16 to 21

Score:21.8 bits(44), Expect:23, 
Method:, 
Identities:6/6(100%), Positives:6/6(100%), Gaps:0/6(0%)

Query  1   VNLTTR  6
           VNLTTR
Sbjct  16  VNLTTR  21


Query #6: S.1.p1.pp3-Omicron21L-T19I Query ID: lcl|Query_96753 Length: 6

Sequences producing significant alignments:
                                                                  Scientific      Common                     Max    Total Query   E   Per.   Acc.                        
Description                                                       Name            Name            Taxid      Score  Score cover Value Ident  Len        Accession        
Chain A, Spike glycoprotein [Homo sapiens]                        Homo sapiens    human           9606       22.3   22.3  100%  16    100.00 1285       7UB0_A           


Alignments:

>Chain A, Spike glycoprotein [Homo sapiens]
Sequence ID: 7UB0_A Length: 1285
>Chain B, Spike glycoprotein [Homo sapiens]
Sequence ID: 7UB0_B Length: 1285
>Chain C, Spike glycoprotein [Homo sapiens]
Sequence ID: 7UB0_C Length: 1285
>Chain A, Spike glycoprotein [Homo sapiens]
Sequence ID: 7UB5_A Length: 1285
>Chain B, Spike glycoprotein [Homo sapiens]
Sequence ID: 7UB5_B Length: 1285
>Chain C, Spike glycoprotein [Homo sapiens]
Sequence ID: 7UB5_C Length: 1285
>Chain A, Spike glycoprotein [Homo sapiens]
Sequence ID: 7UB6_A Length: 1285
>Chain B, Spike glycoprotein [Homo sapiens]
Sequence ID: 7UB6_B Length: 1285
>Chain C, Spike glycoprotein [Homo sapiens]
Sequence ID: 7UB6_C Length: 1285 
Range 1: 16 to 21

Score:22.3 bits(45), Expect:16, 
Method:, 
Identities:6/6(100%), Positives:6/6(100%), Gaps:0/6(0%)

Query  1   VNLITR  6
           VNLITR
Sbjct  16  VNLITR  21


Query #7: S.1.p1.pp4-YP_009724390.1 Query ID: lcl|Query_96754 Length: 6

Sequences producing significant alignments:
                                                                  Scientific      Common                     Max    Total Query   E   Per.   Acc.                        
Description                                                       Name            Name            Taxid      Score  Score cover Value Ident  Len        Accession        
Chain J, Spike glycoprotein [Homo sapiens]                        Homo sapiens    human           9606       21.8   21.8  100%  23    100.00 1274       7TLZ_J           


Alignments:

>Chain J, Spike glycoprotein [Homo sapiens]
Sequence ID: 7TLZ_J Length: 1274
Range 1: 17 to 22

Score:21.8 bits(44), Expect:23, 
Method:, 
Identities:6/6(100%), Positives:6/6(100%), Gaps:0/6(0%)

Query  1   NLTTRT  6
           NLTTRT
Sbjct  17  NLTTRT  22


Query #8: S.1.p1.pp4-Omicron21L-T19I Query ID: lcl|Query_96755 Length: 6

Sequences producing significant alignments:
                                                                  Scientific      Common                     Max    Total Query   E   Per.   Acc.                        
Description                                                       Name            Name            Taxid      Score  Score cover Value Ident  Len        Accession        
Chain A, Spike glycoprotein [Homo sapiens]                        Homo sapiens    human           9606       22.3   22.3  100%  16    100.00 1285       7UB0_A           


Alignments:

>Chain A, Spike glycoprotein [Homo sapiens]
Sequence ID: 7UB0_A Length: 1285
>Chain B, Spike glycoprotein [Homo sapiens]
Sequence ID: 7UB0_B Length: 1285
>Chain C, Spike glycoprotein [Homo sapiens]
Sequence ID: 7UB0_C Length: 1285
>Chain A, Spike glycoprotein [Homo sapiens]
Sequence ID: 7UB5_A Length: 1285
>Chain B, Spike glycoprotein [Homo sapiens]
Sequence ID: 7UB5_B Length: 1285
>Chain C, Spike glycoprotein [Homo sapiens]
Sequence ID: 7UB5_C Length: 1285
>Chain A, Spike glycoprotein [Homo sapiens]
Sequence ID: 7UB6_A Length: 1285
>Chain B, Spike glycoprotein [Homo sapiens]
Sequence ID: 7UB6_B Length: 1285
>Chain C, Spike glycoprotein [Homo sapiens]
Sequence ID: 7UB6_C Length: 1285 
Range 1: 17 to 22

Score:22.3 bits(45), Expect:16, 
Method:, 
Identities:6/6(100%), Positives:6/6(100%), Gaps:0/6(0%)

Query  1   NLITRT  6
           NLITRT
Sbjct  17  NLITRT  22


Query #9: S.1.p1.pp5-YP_009724390.1 Query ID: lcl|Query_96756 Length: 6

Sequences producing significant alignments:
                                                                  Scientific      Common                     Max    Total Query   E   Per.   Acc.                        
Description                                                       Name            Name            Taxid      Score  Score cover Value Ident  Len        Accession        
Chain J, Spike glycoprotein [Homo sapiens]                        Homo sapiens    human           9606       21.8   21.8  100%  23    100.00 1274       7TLZ_J           


Alignments:

>Chain J, Spike glycoprotein [Homo sapiens]
Sequence ID: 7TLZ_J Length: 1274
Range 1: 18 to 23

Score:21.8 bits(44), Expect:23, 
Method:, 
Identities:6/6(100%), Positives:6/6(100%), Gaps:0/6(0%)

Query  1   LTTRTQ  6
           LTTRTQ
Sbjct  18  LTTRTQ  23


Query #10: S.1.p1.pp5-Omicron21L-T19I Query ID: lcl|Query_96757 Length: 6

Sequences producing significant alignments:
                                                                  Scientific      Common                     Max    Total Query   E   Per.   Acc.                        
Description                                                       Name            Name            Taxid      Score  Score cover Value Ident  Len        Accession        
myosin-2 [Homo sapiens]                                           Homo sapiens    human           9606       22.3   22.3  100%  16    100.00 1941       NP_001093582.1   
hypothetical protein [Homo sapiens]                               Homo sapiens    human           9606       22.3   22.3  100%  16    100.00 1941       CAD91136.1       
myosin, heavy polypeptide 3, skeletal muscle, embryonic, isofo... Homo sapiens    human           9606       22.3   22.3  100%  16    100.00 1940       EAW90000.1       
myosin-3 [Homo sapiens]                                           Homo sapiens    human           9606       22.3   22.3  100%  16    100.00 1940       NP_002461.2      
unnamed protein product [Homo sapiens]                            Homo sapiens    human           9606       22.3   22.3  100%  16    100.00 1940       CAA32167.1       
myosin-4 [Homo sapiens]                                           Homo sapiens    human           9606       22.3   22.3  100%  16    100.00 1939       NP_060003.2      
myosin-1 [Homo sapiens]                                           Homo sapiens    human           9606       22.3   22.3  100%  16    100.00 1939       NP_005954.3      
Myosin, heavy chain 1, skeletal muscle, adult [Homo sapiens]      Homo sapiens    human           9606       22.3   22.3  100%  16    100.00 1939       AAI14546.1       
hCG1986604, isoform CRA_a [Homo sapiens]                          Homo sapiens    human           9606       22.3   22.3  100%  16    100.00 1939       EAW90004.1       
hCG1986604, isoform CRA_c [Homo sapiens]                          Homo sapiens    human           9606       22.3   22.3  100%  16    100.00 1939       EAW90006.1       


Alignments:

>myosin-2 [Homo sapiens]
Sequence ID: NP_001093582.1 Length: 1941
>myosin-2 [Homo sapiens]
Sequence ID: NP_060004.3 Length: 1941
>RecName: Full=Myosin-2; AltName: Full=Myosin heavy chain 2; AltName: Full=Myosin heavy chain 2a; Short=MyHC-2a; AltName: Full=Myosin heavy chain IIa; Short=MyHC-IIa; AltName: Full=Myosin heavy chain, skeletal muscle, adult 2 [Homo sapiens]
Sequence ID: Q9UKX2.1 Length: 1941
>myosin heavy chain IIa [Homo sapiens]
Sequence ID: AAD29950.1 Length: 1941
>Myosin, heavy chain 2, skeletal muscle, adult [Homo sapiens]
Sequence ID: AAI26410.1 Length: 1941
>myosin, heavy polypeptide 2, skeletal muscle, adult [Homo sapiens]
Sequence ID: EAW90003.1 Length: 1941
>myosin heavy chain 2 [Homo sapiens]
Sequence ID: KAI2581411.1 Length: 1941
>myosin heavy chain 2 [Homo sapiens]
Sequence ID: KAI2581412.1 Length: 1941 
Range 1: 790 to 795

Score:22.3 bits(45), Expect:16, 
Method:, 
Identities:6/6(100%), Positives:6/6(100%), Gaps:0/6(0%)

Query  1    LITRTQ  6
            LITRTQ
Sbjct  790  LITRTQ  795


>hypothetical protein [Homo sapiens]
Sequence ID: CAD91136.1 Length: 1941
Range 1: 790 to 795

Score:22.3 bits(45), Expect:16, 
Method:, 
Identities:6/6(100%), Positives:6/6(100%), Gaps:0/6(0%)

Query  1    LITRTQ  6
            LITRTQ
Sbjct  790  LITRTQ  795


>myosin, heavy polypeptide 3, skeletal muscle, embryonic, isoform CRA_b [Homo sapiens]
Sequence ID: EAW90000.1 Length: 1940
Range 1: 785 to 790

Score:22.3 bits(45), Expect:16, 
Method:, 
Identities:6/6(100%), Positives:6/6(100%), Gaps:0/6(0%)

Query  1    LITRTQ  6
            LITRTQ
Sbjct  785  LITRTQ  790


>myosin-3 [Homo sapiens]
Sequence ID: NP_002461.2 Length: 1940
>myosin-3 isoform X1 [Homo sapiens]
Sequence ID: XP_011522172.1 Length: 1940
>myosin-3 isoform X1 [Homo sapiens]
Sequence ID: XP_011522173.1 Length: 1940
>myosin-3 isoform X1 [Homo sapiens]
Sequence ID: XP_047292083.1 Length: 1940
>RecName: Full=Myosin-3; AltName: Full=Muscle embryonic myosin heavy chain; AltName: Full=Myosin heavy chain 3; AltName: Full=Myosin heavy chain, fast skeletal muscle, embryonic; AltName: Full=SMHCE [Homo sapiens]
Sequence ID: P11055.3 Length: 1940
>myosin heavy chain 3 [Homo sapiens]
Sequence ID: KAI2581415.1 Length: 1940 
Range 1: 785 to 790

Score:22.3 bits(45), Expect:16, 
Method:, 
Identities:6/6(100%), Positives:6/6(100%), Gaps:0/6(0%)

Query  1    LITRTQ  6
            LITRTQ
Sbjct  785  LITRTQ  790


>unnamed protein product [Homo sapiens]
Sequence ID: CAA32167.1 Length: 1940
Range 1: 785 to 790

Score:22.3 bits(45), Expect:16, 
Method:, 
Identities:6/6(100%), Positives:6/6(100%), Gaps:0/6(0%)

Query  1    LITRTQ  6
            LITRTQ
Sbjct  785  LITRTQ  790


>myosin-4 [Homo sapiens]
Sequence ID: NP_060003.2 Length: 1939
>myosin-4 isoform X1 [Homo sapiens]
Sequence ID: XP_016880165.1 Length: 1939
>RecName: Full=Myosin-4; AltName: Full=Myosin heavy chain 2b; Short=MyHC-2b; AltName: Full=Myosin heavy chain 4; AltName: Full=Myosin heavy chain IIb; Short=MyHC-IIb; AltName: Full=Myosin heavy chain, skeletal muscle, fetal [Homo sapiens]
Sequence ID: Q9Y623.2 Length: 1939
>myosin heavy chain 4 [Homo sapiens]
Sequence ID: KAI2581407.1 Length: 1939 
Range 1: 788 to 793

Score:22.3 bits(45), Expect:16, 
Method:, 
Identities:6/6(100%), Positives:6/6(100%), Gaps:0/6(0%)

Query  1    LITRTQ  6
            LITRTQ
Sbjct  788  LITRTQ  793


>myosin-1 [Homo sapiens]
Sequence ID: NP_005954.3 Length: 1939
>myosin-1 isoform X1 [Homo sapiens]
Sequence ID: XP_016880164.1 Length: 1939
>RecName: Full=Myosin-1; AltName: Full=Myosin heavy chain 1; AltName: Full=Myosin heavy chain 2x; Short=MyHC-2x; AltName: Full=Myosin heavy chain IIx/d; Short=MyHC-IIx/d; AltName: Full=Myosin heavy chain, skeletal muscle, adult 1 [Homo sapiens]
Sequence ID: P12882.3 Length: 1939
>hCG1986604, isoform CRA_b [Homo sapiens]
Sequence ID: EAW90005.1 Length: 1939
>myosin heavy chain 1 [Homo sapiens]
Sequence ID: KAI2581408.1 Length: 1939 
Range 1: 788 to 793

Score:22.3 bits(45), Expect:16, 
Method:, 
Identities:6/6(100%), Positives:6/6(100%), Gaps:0/6(0%)

Query  1    LITRTQ  6
            LITRTQ
Sbjct  788  LITRTQ  793


>Myosin, heavy chain 1, skeletal muscle, adult [Homo sapiens]
Sequence ID: AAI14546.1 Length: 1939
Range 1: 788 to 793

Score:22.3 bits(45), Expect:16, 
Method:, 
Identities:6/6(100%), Positives:6/6(100%), Gaps:0/6(0%)

Query  1    LITRTQ  6
            LITRTQ
Sbjct  788  LITRTQ  793


>hCG1986604, isoform CRA_a [Homo sapiens]
Sequence ID: EAW90004.1 Length: 1939
Range 1: 788 to 793

Score:22.3 bits(45), Expect:16, 
Method:, 
Identities:6/6(100%), Positives:6/6(100%), Gaps:0/6(0%)

Query  1    LITRTQ  6
            LITRTQ
Sbjct  788  LITRTQ  793


>hCG1986604, isoform CRA_c, partial [Homo sapiens]
Sequence ID: EAW90006.1 Length: 1939
Range 1: 788 to 793

Score:22.3 bits(45), Expect:16, 
Method:, 
Identities:6/6(100%), Positives:6/6(100%), Gaps:0/6(0%)

Query  1    LITRTQ  6
            LITRTQ
Sbjct  788  LITRTQ  793


Query #11: 2S.1.p1.pp1-YP_009724390.1 Query ID: lcl|Query_96758 Length: 6

Sequences producing significant alignments:
                                                                  Scientific      Common                     Max    Total Query   E   Per.   Acc.                        
Description                                                       Name            Name            Taxid      Score  Score cover Value Ident  Len        Accession        
Chain J, Spike glycoprotein [Homo sapiens]                        Homo sapiens    human           9606       22.7   22.7  100%  11    100.00 1274       7TLZ_J           


Alignments:

>Chain J, Spike glycoprotein [Homo sapiens]
Sequence ID: 7TLZ_J Length: 1274
Range 1: 15 to 20

Score:22.7 bits(46), Expect:11, 
Method:, 
Identities:6/6(100%), Positives:6/6(100%), Gaps:0/6(0%)

Query  1   CVNLTT  6
           CVNLTT
Sbjct  15  CVNLTT  20


Query #12: 2S.1.p1.pp1-Omicron21L-T19I Query ID: lcl|Query_96759 Length: 6

Sequences producing significant alignments:
                                                                  Scientific      Common                     Max    Total Query   E   Per.   Acc.                        
Description                                                       Name            Name            Taxid      Score  Score cover Value Ident  Len        Accession        
Chain A, Spike glycoprotein [Homo sapiens]                        Homo sapiens    human           9606       23.1   23.1  100%  7.9   100.00 1285       7UB0_A           
Putative map kinase interacting kinase [Homo sapiens]             Homo sapiens    human           9606       21.0   21.0  100%  46    83.33  472        AAD21217.1       
MAP kinase-interacting serine/threonine-protein kinase 2 isofo... Homo sapiens    human           9606       21.0   21.0  100%  46    83.33  465        NP_951009.1      
map kinase-interacting kinase [Homo sapiens]                      Homo sapiens    human           9606       21.0   21.0  100%  46    83.33  414        AAF17226.1       
MAP kinase-interacting serine/threonine-protein kinase 2 isofo... Homo sapiens    human           9606       21.0   21.0  100%  46    83.33  414        NP_060042.2      
unnamed protein product [Homo sapiens]                            Homo sapiens    human           9606       21.0   21.0  100%  46    83.33  405        BAG64449.1       
Chain A, MAP kinase-interacting serine/threonine kinase 2 [Hom... Homo sapiens    human           9606       21.0   21.0  100%  46    83.33  316        2AC5_A           
hypothetical protein [Homo sapiens]                               Homo sapiens    human           9606       21.0   21.0  100%  46    83.33  316        CAB70816.1       
Structure of human Mnk2 Kinase Domain [Homo sapiens]              Homo sapiens    human           9606       21.0   21.0  100%  46    83.33  316        2AC3_A           


Alignments:

>Chain A, Spike glycoprotein [Homo sapiens]
Sequence ID: 7UB0_A Length: 1285
>Chain B, Spike glycoprotein [Homo sapiens]
Sequence ID: 7UB0_B Length: 1285
>Chain C, Spike glycoprotein [Homo sapiens]
Sequence ID: 7UB0_C Length: 1285
>Chain A, Spike glycoprotein [Homo sapiens]
Sequence ID: 7UB5_A Length: 1285
>Chain B, Spike glycoprotein [Homo sapiens]
Sequence ID: 7UB5_B Length: 1285
>Chain C, Spike glycoprotein [Homo sapiens]
Sequence ID: 7UB5_C Length: 1285
>Chain A, Spike glycoprotein [Homo sapiens]
Sequence ID: 7UB6_A Length: 1285
>Chain B, Spike glycoprotein [Homo sapiens]
Sequence ID: 7UB6_B Length: 1285
>Chain C, Spike glycoprotein [Homo sapiens]
Sequence ID: 7UB6_C Length: 1285 
Range 1: 15 to 20

Score:23.1 bits(47), Expect:7.9, 
Method:, 
Identities:6/6(100%), Positives:6/6(100%), Gaps:0/6(0%)

Query  1   CVNLIT  6
           CVNLIT
Sbjct  15  CVNLIT  20


>Putative map kinase interacting kinase, partial [Homo sapiens]
Sequence ID: AAD21217.1 Length: 472
Range 1: 108 to 113

Score:21.0 bits(42), Expect:46, 
Method:, 
Identities:5/6(83%), Positives:6/6(100%), Gaps:0/6(0%)

Query  1    CVNLIT  6
            C+NLIT
Sbjct  108  CINLIT  113


>MAP kinase-interacting serine/threonine-protein kinase 2 isoform 2 [Homo sapiens]
Sequence ID: NP_951009.1 Length: 465
>RecName: Full=MAP kinase-interacting serine/threonine-protein kinase 2; AltName: Full=MAP kinase signal-integrating kinase 2; Short=MAPK signal-integrating kinase 2; Short=Mnk2 [Homo sapiens]
Sequence ID: Q9HBH9.3 Length: 465
>MAP kinase-interacting kinase 2a [Homo sapiens]
Sequence ID: AAG26336.1 Length: 465
>MAP kinase interacting serine/threonine kinase 2, isoform CRA_a [Homo sapiens]
Sequence ID: EAW69422.1 Length: 465
>MAPK interacting serine/threonine kinase 2 [Homo sapiens]
Sequence ID: KAI2587756.1 Length: 465
>MAPK interacting serine/threonine kinase 2 [Homo sapiens]
Sequence ID: KAI2587757.1 Length: 465 
Range 1: 101 to 106

Score:21.0 bits(42), Expect:46, 
Method:, 
Identities:5/6(83%), Positives:6/6(100%), Gaps:0/6(0%)

Query  1    CVNLIT  6
            C+NLIT
Sbjct  101  CINLIT  106


>map kinase-interacting kinase [Homo sapiens]
Sequence ID: AAF17226.1 Length: 414
Range 1: 101 to 106

Score:21.0 bits(42), Expect:46, 
Method:, 
Identities:5/6(83%), Positives:6/6(100%), Gaps:0/6(0%)

Query  1    CVNLIT  6
            C+NLIT
Sbjct  101  CINLIT  106


>MAP kinase-interacting serine/threonine-protein kinase 2 isoform 1 [Homo sapiens]
Sequence ID: NP_060042.2 Length: 414
>MAP kinase-interacting kinase 2b [Homo sapiens]
Sequence ID: AAG26337.1 Length: 414
>MAP kinase interacting serine/threonine kinase 2 [Homo sapiens]
Sequence ID: AAH73140.1 Length: 414
>MAP kinase interacting serine/threonine kinase 2, isoform CRA_b [Homo sapiens]
Sequence ID: EAW69423.1 Length: 414 
Range 1: 101 to 106

Score:21.0 bits(42), Expect:46, 
Method:, 
Identities:5/6(83%), Positives:6/6(100%), Gaps:0/6(0%)

Query  1    CVNLIT  6
            C+NLIT
Sbjct  101  CINLIT  106


>unnamed protein product [Homo sapiens]
Sequence ID: BAG64449.1 Length: 405
Range 1: 54 to 59

Score:21.0 bits(42), Expect:46, 
Method:, 
Identities:5/6(83%), Positives:6/6(100%), Gaps:0/6(0%)

Query  1   CVNLIT  6
           C+NLIT
Sbjct  54  CINLIT  59


>Chain A, MAP kinase-interacting serine/threonine kinase 2 [Homo sapiens]
Sequence ID: 2AC5_A Length: 316
>Chain A, MAP kinase-interacting serine/threonine-protein kinase 2 [Homo sapiens]
Sequence ID: 2HW7_A Length: 316
>Crystal Structure of Mnk2-D228G in Complex With Inhibitor [Homo sapiens]
Sequence ID: 6CJ5_A Length: 316
>Crystal Structure of Mnk2-D228G in complex with Inhibitor [Homo sapiens]
Sequence ID: 6CJE_A Length: 316
>Co-crystal structure of MNK2 in complex with an inhibitor [Homo sapiens]
Sequence ID: 6CJH_A Length: 316
>Crystal Structure of Mnk2-D228G in Complex With Inhibitor [Homo sapiens]
Sequence ID: 6CJW_A Length: 316
>Crystal Structure of Mnk2-D228G in complex with Inhibitor [Homo sapiens]
Sequence ID: 6CJY_A Length: 316
>Co-crytsal Structure of MNK2 in Complex With an Inhibitor [Homo sapiens]
Sequence ID: 6CK3_A Length: 316
>Crystal Structure of Mnk2-D228G in complex with Inhibitor [Homo sapiens]
Sequence ID: 6CK6_A Length: 316
>Co-crystal structure of MNK2 in Complex With Inhibitor [Homo sapiens]
Sequence ID: 6CKI_A Length: 316 
Range 1: 32 to 37

Score:21.0 bits(42), Expect:46, 
Method:, 
Identities:5/6(83%), Positives:6/6(100%), Gaps:0/6(0%)

Query  1   CVNLIT  6
           C+NLIT
Sbjct  32  CINLIT  37


>hypothetical protein, partial [Homo sapiens]
Sequence ID: CAB70816.1 Length: 316
Range 1: 3 to 8

Score:21.0 bits(42), Expect:46, 
Method:, 
Identities:5/6(83%), Positives:6/6(100%), Gaps:0/6(0%)

Query  1  CVNLIT  6
          C+NLIT
Sbjct  3  CINLIT  8


>Structure of human Mnk2 Kinase Domain [Homo sapiens]
Sequence ID: 2AC3_A Length: 316
>Crystal structure of wild type MNK2 in complex with inhibitor [Homo sapiens]
Sequence ID: 6JLR_A Length: 316 
Range 1: 32 to 37

Score:21.0 bits(42), Expect:46, 
Method:, 
Identities:5/6(83%), Positives:6/6(100%), Gaps:0/6(0%)

Query  1   CVNLIT  6
           C+NLIT
Sbjct  32  CINLIT  37


Query #13: 2S.1.p1.pp2-YP_009724390.1 Query ID: lcl|Query_96760 Length: 6

Sequences producing significant alignments:
                                                                  Scientific      Common                     Max    Total Query   E   Per.   Acc.                        
Description                                                       Name            Name            Taxid      Score  Score cover Value Ident  Len        Accession        
Chain J, Spike glycoprotein [Homo sapiens]                        Homo sapiens    human           9606       21.8   21.8  100%  23    100.00 1274       7TLZ_J           


Alignments:

>Chain J, Spike glycoprotein [Homo sapiens]
Sequence ID: 7TLZ_J Length: 1274
Range 1: 16 to 21

Score:21.8 bits(44), Expect:23, 
Method:, 
Identities:6/6(100%), Positives:6/6(100%), Gaps:0/6(0%)

Query  1   VNLTTR  6
           VNLTTR
Sbjct  16  VNLTTR  21


Query #14: 2S.1.p1.pp2-Omicron21L-T19I Query ID: lcl|Query_96761 Length: 6

Sequences producing significant alignments:
                                                                  Scientific      Common                     Max    Total Query   E   Per.   Acc.                        
Description                                                       Name            Name            Taxid      Score  Score cover Value Ident  Len        Accession        
Chain A, Spike glycoprotein [Homo sapiens]                        Homo sapiens    human           9606       22.3   22.3  100%  16    100.00 1285       7UB0_A           


Alignments:

>Chain A, Spike glycoprotein [Homo sapiens]
Sequence ID: 7UB0_A Length: 1285
>Chain B, Spike glycoprotein [Homo sapiens]
Sequence ID: 7UB0_B Length: 1285
>Chain C, Spike glycoprotein [Homo sapiens]
Sequence ID: 7UB0_C Length: 1285
>Chain A, Spike glycoprotein [Homo sapiens]
Sequence ID: 7UB5_A Length: 1285
>Chain B, Spike glycoprotein [Homo sapiens]
Sequence ID: 7UB5_B Length: 1285
>Chain C, Spike glycoprotein [Homo sapiens]
Sequence ID: 7UB5_C Length: 1285
>Chain A, Spike glycoprotein [Homo sapiens]
Sequence ID: 7UB6_A Length: 1285
>Chain B, Spike glycoprotein [Homo sapiens]
Sequence ID: 7UB6_B Length: 1285
>Chain C, Spike glycoprotein [Homo sapiens]
Sequence ID: 7UB6_C Length: 1285 
Range 1: 16 to 21

Score:22.3 bits(45), Expect:16, 
Method:, 
Identities:6/6(100%), Positives:6/6(100%), Gaps:0/6(0%)

Query  1   VNLITR  6
           VNLITR
Sbjct  16  VNLITR  21


Query #15: 2S.1.p1.pp3-YP_009724390.1 Query ID: lcl|Query_96762 Length: 6

Sequences producing significant alignments:
                                                                  Scientific      Common                     Max    Total Query   E   Per.   Acc.                        
Description                                                       Name            Name            Taxid      Score  Score cover Value Ident  Len        Accession        
Chain J, Spike glycoprotein [Homo sapiens]                        Homo sapiens    human           9606       21.8   21.8  100%  23    100.00 1274       7TLZ_J           


Alignments:

>Chain J, Spike glycoprotein [Homo sapiens]
Sequence ID: 7TLZ_J Length: 1274
Range 1: 17 to 22

Score:21.8 bits(44), Expect:23, 
Method:, 
Identities:6/6(100%), Positives:6/6(100%), Gaps:0/6(0%)

Query  1   NLTTRT  6
           NLTTRT
Sbjct  17  NLTTRT  22


Query #16: 2S.1.p1.pp3-Omicron21L-T19I Query ID: lcl|Query_96763 Length: 6

Sequences producing significant alignments:
                                                                  Scientific      Common                     Max    Total Query   E   Per.   Acc.                        
Description                                                       Name            Name            Taxid      Score  Score cover Value Ident  Len        Accession        
Chain A, Spike glycoprotein [Homo sapiens]                        Homo sapiens    human           9606       22.3   22.3  100%  16    100.00 1285       7UB0_A           


Alignments:

>Chain A, Spike glycoprotein [Homo sapiens]
Sequence ID: 7UB0_A Length: 1285
>Chain B, Spike glycoprotein [Homo sapiens]
Sequence ID: 7UB0_B Length: 1285
>Chain C, Spike glycoprotein [Homo sapiens]
Sequence ID: 7UB0_C Length: 1285
>Chain A, Spike glycoprotein [Homo sapiens]
Sequence ID: 7UB5_A Length: 1285
>Chain B, Spike glycoprotein [Homo sapiens]
Sequence ID: 7UB5_B Length: 1285
>Chain C, Spike glycoprotein [Homo sapiens]
Sequence ID: 7UB5_C Length: 1285
>Chain A, Spike glycoprotein [Homo sapiens]
Sequence ID: 7UB6_A Length: 1285
>Chain B, Spike glycoprotein [Homo sapiens]
Sequence ID: 7UB6_B Length: 1285
>Chain C, Spike glycoprotein [Homo sapiens]
Sequence ID: 7UB6_C Length: 1285 
Range 1: 17 to 22

Score:22.3 bits(45), Expect:16, 
Method:, 
Identities:6/6(100%), Positives:6/6(100%), Gaps:0/6(0%)

Query  1   NLITRT  6
           NLITRT
Sbjct  17  NLITRT  22


Query #17: 2S.1.p1.pp4-YP_009724390.1 Query ID: lcl|Query_96764 Length: 6

Sequences producing significant alignments:
                                                                  Scientific      Common                     Max    Total Query   E   Per.   Acc.                        
Description                                                       Name            Name            Taxid      Score  Score cover Value Ident  Len        Accession        
Chain J, Spike glycoprotein [Homo sapiens]                        Homo sapiens    human           9606       21.8   21.8  100%  23    100.00 1274       7TLZ_J           


Alignments:

>Chain J, Spike glycoprotein [Homo sapiens]
Sequence ID: 7TLZ_J Length: 1274
Range 1: 18 to 23

Score:21.8 bits(44), Expect:23, 
Method:, 
Identities:6/6(100%), Positives:6/6(100%), Gaps:0/6(0%)

Query  1   LTTRTQ  6
           LTTRTQ
Sbjct  18  LTTRTQ  23


Query #18: 2S.1.p1.pp4-Omicron21L-T19I Query ID: lcl|Query_96765 Length: 6

Sequences producing significant alignments:
                                                                  Scientific      Common                     Max    Total Query   E   Per.   Acc.                        
Description                                                       Name            Name            Taxid      Score  Score cover Value Ident  Len        Accession        
myosin-2 [Homo sapiens]                                           Homo sapiens    human           9606       22.3   22.3  100%  16    100.00 1941       NP_001093582.1   
hypothetical protein [Homo sapiens]                               Homo sapiens    human           9606       22.3   22.3  100%  16    100.00 1941       CAD91136.1       
myosin, heavy polypeptide 3, skeletal muscle, embryonic, isofo... Homo sapiens    human           9606       22.3   22.3  100%  16    100.00 1940       EAW90000.1       
myosin-3 [Homo sapiens]                                           Homo sapiens    human           9606       22.3   22.3  100%  16    100.00 1940       NP_002461.2      
unnamed protein product [Homo sapiens]                            Homo sapiens    human           9606       22.3   22.3  100%  16    100.00 1940       CAA32167.1       
myosin-4 [Homo sapiens]                                           Homo sapiens    human           9606       22.3   22.3  100%  16    100.00 1939       NP_060003.2      
myosin-1 [Homo sapiens]                                           Homo sapiens    human           9606       22.3   22.3  100%  16    100.00 1939       NP_005954.3      
Myosin, heavy chain 1, skeletal muscle, adult [Homo sapiens]      Homo sapiens    human           9606       22.3   22.3  100%  16    100.00 1939       AAI14546.1       
hCG1986604, isoform CRA_a [Homo sapiens]                          Homo sapiens    human           9606       22.3   22.3  100%  16    100.00 1939       EAW90004.1       
hCG1986604, isoform CRA_c [Homo sapiens]                          Homo sapiens    human           9606       22.3   22.3  100%  16    100.00 1939       EAW90006.1       


Alignments:

>myosin-2 [Homo sapiens]
Sequence ID: NP_001093582.1 Length: 1941
>myosin-2 [Homo sapiens]
Sequence ID: NP_060004.3 Length: 1941
>RecName: Full=Myosin-2; AltName: Full=Myosin heavy chain 2; AltName: Full=Myosin heavy chain 2a; Short=MyHC-2a; AltName: Full=Myosin heavy chain IIa; Short=MyHC-IIa; AltName: Full=Myosin heavy chain, skeletal muscle, adult 2 [Homo sapiens]
Sequence ID: Q9UKX2.1 Length: 1941
>myosin heavy chain IIa [Homo sapiens]
Sequence ID: AAD29950.1 Length: 1941
>Myosin, heavy chain 2, skeletal muscle, adult [Homo sapiens]
Sequence ID: AAI26410.1 Length: 1941
>myosin, heavy polypeptide 2, skeletal muscle, adult [Homo sapiens]
Sequence ID: EAW90003.1 Length: 1941
>myosin heavy chain 2 [Homo sapiens]
Sequence ID: KAI2581411.1 Length: 1941
>myosin heavy chain 2 [Homo sapiens]
Sequence ID: KAI2581412.1 Length: 1941 
Range 1: 790 to 795

Score:22.3 bits(45), Expect:16, 
Method:, 
Identities:6/6(100%), Positives:6/6(100%), Gaps:0/6(0%)

Query  1    LITRTQ  6
            LITRTQ
Sbjct  790  LITRTQ  795


>hypothetical protein [Homo sapiens]
Sequence ID: CAD91136.1 Length: 1941
Range 1: 790 to 795

Score:22.3 bits(45), Expect:16, 
Method:, 
Identities:6/6(100%), Positives:6/6(100%), Gaps:0/6(0%)

Query  1    LITRTQ  6
            LITRTQ
Sbjct  790  LITRTQ  795


>myosin, heavy polypeptide 3, skeletal muscle, embryonic, isoform CRA_b [Homo sapiens]
Sequence ID: EAW90000.1 Length: 1940
Range 1: 785 to 790

Score:22.3 bits(45), Expect:16, 
Method:, 
Identities:6/6(100%), Positives:6/6(100%), Gaps:0/6(0%)

Query  1    LITRTQ  6
            LITRTQ
Sbjct  785  LITRTQ  790


>myosin-3 [Homo sapiens]
Sequence ID: NP_002461.2 Length: 1940
>myosin-3 isoform X1 [Homo sapiens]
Sequence ID: XP_011522172.1 Length: 1940
>myosin-3 isoform X1 [Homo sapiens]
Sequence ID: XP_011522173.1 Length: 1940
>myosin-3 isoform X1 [Homo sapiens]
Sequence ID: XP_047292083.1 Length: 1940
>RecName: Full=Myosin-3; AltName: Full=Muscle embryonic myosin heavy chain; AltName: Full=Myosin heavy chain 3; AltName: Full=Myosin heavy chain, fast skeletal muscle, embryonic; AltName: Full=SMHCE [Homo sapiens]
Sequence ID: P11055.3 Length: 1940
>myosin heavy chain 3 [Homo sapiens]
Sequence ID: KAI2581415.1 Length: 1940 
Range 1: 785 to 790

Score:22.3 bits(45), Expect:16, 
Method:, 
Identities:6/6(100%), Positives:6/6(100%), Gaps:0/6(0%)

Query  1    LITRTQ  6
            LITRTQ
Sbjct  785  LITRTQ  790


>unnamed protein product [Homo sapiens]
Sequence ID: CAA32167.1 Length: 1940
Range 1: 785 to 790

Score:22.3 bits(45), Expect:16, 
Method:, 
Identities:6/6(100%), Positives:6/6(100%), Gaps:0/6(0%)

Query  1    LITRTQ  6
            LITRTQ
Sbjct  785  LITRTQ  790


>myosin-4 [Homo sapiens]
Sequence ID: NP_060003.2 Length: 1939
>myosin-4 isoform X1 [Homo sapiens]
Sequence ID: XP_016880165.1 Length: 1939
>RecName: Full=Myosin-4; AltName: Full=Myosin heavy chain 2b; Short=MyHC-2b; AltName: Full=Myosin heavy chain 4; AltName: Full=Myosin heavy chain IIb; Short=MyHC-IIb; AltName: Full=Myosin heavy chain, skeletal muscle, fetal [Homo sapiens]
Sequence ID: Q9Y623.2 Length: 1939
>myosin heavy chain 4 [Homo sapiens]
Sequence ID: KAI2581407.1 Length: 1939 
Range 1: 788 to 793

Score:22.3 bits(45), Expect:16, 
Method:, 
Identities:6/6(100%), Positives:6/6(100%), Gaps:0/6(0%)

Query  1    LITRTQ  6
            LITRTQ
Sbjct  788  LITRTQ  793


>myosin-1 [Homo sapiens]
Sequence ID: NP_005954.3 Length: 1939
>myosin-1 isoform X1 [Homo sapiens]
Sequence ID: XP_016880164.1 Length: 1939
>RecName: Full=Myosin-1; AltName: Full=Myosin heavy chain 1; AltName: Full=Myosin heavy chain 2x; Short=MyHC-2x; AltName: Full=Myosin heavy chain IIx/d; Short=MyHC-IIx/d; AltName: Full=Myosin heavy chain, skeletal muscle, adult 1 [Homo sapiens]
Sequence ID: P12882.3 Length: 1939
>hCG1986604, isoform CRA_b [Homo sapiens]
Sequence ID: EAW90005.1 Length: 1939
>myosin heavy chain 1 [Homo sapiens]
Sequence ID: KAI2581408.1 Length: 1939 
Range 1: 788 to 793

Score:22.3 bits(45), Expect:16, 
Method:, 
Identities:6/6(100%), Positives:6/6(100%), Gaps:0/6(0%)

Query  1    LITRTQ  6
            LITRTQ
Sbjct  788  LITRTQ  793


>Myosin, heavy chain 1, skeletal muscle, adult [Homo sapiens]
Sequence ID: AAI14546.1 Length: 1939
Range 1: 788 to 793

Score:22.3 bits(45), Expect:16, 
Method:, 
Identities:6/6(100%), Positives:6/6(100%), Gaps:0/6(0%)

Query  1    LITRTQ  6
            LITRTQ
Sbjct  788  LITRTQ  793


>hCG1986604, isoform CRA_a [Homo sapiens]
Sequence ID: EAW90004.1 Length: 1939
Range 1: 788 to 793

Score:22.3 bits(45), Expect:16, 
Method:, 
Identities:6/6(100%), Positives:6/6(100%), Gaps:0/6(0%)

Query  1    LITRTQ  6
            LITRTQ
Sbjct  788  LITRTQ  793


>hCG1986604, isoform CRA_c, partial [Homo sapiens]
Sequence ID: EAW90006.1 Length: 1939
Range 1: 788 to 793

Score:22.3 bits(45), Expect:16, 
Method:, 
Identities:6/6(100%), Positives:6/6(100%), Gaps:0/6(0%)

Query  1    LITRTQ  6
            LITRTQ
Sbjct  788  LITRTQ  793


Query #19: 2S.1.p1.pp5-YP_009724390.1 Query ID: lcl|Query_96766 Length: 6

Sequences producing significant alignments:
                                                                  Scientific      Common                     Max    Total Query   E   Per.   Acc.                        
Description                                                       Name            Name            Taxid      Score  Score cover Value Ident  Len        Accession        
Chain J, Spike glycoprotein [Homo sapiens]                        Homo sapiens    human           9606       21.8   21.8  100%  23    100.00 1274       7TLZ_J           


Alignments:

>Chain J, Spike glycoprotein [Homo sapiens]
Sequence ID: 7TLZ_J Length: 1274
Range 1: 19 to 24

Score:21.8 bits(44), Expect:23, 
Method:, 
Identities:6/6(100%), Positives:6/6(100%), Gaps:0/6(0%)

Query  1   TTRTQL  6
           TTRTQL
Sbjct  19  TTRTQL  24


Query #20: 2S.1.p1.pp5-Omicron21L-T19I Query ID: lcl|Query_96767 Length: 6

Sequences producing significant alignments:
                                                                  Scientific      Common                     Max    Total Query   E   Per.   Acc.                        
Description                                                       Name            Name            Taxid      Score  Score cover Value Ident  Len        Accession        
Chain A, Spike glycoprotein [Homo sapiens]                        Homo sapiens    human           9606       21.8   21.8  100%  23    100.00 1285       7UB0_A           


Alignments:

>Chain A, Spike glycoprotein [Homo sapiens]
Sequence ID: 7UB0_A Length: 1285
>Chain B, Spike glycoprotein [Homo sapiens]
Sequence ID: 7UB0_B Length: 1285
>Chain C, Spike glycoprotein [Homo sapiens]
Sequence ID: 7UB0_C Length: 1285
>Chain A, Spike glycoprotein [Homo sapiens]
Sequence ID: 7UB5_A Length: 1285
>Chain B, Spike glycoprotein [Homo sapiens]
Sequence ID: 7UB5_B Length: 1285
>Chain C, Spike glycoprotein [Homo sapiens]
Sequence ID: 7UB5_C Length: 1285
>Chain A, Spike glycoprotein [Homo sapiens]
Sequence ID: 7UB6_A Length: 1285
>Chain B, Spike glycoprotein [Homo sapiens]
Sequence ID: 7UB6_B Length: 1285
>Chain C, Spike glycoprotein [Homo sapiens]
Sequence ID: 7UB6_C Length: 1285 
Range 1: 19 to 24

Score:21.8 bits(44), Expect:23, 
Method:, 
Identities:6/6(100%), Positives:6/6(100%), Gaps:0/6(0%)

Query  1   ITRTQS  6
           ITRTQS
Sbjct  19  ITRTQS  24


Query #21: S.1.p2.pp1-YP_009724390.1 Query ID: lcl|Query_96768 Length: 6

Sequences producing significant alignments:
                                                                  Scientific      Common                     Max    Total Query   E   Per.   Acc.                        
Description                                                       Name            Name            Taxid      Score  Score cover Value Ident  Len        Accession        
Chain J, Spike glycoprotein [Homo sapiens]                        Homo sapiens    human           9606       21.8   21.8  100%  23    100.00 1274       7TLZ_J           


Alignments:

>Chain J, Spike glycoprotein [Homo sapiens]
Sequence ID: 7TLZ_J Length: 1274
Range 1: 19 to 24

Score:21.8 bits(44), Expect:23, 
Method:, 
Identities:6/6(100%), Positives:6/6(100%), Gaps:0/6(0%)

Query  1   TTRTQL  6
           TTRTQL
Sbjct  19  TTRTQL  24


Query #22: S.1.p2.pp1-Omicron21L-T19I-delL24-delP25-delP26-A27S Query ID: lcl|Query_96769 Length: 6

Sequences producing significant alignments:
                                                                  Scientific      Common                     Max    Total Query   E   Per.   Acc.                        
Description                                                       Name            Name            Taxid      Score  Score cover Value Ident  Len        Accession        
Chain A, Spike glycoprotein [Homo sapiens]                        Homo sapiens    human           9606       21.8   21.8  100%  23    100.00 1285       7UB0_A           


Alignments:

>Chain A, Spike glycoprotein [Homo sapiens]
Sequence ID: 7UB0_A Length: 1285
>Chain B, Spike glycoprotein [Homo sapiens]
Sequence ID: 7UB0_B Length: 1285
>Chain C, Spike glycoprotein [Homo sapiens]
Sequence ID: 7UB0_C Length: 1285
>Chain A, Spike glycoprotein [Homo sapiens]
Sequence ID: 7UB5_A Length: 1285
>Chain B, Spike glycoprotein [Homo sapiens]
Sequence ID: 7UB5_B Length: 1285
>Chain C, Spike glycoprotein [Homo sapiens]
Sequence ID: 7UB5_C Length: 1285
>Chain A, Spike glycoprotein [Homo sapiens]
Sequence ID: 7UB6_A Length: 1285
>Chain B, Spike glycoprotein [Homo sapiens]
Sequence ID: 7UB6_B Length: 1285
>Chain C, Spike glycoprotein [Homo sapiens]
Sequence ID: 7UB6_C Length: 1285 
Range 1: 19 to 24

Score:21.8 bits(44), Expect:23, 
Method:, 
Identities:6/6(100%), Positives:6/6(100%), Gaps:0/6(0%)

Query  1   ITRTQS  6
           ITRTQS
Sbjct  19  ITRTQS  24


Query #23: S.1.p2.pp2.1-YP_009724390.1 Query ID: lcl|Query_96770 Length: 6

Sequences producing significant alignments:
                                                                  Scientific      Common                     Max    Total Query   E   Per.   Acc.                        
Description                                                       Name            Name            Taxid      Score  Score cover Value Ident  Len        Accession        
Chain J, Spike glycoprotein [Homo sapiens]                        Homo sapiens    human           9606       22.3   22.3  100%  16    100.00 1274       7TLZ_J           
immunoglobulin heavy chain junction region [Homo sapiens]         Homo sapiens    human           9606       22.3   22.3  100%  18    100.00 26         MOL31903.1       


Alignments:

>Chain J, Spike glycoprotein [Homo sapiens]
Sequence ID: 7TLZ_J Length: 1274
Range 1: 20 to 25

Score:22.3 bits(45), Expect:16, 
Method:, 
Identities:6/6(100%), Positives:6/6(100%), Gaps:0/6(0%)

Query  1   TRTQLP  6
           TRTQLP
Sbjct  20  TRTQLP  25


>immunoglobulin heavy chain junction region [Homo sapiens]
Sequence ID: MOL31903.1 Length: 26
>immunoglobulin heavy chain junction region [Homo sapiens]
Sequence ID: MOL50927.1 Length: 26
>immunoglobulin heavy chain junction region [Homo sapiens]
Sequence ID: MOL53890.1 Length: 26 
Range 1: 2 to 7

Score:22.3 bits(45), Expect:18, 
Method:, 
Identities:6/6(100%), Positives:6/6(100%), Gaps:0/6(0%)

Query  1  TRTQLP  6
          TRTQLP
Sbjct  2  TRTQLP  7


Query #24: S.1.p2.pp2.2-YP_009724390.1 Query ID: lcl|Query_96771 Length: 6

Sequences producing significant alignments:
                                                                  Scientific      Common                     Max    Total Query   E   Per.   Acc.                        
Description                                                       Name            Name            Taxid      Score  Score cover Value Ident  Len        Accession        
Chain J, Spike glycoprotein [Homo sapiens]                        Homo sapiens    human           9606       22.7   22.7  100%  11    100.00 1274       7TLZ_J           


Alignments:

>Chain J, Spike glycoprotein [Homo sapiens]
Sequence ID: 7TLZ_J Length: 1274
Range 1: 21 to 26

Score:22.7 bits(46), Expect:11, 
Method:, 
Identities:6/6(100%), Positives:6/6(100%), Gaps:0/6(0%)

Query  1   RTQLPP  6
           RTQLPP
Sbjct  21  RTQLPP  26


Query #25: S.1.p2.pp2.3-YP_009724390.1 Query ID: lcl|Query_96772 Length: 6

Sequences producing significant alignments:
                                                                  Scientific      Common                     Max    Total Query   E   Per.   Acc.                        
Description                                                       Name            Name            Taxid      Score  Score cover Value Ident  Len        Accession        
immunoglobulin light chain junction region [Homo sapiens]         Homo sapiens    human           9606       21.8   21.8  100%  15    100.00 11         MBZ69689.1       
Chain J, Spike glycoprotein [Homo sapiens]                        Homo sapiens    human           9606       21.8   21.8  100%  23    100.00 1274       7TLZ_J           
serine/threonine-protein kinase Nek10 isoform 2 [Homo sapiens]    Homo sapiens    human           9606       21.8   21.8  100%  23    100.00 1172       NP_001381899.1   
serine/threonine-protein kinase Nek10 isoform X2 [Homo sapiens]   Homo sapiens    human           9606       21.8   21.8  100%  23    100.00 1162       XP_006713061.1   
serine/threonine-protein kinase Nek10 isoform 5 [Homo sapiens]    Homo sapiens    human           9606       21.8   21.8  100%  23    100.00 1162       NP_001381892.1   
serine/threonine-protein kinase Nek10 isoform X3 [Homo sapiens]   Homo sapiens    human           9606       21.8   21.8  100%  23    100.00 1158       XP_006713062.1   
serine/threonine-protein kinase Nek10 isoform 6 [Homo sapiens]    Homo sapiens    human           9606       21.8   21.8  100%  23    100.00 1143       NP_001381893.1   
serine/threonine-protein kinase Nek10 isoform X4 [Homo sapiens]   Homo sapiens    human           9606       21.8   21.8  100%  23    100.00 1126       XP_016861257.1   
serine/threonine-protein kinase Nek10 isoform 7 [Homo sapiens]    Homo sapiens    human           9606       21.8   21.8  100%  23    100.00 1125       NP_001381894.1   
serine/threonine-protein kinase Nek10 isoform 8 [Homo sapiens]    Homo sapiens    human           9606       21.8   21.8  100%  23    100.00 1115       NP_001381895.1   


Alignments:

>immunoglobulin light chain junction region [Homo sapiens]
Sequence ID: MBZ69689.1 Length: 11
>immunoglobulin light chain junction region [Homo sapiens]
Sequence ID: MBZ69696.1 Length: 11 
Range 1: 5 to 10

Score:21.8 bits(44), Expect:15, 
Method:, 
Identities:6/6(100%), Positives:6/6(100%), Gaps:0/6(0%)

Query  1  TQLPPA  6
          TQLPPA
Sbjct  5  TQLPPA  10


>Chain J, Spike glycoprotein [Homo sapiens]
Sequence ID: 7TLZ_J Length: 1274
Range 1: 22 to 27

Score:21.8 bits(44), Expect:23, 
Method:, 
Identities:6/6(100%), Positives:6/6(100%), Gaps:0/6(0%)

Query  1   TQLPPA  6
           TQLPPA
Sbjct  22  TQLPPA  27


>serine/threonine-protein kinase Nek10 isoform 2 [Homo sapiens]
Sequence ID: NP_001381899.1 Length: 1172
>serine/threonine-protein kinase Nek10 isoform 2 [Homo sapiens]
Sequence ID: NP_689747.3 Length: 1172
>serine/threonine-protein kinase Nek10 isoform X1 [Homo sapiens]
Sequence ID: XP_016861251.1 Length: 1172
>serine/threonine-protein kinase Nek10 isoform X1 [Homo sapiens]
Sequence ID: XP_016861252.1 Length: 1172
>serine/threonine-protein kinase Nek10 isoform X1 [Homo sapiens]
Sequence ID: XP_016861253.1 Length: 1172
>serine/threonine-protein kinase Nek10 isoform X1 [Homo sapiens]
Sequence ID: XP_016861254.1 Length: 1172
>RecName: Full=Serine/threonine-protein kinase Nek10; AltName: Full=Never in mitosis A-related kinase 10; Short=NimA-related protein kinase 10 [Homo sapiens]
Sequence ID: Q6ZWH5.3 Length: 1172
>NIMA (never in mitosis gene a)- related kinase 10, isoform CRA_c [Homo sapiens]
Sequence ID: EAW64378.1 Length: 1172
>NIMA related kinase 10 [Homo sapiens]
Sequence ID: KAI2528646.1 Length: 1172 
Range 1: 1046 to 1051

Score:21.8 bits(44), Expect:23, 
Method:, 
Identities:6/6(100%), Positives:6/6(100%), Gaps:0/6(0%)

Query  1     TQLPPA  6
             TQLPPA
Sbjct  1046  TQLPPA  1051


>serine/threonine-protein kinase Nek10 isoform X2 [Homo sapiens]
Sequence ID: XP_006713061.1 Length: 1162
Range 1: 1046 to 1051

Score:21.8 bits(44), Expect:23, 
Method:, 
Identities:6/6(100%), Positives:6/6(100%), Gaps:0/6(0%)

Query  1     TQLPPA  6
             TQLPPA
Sbjct  1046  TQLPPA  1051


>serine/threonine-protein kinase Nek10 isoform 5 [Homo sapiens]
Sequence ID: NP_001381892.1 Length: 1162
Range 1: 1036 to 1041

Score:21.8 bits(44), Expect:23, 
Method:, 
Identities:6/6(100%), Positives:6/6(100%), Gaps:0/6(0%)

Query  1     TQLPPA  6
             TQLPPA
Sbjct  1036  TQLPPA  1041


>serine/threonine-protein kinase Nek10 isoform X3 [Homo sapiens]
Sequence ID: XP_006713062.1 Length: 1158
Range 1: 1046 to 1051

Score:21.8 bits(44), Expect:23, 
Method:, 
Identities:6/6(100%), Positives:6/6(100%), Gaps:0/6(0%)

Query  1     TQLPPA  6
             TQLPPA
Sbjct  1046  TQLPPA  1051


>serine/threonine-protein kinase Nek10 isoform 6 [Homo sapiens]
Sequence ID: NP_001381893.1 Length: 1143
Range 1: 1017 to 1022

Score:21.8 bits(44), Expect:23, 
Method:, 
Identities:6/6(100%), Positives:6/6(100%), Gaps:0/6(0%)

Query  1     TQLPPA  6
             TQLPPA
Sbjct  1017  TQLPPA  1022


>serine/threonine-protein kinase Nek10 isoform X4 [Homo sapiens]
Sequence ID: XP_016861257.1 Length: 1126
Range 1: 1000 to 1005

Score:21.8 bits(44), Expect:23, 
Method:, 
Identities:6/6(100%), Positives:6/6(100%), Gaps:0/6(0%)

Query  1     TQLPPA  6
             TQLPPA
Sbjct  1000  TQLPPA  1005


>serine/threonine-protein kinase Nek10 isoform 7 [Homo sapiens]
Sequence ID: NP_001381894.1 Length: 1125
>serine/threonine-protein kinase Nek10 isoform 7 [Homo sapiens]
Sequence ID: NP_001381900.1 Length: 1125
>NEK10 [Homo sapiens]
Sequence ID: QGQ63635.1 Length: 1125 
Range 1: 999 to 1004

Score:21.8 bits(44), Expect:23, 
Method:, 
Identities:6/6(100%), Positives:6/6(100%), Gaps:0/6(0%)

Query  1     TQLPPA  6
             TQLPPA
Sbjct  999   TQLPPA  1004


>serine/threonine-protein kinase Nek10 isoform 8 [Homo sapiens]
Sequence ID: NP_001381895.1 Length: 1115
>serine/threonine-protein kinase Nek10 isoform X5 [Homo sapiens]
Sequence ID: XP_006713064.1 Length: 1115
>serine/threonine-protein kinase Nek10 isoform X5 [Homo sapiens]
Sequence ID: XP_047303461.1 Length: 1115 
Range 1: 989 to 994

Score:21.8 bits(44), Expect:23, 
Method:, 
Identities:6/6(100%), Positives:6/6(100%), Gaps:0/6(0%)

Query  1    TQLPPA  6
            TQLPPA
Sbjct  989  TQLPPA  994


Query #26: S.1.p2.pp2.4-YP_009724390.1 Query ID: lcl|Query_96773 Length: 6

Sequences producing significant alignments:
                                                                  Scientific      Common                     Max    Total Query   E   Per.   Acc.                        
Description                                                       Name            Name            Taxid      Score  Score cover Value Ident  Len        Accession        
immunoglobulin light chain junction region [Homo sapiens]         Homo sapiens    human           9606       23.1   23.1  100%  5.5   100.00 13         MCD11024.1       
immunoglobulin light chain junction region [Homo sapiens]         Homo sapiens    human           9606       23.1   23.1  100%  5.5   100.00 13         MCB19011.1       
immunoglobulin heavy chain junction region [Homo sapiens]         Homo sapiens    human           9606       23.1   23.1  100%  6.2   100.00 15         MOQ03906.1       
immunoglobulin heavy chain junction region [Homo sapiens]         Homo sapiens    human           9606       23.1   23.1  100%  7.5   100.00 19         MCG70934.1       
ankyrin and armadillo repeat-containing protein isoform X1 [Ho... Homo sapiens    human           9606       23.1   23.1  100%  7.9   100.00 1445       XP_011508975.1   
ankyrin and armadillo repeat containing [Homo sapiens]            Homo sapiens    human           9606       23.1   23.1  100%  7.9   100.00 1434       KAI2526119.1     
ankyrin and armadillo repeat-containing protein [Homo sapiens]    Homo sapiens    human           9606       23.1   23.1  100%  7.9   100.00 1434       NP_001364997.1   
ankyrin and armadillo repeat-containing protein isoform X2 [Ho... Homo sapiens    human           9606       23.1   23.1  100%  7.9   100.00 1410       XP_011508977.1   
ankyrin and armadillo repeat-containing protein isoform X3 [Ho... Homo sapiens    human           9606       23.1   23.1  100%  7.9   100.00 1390       XP_011508978.1   
ankyrin and armadillo repeat-containing protein isoform X4 [Ho... Homo sapiens    human           9606       23.1   23.1  100%  7.9   100.00 1372       XP_011508979.1   


Alignments:

>immunoglobulin light chain junction region [Homo sapiens]
Sequence ID: MCD11024.1 Length: 13
Range 1: 6 to 11

Score:23.1 bits(47), Expect:5.5, 
Method:, 
Identities:6/6(100%), Positives:6/6(100%), Gaps:0/6(0%)

Query  1   QLPPAY  6
           QLPPAY
Sbjct  6   QLPPAY  11


>immunoglobulin light chain junction region [Homo sapiens]
Sequence ID: MCB19011.1 Length: 13
Range 1: 6 to 11

Score:23.1 bits(47), Expect:5.5, 
Method:, 
Identities:6/6(100%), Positives:6/6(100%), Gaps:0/6(0%)

Query  1   QLPPAY  6
           QLPPAY
Sbjct  6   QLPPAY  11


>immunoglobulin heavy chain junction region [Homo sapiens]
Sequence ID: MOQ03906.1 Length: 15
Range 1: 9 to 14

Score:23.1 bits(47), Expect:6.2, 
Method:, 
Identities:6/6(100%), Positives:6/6(100%), Gaps:0/6(0%)

Query  1   QLPPAY  6
           QLPPAY
Sbjct  9   QLPPAY  14


>immunoglobulin heavy chain junction region [Homo sapiens]
Sequence ID: MCG70934.1 Length: 19
Range 1: 7 to 12

Score:23.1 bits(47), Expect:7.5, 
Method:, 
Identities:6/6(100%), Positives:6/6(100%), Gaps:0/6(0%)

Query  1   QLPPAY  6
           QLPPAY
Sbjct  7   QLPPAY  12


>ankyrin and armadillo repeat-containing protein isoform X1 [Homo sapiens]
Sequence ID: XP_011508975.1 Length: 1445
Range 1: 133 to 138

Score:23.1 bits(47), Expect:7.9, 
Method:, 
Identities:6/6(100%), Positives:6/6(100%), Gaps:0/6(0%)

Query  1    QLPPAY  6
            QLPPAY
Sbjct  133  QLPPAY  138


>ankyrin and armadillo repeat containing [Homo sapiens]
Sequence ID: KAI2526119.1 Length: 1434
>ankyrin and armadillo repeat containing [Homo sapiens]
Sequence ID: KAI2526120.1 Length: 1434 
Range 1: 133 to 138

Score:23.1 bits(47), Expect:7.9, 
Method:, 
Identities:6/6(100%), Positives:6/6(100%), Gaps:0/6(0%)

Query  1    QLPPAY  6
            QLPPAY
Sbjct  133  QLPPAY  138


>ankyrin and armadillo repeat-containing protein [Homo sapiens]
Sequence ID: NP_001364997.1 Length: 1434
>ankyrin and armadillo repeat-containing protein [Homo sapiens]
Sequence ID: NP_653309.3 Length: 1434
>RecName: Full=Ankyrin and armadillo repeat-containing protein [Homo sapiens]
Sequence ID: Q7Z5J8.3 Length: 1434 
Range 1: 133 to 138

Score:23.1 bits(47), Expect:7.9, 
Method:, 
Identities:6/6(100%), Positives:6/6(100%), Gaps:0/6(0%)

Query  1    QLPPAY  6
            QLPPAY
Sbjct  133  QLPPAY  138


>ankyrin and armadillo repeat-containing protein isoform X2 [Homo sapiens]
Sequence ID: XP_011508977.1 Length: 1410
Range 1: 133 to 138

Score:23.1 bits(47), Expect:7.9, 
Method:, 
Identities:6/6(100%), Positives:6/6(100%), Gaps:0/6(0%)

Query  1    QLPPAY  6
            QLPPAY
Sbjct  133  QLPPAY  138


>ankyrin and armadillo repeat-containing protein isoform X3 [Homo sapiens]
Sequence ID: XP_011508978.1 Length: 1390
Range 1: 133 to 138

Score:23.1 bits(47), Expect:7.9, 
Method:, 
Identities:6/6(100%), Positives:6/6(100%), Gaps:0/6(0%)

Query  1    QLPPAY  6
            QLPPAY
Sbjct  133  QLPPAY  138


>ankyrin and armadillo repeat-containing protein isoform X4 [Homo sapiens]
Sequence ID: XP_011508979.1 Length: 1372
Range 1: 133 to 138

Score:23.1 bits(47), Expect:7.9, 
Method:, 
Identities:6/6(100%), Positives:6/6(100%), Gaps:0/6(0%)

Query  1    QLPPAY  6
            QLPPAY
Sbjct  133  QLPPAY  138


Query #27: S.1.p2.pp2-Omicron21L-T19I-delL24-delP25-delP26-A27S Query ID: lcl|Query_96774 Length: 6

Sequences producing significant alignments:
                                                                  Scientific      Common                     Max    Total Query   E   Per.   Acc.                        
Description                                                       Name            Name            Taxid      Score  Score cover Value Ident  Len        Accession        
Chain A, Spike glycoprotein [Homo sapiens]                        Homo sapiens    human           9606       22.7   22.7  100%  11    100.00 1285       7UB0_A           


Alignments:

>Chain A, Spike glycoprotein [Homo sapiens]
Sequence ID: 7UB0_A Length: 1285
>Chain B, Spike glycoprotein [Homo sapiens]
Sequence ID: 7UB0_B Length: 1285
>Chain C, Spike glycoprotein [Homo sapiens]
Sequence ID: 7UB0_C Length: 1285
>Chain A, Spike glycoprotein [Homo sapiens]
Sequence ID: 7UB5_A Length: 1285
>Chain B, Spike glycoprotein [Homo sapiens]
Sequence ID: 7UB5_B Length: 1285
>Chain C, Spike glycoprotein [Homo sapiens]
Sequence ID: 7UB5_C Length: 1285
>Chain A, Spike glycoprotein [Homo sapiens]
Sequence ID: 7UB6_A Length: 1285
>Chain B, Spike glycoprotein [Homo sapiens]
Sequence ID: 7UB6_B Length: 1285
>Chain C, Spike glycoprotein [Homo sapiens]
Sequence ID: 7UB6_C Length: 1285 
Range 1: 20 to 25

Score:22.7 bits(46), Expect:11, 
Method:, 
Identities:6/6(100%), Positives:6/6(100%), Gaps:0/6(0%)

Query  1   TRTQSY  6
           TRTQSY
Sbjct  20  TRTQSY  25


Query #28: S.1.p2.pp3.1-YP_009724390.1 Query ID: lcl|Query_96775 Length: 6

Sequences producing significant alignments:
                                                                  Scientific      Common                     Max    Total Query   E   Per.   Acc.                        
Description                                                       Name            Name            Taxid      Score  Score cover Value Ident  Len        Accession        
Chain J, Spike glycoprotein [Homo sapiens]                        Homo sapiens    human           9606       22.7   22.7  100%  11    100.00 1274       7TLZ_J           


Alignments:

>Chain J, Spike glycoprotein [Homo sapiens]
Sequence ID: 7TLZ_J Length: 1274
Range 1: 21 to 26

Score:22.7 bits(46), Expect:11, 
Method:, 
Identities:6/6(100%), Positives:6/6(100%), Gaps:0/6(0%)

Query  1   RTQLPP  6
           RTQLPP
Sbjct  21  RTQLPP  26


Query #29: S.1.p2.pp3.2-YP_009724390.1 Query ID: lcl|Query_96776 Length: 6

Sequences producing significant alignments:
                                                                  Scientific      Common                     Max    Total Query   E   Per.   Acc.                        
Description                                                       Name            Name            Taxid      Score  Score cover Value Ident  Len        Accession        
immunoglobulin light chain junction region [Homo sapiens]         Homo sapiens    human           9606       21.8   21.8  100%  15    100.00 11         MBZ69689.1       
Chain J, Spike glycoprotein [Homo sapiens]                        Homo sapiens    human           9606       21.8   21.8  100%  23    100.00 1274       7TLZ_J           
serine/threonine-protein kinase Nek10 isoform 2 [Homo sapiens]    Homo sapiens    human           9606       21.8   21.8  100%  23    100.00 1172       NP_001381899.1   
serine/threonine-protein kinase Nek10 isoform X2 [Homo sapiens]   Homo sapiens    human           9606       21.8   21.8  100%  23    100.00 1162       XP_006713061.1   
serine/threonine-protein kinase Nek10 isoform 5 [Homo sapiens]    Homo sapiens    human           9606       21.8   21.8  100%  23    100.00 1162       NP_001381892.1   
serine/threonine-protein kinase Nek10 isoform X3 [Homo sapiens]   Homo sapiens    human           9606       21.8   21.8  100%  23    100.00 1158       XP_006713062.1   
serine/threonine-protein kinase Nek10 isoform 6 [Homo sapiens]    Homo sapiens    human           9606       21.8   21.8  100%  23    100.00 1143       NP_001381893.1   
serine/threonine-protein kinase Nek10 isoform X4 [Homo sapiens]   Homo sapiens    human           9606       21.8   21.8  100%  23    100.00 1126       XP_016861257.1   
serine/threonine-protein kinase Nek10 isoform 7 [Homo sapiens]    Homo sapiens    human           9606       21.8   21.8  100%  23    100.00 1125       NP_001381894.1   
serine/threonine-protein kinase Nek10 isoform 8 [Homo sapiens]    Homo sapiens    human           9606       21.8   21.8  100%  23    100.00 1115       NP_001381895.1   


Alignments:

>immunoglobulin light chain junction region [Homo sapiens]
Sequence ID: MBZ69689.1 Length: 11
>immunoglobulin light chain junction region [Homo sapiens]
Sequence ID: MBZ69696.1 Length: 11 
Range 1: 5 to 10

Score:21.8 bits(44), Expect:15, 
Method:, 
Identities:6/6(100%), Positives:6/6(100%), Gaps:0/6(0%)

Query  1  TQLPPA  6
          TQLPPA
Sbjct  5  TQLPPA  10


>Chain J, Spike glycoprotein [Homo sapiens]
Sequence ID: 7TLZ_J Length: 1274
Range 1: 22 to 27

Score:21.8 bits(44), Expect:23, 
Method:, 
Identities:6/6(100%), Positives:6/6(100%), Gaps:0/6(0%)

Query  1   TQLPPA  6
           TQLPPA
Sbjct  22  TQLPPA  27


>serine/threonine-protein kinase Nek10 isoform 2 [Homo sapiens]
Sequence ID: NP_001381899.1 Length: 1172
>serine/threonine-protein kinase Nek10 isoform 2 [Homo sapiens]
Sequence ID: NP_689747.3 Length: 1172
>serine/threonine-protein kinase Nek10 isoform X1 [Homo sapiens]
Sequence ID: XP_016861251.1 Length: 1172
>serine/threonine-protein kinase Nek10 isoform X1 [Homo sapiens]
Sequence ID: XP_016861252.1 Length: 1172
>serine/threonine-protein kinase Nek10 isoform X1 [Homo sapiens]
Sequence ID: XP_016861253.1 Length: 1172
>serine/threonine-protein kinase Nek10 isoform X1 [Homo sapiens]
Sequence ID: XP_016861254.1 Length: 1172
>RecName: Full=Serine/threonine-protein kinase Nek10; AltName: Full=Never in mitosis A-related kinase 10; Short=NimA-related protein kinase 10 [Homo sapiens]
Sequence ID: Q6ZWH5.3 Length: 1172
>NIMA (never in mitosis gene a)- related kinase 10, isoform CRA_c [Homo sapiens]
Sequence ID: EAW64378.1 Length: 1172
>NIMA related kinase 10 [Homo sapiens]
Sequence ID: KAI2528646.1 Length: 1172 
Range 1: 1046 to 1051

Score:21.8 bits(44), Expect:23, 
Method:, 
Identities:6/6(100%), Positives:6/6(100%), Gaps:0/6(0%)

Query  1     TQLPPA  6
             TQLPPA
Sbjct  1046  TQLPPA  1051


>serine/threonine-protein kinase Nek10 isoform X2 [Homo sapiens]
Sequence ID: XP_006713061.1 Length: 1162
Range 1: 1046 to 1051

Score:21.8 bits(44), Expect:23, 
Method:, 
Identities:6/6(100%), Positives:6/6(100%), Gaps:0/6(0%)

Query  1     TQLPPA  6
             TQLPPA
Sbjct  1046  TQLPPA  1051


>serine/threonine-protein kinase Nek10 isoform 5 [Homo sapiens]
Sequence ID: NP_001381892.1 Length: 1162
Range 1: 1036 to 1041

Score:21.8 bits(44), Expect:23, 
Method:, 
Identities:6/6(100%), Positives:6/6(100%), Gaps:0/6(0%)

Query  1     TQLPPA  6
             TQLPPA
Sbjct  1036  TQLPPA  1041


>serine/threonine-protein kinase Nek10 isoform X3 [Homo sapiens]
Sequence ID: XP_006713062.1 Length: 1158
Range 1: 1046 to 1051

Score:21.8 bits(44), Expect:23, 
Method:, 
Identities:6/6(100%), Positives:6/6(100%), Gaps:0/6(0%)

Query  1     TQLPPA  6
             TQLPPA
Sbjct  1046  TQLPPA  1051


>serine/threonine-protein kinase Nek10 isoform 6 [Homo sapiens]
Sequence ID: NP_001381893.1 Length: 1143
Range 1: 1017 to 1022

Score:21.8 bits(44), Expect:23, 
Method:, 
Identities:6/6(100%), Positives:6/6(100%), Gaps:0/6(0%)

Query  1     TQLPPA  6
             TQLPPA
Sbjct  1017  TQLPPA  1022


>serine/threonine-protein kinase Nek10 isoform X4 [Homo sapiens]
Sequence ID: XP_016861257.1 Length: 1126
Range 1: 1000 to 1005

Score:21.8 bits(44), Expect:23, 
Method:, 
Identities:6/6(100%), Positives:6/6(100%), Gaps:0/6(0%)

Query  1     TQLPPA  6
             TQLPPA
Sbjct  1000  TQLPPA  1005


>serine/threonine-protein kinase Nek10 isoform 7 [Homo sapiens]
Sequence ID: NP_001381894.1 Length: 1125
>serine/threonine-protein kinase Nek10 isoform 7 [Homo sapiens]
Sequence ID: NP_001381900.1 Length: 1125
>NEK10 [Homo sapiens]
Sequence ID: QGQ63635.1 Length: 1125 
Range 1: 999 to 1004

Score:21.8 bits(44), Expect:23, 
Method:, 
Identities:6/6(100%), Positives:6/6(100%), Gaps:0/6(0%)

Query  1     TQLPPA  6
             TQLPPA
Sbjct  999   TQLPPA  1004


>serine/threonine-protein kinase Nek10 isoform 8 [Homo sapiens]
Sequence ID: NP_001381895.1 Length: 1115
>serine/threonine-protein kinase Nek10 isoform X5 [Homo sapiens]
Sequence ID: XP_006713064.1 Length: 1115
>serine/threonine-protein kinase Nek10 isoform X5 [Homo sapiens]
Sequence ID: XP_047303461.1 Length: 1115 
Range 1: 989 to 994

Score:21.8 bits(44), Expect:23, 
Method:, 
Identities:6/6(100%), Positives:6/6(100%), Gaps:0/6(0%)

Query  1    TQLPPA  6
            TQLPPA
Sbjct  989  TQLPPA  994


Query #30: S.1.p2.pp3.3-YP_009724390.1 Query ID: lcl|Query_96777 Length: 6

Sequences producing significant alignments:
                                                                  Scientific      Common                     Max    Total Query   E   Per.   Acc.                        
Description                                                       Name            Name            Taxid      Score  Score cover Value Ident  Len        Accession        
immunoglobulin light chain junction region [Homo sapiens]         Homo sapiens    human           9606       23.1   23.1  100%  5.5   100.00 13         MCD11024.1       
immunoglobulin light chain junction region [Homo sapiens]         Homo sapiens    human           9606       23.1   23.1  100%  5.5   100.00 13         MCB19011.1       
immunoglobulin heavy chain junction region [Homo sapiens]         Homo sapiens    human           9606       23.1   23.1  100%  6.2   100.00 15         MOQ03906.1       
immunoglobulin heavy chain junction region [Homo sapiens]         Homo sapiens    human           9606       23.1   23.1  100%  7.5   100.00 19         MCG70934.1       
ankyrin and armadillo repeat-containing protein isoform X1 [Ho... Homo sapiens    human           9606       23.1   23.1  100%  7.9   100.00 1445       XP_011508975.1   
ankyrin and armadillo repeat containing [Homo sapiens]            Homo sapiens    human           9606       23.1   23.1  100%  7.9   100.00 1434       KAI2526119.1     
ankyrin and armadillo repeat-containing protein [Homo sapiens]    Homo sapiens    human           9606       23.1   23.1  100%  7.9   100.00 1434       NP_001364997.1   
ankyrin and armadillo repeat-containing protein isoform X2 [Ho... Homo sapiens    human           9606       23.1   23.1  100%  7.9   100.00 1410       XP_011508977.1   
ankyrin and armadillo repeat-containing protein isoform X3 [Ho... Homo sapiens    human           9606       23.1   23.1  100%  7.9   100.00 1390       XP_011508978.1   
ankyrin and armadillo repeat-containing protein isoform X4 [Ho... Homo sapiens    human           9606       23.1   23.1  100%  7.9   100.00 1372       XP_011508979.1   


Alignments:

>immunoglobulin light chain junction region [Homo sapiens]
Sequence ID: MCD11024.1 Length: 13
Range 1: 6 to 11

Score:23.1 bits(47), Expect:5.5, 
Method:, 
Identities:6/6(100%), Positives:6/6(100%), Gaps:0/6(0%)

Query  1   QLPPAY  6
           QLPPAY
Sbjct  6   QLPPAY  11


>immunoglobulin light chain junction region [Homo sapiens]
Sequence ID: MCB19011.1 Length: 13
Range 1: 6 to 11

Score:23.1 bits(47), Expect:5.5, 
Method:, 
Identities:6/6(100%), Positives:6/6(100%), Gaps:0/6(0%)

Query  1   QLPPAY  6
           QLPPAY
Sbjct  6   QLPPAY  11


>immunoglobulin heavy chain junction region [Homo sapiens]
Sequence ID: MOQ03906.1 Length: 15
Range 1: 9 to 14

Score:23.1 bits(47), Expect:6.2, 
Method:, 
Identities:6/6(100%), Positives:6/6(100%), Gaps:0/6(0%)

Query  1   QLPPAY  6
           QLPPAY
Sbjct  9   QLPPAY  14


>immunoglobulin heavy chain junction region [Homo sapiens]
Sequence ID: MCG70934.1 Length: 19
Range 1: 7 to 12

Score:23.1 bits(47), Expect:7.5, 
Method:, 
Identities:6/6(100%), Positives:6/6(100%), Gaps:0/6(0%)

Query  1   QLPPAY  6
           QLPPAY
Sbjct  7   QLPPAY  12


>ankyrin and armadillo repeat-containing protein isoform X1 [Homo sapiens]
Sequence ID: XP_011508975.1 Length: 1445
Range 1: 133 to 138

Score:23.1 bits(47), Expect:7.9, 
Method:, 
Identities:6/6(100%), Positives:6/6(100%), Gaps:0/6(0%)

Query  1    QLPPAY  6
            QLPPAY
Sbjct  133  QLPPAY  138


>ankyrin and armadillo repeat containing [Homo sapiens]
Sequence ID: KAI2526119.1 Length: 1434
>ankyrin and armadillo repeat containing [Homo sapiens]
Sequence ID: KAI2526120.1 Length: 1434 
Range 1: 133 to 138

Score:23.1 bits(47), Expect:7.9, 
Method:, 
Identities:6/6(100%), Positives:6/6(100%), Gaps:0/6(0%)

Query  1    QLPPAY  6
            QLPPAY
Sbjct  133  QLPPAY  138


>ankyrin and armadillo repeat-containing protein [Homo sapiens]
Sequence ID: NP_001364997.1 Length: 1434
>ankyrin and armadillo repeat-containing protein [Homo sapiens]
Sequence ID: NP_653309.3 Length: 1434
>RecName: Full=Ankyrin and armadillo repeat-containing protein [Homo sapiens]
Sequence ID: Q7Z5J8.3 Length: 1434 
Range 1: 133 to 138

Score:23.1 bits(47), Expect:7.9, 
Method:, 
Identities:6/6(100%), Positives:6/6(100%), Gaps:0/6(0%)

Query  1    QLPPAY  6
            QLPPAY
Sbjct  133  QLPPAY  138


>ankyrin and armadillo repeat-containing protein isoform X2 [Homo sapiens]
Sequence ID: XP_011508977.1 Length: 1410
Range 1: 133 to 138

Score:23.1 bits(47), Expect:7.9, 
Method:, 
Identities:6/6(100%), Positives:6/6(100%), Gaps:0/6(0%)

Query  1    QLPPAY  6
            QLPPAY
Sbjct  133  QLPPAY  138


>ankyrin and armadillo repeat-containing protein isoform X3 [Homo sapiens]
Sequence ID: XP_011508978.1 Length: 1390
Range 1: 133 to 138

Score:23.1 bits(47), Expect:7.9, 
Method:, 
Identities:6/6(100%), Positives:6/6(100%), Gaps:0/6(0%)

Query  1    QLPPAY  6
            QLPPAY
Sbjct  133  QLPPAY  138


>ankyrin and armadillo repeat-containing protein isoform X4 [Homo sapiens]
Sequence ID: XP_011508979.1 Length: 1372
Range 1: 133 to 138

Score:23.1 bits(47), Expect:7.9, 
Method:, 
Identities:6/6(100%), Positives:6/6(100%), Gaps:0/6(0%)

Query  1    QLPPAY  6
            QLPPAY
Sbjct  133  QLPPAY  138


Query #31: S.1.p2.pp3.4-YP_009724390.1 Query ID: lcl|Query_96778 Length: 6

Sequences producing significant alignments:
                                                                  Scientific      Common                     Max    Total Query   E   Per.   Acc.                        
Description                                                       Name            Name            Taxid      Score  Score cover Value Ident  Len        Accession        
immunoglobulin light chain junction region [Homo sapiens]         Homo sapiens    human           9606       22.7   22.7  100%  8.0   100.00 13         MCD11024.1       
immunoglobulin light chain junction region [Homo sapiens]         Homo sapiens    human           9606       22.7   22.7  100%  8.0   100.00 13         MCB19011.1       
immunoglobulin light chain junction region [Homo sapiens]         Homo sapiens    human           9606       22.7   22.7  100%  8.0   100.00 13         MBZ62374.1       
immunoglobulin light chain junction region [Homo sapiens]         Homo sapiens    human           9606       22.7   22.7  100%  8.0   100.00 13         MCD01642.1       
immunoglobulin light chain junction region [Homo sapiens]         Homo sapiens    human           9606       22.7   22.7  100%  8.0   100.00 13         MCA98294.1       
Chain J, Spike glycoprotein [Homo sapiens]                        Homo sapiens    human           9606       22.7   22.7  100%  11    100.00 1274       7TLZ_J           


Alignments:

>immunoglobulin light chain junction region [Homo sapiens]
Sequence ID: MCD11024.1 Length: 13
Range 1: 7 to 12

Score:22.7 bits(46), Expect:8.0, 
Method:, 
Identities:6/6(100%), Positives:6/6(100%), Gaps:0/6(0%)

Query  1   LPPAYT  6
           LPPAYT
Sbjct  7   LPPAYT  12


>immunoglobulin light chain junction region [Homo sapiens]
Sequence ID: MCB19011.1 Length: 13
Range 1: 7 to 12

Score:22.7 bits(46), Expect:8.0, 
Method:, 
Identities:6/6(100%), Positives:6/6(100%), Gaps:0/6(0%)

Query  1   LPPAYT  6
           LPPAYT
Sbjct  7   LPPAYT  12


>immunoglobulin light chain junction region [Homo sapiens]
Sequence ID: MBZ62374.1 Length: 13
>immunoglobulin light chain junction region [Homo sapiens]
Sequence ID: MCB30987.1 Length: 13
>immunoglobulin light chain junction region [Homo sapiens]
Sequence ID: MCC83536.1 Length: 13 
Range 1: 7 to 12

Score:22.7 bits(46), Expect:8.0, 
Method:, 
Identities:6/6(100%), Positives:6/6(100%), Gaps:0/6(0%)

Query  1   LPPAYT  6
           LPPAYT
Sbjct  7   LPPAYT  12


>immunoglobulin light chain junction region [Homo sapiens]
Sequence ID: MCD01642.1 Length: 13
Range 1: 7 to 12

Score:22.7 bits(46), Expect:8.0, 
Method:, 
Identities:6/6(100%), Positives:6/6(100%), Gaps:0/6(0%)

Query  1   LPPAYT  6
           LPPAYT
Sbjct  7   LPPAYT  12


>immunoglobulin light chain junction region [Homo sapiens]
Sequence ID: MCA98294.1 Length: 13
Range 1: 7 to 12

Score:22.7 bits(46), Expect:8.0, 
Method:, 
Identities:6/6(100%), Positives:6/6(100%), Gaps:0/6(0%)

Query  1   LPPAYT  6
           LPPAYT
Sbjct  7   LPPAYT  12


>Chain J, Spike glycoprotein [Homo sapiens]
Sequence ID: 7TLZ_J Length: 1274
Range 1: 24 to 29

Score:22.7 bits(46), Expect:11, 
Method:, 
Identities:6/6(100%), Positives:6/6(100%), Gaps:0/6(0%)

Query  1   LPPAYT  6
           LPPAYT
Sbjct  24  LPPAYT  29


Query #32: S.1.p2.pp3-Omicron21L-T19I-delL24-delP25-delP26-A27S Query ID: lcl|Query_96779 Length: 6

Sequences producing significant alignments:
                                                                  Scientific      Common                     Max    Total Query   E   Per.   Acc.                        
Description                                                       Name            Name            Taxid      Score  Score cover Value Ident  Len        Accession        
Chain A, Spike glycoprotein [Homo sapiens]                        Homo sapiens    human           9606       22.7   22.7  100%  11    100.00 1285       7UB0_A           


Alignments:

>Chain A, Spike glycoprotein [Homo sapiens]
Sequence ID: 7UB0_A Length: 1285
>Chain B, Spike glycoprotein [Homo sapiens]
Sequence ID: 7UB0_B Length: 1285
>Chain C, Spike glycoprotein [Homo sapiens]
Sequence ID: 7UB0_C Length: 1285
>Chain A, Spike glycoprotein [Homo sapiens]
Sequence ID: 7UB5_A Length: 1285
>Chain B, Spike glycoprotein [Homo sapiens]
Sequence ID: 7UB5_B Length: 1285
>Chain C, Spike glycoprotein [Homo sapiens]
Sequence ID: 7UB5_C Length: 1285
>Chain A, Spike glycoprotein [Homo sapiens]
Sequence ID: 7UB6_A Length: 1285
>Chain B, Spike glycoprotein [Homo sapiens]
Sequence ID: 7UB6_B Length: 1285
>Chain C, Spike glycoprotein [Homo sapiens]
Sequence ID: 7UB6_C Length: 1285 
Range 1: 21 to 26

Score:22.7 bits(46), Expect:11, 
Method:, 
Identities:6/6(100%), Positives:6/6(100%), Gaps:0/6(0%)

Query  1   RTQSYT  6
           RTQSYT
Sbjct  21  RTQSYT  26


Query #33: S.1.p2.pp4.1-YP_009724390.1 Query ID: lcl|Query_96780 Length: 6

Sequences producing significant alignments:
                                                                  Scientific      Common                     Max    Total Query   E   Per.   Acc.                        
Description                                                       Name            Name            Taxid      Score  Score cover Value Ident  Len        Accession        
immunoglobulin light chain junction region [Homo sapiens]         Homo sapiens    human           9606       21.8   21.8  100%  15    100.00 11         MBZ69689.1       
Chain J, Spike glycoprotein [Homo sapiens]                        Homo sapiens    human           9606       21.8   21.8  100%  23    100.00 1274       7TLZ_J           
serine/threonine-protein kinase Nek10 isoform 2 [Homo sapiens]    Homo sapiens    human           9606       21.8   21.8  100%  23    100.00 1172       NP_001381899.1   
serine/threonine-protein kinase Nek10 isoform X2 [Homo sapiens]   Homo sapiens    human           9606       21.8   21.8  100%  23    100.00 1162       XP_006713061.1   
serine/threonine-protein kinase Nek10 isoform 5 [Homo sapiens]    Homo sapiens    human           9606       21.8   21.8  100%  23    100.00 1162       NP_001381892.1   
serine/threonine-protein kinase Nek10 isoform X3 [Homo sapiens]   Homo sapiens    human           9606       21.8   21.8  100%  23    100.00 1158       XP_006713062.1   
serine/threonine-protein kinase Nek10 isoform 6 [Homo sapiens]    Homo sapiens    human           9606       21.8   21.8  100%  23    100.00 1143       NP_001381893.1   
serine/threonine-protein kinase Nek10 isoform X4 [Homo sapiens]   Homo sapiens    human           9606       21.8   21.8  100%  23    100.00 1126       XP_016861257.1   
serine/threonine-protein kinase Nek10 isoform 7 [Homo sapiens]    Homo sapiens    human           9606       21.8   21.8  100%  23    100.00 1125       NP_001381894.1   
serine/threonine-protein kinase Nek10 isoform 8 [Homo sapiens]    Homo sapiens    human           9606       21.8   21.8  100%  23    100.00 1115       NP_001381895.1   


Alignments:

>immunoglobulin light chain junction region [Homo sapiens]
Sequence ID: MBZ69689.1 Length: 11
>immunoglobulin light chain junction region [Homo sapiens]
Sequence ID: MBZ69696.1 Length: 11 
Range 1: 5 to 10

Score:21.8 bits(44), Expect:15, 
Method:, 
Identities:6/6(100%), Positives:6/6(100%), Gaps:0/6(0%)

Query  1  TQLPPA  6
          TQLPPA
Sbjct  5  TQLPPA  10


>Chain J, Spike glycoprotein [Homo sapiens]
Sequence ID: 7TLZ_J Length: 1274
Range 1: 22 to 27

Score:21.8 bits(44), Expect:23, 
Method:, 
Identities:6/6(100%), Positives:6/6(100%), Gaps:0/6(0%)

Query  1   TQLPPA  6
           TQLPPA
Sbjct  22  TQLPPA  27


>serine/threonine-protein kinase Nek10 isoform 2 [Homo sapiens]
Sequence ID: NP_001381899.1 Length: 1172
>serine/threonine-protein kinase Nek10 isoform 2 [Homo sapiens]
Sequence ID: NP_689747.3 Length: 1172
>serine/threonine-protein kinase Nek10 isoform X1 [Homo sapiens]
Sequence ID: XP_016861251.1 Length: 1172
>serine/threonine-protein kinase Nek10 isoform X1 [Homo sapiens]
Sequence ID: XP_016861252.1 Length: 1172
>serine/threonine-protein kinase Nek10 isoform X1 [Homo sapiens]
Sequence ID: XP_016861253.1 Length: 1172
>serine/threonine-protein kinase Nek10 isoform X1 [Homo sapiens]
Sequence ID: XP_016861254.1 Length: 1172
>RecName: Full=Serine/threonine-protein kinase Nek10; AltName: Full=Never in mitosis A-related kinase 10; Short=NimA-related protein kinase 10 [Homo sapiens]
Sequence ID: Q6ZWH5.3 Length: 1172
>NIMA (never in mitosis gene a)- related kinase 10, isoform CRA_c [Homo sapiens]
Sequence ID: EAW64378.1 Length: 1172
>NIMA related kinase 10 [Homo sapiens]
Sequence ID: KAI2528646.1 Length: 1172 
Range 1: 1046 to 1051

Score:21.8 bits(44), Expect:23, 
Method:, 
Identities:6/6(100%), Positives:6/6(100%), Gaps:0/6(0%)

Query  1     TQLPPA  6
             TQLPPA
Sbjct  1046  TQLPPA  1051


>serine/threonine-protein kinase Nek10 isoform X2 [Homo sapiens]
Sequence ID: XP_006713061.1 Length: 1162
Range 1: 1046 to 1051

Score:21.8 bits(44), Expect:23, 
Method:, 
Identities:6/6(100%), Positives:6/6(100%), Gaps:0/6(0%)

Query  1     TQLPPA  6
             TQLPPA
Sbjct  1046  TQLPPA  1051


>serine/threonine-protein kinase Nek10 isoform 5 [Homo sapiens]
Sequence ID: NP_001381892.1 Length: 1162
Range 1: 1036 to 1041

Score:21.8 bits(44), Expect:23, 
Method:, 
Identities:6/6(100%), Positives:6/6(100%), Gaps:0/6(0%)

Query  1     TQLPPA  6
             TQLPPA
Sbjct  1036  TQLPPA  1041


>serine/threonine-protein kinase Nek10 isoform X3 [Homo sapiens]
Sequence ID: XP_006713062.1 Length: 1158
Range 1: 1046 to 1051

Score:21.8 bits(44), Expect:23, 
Method:, 
Identities:6/6(100%), Positives:6/6(100%), Gaps:0/6(0%)

Query  1     TQLPPA  6
             TQLPPA
Sbjct  1046  TQLPPA  1051


>serine/threonine-protein kinase Nek10 isoform 6 [Homo sapiens]
Sequence ID: NP_001381893.1 Length: 1143
Range 1: 1017 to 1022

Score:21.8 bits(44), Expect:23, 
Method:, 
Identities:6/6(100%), Positives:6/6(100%), Gaps:0/6(0%)

Query  1     TQLPPA  6
             TQLPPA
Sbjct  1017  TQLPPA  1022


>serine/threonine-protein kinase Nek10 isoform X4 [Homo sapiens]
Sequence ID: XP_016861257.1 Length: 1126
Range 1: 1000 to 1005

Score:21.8 bits(44), Expect:23, 
Method:, 
Identities:6/6(100%), Positives:6/6(100%), Gaps:0/6(0%)

Query  1     TQLPPA  6
             TQLPPA
Sbjct  1000  TQLPPA  1005


>serine/threonine-protein kinase Nek10 isoform 7 [Homo sapiens]
Sequence ID: NP_001381894.1 Length: 1125
>serine/threonine-protein kinase Nek10 isoform 7 [Homo sapiens]
Sequence ID: NP_001381900.1 Length: 1125
>NEK10 [Homo sapiens]
Sequence ID: QGQ63635.1 Length: 1125 
Range 1: 999 to 1004

Score:21.8 bits(44), Expect:23, 
Method:, 
Identities:6/6(100%), Positives:6/6(100%), Gaps:0/6(0%)

Query  1     TQLPPA  6
             TQLPPA
Sbjct  999   TQLPPA  1004


>serine/threonine-protein kinase Nek10 isoform 8 [Homo sapiens]
Sequence ID: NP_001381895.1 Length: 1115
>serine/threonine-protein kinase Nek10 isoform X5 [Homo sapiens]
Sequence ID: XP_006713064.1 Length: 1115
>serine/threonine-protein kinase Nek10 isoform X5 [Homo sapiens]
Sequence ID: XP_047303461.1 Length: 1115 
Range 1: 989 to 994

Score:21.8 bits(44), Expect:23, 
Method:, 
Identities:6/6(100%), Positives:6/6(100%), Gaps:0/6(0%)

Query  1    TQLPPA  6
            TQLPPA
Sbjct  989  TQLPPA  994


Query #34: S.1.p2.pp4.2-YP_009724390.1 Query ID: lcl|Query_96781 Length: 6

Sequences producing significant alignments:
                                                                  Scientific      Common                     Max    Total Query   E   Per.   Acc.                        
Description                                                       Name            Name            Taxid      Score  Score cover Value Ident  Len        Accession        
immunoglobulin light chain junction region [Homo sapiens]         Homo sapiens    human           9606       23.1   23.1  100%  5.5   100.00 13         MCD11024.1       
immunoglobulin light chain junction region [Homo sapiens]         Homo sapiens    human           9606       23.1   23.1  100%  5.5   100.00 13         MCB19011.1       
immunoglobulin heavy chain junction region [Homo sapiens]         Homo sapiens    human           9606       23.1   23.1  100%  6.2   100.00 15         MOQ03906.1       
immunoglobulin heavy chain junction region [Homo sapiens]         Homo sapiens    human           9606       23.1   23.1  100%  7.5   100.00 19         MCG70934.1       
ankyrin and armadillo repeat-containing protein isoform X1 [Ho... Homo sapiens    human           9606       23.1   23.1  100%  7.9   100.00 1445       XP_011508975.1   
ankyrin and armadillo repeat containing [Homo sapiens]            Homo sapiens    human           9606       23.1   23.1  100%  7.9   100.00 1434       KAI2526119.1     
ankyrin and armadillo repeat-containing protein [Homo sapiens]    Homo sapiens    human           9606       23.1   23.1  100%  7.9   100.00 1434       NP_001364997.1   
ankyrin and armadillo repeat-containing protein isoform X2 [Ho... Homo sapiens    human           9606       23.1   23.1  100%  7.9   100.00 1410       XP_011508977.1   
ankyrin and armadillo repeat-containing protein isoform X3 [Ho... Homo sapiens    human           9606       23.1   23.1  100%  7.9   100.00 1390       XP_011508978.1   
ankyrin and armadillo repeat-containing protein isoform X4 [Ho... Homo sapiens    human           9606       23.1   23.1  100%  7.9   100.00 1372       XP_011508979.1   


Alignments:

>immunoglobulin light chain junction region [Homo sapiens]
Sequence ID: MCD11024.1 Length: 13
Range 1: 6 to 11

Score:23.1 bits(47), Expect:5.5, 
Method:, 
Identities:6/6(100%), Positives:6/6(100%), Gaps:0/6(0%)

Query  1   QLPPAY  6
           QLPPAY
Sbjct  6   QLPPAY  11


>immunoglobulin light chain junction region [Homo sapiens]
Sequence ID: MCB19011.1 Length: 13
Range 1: 6 to 11

Score:23.1 bits(47), Expect:5.5, 
Method:, 
Identities:6/6(100%), Positives:6/6(100%), Gaps:0/6(0%)

Query  1   QLPPAY  6
           QLPPAY
Sbjct  6   QLPPAY  11


>immunoglobulin heavy chain junction region [Homo sapiens]
Sequence ID: MOQ03906.1 Length: 15
Range 1: 9 to 14

Score:23.1 bits(47), Expect:6.2, 
Method:, 
Identities:6/6(100%), Positives:6/6(100%), Gaps:0/6(0%)

Query  1   QLPPAY  6
           QLPPAY
Sbjct  9   QLPPAY  14


>immunoglobulin heavy chain junction region [Homo sapiens]
Sequence ID: MCG70934.1 Length: 19
Range 1: 7 to 12

Score:23.1 bits(47), Expect:7.5, 
Method:, 
Identities:6/6(100%), Positives:6/6(100%), Gaps:0/6(0%)

Query  1   QLPPAY  6
           QLPPAY
Sbjct  7   QLPPAY  12


>ankyrin and armadillo repeat-containing protein isoform X1 [Homo sapiens]
Sequence ID: XP_011508975.1 Length: 1445
Range 1: 133 to 138

Score:23.1 bits(47), Expect:7.9, 
Method:, 
Identities:6/6(100%), Positives:6/6(100%), Gaps:0/6(0%)

Query  1    QLPPAY  6
            QLPPAY
Sbjct  133  QLPPAY  138


>ankyrin and armadillo repeat containing [Homo sapiens]
Sequence ID: KAI2526119.1 Length: 1434
>ankyrin and armadillo repeat containing [Homo sapiens]
Sequence ID: KAI2526120.1 Length: 1434 
Range 1: 133 to 138

Score:23.1 bits(47), Expect:7.9, 
Method:, 
Identities:6/6(100%), Positives:6/6(100%), Gaps:0/6(0%)

Query  1    QLPPAY  6
            QLPPAY
Sbjct  133  QLPPAY  138


>ankyrin and armadillo repeat-containing protein [Homo sapiens]
Sequence ID: NP_001364997.1 Length: 1434
>ankyrin and armadillo repeat-containing protein [Homo sapiens]
Sequence ID: NP_653309.3 Length: 1434
>RecName: Full=Ankyrin and armadillo repeat-containing protein [Homo sapiens]
Sequence ID: Q7Z5J8.3 Length: 1434 
Range 1: 133 to 138

Score:23.1 bits(47), Expect:7.9, 
Method:, 
Identities:6/6(100%), Positives:6/6(100%), Gaps:0/6(0%)

Query  1    QLPPAY  6
            QLPPAY
Sbjct  133  QLPPAY  138


>ankyrin and armadillo repeat-containing protein isoform X2 [Homo sapiens]
Sequence ID: XP_011508977.1 Length: 1410
Range 1: 133 to 138

Score:23.1 bits(47), Expect:7.9, 
Method:, 
Identities:6/6(100%), Positives:6/6(100%), Gaps:0/6(0%)

Query  1    QLPPAY  6
            QLPPAY
Sbjct  133  QLPPAY  138


>ankyrin and armadillo repeat-containing protein isoform X3 [Homo sapiens]
Sequence ID: XP_011508978.1 Length: 1390
Range 1: 133 to 138

Score:23.1 bits(47), Expect:7.9, 
Method:, 
Identities:6/6(100%), Positives:6/6(100%), Gaps:0/6(0%)

Query  1    QLPPAY  6
            QLPPAY
Sbjct  133  QLPPAY  138


>ankyrin and armadillo repeat-containing protein isoform X4 [Homo sapiens]
Sequence ID: XP_011508979.1 Length: 1372
Range 1: 133 to 138

Score:23.1 bits(47), Expect:7.9, 
Method:, 
Identities:6/6(100%), Positives:6/6(100%), Gaps:0/6(0%)

Query  1    QLPPAY  6
            QLPPAY
Sbjct  133  QLPPAY  138


Query #35: S.1.p2.pp4.3-YP_009724390.1 Query ID: lcl|Query_96782 Length: 6

Sequences producing significant alignments:
                                                                  Scientific      Common                     Max    Total Query   E   Per.   Acc.                        
Description                                                       Name            Name            Taxid      Score  Score cover Value Ident  Len        Accession        
immunoglobulin light chain junction region [Homo sapiens]         Homo sapiens    human           9606       22.7   22.7  100%  8.0   100.00 13         MCD11024.1       
immunoglobulin light chain junction region [Homo sapiens]         Homo sapiens    human           9606       22.7   22.7  100%  8.0   100.00 13         MCB19011.1       
immunoglobulin light chain junction region [Homo sapiens]         Homo sapiens    human           9606       22.7   22.7  100%  8.0   100.00 13         MBZ62374.1       
immunoglobulin light chain junction region [Homo sapiens]         Homo sapiens    human           9606       22.7   22.7  100%  8.0   100.00 13         MCD01642.1       
immunoglobulin light chain junction region [Homo sapiens]         Homo sapiens    human           9606       22.7   22.7  100%  8.0   100.00 13         MCA98294.1       
Chain J, Spike glycoprotein [Homo sapiens]                        Homo sapiens    human           9606       22.7   22.7  100%  11    100.00 1274       7TLZ_J           


Alignments:

>immunoglobulin light chain junction region [Homo sapiens]
Sequence ID: MCD11024.1 Length: 13
Range 1: 7 to 12

Score:22.7 bits(46), Expect:8.0, 
Method:, 
Identities:6/6(100%), Positives:6/6(100%), Gaps:0/6(0%)

Query  1   LPPAYT  6
           LPPAYT
Sbjct  7   LPPAYT  12


>immunoglobulin light chain junction region [Homo sapiens]
Sequence ID: MCB19011.1 Length: 13
Range 1: 7 to 12

Score:22.7 bits(46), Expect:8.0, 
Method:, 
Identities:6/6(100%), Positives:6/6(100%), Gaps:0/6(0%)

Query  1   LPPAYT  6
           LPPAYT
Sbjct  7   LPPAYT  12


>immunoglobulin light chain junction region [Homo sapiens]
Sequence ID: MBZ62374.1 Length: 13
>immunoglobulin light chain junction region [Homo sapiens]
Sequence ID: MCB30987.1 Length: 13
>immunoglobulin light chain junction region [Homo sapiens]
Sequence ID: MCC83536.1 Length: 13 
Range 1: 7 to 12

Score:22.7 bits(46), Expect:8.0, 
Method:, 
Identities:6/6(100%), Positives:6/6(100%), Gaps:0/6(0%)

Query  1   LPPAYT  6
           LPPAYT
Sbjct  7   LPPAYT  12


>immunoglobulin light chain junction region [Homo sapiens]
Sequence ID: MCD01642.1 Length: 13
Range 1: 7 to 12

Score:22.7 bits(46), Expect:8.0, 
Method:, 
Identities:6/6(100%), Positives:6/6(100%), Gaps:0/6(0%)

Query  1   LPPAYT  6
           LPPAYT
Sbjct  7   LPPAYT  12


>immunoglobulin light chain junction region [Homo sapiens]
Sequence ID: MCA98294.1 Length: 13
Range 1: 7 to 12

Score:22.7 bits(46), Expect:8.0, 
Method:, 
Identities:6/6(100%), Positives:6/6(100%), Gaps:0/6(0%)

Query  1   LPPAYT  6
           LPPAYT
Sbjct  7   LPPAYT  12


>Chain J, Spike glycoprotein [Homo sapiens]
Sequence ID: 7TLZ_J Length: 1274
Range 1: 24 to 29

Score:22.7 bits(46), Expect:11, 
Method:, 
Identities:6/6(100%), Positives:6/6(100%), Gaps:0/6(0%)

Query  1   LPPAYT  6
           LPPAYT
Sbjct  24  LPPAYT  29


Query #36: S.1.p2.pp4.4-YP_009724390.1 Query ID: lcl|Query_96783 Length: 6

Sequences producing significant alignments:
                                                                  Scientific      Common                     Max    Total Query   E   Per.   Acc.                        
Description                                                       Name            Name            Taxid      Score  Score cover Value Ident  Len        Accession        
Chain J, Spike glycoprotein [Homo sapiens]                        Homo sapiens    human           9606       23.1   23.1  100%  7.9   100.00 1274       7TLZ_J           


Alignments:

>Chain J, Spike glycoprotein [Homo sapiens]
Sequence ID: 7TLZ_J Length: 1274
Range 1: 25 to 30

Score:23.1 bits(47), Expect:7.9, 
Method:, 
Identities:6/6(100%), Positives:6/6(100%), Gaps:0/6(0%)

Query  1   PPAYTN  6
           PPAYTN
Sbjct  25  PPAYTN  30


Query #37: S.1.p2.pp4-Omicron21L-T19I-delL24-delP25-delP26-A27S Query ID: lcl|Query_96784 Length: 6

Sequences producing significant alignments:
                                                                  Scientific      Common                     Max    Total Query   E   Per.   Acc.                        
Description                                                       Name            Name            Taxid      Score  Score cover Value Ident  Len        Accession        
Chain A, Spike glycoprotein [Homo sapiens]                        Homo sapiens    human           9606       22.7   22.7  100%  11    100.00 1285       7UB0_A           


Alignments:

>Chain A, Spike glycoprotein [Homo sapiens]
Sequence ID: 7UB0_A Length: 1285
>Chain B, Spike glycoprotein [Homo sapiens]
Sequence ID: 7UB0_B Length: 1285
>Chain C, Spike glycoprotein [Homo sapiens]
Sequence ID: 7UB0_C Length: 1285
>Chain A, Spike glycoprotein [Homo sapiens]
Sequence ID: 7UB5_A Length: 1285
>Chain B, Spike glycoprotein [Homo sapiens]
Sequence ID: 7UB5_B Length: 1285
>Chain C, Spike glycoprotein [Homo sapiens]
Sequence ID: 7UB5_C Length: 1285
>Chain A, Spike glycoprotein [Homo sapiens]
Sequence ID: 7UB6_A Length: 1285
>Chain B, Spike glycoprotein [Homo sapiens]
Sequence ID: 7UB6_B Length: 1285
>Chain C, Spike glycoprotein [Homo sapiens]
Sequence ID: 7UB6_C Length: 1285 
Range 1: 22 to 27

Score:22.7 bits(46), Expect:11, 
Method:, 
Identities:6/6(100%), Positives:6/6(100%), Gaps:0/6(0%)

Query  1   TQSYTN  6
           TQSYTN
Sbjct  22  TQSYTN  27


Query #38: S.1.p2.pp5.1-YP_009724390.1 Query ID: lcl|Query_96785 Length: 6

Sequences producing significant alignments:
                                                                  Scientific      Common                     Max    Total Query   E   Per.   Acc.                        
Description                                                       Name            Name            Taxid      Score  Score cover Value Ident  Len        Accession        
immunoglobulin light chain junction region [Homo sapiens]         Homo sapiens    human           9606       23.1   23.1  100%  5.5   100.00 13         MCD11024.1       
immunoglobulin light chain junction region [Homo sapiens]         Homo sapiens    human           9606       23.1   23.1  100%  5.5   100.00 13         MCB19011.1       
immunoglobulin heavy chain junction region [Homo sapiens]         Homo sapiens    human           9606       23.1   23.1  100%  6.2   100.00 15         MOQ03906.1       
immunoglobulin heavy chain junction region [Homo sapiens]         Homo sapiens    human           9606       23.1   23.1  100%  7.5   100.00 19         MCG70934.1       
ankyrin and armadillo repeat-containing protein isoform X1 [Ho... Homo sapiens    human           9606       23.1   23.1  100%  7.9   100.00 1445       XP_011508975.1   
ankyrin and armadillo repeat containing [Homo sapiens]            Homo sapiens    human           9606       23.1   23.1  100%  7.9   100.00 1434       KAI2526119.1     
ankyrin and armadillo repeat-containing protein [Homo sapiens]    Homo sapiens    human           9606       23.1   23.1  100%  7.9   100.00 1434       NP_001364997.1   
ankyrin and armadillo repeat-containing protein isoform X2 [Ho... Homo sapiens    human           9606       23.1   23.1  100%  7.9   100.00 1410       XP_011508977.1   
ankyrin and armadillo repeat-containing protein isoform X3 [Ho... Homo sapiens    human           9606       23.1   23.1  100%  7.9   100.00 1390       XP_011508978.1   
ankyrin and armadillo repeat-containing protein isoform X4 [Ho... Homo sapiens    human           9606       23.1   23.1  100%  7.9   100.00 1372       XP_011508979.1   


Alignments:

>immunoglobulin light chain junction region [Homo sapiens]
Sequence ID: MCD11024.1 Length: 13
Range 1: 6 to 11

Score:23.1 bits(47), Expect:5.5, 
Method:, 
Identities:6/6(100%), Positives:6/6(100%), Gaps:0/6(0%)

Query  1   QLPPAY  6
           QLPPAY
Sbjct  6   QLPPAY  11


>immunoglobulin light chain junction region [Homo sapiens]
Sequence ID: MCB19011.1 Length: 13
Range 1: 6 to 11

Score:23.1 bits(47), Expect:5.5, 
Method:, 
Identities:6/6(100%), Positives:6/6(100%), Gaps:0/6(0%)

Query  1   QLPPAY  6
           QLPPAY
Sbjct  6   QLPPAY  11


>immunoglobulin heavy chain junction region [Homo sapiens]
Sequence ID: MOQ03906.1 Length: 15
Range 1: 9 to 14

Score:23.1 bits(47), Expect:6.2, 
Method:, 
Identities:6/6(100%), Positives:6/6(100%), Gaps:0/6(0%)

Query  1   QLPPAY  6
           QLPPAY
Sbjct  9   QLPPAY  14


>immunoglobulin heavy chain junction region [Homo sapiens]
Sequence ID: MCG70934.1 Length: 19
Range 1: 7 to 12

Score:23.1 bits(47), Expect:7.5, 
Method:, 
Identities:6/6(100%), Positives:6/6(100%), Gaps:0/6(0%)

Query  1   QLPPAY  6
           QLPPAY
Sbjct  7   QLPPAY  12


>ankyrin and armadillo repeat-containing protein isoform X1 [Homo sapiens]
Sequence ID: XP_011508975.1 Length: 1445
Range 1: 133 to 138

Score:23.1 bits(47), Expect:7.9, 
Method:, 
Identities:6/6(100%), Positives:6/6(100%), Gaps:0/6(0%)

Query  1    QLPPAY  6
            QLPPAY
Sbjct  133  QLPPAY  138


>ankyrin and armadillo repeat containing [Homo sapiens]
Sequence ID: KAI2526119.1 Length: 1434
>ankyrin and armadillo repeat containing [Homo sapiens]
Sequence ID: KAI2526120.1 Length: 1434 
Range 1: 133 to 138

Score:23.1 bits(47), Expect:7.9, 
Method:, 
Identities:6/6(100%), Positives:6/6(100%), Gaps:0/6(0%)

Query  1    QLPPAY  6
            QLPPAY
Sbjct  133  QLPPAY  138


>ankyrin and armadillo repeat-containing protein [Homo sapiens]
Sequence ID: NP_001364997.1 Length: 1434
>ankyrin and armadillo repeat-containing protein [Homo sapiens]
Sequence ID: NP_653309.3 Length: 1434
>RecName: Full=Ankyrin and armadillo repeat-containing protein [Homo sapiens]
Sequence ID: Q7Z5J8.3 Length: 1434 
Range 1: 133 to 138

Score:23.1 bits(47), Expect:7.9, 
Method:, 
Identities:6/6(100%), Positives:6/6(100%), Gaps:0/6(0%)

Query  1    QLPPAY  6
            QLPPAY
Sbjct  133  QLPPAY  138


>ankyrin and armadillo repeat-containing protein isoform X2 [Homo sapiens]
Sequence ID: XP_011508977.1 Length: 1410
Range 1: 133 to 138

Score:23.1 bits(47), Expect:7.9, 
Method:, 
Identities:6/6(100%), Positives:6/6(100%), Gaps:0/6(0%)

Query  1    QLPPAY  6
            QLPPAY
Sbjct  133  QLPPAY  138


>ankyrin and armadillo repeat-containing protein isoform X3 [Homo sapiens]
Sequence ID: XP_011508978.1 Length: 1390
Range 1: 133 to 138

Score:23.1 bits(47), Expect:7.9, 
Method:, 
Identities:6/6(100%), Positives:6/6(100%), Gaps:0/6(0%)

Query  1    QLPPAY  6
            QLPPAY
Sbjct  133  QLPPAY  138


>ankyrin and armadillo repeat-containing protein isoform X4 [Homo sapiens]
Sequence ID: XP_011508979.1 Length: 1372
Range 1: 133 to 138

Score:23.1 bits(47), Expect:7.9, 
Method:, 
Identities:6/6(100%), Positives:6/6(100%), Gaps:0/6(0%)

Query  1    QLPPAY  6
            QLPPAY
Sbjct  133  QLPPAY  138


Query #39: S.1.p2.pp5.2-YP_009724390.1 Query ID: lcl|Query_96786 Length: 6

Sequences producing significant alignments:
                                                                  Scientific      Common                     Max    Total Query   E   Per.   Acc.                        
Description                                                       Name            Name            Taxid      Score  Score cover Value Ident  Len        Accession        
immunoglobulin light chain junction region [Homo sapiens]         Homo sapiens    human           9606       22.7   22.7  100%  8.0   100.00 13         MCD11024.1       
immunoglobulin light chain junction region [Homo sapiens]         Homo sapiens    human           9606       22.7   22.7  100%  8.0   100.00 13         MCB19011.1       
immunoglobulin light chain junction region [Homo sapiens]         Homo sapiens    human           9606       22.7   22.7  100%  8.0   100.00 13         MBZ62374.1       
immunoglobulin light chain junction region [Homo sapiens]         Homo sapiens    human           9606       22.7   22.7  100%  8.0   100.00 13         MCD01642.1       
immunoglobulin light chain junction region [Homo sapiens]         Homo sapiens    human           9606       22.7   22.7  100%  8.0   100.00 13         MCA98294.1       
Chain J, Spike glycoprotein [Homo sapiens]                        Homo sapiens    human           9606       22.7   22.7  100%  11    100.00 1274       7TLZ_J           


Alignments:

>immunoglobulin light chain junction region [Homo sapiens]
Sequence ID: MCD11024.1 Length: 13
Range 1: 7 to 12

Score:22.7 bits(46), Expect:8.0, 
Method:, 
Identities:6/6(100%), Positives:6/6(100%), Gaps:0/6(0%)

Query  1   LPPAYT  6
           LPPAYT
Sbjct  7   LPPAYT  12


>immunoglobulin light chain junction region [Homo sapiens]
Sequence ID: MCB19011.1 Length: 13
Range 1: 7 to 12

Score:22.7 bits(46), Expect:8.0, 
Method:, 
Identities:6/6(100%), Positives:6/6(100%), Gaps:0/6(0%)

Query  1   LPPAYT  6
           LPPAYT
Sbjct  7   LPPAYT  12


>immunoglobulin light chain junction region [Homo sapiens]
Sequence ID: MBZ62374.1 Length: 13
>immunoglobulin light chain junction region [Homo sapiens]
Sequence ID: MCB30987.1 Length: 13
>immunoglobulin light chain junction region [Homo sapiens]
Sequence ID: MCC83536.1 Length: 13 
Range 1: 7 to 12

Score:22.7 bits(46), Expect:8.0, 
Method:, 
Identities:6/6(100%), Positives:6/6(100%), Gaps:0/6(0%)

Query  1   LPPAYT  6
           LPPAYT
Sbjct  7   LPPAYT  12


>immunoglobulin light chain junction region [Homo sapiens]
Sequence ID: MCD01642.1 Length: 13
Range 1: 7 to 12

Score:22.7 bits(46), Expect:8.0, 
Method:, 
Identities:6/6(100%), Positives:6/6(100%), Gaps:0/6(0%)

Query  1   LPPAYT  6
           LPPAYT
Sbjct  7   LPPAYT  12


>immunoglobulin light chain junction region [Homo sapiens]
Sequence ID: MCA98294.1 Length: 13
Range 1: 7 to 12

Score:22.7 bits(46), Expect:8.0, 
Method:, 
Identities:6/6(100%), Positives:6/6(100%), Gaps:0/6(0%)

Query  1   LPPAYT  6
           LPPAYT
Sbjct  7   LPPAYT  12


>Chain J, Spike glycoprotein [Homo sapiens]
Sequence ID: 7TLZ_J Length: 1274
Range 1: 24 to 29

Score:22.7 bits(46), Expect:11, 
Method:, 
Identities:6/6(100%), Positives:6/6(100%), Gaps:0/6(0%)

Query  1   LPPAYT  6
           LPPAYT
Sbjct  24  LPPAYT  29


Query #40: S.1.p2.pp5.3-YP_009724390.1 Query ID: lcl|Query_96787 Length: 6

Sequences producing significant alignments:
                                                                  Scientific      Common                     Max    Total Query   E   Per.   Acc.                        
Description                                                       Name            Name            Taxid      Score  Score cover Value Ident  Len        Accession        
Chain J, Spike glycoprotein [Homo sapiens]                        Homo sapiens    human           9606       23.1   23.1  100%  7.9   100.00 1274       7TLZ_J           


Alignments:

>Chain J, Spike glycoprotein [Homo sapiens]
Sequence ID: 7TLZ_J Length: 1274
Range 1: 25 to 30

Score:23.1 bits(47), Expect:7.9, 
Method:, 
Identities:6/6(100%), Positives:6/6(100%), Gaps:0/6(0%)

Query  1   PPAYTN  6
           PPAYTN
Sbjct  25  PPAYTN  30


Query #41: S.1.p2.pp5.4-YP_009724390.1 Query ID: lcl|Query_96788 Length: 6

Sequences producing significant alignments:
                                                                  Scientific      Common                     Max    Total Query   E   Per.   Acc.                        
Description                                                       Name            Name            Taxid      Score  Score cover Value Ident  Len        Accession        
Chain J, Spike glycoprotein [Homo sapiens]                        Homo sapiens    human           9606       22.3   22.3  100%  16    100.00 1274       7TLZ_J           


Alignments:

>Chain J, Spike glycoprotein [Homo sapiens]
Sequence ID: 7TLZ_J Length: 1274
Range 1: 26 to 31

Score:22.3 bits(45), Expect:16, 
Method:, 
Identities:6/6(100%), Positives:6/6(100%), Gaps:0/6(0%)

Query  1   PAYTNS  6
           PAYTNS
Sbjct  26  PAYTNS  31


Query #42: S.1.p2.pp5-Omicron21L-T19I-delL24-delP25-delP26-A27S Query ID: lcl|Query_96789 Length: 6

Sequences producing significant alignments:
                                                                  Scientific      Common                     Max    Total Query   E   Per.   Acc.                        
Description                                                       Name            Name            Taxid      Score  Score cover Value Ident  Len        Accession        
immunoglobulin light chain junction region [Homo sapiens]         Homo sapiens    human           9606       22.3   22.3  100%  10    100.00 11         MCA95659.1       
Chain A, Spike glycoprotein [Homo sapiens]                        Homo sapiens    human           9606       22.3   22.3  100%  16    100.00 1285       7UB0_A           


Alignments:

>immunoglobulin light chain junction region [Homo sapiens]
Sequence ID: MCA95659.1 Length: 11
Range 1: 3 to 8

Score:22.3 bits(45), Expect:10, 
Method:, 
Identities:6/6(100%), Positives:6/6(100%), Gaps:0/6(0%)

Query  1  QSYTNS  6
          QSYTNS
Sbjct  3  QSYTNS  8


>Chain A, Spike glycoprotein [Homo sapiens]
Sequence ID: 7UB0_A Length: 1285
>Chain B, Spike glycoprotein [Homo sapiens]
Sequence ID: 7UB0_B Length: 1285
>Chain C, Spike glycoprotein [Homo sapiens]
Sequence ID: 7UB0_C Length: 1285
>Chain A, Spike glycoprotein [Homo sapiens]
Sequence ID: 7UB5_A Length: 1285
>Chain B, Spike glycoprotein [Homo sapiens]
Sequence ID: 7UB5_B Length: 1285
>Chain C, Spike glycoprotein [Homo sapiens]
Sequence ID: 7UB5_C Length: 1285
>Chain A, Spike glycoprotein [Homo sapiens]
Sequence ID: 7UB6_A Length: 1285
>Chain B, Spike glycoprotein [Homo sapiens]
Sequence ID: 7UB6_B Length: 1285
>Chain C, Spike glycoprotein [Homo sapiens]
Sequence ID: 7UB6_C Length: 1285 
Range 1: 23 to 28

Score:22.3 bits(45), Expect:16, 
Method:, 
Identities:6/6(100%), Positives:6/6(100%), Gaps:0/6(0%)

Query  1   QSYTNS  6
           QSYTNS
Sbjct  23  QSYTNS  28


Query #43: 2S.1.p2.pp1.1-YP_009724390.1 Query ID: lcl|Query_96790 Length: 6

Sequences producing significant alignments:
                                                                  Scientific      Common                     Max    Total Query   E   Per.   Acc.                        
Description                                                       Name            Name            Taxid      Score  Score cover Value Ident  Len        Accession        
Chain J, Spike glycoprotein [Homo sapiens]                        Homo sapiens    human           9606       22.3   22.3  100%  16    100.00 1274       7TLZ_J           
immunoglobulin heavy chain junction region [Homo sapiens]         Homo sapiens    human           9606       22.3   22.3  100%  18    100.00 26         MOL31903.1       


Alignments:

>Chain J, Spike glycoprotein [Homo sapiens]
Sequence ID: 7TLZ_J Length: 1274
Range 1: 20 to 25

Score:22.3 bits(45), Expect:16, 
Method:, 
Identities:6/6(100%), Positives:6/6(100%), Gaps:0/6(0%)

Query  1   TRTQLP  6
           TRTQLP
Sbjct  20  TRTQLP  25


>immunoglobulin heavy chain junction region [Homo sapiens]
Sequence ID: MOL31903.1 Length: 26
>immunoglobulin heavy chain junction region [Homo sapiens]
Sequence ID: MOL50927.1 Length: 26
>immunoglobulin heavy chain junction region [Homo sapiens]
Sequence ID: MOL53890.1 Length: 26 
Range 1: 2 to 7

Score:22.3 bits(45), Expect:18, 
Method:, 
Identities:6/6(100%), Positives:6/6(100%), Gaps:0/6(0%)

Query  1  TRTQLP  6
          TRTQLP
Sbjct  2  TRTQLP  7


Query #44: 2S.1.p2.pp1.2-YP_009724390.1 Query ID: lcl|Query_96791 Length: 6

Sequences producing significant alignments:
                                                                  Scientific      Common                     Max    Total Query   E   Per.   Acc.                        
Description                                                       Name            Name            Taxid      Score  Score cover Value Ident  Len        Accession        
Chain J, Spike glycoprotein [Homo sapiens]                        Homo sapiens    human           9606       22.7   22.7  100%  11    100.00 1274       7TLZ_J           


Alignments:

>Chain J, Spike glycoprotein [Homo sapiens]
Sequence ID: 7TLZ_J Length: 1274
Range 1: 21 to 26

Score:22.7 bits(46), Expect:11, 
Method:, 
Identities:6/6(100%), Positives:6/6(100%), Gaps:0/6(0%)

Query  1   RTQLPP  6
           RTQLPP
Sbjct  21  RTQLPP  26


Query #45: 2S.1.p2.pp1.3-YP_009724390.1 Query ID: lcl|Query_96792 Length: 6

Sequences producing significant alignments:
                                                                  Scientific      Common                     Max    Total Query   E   Per.   Acc.                        
Description                                                       Name            Name            Taxid      Score  Score cover Value Ident  Len        Accession        
immunoglobulin light chain junction region [Homo sapiens]         Homo sapiens    human           9606       21.8   21.8  100%  15    100.00 11         MBZ69689.1       
Chain J, Spike glycoprotein [Homo sapiens]                        Homo sapiens    human           9606       21.8   21.8  100%  23    100.00 1274       7TLZ_J           
serine/threonine-protein kinase Nek10 isoform 2 [Homo sapiens]    Homo sapiens    human           9606       21.8   21.8  100%  23    100.00 1172       NP_001381899.1   
serine/threonine-protein kinase Nek10 isoform X2 [Homo sapiens]   Homo sapiens    human           9606       21.8   21.8  100%  23    100.00 1162       XP_006713061.1   
serine/threonine-protein kinase Nek10 isoform 5 [Homo sapiens]    Homo sapiens    human           9606       21.8   21.8  100%  23    100.00 1162       NP_001381892.1   
serine/threonine-protein kinase Nek10 isoform X3 [Homo sapiens]   Homo sapiens    human           9606       21.8   21.8  100%  23    100.00 1158       XP_006713062.1   
serine/threonine-protein kinase Nek10 isoform 6 [Homo sapiens]    Homo sapiens    human           9606       21.8   21.8  100%  23    100.00 1143       NP_001381893.1   
serine/threonine-protein kinase Nek10 isoform X4 [Homo sapiens]   Homo sapiens    human           9606       21.8   21.8  100%  23    100.00 1126       XP_016861257.1   
serine/threonine-protein kinase Nek10 isoform 7 [Homo sapiens]    Homo sapiens    human           9606       21.8   21.8  100%  23    100.00 1125       NP_001381894.1   
serine/threonine-protein kinase Nek10 isoform 8 [Homo sapiens]    Homo sapiens    human           9606       21.8   21.8  100%  23    100.00 1115       NP_001381895.1   


Alignments:

>immunoglobulin light chain junction region [Homo sapiens]
Sequence ID: MBZ69689.1 Length: 11
>immunoglobulin light chain junction region [Homo sapiens]
Sequence ID: MBZ69696.1 Length: 11 
Range 1: 5 to 10

Score:21.8 bits(44), Expect:15, 
Method:, 
Identities:6/6(100%), Positives:6/6(100%), Gaps:0/6(0%)

Query  1  TQLPPA  6
          TQLPPA
Sbjct  5  TQLPPA  10


>Chain J, Spike glycoprotein [Homo sapiens]
Sequence ID: 7TLZ_J Length: 1274
Range 1: 22 to 27

Score:21.8 bits(44), Expect:23, 
Method:, 
Identities:6/6(100%), Positives:6/6(100%), Gaps:0/6(0%)

Query  1   TQLPPA  6
           TQLPPA
Sbjct  22  TQLPPA  27


>serine/threonine-protein kinase Nek10 isoform 2 [Homo sapiens]
Sequence ID: NP_001381899.1 Length: 1172
>serine/threonine-protein kinase Nek10 isoform 2 [Homo sapiens]
Sequence ID: NP_689747.3 Length: 1172
>serine/threonine-protein kinase Nek10 isoform X1 [Homo sapiens]
Sequence ID: XP_016861251.1 Length: 1172
>serine/threonine-protein kinase Nek10 isoform X1 [Homo sapiens]
Sequence ID: XP_016861252.1 Length: 1172
>serine/threonine-protein kinase Nek10 isoform X1 [Homo sapiens]
Sequence ID: XP_016861253.1 Length: 1172
>serine/threonine-protein kinase Nek10 isoform X1 [Homo sapiens]
Sequence ID: XP_016861254.1 Length: 1172
>RecName: Full=Serine/threonine-protein kinase Nek10; AltName: Full=Never in mitosis A-related kinase 10; Short=NimA-related protein kinase 10 [Homo sapiens]
Sequence ID: Q6ZWH5.3 Length: 1172
>NIMA (never in mitosis gene a)- related kinase 10, isoform CRA_c [Homo sapiens]
Sequence ID: EAW64378.1 Length: 1172
>NIMA related kinase 10 [Homo sapiens]
Sequence ID: KAI2528646.1 Length: 1172 
Range 1: 1046 to 1051

Score:21.8 bits(44), Expect:23, 
Method:, 
Identities:6/6(100%), Positives:6/6(100%), Gaps:0/6(0%)

Query  1     TQLPPA  6
             TQLPPA
Sbjct  1046  TQLPPA  1051


>serine/threonine-protein kinase Nek10 isoform X2 [Homo sapiens]
Sequence ID: XP_006713061.1 Length: 1162
Range 1: 1046 to 1051

Score:21.8 bits(44), Expect:23, 
Method:, 
Identities:6/6(100%), Positives:6/6(100%), Gaps:0/6(0%)

Query  1     TQLPPA  6
             TQLPPA
Sbjct  1046  TQLPPA  1051


>serine/threonine-protein kinase Nek10 isoform 5 [Homo sapiens]
Sequence ID: NP_001381892.1 Length: 1162
Range 1: 1036 to 1041

Score:21.8 bits(44), Expect:23, 
Method:, 
Identities:6/6(100%), Positives:6/6(100%), Gaps:0/6(0%)

Query  1     TQLPPA  6
             TQLPPA
Sbjct  1036  TQLPPA  1041


>serine/threonine-protein kinase Nek10 isoform X3 [Homo sapiens]
Sequence ID: XP_006713062.1 Length: 1158
Range 1: 1046 to 1051

Score:21.8 bits(44), Expect:23, 
Method:, 
Identities:6/6(100%), Positives:6/6(100%), Gaps:0/6(0%)

Query  1     TQLPPA  6
             TQLPPA
Sbjct  1046  TQLPPA  1051


>serine/threonine-protein kinase Nek10 isoform 6 [Homo sapiens]
Sequence ID: NP_001381893.1 Length: 1143
Range 1: 1017 to 1022

Score:21.8 bits(44), Expect:23, 
Method:, 
Identities:6/6(100%), Positives:6/6(100%), Gaps:0/6(0%)

Query  1     TQLPPA  6
             TQLPPA
Sbjct  1017  TQLPPA  1022


>serine/threonine-protein kinase Nek10 isoform X4 [Homo sapiens]
Sequence ID: XP_016861257.1 Length: 1126
Range 1: 1000 to 1005

Score:21.8 bits(44), Expect:23, 
Method:, 
Identities:6/6(100%), Positives:6/6(100%), Gaps:0/6(0%)

Query  1     TQLPPA  6
             TQLPPA
Sbjct  1000  TQLPPA  1005


>serine/threonine-protein kinase Nek10 isoform 7 [Homo sapiens]
Sequence ID: NP_001381894.1 Length: 1125
>serine/threonine-protein kinase Nek10 isoform 7 [Homo sapiens]
Sequence ID: NP_001381900.1 Length: 1125
>NEK10 [Homo sapiens]
Sequence ID: QGQ63635.1 Length: 1125 
Range 1: 999 to 1004

Score:21.8 bits(44), Expect:23, 
Method:, 
Identities:6/6(100%), Positives:6/6(100%), Gaps:0/6(0%)

Query  1     TQLPPA  6
             TQLPPA
Sbjct  999   TQLPPA  1004


>serine/threonine-protein kinase Nek10 isoform 8 [Homo sapiens]
Sequence ID: NP_001381895.1 Length: 1115
>serine/threonine-protein kinase Nek10 isoform X5 [Homo sapiens]
Sequence ID: XP_006713064.1 Length: 1115
>serine/threonine-protein kinase Nek10 isoform X5 [Homo sapiens]
Sequence ID: XP_047303461.1 Length: 1115 
Range 1: 989 to 994

Score:21.8 bits(44), Expect:23, 
Method:, 
Identities:6/6(100%), Positives:6/6(100%), Gaps:0/6(0%)

Query  1    TQLPPA  6
            TQLPPA
Sbjct  989  TQLPPA  994


Query #46: 2S.1.p2.pp1.4-YP_009724390.1 Query ID: lcl|Query_96793 Length: 6

Sequences producing significant alignments:
                                                                  Scientific      Common                     Max    Total Query   E   Per.   Acc.                        
Description                                                       Name            Name            Taxid      Score  Score cover Value Ident  Len        Accession        
immunoglobulin light chain junction region [Homo sapiens]         Homo sapiens    human           9606       23.1   23.1  100%  5.5   100.00 13         MCD11024.1       
immunoglobulin light chain junction region [Homo sapiens]         Homo sapiens    human           9606       23.1   23.1  100%  5.5   100.00 13         MCB19011.1       
immunoglobulin heavy chain junction region [Homo sapiens]         Homo sapiens    human           9606       23.1   23.1  100%  6.2   100.00 15         MOQ03906.1       
immunoglobulin heavy chain junction region [Homo sapiens]         Homo sapiens    human           9606       23.1   23.1  100%  7.5   100.00 19         MCG70934.1       
ankyrin and armadillo repeat-containing protein isoform X1 [Ho... Homo sapiens    human           9606       23.1   23.1  100%  7.9   100.00 1445       XP_011508975.1   
ankyrin and armadillo repeat containing [Homo sapiens]            Homo sapiens    human           9606       23.1   23.1  100%  7.9   100.00 1434       KAI2526119.1     
ankyrin and armadillo repeat-containing protein [Homo sapiens]    Homo sapiens    human           9606       23.1   23.1  100%  7.9   100.00 1434       NP_001364997.1   
ankyrin and armadillo repeat-containing protein isoform X2 [Ho... Homo sapiens    human           9606       23.1   23.1  100%  7.9   100.00 1410       XP_011508977.1   
ankyrin and armadillo repeat-containing protein isoform X3 [Ho... Homo sapiens    human           9606       23.1   23.1  100%  7.9   100.00 1390       XP_011508978.1   
ankyrin and armadillo repeat-containing protein isoform X4 [Ho... Homo sapiens    human           9606       23.1   23.1  100%  7.9   100.00 1372       XP_011508979.1   


Alignments:

>immunoglobulin light chain junction region [Homo sapiens]
Sequence ID: MCD11024.1 Length: 13
Range 1: 6 to 11

Score:23.1 bits(47), Expect:5.5, 
Method:, 
Identities:6/6(100%), Positives:6/6(100%), Gaps:0/6(0%)

Query  1   QLPPAY  6
           QLPPAY
Sbjct  6   QLPPAY  11


>immunoglobulin light chain junction region [Homo sapiens]
Sequence ID: MCB19011.1 Length: 13
Range 1: 6 to 11

Score:23.1 bits(47), Expect:5.5, 
Method:, 
Identities:6/6(100%), Positives:6/6(100%), Gaps:0/6(0%)

Query  1   QLPPAY  6
           QLPPAY
Sbjct  6   QLPPAY  11


>immunoglobulin heavy chain junction region [Homo sapiens]
Sequence ID: MOQ03906.1 Length: 15
Range 1: 9 to 14

Score:23.1 bits(47), Expect:6.2, 
Method:, 
Identities:6/6(100%), Positives:6/6(100%), Gaps:0/6(0%)

Query  1   QLPPAY  6
           QLPPAY
Sbjct  9   QLPPAY  14


>immunoglobulin heavy chain junction region [Homo sapiens]
Sequence ID: MCG70934.1 Length: 19
Range 1: 7 to 12

Score:23.1 bits(47), Expect:7.5, 
Method:, 
Identities:6/6(100%), Positives:6/6(100%), Gaps:0/6(0%)

Query  1   QLPPAY  6
           QLPPAY
Sbjct  7   QLPPAY  12


>ankyrin and armadillo repeat-containing protein isoform X1 [Homo sapiens]
Sequence ID: XP_011508975.1 Length: 1445
Range 1: 133 to 138

Score:23.1 bits(47), Expect:7.9, 
Method:, 
Identities:6/6(100%), Positives:6/6(100%), Gaps:0/6(0%)

Query  1    QLPPAY  6
            QLPPAY
Sbjct  133  QLPPAY  138


>ankyrin and armadillo repeat containing [Homo sapiens]
Sequence ID: KAI2526119.1 Length: 1434
>ankyrin and armadillo repeat containing [Homo sapiens]
Sequence ID: KAI2526120.1 Length: 1434 
Range 1: 133 to 138

Score:23.1 bits(47), Expect:7.9, 
Method:, 
Identities:6/6(100%), Positives:6/6(100%), Gaps:0/6(0%)

Query  1    QLPPAY  6
            QLPPAY
Sbjct  133  QLPPAY  138


>ankyrin and armadillo repeat-containing protein [Homo sapiens]
Sequence ID: NP_001364997.1 Length: 1434
>ankyrin and armadillo repeat-containing protein [Homo sapiens]
Sequence ID: NP_653309.3 Length: 1434
>RecName: Full=Ankyrin and armadillo repeat-containing protein [Homo sapiens]
Sequence ID: Q7Z5J8.3 Length: 1434 
Range 1: 133 to 138

Score:23.1 bits(47), Expect:7.9, 
Method:, 
Identities:6/6(100%), Positives:6/6(100%), Gaps:0/6(0%)

Query  1    QLPPAY  6
            QLPPAY
Sbjct  133  QLPPAY  138


>ankyrin and armadillo repeat-containing protein isoform X2 [Homo sapiens]
Sequence ID: XP_011508977.1 Length: 1410
Range 1: 133 to 138

Score:23.1 bits(47), Expect:7.9, 
Method:, 
Identities:6/6(100%), Positives:6/6(100%), Gaps:0/6(0%)

Query  1    QLPPAY  6
            QLPPAY
Sbjct  133  QLPPAY  138


>ankyrin and armadillo repeat-containing protein isoform X3 [Homo sapiens]
Sequence ID: XP_011508978.1 Length: 1390
Range 1: 133 to 138

Score:23.1 bits(47), Expect:7.9, 
Method:, 
Identities:6/6(100%), Positives:6/6(100%), Gaps:0/6(0%)

Query  1    QLPPAY  6
            QLPPAY
Sbjct  133  QLPPAY  138


>ankyrin and armadillo repeat-containing protein isoform X4 [Homo sapiens]
Sequence ID: XP_011508979.1 Length: 1372
Range 1: 133 to 138

Score:23.1 bits(47), Expect:7.9, 
Method:, 
Identities:6/6(100%), Positives:6/6(100%), Gaps:0/6(0%)

Query  1    QLPPAY  6
            QLPPAY
Sbjct  133  QLPPAY  138


Query #47: 2S.1.p2.pp1-Omicron21L-T19I-delL24-delP25-delP26-A27S Query ID: lcl|Query_96794 Length: 6

Sequences producing significant alignments:
                                                                  Scientific      Common                     Max    Total Query   E   Per.   Acc.                        
Description                                                       Name            Name            Taxid      Score  Score cover Value Ident  Len        Accession        
Chain A, Spike glycoprotein [Homo sapiens]                        Homo sapiens    human           9606       22.7   22.7  100%  11    100.00 1285       7UB0_A           


Alignments:

>Chain A, Spike glycoprotein [Homo sapiens]
Sequence ID: 7UB0_A Length: 1285
>Chain B, Spike glycoprotein [Homo sapiens]
Sequence ID: 7UB0_B Length: 1285
>Chain C, Spike glycoprotein [Homo sapiens]
Sequence ID: 7UB0_C Length: 1285
>Chain A, Spike glycoprotein [Homo sapiens]
Sequence ID: 7UB5_A Length: 1285
>Chain B, Spike glycoprotein [Homo sapiens]
Sequence ID: 7UB5_B Length: 1285
>Chain C, Spike glycoprotein [Homo sapiens]
Sequence ID: 7UB5_C Length: 1285
>Chain A, Spike glycoprotein [Homo sapiens]
Sequence ID: 7UB6_A Length: 1285
>Chain B, Spike glycoprotein [Homo sapiens]
Sequence ID: 7UB6_B Length: 1285
>Chain C, Spike glycoprotein [Homo sapiens]
Sequence ID: 7UB6_C Length: 1285 
Range 1: 20 to 25

Score:22.7 bits(46), Expect:11, 
Method:, 
Identities:6/6(100%), Positives:6/6(100%), Gaps:0/6(0%)

Query  1   TRTQSY  6
           TRTQSY
Sbjct  20  TRTQSY  25


Query #48: 2S.1.p2.pp2.1-YP_009724390.1 Query ID: lcl|Query_96795 Length: 6

Sequences producing significant alignments:
                                                                  Scientific      Common                     Max    Total Query   E   Per.   Acc.                        
Description                                                       Name            Name            Taxid      Score  Score cover Value Ident  Len        Accession        
Chain J, Spike glycoprotein [Homo sapiens]                        Homo sapiens    human           9606       22.7   22.7  100%  11    100.00 1274       7TLZ_J           


Alignments:

>Chain J, Spike glycoprotein [Homo sapiens]
Sequence ID: 7TLZ_J Length: 1274
Range 1: 21 to 26

Score:22.7 bits(46), Expect:11, 
Method:, 
Identities:6/6(100%), Positives:6/6(100%), Gaps:0/6(0%)

Query  1   RTQLPP  6
           RTQLPP
Sbjct  21  RTQLPP  26


Query #49: 2S.1.p2.pp2.2-YP_009724390.1 Query ID: lcl|Query_96796 Length: 6

Sequences producing significant alignments:
                                                                  Scientific      Common                     Max    Total Query   E   Per.   Acc.                        
Description                                                       Name            Name            Taxid      Score  Score cover Value Ident  Len        Accession        
immunoglobulin light chain junction region [Homo sapiens]         Homo sapiens    human           9606       21.8   21.8  100%  15    100.00 11         MBZ69689.1       
Chain J, Spike glycoprotein [Homo sapiens]                        Homo sapiens    human           9606       21.8   21.8  100%  23    100.00 1274       7TLZ_J           
serine/threonine-protein kinase Nek10 isoform 2 [Homo sapiens]    Homo sapiens    human           9606       21.8   21.8  100%  23    100.00 1172       NP_001381899.1   
serine/threonine-protein kinase Nek10 isoform X2 [Homo sapiens]   Homo sapiens    human           9606       21.8   21.8  100%  23    100.00 1162       XP_006713061.1   
serine/threonine-protein kinase Nek10 isoform 5 [Homo sapiens]    Homo sapiens    human           9606       21.8   21.8  100%  23    100.00 1162       NP_001381892.1   
serine/threonine-protein kinase Nek10 isoform X3 [Homo sapiens]   Homo sapiens    human           9606       21.8   21.8  100%  23    100.00 1158       XP_006713062.1   
serine/threonine-protein kinase Nek10 isoform 6 [Homo sapiens]    Homo sapiens    human           9606       21.8   21.8  100%  23    100.00 1143       NP_001381893.1   
serine/threonine-protein kinase Nek10 isoform X4 [Homo sapiens]   Homo sapiens    human           9606       21.8   21.8  100%  23    100.00 1126       XP_016861257.1   
serine/threonine-protein kinase Nek10 isoform 7 [Homo sapiens]    Homo sapiens    human           9606       21.8   21.8  100%  23    100.00 1125       NP_001381894.1   
serine/threonine-protein kinase Nek10 isoform 8 [Homo sapiens]    Homo sapiens    human           9606       21.8   21.8  100%  23    100.00 1115       NP_001381895.1   


Alignments:

>immunoglobulin light chain junction region [Homo sapiens]
Sequence ID: MBZ69689.1 Length: 11
>immunoglobulin light chain junction region [Homo sapiens]
Sequence ID: MBZ69696.1 Length: 11 
Range 1: 5 to 10

Score:21.8 bits(44), Expect:15, 
Method:, 
Identities:6/6(100%), Positives:6/6(100%), Gaps:0/6(0%)

Query  1  TQLPPA  6
          TQLPPA
Sbjct  5  TQLPPA  10


>Chain J, Spike glycoprotein [Homo sapiens]
Sequence ID: 7TLZ_J Length: 1274
Range 1: 22 to 27

Score:21.8 bits(44), Expect:23, 
Method:, 
Identities:6/6(100%), Positives:6/6(100%), Gaps:0/6(0%)

Query  1   TQLPPA  6
           TQLPPA
Sbjct  22  TQLPPA  27


>serine/threonine-protein kinase Nek10 isoform 2 [Homo sapiens]
Sequence ID: NP_001381899.1 Length: 1172
>serine/threonine-protein kinase Nek10 isoform 2 [Homo sapiens]
Sequence ID: NP_689747.3 Length: 1172
>serine/threonine-protein kinase Nek10 isoform X1 [Homo sapiens]
Sequence ID: XP_016861251.1 Length: 1172
>serine/threonine-protein kinase Nek10 isoform X1 [Homo sapiens]
Sequence ID: XP_016861252.1 Length: 1172
>serine/threonine-protein kinase Nek10 isoform X1 [Homo sapiens]
Sequence ID: XP_016861253.1 Length: 1172
>serine/threonine-protein kinase Nek10 isoform X1 [Homo sapiens]
Sequence ID: XP_016861254.1 Length: 1172
>RecName: Full=Serine/threonine-protein kinase Nek10; AltName: Full=Never in mitosis A-related kinase 10; Short=NimA-related protein kinase 10 [Homo sapiens]
Sequence ID: Q6ZWH5.3 Length: 1172
>NIMA (never in mitosis gene a)- related kinase 10, isoform CRA_c [Homo sapiens]
Sequence ID: EAW64378.1 Length: 1172
>NIMA related kinase 10 [Homo sapiens]
Sequence ID: KAI2528646.1 Length: 1172 
Range 1: 1046 to 1051

Score:21.8 bits(44), Expect:23, 
Method:, 
Identities:6/6(100%), Positives:6/6(100%), Gaps:0/6(0%)

Query  1     TQLPPA  6
             TQLPPA
Sbjct  1046  TQLPPA  1051


>serine/threonine-protein kinase Nek10 isoform X2 [Homo sapiens]
Sequence ID: XP_006713061.1 Length: 1162
Range 1: 1046 to 1051

Score:21.8 bits(44), Expect:23, 
Method:, 
Identities:6/6(100%), Positives:6/6(100%), Gaps:0/6(0%)

Query  1     TQLPPA  6
             TQLPPA
Sbjct  1046  TQLPPA  1051


>serine/threonine-protein kinase Nek10 isoform 5 [Homo sapiens]
Sequence ID: NP_001381892.1 Length: 1162
Range 1: 1036 to 1041

Score:21.8 bits(44), Expect:23, 
Method:, 
Identities:6/6(100%), Positives:6/6(100%), Gaps:0/6(0%)

Query  1     TQLPPA  6
             TQLPPA
Sbjct  1036  TQLPPA  1041


>serine/threonine-protein kinase Nek10 isoform X3 [Homo sapiens]
Sequence ID: XP_006713062.1 Length: 1158
Range 1: 1046 to 1051

Score:21.8 bits(44), Expect:23, 
Method:, 
Identities:6/6(100%), Positives:6/6(100%), Gaps:0/6(0%)

Query  1     TQLPPA  6
             TQLPPA
Sbjct  1046  TQLPPA  1051


>serine/threonine-protein kinase Nek10 isoform 6 [Homo sapiens]
Sequence ID: NP_001381893.1 Length: 1143
Range 1: 1017 to 1022

Score:21.8 bits(44), Expect:23, 
Method:, 
Identities:6/6(100%), Positives:6/6(100%), Gaps:0/6(0%)

Query  1     TQLPPA  6
             TQLPPA
Sbjct  1017  TQLPPA  1022


>serine/threonine-protein kinase Nek10 isoform X4 [Homo sapiens]
Sequence ID: XP_016861257.1 Length: 1126
Range 1: 1000 to 1005

Score:21.8 bits(44), Expect:23, 
Method:, 
Identities:6/6(100%), Positives:6/6(100%), Gaps:0/6(0%)

Query  1     TQLPPA  6
             TQLPPA
Sbjct  1000  TQLPPA  1005


>serine/threonine-protein kinase Nek10 isoform 7 [Homo sapiens]
Sequence ID: NP_001381894.1 Length: 1125
>serine/threonine-protein kinase Nek10 isoform 7 [Homo sapiens]
Sequence ID: NP_001381900.1 Length: 1125
>NEK10 [Homo sapiens]
Sequence ID: QGQ63635.1 Length: 1125 
Range 1: 999 to 1004

Score:21.8 bits(44), Expect:23, 
Method:, 
Identities:6/6(100%), Positives:6/6(100%), Gaps:0/6(0%)

Query  1     TQLPPA  6
             TQLPPA
Sbjct  999   TQLPPA  1004


>serine/threonine-protein kinase Nek10 isoform 8 [Homo sapiens]
Sequence ID: NP_001381895.1 Length: 1115
>serine/threonine-protein kinase Nek10 isoform X5 [Homo sapiens]
Sequence ID: XP_006713064.1 Length: 1115
>serine/threonine-protein kinase Nek10 isoform X5 [Homo sapiens]
Sequence ID: XP_047303461.1 Length: 1115 
Range 1: 989 to 994

Score:21.8 bits(44), Expect:23, 
Method:, 
Identities:6/6(100%), Positives:6/6(100%), Gaps:0/6(0%)

Query  1    TQLPPA  6
            TQLPPA
Sbjct  989  TQLPPA  994


Query #50: 2S.1.p2.pp2.3-YP_009724390.1 Query ID: lcl|Query_96797 Length: 6

Sequences producing significant alignments:
                                                                  Scientific      Common                     Max    Total Query   E   Per.   Acc.                        
Description                                                       Name            Name            Taxid      Score  Score cover Value Ident  Len        Accession        
immunoglobulin light chain junction region [Homo sapiens]         Homo sapiens    human           9606       23.1   23.1  100%  5.5   100.00 13         MCD11024.1       
immunoglobulin light chain junction region [Homo sapiens]         Homo sapiens    human           9606       23.1   23.1  100%  5.5   100.00 13         MCB19011.1       
immunoglobulin heavy chain junction region [Homo sapiens]         Homo sapiens    human           9606       23.1   23.1  100%  6.2   100.00 15         MOQ03906.1       
immunoglobulin heavy chain junction region [Homo sapiens]         Homo sapiens    human           9606       23.1   23.1  100%  7.5   100.00 19         MCG70934.1       
ankyrin and armadillo repeat-containing protein isoform X1 [Ho... Homo sapiens    human           9606       23.1   23.1  100%  7.9   100.00 1445       XP_011508975.1   
ankyrin and armadillo repeat containing [Homo sapiens]            Homo sapiens    human           9606       23.1   23.1  100%  7.9   100.00 1434       KAI2526119.1     
ankyrin and armadillo repeat-containing protein [Homo sapiens]    Homo sapiens    human           9606       23.1   23.1  100%  7.9   100.00 1434       NP_001364997.1   
ankyrin and armadillo repeat-containing protein isoform X2 [Ho... Homo sapiens    human           9606       23.1   23.1  100%  7.9   100.00 1410       XP_011508977.1   
ankyrin and armadillo repeat-containing protein isoform X3 [Ho... Homo sapiens    human           9606       23.1   23.1  100%  7.9   100.00 1390       XP_011508978.1   
ankyrin and armadillo repeat-containing protein isoform X4 [Ho... Homo sapiens    human           9606       23.1   23.1  100%  7.9   100.00 1372       XP_011508979.1   


Alignments:

>immunoglobulin light chain junction region [Homo sapiens]
Sequence ID: MCD11024.1 Length: 13
Range 1: 6 to 11

Score:23.1 bits(47), Expect:5.5, 
Method:, 
Identities:6/6(100%), Positives:6/6(100%), Gaps:0/6(0%)

Query  1   QLPPAY  6
           QLPPAY
Sbjct  6   QLPPAY  11


>immunoglobulin light chain junction region [Homo sapiens]
Sequence ID: MCB19011.1 Length: 13
Range 1: 6 to 11

Score:23.1 bits(47), Expect:5.5, 
Method:, 
Identities:6/6(100%), Positives:6/6(100%), Gaps:0/6(0%)

Query  1   QLPPAY  6
           QLPPAY
Sbjct  6   QLPPAY  11


>immunoglobulin heavy chain junction region [Homo sapiens]
Sequence ID: MOQ03906.1 Length: 15
Range 1: 9 to 14

Score:23.1 bits(47), Expect:6.2, 
Method:, 
Identities:6/6(100%), Positives:6/6(100%), Gaps:0/6(0%)

Query  1   QLPPAY  6
           QLPPAY
Sbjct  9   QLPPAY  14


>immunoglobulin heavy chain junction region [Homo sapiens]
Sequence ID: MCG70934.1 Length: 19
Range 1: 7 to 12

Score:23.1 bits(47), Expect:7.5, 
Method:, 
Identities:6/6(100%), Positives:6/6(100%), Gaps:0/6(0%)

Query  1   QLPPAY  6
           QLPPAY
Sbjct  7   QLPPAY  12


>ankyrin and armadillo repeat-containing protein isoform X1 [Homo sapiens]
Sequence ID: XP_011508975.1 Length: 1445
Range 1: 133 to 138

Score:23.1 bits(47), Expect:7.9, 
Method:, 
Identities:6/6(100%), Positives:6/6(100%), Gaps:0/6(0%)

Query  1    QLPPAY  6
            QLPPAY
Sbjct  133  QLPPAY  138


>ankyrin and armadillo repeat containing [Homo sapiens]
Sequence ID: KAI2526119.1 Length: 1434
>ankyrin and armadillo repeat containing [Homo sapiens]
Sequence ID: KAI2526120.1 Length: 1434 
Range 1: 133 to 138

Score:23.1 bits(47), Expect:7.9, 
Method:, 
Identities:6/6(100%), Positives:6/6(100%), Gaps:0/6(0%)

Query  1    QLPPAY  6
            QLPPAY
Sbjct  133  QLPPAY  138


>ankyrin and armadillo repeat-containing protein [Homo sapiens]
Sequence ID: NP_001364997.1 Length: 1434
>ankyrin and armadillo repeat-containing protein [Homo sapiens]
Sequence ID: NP_653309.3 Length: 1434
>RecName: Full=Ankyrin and armadillo repeat-containing protein [Homo sapiens]
Sequence ID: Q7Z5J8.3 Length: 1434 
Range 1: 133 to 138

Score:23.1 bits(47), Expect:7.9, 
Method:, 
Identities:6/6(100%), Positives:6/6(100%), Gaps:0/6(0%)

Query  1    QLPPAY  6
            QLPPAY
Sbjct  133  QLPPAY  138


>ankyrin and armadillo repeat-containing protein isoform X2 [Homo sapiens]
Sequence ID: XP_011508977.1 Length: 1410
Range 1: 133 to 138

Score:23.1 bits(47), Expect:7.9, 
Method:, 
Identities:6/6(100%), Positives:6/6(100%), Gaps:0/6(0%)

Query  1    QLPPAY  6
            QLPPAY
Sbjct  133  QLPPAY  138


>ankyrin and armadillo repeat-containing protein isoform X3 [Homo sapiens]
Sequence ID: XP_011508978.1 Length: 1390
Range 1: 133 to 138

Score:23.1 bits(47), Expect:7.9, 
Method:, 
Identities:6/6(100%), Positives:6/6(100%), Gaps:0/6(0%)

Query  1    QLPPAY  6
            QLPPAY
Sbjct  133  QLPPAY  138


>ankyrin and armadillo repeat-containing protein isoform X4 [Homo sapiens]
Sequence ID: XP_011508979.1 Length: 1372
Range 1: 133 to 138

Score:23.1 bits(47), Expect:7.9, 
Method:, 
Identities:6/6(100%), Positives:6/6(100%), Gaps:0/6(0%)

Query  1    QLPPAY  6
            QLPPAY
Sbjct  133  QLPPAY  138


Query #51: 2S.1.p2.pp2.4-YP_009724390.1 Query ID: lcl|Query_96798 Length: 6

Sequences producing significant alignments:
                                                                  Scientific      Common                     Max    Total Query   E   Per.   Acc.                        
Description                                                       Name            Name            Taxid      Score  Score cover Value Ident  Len        Accession        
immunoglobulin light chain junction region [Homo sapiens]         Homo sapiens    human           9606       22.7   22.7  100%  8.0   100.00 13         MCD11024.1       
immunoglobulin light chain junction region [Homo sapiens]         Homo sapiens    human           9606       22.7   22.7  100%  8.0   100.00 13         MCB19011.1       
immunoglobulin light chain junction region [Homo sapiens]         Homo sapiens    human           9606       22.7   22.7  100%  8.0   100.00 13         MBZ62374.1       
immunoglobulin light chain junction region [Homo sapiens]         Homo sapiens    human           9606       22.7   22.7  100%  8.0   100.00 13         MCD01642.1       
immunoglobulin light chain junction region [Homo sapiens]         Homo sapiens    human           9606       22.7   22.7  100%  8.0   100.00 13         MCA98294.1       
Chain J, Spike glycoprotein [Homo sapiens]                        Homo sapiens    human           9606       22.7   22.7  100%  11    100.00 1274       7TLZ_J           


Alignments:

>immunoglobulin light chain junction region [Homo sapiens]
Sequence ID: MCD11024.1 Length: 13
Range 1: 7 to 12

Score:22.7 bits(46), Expect:8.0, 
Method:, 
Identities:6/6(100%), Positives:6/6(100%), Gaps:0/6(0%)

Query  1   LPPAYT  6
           LPPAYT
Sbjct  7   LPPAYT  12


>immunoglobulin light chain junction region [Homo sapiens]
Sequence ID: MCB19011.1 Length: 13
Range 1: 7 to 12

Score:22.7 bits(46), Expect:8.0, 
Method:, 
Identities:6/6(100%), Positives:6/6(100%), Gaps:0/6(0%)

Query  1   LPPAYT  6
           LPPAYT
Sbjct  7   LPPAYT  12


>immunoglobulin light chain junction region [Homo sapiens]
Sequence ID: MBZ62374.1 Length: 13
>immunoglobulin light chain junction region [Homo sapiens]
Sequence ID: MCB30987.1 Length: 13
>immunoglobulin light chain junction region [Homo sapiens]
Sequence ID: MCC83536.1 Length: 13 
Range 1: 7 to 12

Score:22.7 bits(46), Expect:8.0, 
Method:, 
Identities:6/6(100%), Positives:6/6(100%), Gaps:0/6(0%)

Query  1   LPPAYT  6
           LPPAYT
Sbjct  7   LPPAYT  12


>immunoglobulin light chain junction region [Homo sapiens]
Sequence ID: MCD01642.1 Length: 13
Range 1: 7 to 12

Score:22.7 bits(46), Expect:8.0, 
Method:, 
Identities:6/6(100%), Positives:6/6(100%), Gaps:0/6(0%)

Query  1   LPPAYT  6
           LPPAYT
Sbjct  7   LPPAYT  12


>immunoglobulin light chain junction region [Homo sapiens]
Sequence ID: MCA98294.1 Length: 13
Range 1: 7 to 12

Score:22.7 bits(46), Expect:8.0, 
Method:, 
Identities:6/6(100%), Positives:6/6(100%), Gaps:0/6(0%)

Query  1   LPPAYT  6
           LPPAYT
Sbjct  7   LPPAYT  12


>Chain J, Spike glycoprotein [Homo sapiens]
Sequence ID: 7TLZ_J Length: 1274
Range 1: 24 to 29

Score:22.7 bits(46), Expect:11, 
Method:, 
Identities:6/6(100%), Positives:6/6(100%), Gaps:0/6(0%)

Query  1   LPPAYT  6
           LPPAYT
Sbjct  24  LPPAYT  29


Query #52: 2S.1.p2.pp2-Omicron21L-T19I-delL24-delP25-delP26-A27S Query ID: lcl|Query_96799 Length: 6

Sequences producing significant alignments:
                                                                  Scientific      Common                     Max    Total Query   E   Per.   Acc.                        
Description                                                       Name            Name            Taxid      Score  Score cover Value Ident  Len        Accession        
Chain A, Spike glycoprotein [Homo sapiens]                        Homo sapiens    human           9606       22.7   22.7  100%  11    100.00 1285       7UB0_A           


Alignments:

>Chain A, Spike glycoprotein [Homo sapiens]
Sequence ID: 7UB0_A Length: 1285
>Chain B, Spike glycoprotein [Homo sapiens]
Sequence ID: 7UB0_B Length: 1285
>Chain C, Spike glycoprotein [Homo sapiens]
Sequence ID: 7UB0_C Length: 1285
>Chain A, Spike glycoprotein [Homo sapiens]
Sequence ID: 7UB5_A Length: 1285
>Chain B, Spike glycoprotein [Homo sapiens]
Sequence ID: 7UB5_B Length: 1285
>Chain C, Spike glycoprotein [Homo sapiens]
Sequence ID: 7UB5_C Length: 1285
>Chain A, Spike glycoprotein [Homo sapiens]
Sequence ID: 7UB6_A Length: 1285
>Chain B, Spike glycoprotein [Homo sapiens]
Sequence ID: 7UB6_B Length: 1285
>Chain C, Spike glycoprotein [Homo sapiens]
Sequence ID: 7UB6_C Length: 1285 
Range 1: 21 to 26

Score:22.7 bits(46), Expect:11, 
Method:, 
Identities:6/6(100%), Positives:6/6(100%), Gaps:0/6(0%)

Query  1   RTQSYT  6
           RTQSYT
Sbjct  21  RTQSYT  26


Query #53: 2S.1.p2.pp3.1-YP_009724390.1 Query ID: lcl|Query_96800 Length: 6

Sequences producing significant alignments:
                                                                  Scientific      Common                     Max    Total Query   E   Per.   Acc.                        
Description                                                       Name            Name            Taxid      Score  Score cover Value Ident  Len        Accession        
immunoglobulin light chain junction region [Homo sapiens]         Homo sapiens    human           9606       21.8   21.8  100%  15    100.00 11         MBZ69689.1       
Chain J, Spike glycoprotein [Homo sapiens]                        Homo sapiens    human           9606       21.8   21.8  100%  23    100.00 1274       7TLZ_J           
serine/threonine-protein kinase Nek10 isoform 2 [Homo sapiens]    Homo sapiens    human           9606       21.8   21.8  100%  23    100.00 1172       NP_001381899.1   
serine/threonine-protein kinase Nek10 isoform X2 [Homo sapiens]   Homo sapiens    human           9606       21.8   21.8  100%  23    100.00 1162       XP_006713061.1   
serine/threonine-protein kinase Nek10 isoform 5 [Homo sapiens]    Homo sapiens    human           9606       21.8   21.8  100%  23    100.00 1162       NP_001381892.1   
serine/threonine-protein kinase Nek10 isoform X3 [Homo sapiens]   Homo sapiens    human           9606       21.8   21.8  100%  23    100.00 1158       XP_006713062.1   
serine/threonine-protein kinase Nek10 isoform 6 [Homo sapiens]    Homo sapiens    human           9606       21.8   21.8  100%  23    100.00 1143       NP_001381893.1   
serine/threonine-protein kinase Nek10 isoform X4 [Homo sapiens]   Homo sapiens    human           9606       21.8   21.8  100%  23    100.00 1126       XP_016861257.1   
serine/threonine-protein kinase Nek10 isoform 7 [Homo sapiens]    Homo sapiens    human           9606       21.8   21.8  100%  23    100.00 1125       NP_001381894.1   
serine/threonine-protein kinase Nek10 isoform 8 [Homo sapiens]    Homo sapiens    human           9606       21.8   21.8  100%  23    100.00 1115       NP_001381895.1   


Alignments:

>immunoglobulin light chain junction region [Homo sapiens]
Sequence ID: MBZ69689.1 Length: 11
>immunoglobulin light chain junction region [Homo sapiens]
Sequence ID: MBZ69696.1 Length: 11 
Range 1: 5 to 10

Score:21.8 bits(44), Expect:15, 
Method:, 
Identities:6/6(100%), Positives:6/6(100%), Gaps:0/6(0%)

Query  1  TQLPPA  6
          TQLPPA
Sbjct  5  TQLPPA  10


>Chain J, Spike glycoprotein [Homo sapiens]
Sequence ID: 7TLZ_J Length: 1274
Range 1: 22 to 27

Score:21.8 bits(44), Expect:23, 
Method:, 
Identities:6/6(100%), Positives:6/6(100%), Gaps:0/6(0%)

Query  1   TQLPPA  6
           TQLPPA
Sbjct  22  TQLPPA  27


>serine/threonine-protein kinase Nek10 isoform 2 [Homo sapiens]
Sequence ID: NP_001381899.1 Length: 1172
>serine/threonine-protein kinase Nek10 isoform 2 [Homo sapiens]
Sequence ID: NP_689747.3 Length: 1172
>serine/threonine-protein kinase Nek10 isoform X1 [Homo sapiens]
Sequence ID: XP_016861251.1 Length: 1172
>serine/threonine-protein kinase Nek10 isoform X1 [Homo sapiens]
Sequence ID: XP_016861252.1 Length: 1172
>serine/threonine-protein kinase Nek10 isoform X1 [Homo sapiens]
Sequence ID: XP_016861253.1 Length: 1172
>serine/threonine-protein kinase Nek10 isoform X1 [Homo sapiens]
Sequence ID: XP_016861254.1 Length: 1172
>RecName: Full=Serine/threonine-protein kinase Nek10; AltName: Full=Never in mitosis A-related kinase 10; Short=NimA-related protein kinase 10 [Homo sapiens]
Sequence ID: Q6ZWH5.3 Length: 1172
>NIMA (never in mitosis gene a)- related kinase 10, isoform CRA_c [Homo sapiens]
Sequence ID: EAW64378.1 Length: 1172
>NIMA related kinase 10 [Homo sapiens]
Sequence ID: KAI2528646.1 Length: 1172 
Range 1: 1046 to 1051

Score:21.8 bits(44), Expect:23, 
Method:, 
Identities:6/6(100%), Positives:6/6(100%), Gaps:0/6(0%)

Query  1     TQLPPA  6
             TQLPPA
Sbjct  1046  TQLPPA  1051


>serine/threonine-protein kinase Nek10 isoform X2 [Homo sapiens]
Sequence ID: XP_006713061.1 Length: 1162
Range 1: 1046 to 1051

Score:21.8 bits(44), Expect:23, 
Method:, 
Identities:6/6(100%), Positives:6/6(100%), Gaps:0/6(0%)

Query  1     TQLPPA  6
             TQLPPA
Sbjct  1046  TQLPPA  1051


>serine/threonine-protein kinase Nek10 isoform 5 [Homo sapiens]
Sequence ID: NP_001381892.1 Length: 1162
Range 1: 1036 to 1041

Score:21.8 bits(44), Expect:23, 
Method:, 
Identities:6/6(100%), Positives:6/6(100%), Gaps:0/6(0%)

Query  1     TQLPPA  6
             TQLPPA
Sbjct  1036  TQLPPA  1041


>serine/threonine-protein kinase Nek10 isoform X3 [Homo sapiens]
Sequence ID: XP_006713062.1 Length: 1158
Range 1: 1046 to 1051

Score:21.8 bits(44), Expect:23, 
Method:, 
Identities:6/6(100%), Positives:6/6(100%), Gaps:0/6(0%)

Query  1     TQLPPA  6
             TQLPPA
Sbjct  1046  TQLPPA  1051


>serine/threonine-protein kinase Nek10 isoform 6 [Homo sapiens]
Sequence ID: NP_001381893.1 Length: 1143
Range 1: 1017 to 1022

Score:21.8 bits(44), Expect:23, 
Method:, 
Identities:6/6(100%), Positives:6/6(100%), Gaps:0/6(0%)

Query  1     TQLPPA  6
             TQLPPA
Sbjct  1017  TQLPPA  1022


>serine/threonine-protein kinase Nek10 isoform X4 [Homo sapiens]
Sequence ID: XP_016861257.1 Length: 1126
Range 1: 1000 to 1005

Score:21.8 bits(44), Expect:23, 
Method:, 
Identities:6/6(100%), Positives:6/6(100%), Gaps:0/6(0%)

Query  1     TQLPPA  6
             TQLPPA
Sbjct  1000  TQLPPA  1005


>serine/threonine-protein kinase Nek10 isoform 7 [Homo sapiens]
Sequence ID: NP_001381894.1 Length: 1125
>serine/threonine-protein kinase Nek10 isoform 7 [Homo sapiens]
Sequence ID: NP_001381900.1 Length: 1125
>NEK10 [Homo sapiens]
Sequence ID: QGQ63635.1 Length: 1125 
Range 1: 999 to 1004

Score:21.8 bits(44), Expect:23, 
Method:, 
Identities:6/6(100%), Positives:6/6(100%), Gaps:0/6(0%)

Query  1     TQLPPA  6
             TQLPPA
Sbjct  999   TQLPPA  1004


>serine/threonine-protein kinase Nek10 isoform 8 [Homo sapiens]
Sequence ID: NP_001381895.1 Length: 1115
>serine/threonine-protein kinase Nek10 isoform X5 [Homo sapiens]
Sequence ID: XP_006713064.1 Length: 1115
>serine/threonine-protein kinase Nek10 isoform X5 [Homo sapiens]
Sequence ID: XP_047303461.1 Length: 1115 
Range 1: 989 to 994

Score:21.8 bits(44), Expect:23, 
Method:, 
Identities:6/6(100%), Positives:6/6(100%), Gaps:0/6(0%)

Query  1    TQLPPA  6
            TQLPPA
Sbjct  989  TQLPPA  994


Query #54: 2S.1.p2.pp3.2-YP_009724390.1 Query ID: lcl|Query_96801 Length: 6

Sequences producing significant alignments:
                                                                  Scientific      Common                     Max    Total Query   E   Per.   Acc.                        
Description                                                       Name            Name            Taxid      Score  Score cover Value Ident  Len        Accession        
immunoglobulin light chain junction region [Homo sapiens]         Homo sapiens    human           9606       23.1   23.1  100%  5.5   100.00 13         MCD11024.1       
immunoglobulin light chain junction region [Homo sapiens]         Homo sapiens    human           9606       23.1   23.1  100%  5.5   100.00 13         MCB19011.1       
immunoglobulin heavy chain junction region [Homo sapiens]         Homo sapiens    human           9606       23.1   23.1  100%  6.2   100.00 15         MOQ03906.1       
immunoglobulin heavy chain junction region [Homo sapiens]         Homo sapiens    human           9606       23.1   23.1  100%  7.5   100.00 19         MCG70934.1       
ankyrin and armadillo repeat-containing protein isoform X1 [Ho... Homo sapiens    human           9606       23.1   23.1  100%  7.9   100.00 1445       XP_011508975.1   
ankyrin and armadillo repeat containing [Homo sapiens]            Homo sapiens    human           9606       23.1   23.1  100%  7.9   100.00 1434       KAI2526119.1     
ankyrin and armadillo repeat-containing protein [Homo sapiens]    Homo sapiens    human           9606       23.1   23.1  100%  7.9   100.00 1434       NP_001364997.1   
ankyrin and armadillo repeat-containing protein isoform X2 [Ho... Homo sapiens    human           9606       23.1   23.1  100%  7.9   100.00 1410       XP_011508977.1   
ankyrin and armadillo repeat-containing protein isoform X3 [Ho... Homo sapiens    human           9606       23.1   23.1  100%  7.9   100.00 1390       XP_011508978.1   
ankyrin and armadillo repeat-containing protein isoform X4 [Ho... Homo sapiens    human           9606       23.1   23.1  100%  7.9   100.00 1372       XP_011508979.1   


Alignments:

>immunoglobulin light chain junction region [Homo sapiens]
Sequence ID: MCD11024.1 Length: 13
Range 1: 6 to 11

Score:23.1 bits(47), Expect:5.5, 
Method:, 
Identities:6/6(100%), Positives:6/6(100%), Gaps:0/6(0%)

Query  1   QLPPAY  6
           QLPPAY
Sbjct  6   QLPPAY  11


>immunoglobulin light chain junction region [Homo sapiens]
Sequence ID: MCB19011.1 Length: 13
Range 1: 6 to 11

Score:23.1 bits(47), Expect:5.5, 
Method:, 
Identities:6/6(100%), Positives:6/6(100%), Gaps:0/6(0%)

Query  1   QLPPAY  6
           QLPPAY
Sbjct  6   QLPPAY  11


>immunoglobulin heavy chain junction region [Homo sapiens]
Sequence ID: MOQ03906.1 Length: 15
Range 1: 9 to 14

Score:23.1 bits(47), Expect:6.2, 
Method:, 
Identities:6/6(100%), Positives:6/6(100%), Gaps:0/6(0%)

Query  1   QLPPAY  6
           QLPPAY
Sbjct  9   QLPPAY  14


>immunoglobulin heavy chain junction region [Homo sapiens]
Sequence ID: MCG70934.1 Length: 19
Range 1: 7 to 12

Score:23.1 bits(47), Expect:7.5, 
Method:, 
Identities:6/6(100%), Positives:6/6(100%), Gaps:0/6(0%)

Query  1   QLPPAY  6
           QLPPAY
Sbjct  7   QLPPAY  12


>ankyrin and armadillo repeat-containing protein isoform X1 [Homo sapiens]
Sequence ID: XP_011508975.1 Length: 1445
Range 1: 133 to 138

Score:23.1 bits(47), Expect:7.9, 
Method:, 
Identities:6/6(100%), Positives:6/6(100%), Gaps:0/6(0%)

Query  1    QLPPAY  6
            QLPPAY
Sbjct  133  QLPPAY  138


>ankyrin and armadillo repeat containing [Homo sapiens]
Sequence ID: KAI2526119.1 Length: 1434
>ankyrin and armadillo repeat containing [Homo sapiens]
Sequence ID: KAI2526120.1 Length: 1434 
Range 1: 133 to 138

Score:23.1 bits(47), Expect:7.9, 
Method:, 
Identities:6/6(100%), Positives:6/6(100%), Gaps:0/6(0%)

Query  1    QLPPAY  6
            QLPPAY
Sbjct  133  QLPPAY  138


>ankyrin and armadillo repeat-containing protein [Homo sapiens]
Sequence ID: NP_001364997.1 Length: 1434
>ankyrin and armadillo repeat-containing protein [Homo sapiens]
Sequence ID: NP_653309.3 Length: 1434
>RecName: Full=Ankyrin and armadillo repeat-containing protein [Homo sapiens]
Sequence ID: Q7Z5J8.3 Length: 1434 
Range 1: 133 to 138

Score:23.1 bits(47), Expect:7.9, 
Method:, 
Identities:6/6(100%), Positives:6/6(100%), Gaps:0/6(0%)

Query  1    QLPPAY  6
            QLPPAY
Sbjct  133  QLPPAY  138


>ankyrin and armadillo repeat-containing protein isoform X2 [Homo sapiens]
Sequence ID: XP_011508977.1 Length: 1410
Range 1: 133 to 138

Score:23.1 bits(47), Expect:7.9, 
Method:, 
Identities:6/6(100%), Positives:6/6(100%), Gaps:0/6(0%)

Query  1    QLPPAY  6
            QLPPAY
Sbjct  133  QLPPAY  138


>ankyrin and armadillo repeat-containing protein isoform X3 [Homo sapiens]
Sequence ID: XP_011508978.1 Length: 1390
Range 1: 133 to 138

Score:23.1 bits(47), Expect:7.9, 
Method:, 
Identities:6/6(100%), Positives:6/6(100%), Gaps:0/6(0%)

Query  1    QLPPAY  6
            QLPPAY
Sbjct  133  QLPPAY  138


>ankyrin and armadillo repeat-containing protein isoform X4 [Homo sapiens]
Sequence ID: XP_011508979.1 Length: 1372
Range 1: 133 to 138

Score:23.1 bits(47), Expect:7.9, 
Method:, 
Identities:6/6(100%), Positives:6/6(100%), Gaps:0/6(0%)

Query  1    QLPPAY  6
            QLPPAY
Sbjct  133  QLPPAY  138


Query #55: 2S.1.p2.pp3.3-YP_009724390.1 Query ID: lcl|Query_96802 Length: 6

Sequences producing significant alignments:
                                                                  Scientific      Common                     Max    Total Query   E   Per.   Acc.                        
Description                                                       Name            Name            Taxid      Score  Score cover Value Ident  Len        Accession        
immunoglobulin light chain junction region [Homo sapiens]         Homo sapiens    human           9606       22.7   22.7  100%  8.0   100.00 13         MCD11024.1       
immunoglobulin light chain junction region [Homo sapiens]         Homo sapiens    human           9606       22.7   22.7  100%  8.0   100.00 13         MCB19011.1       
immunoglobulin light chain junction region [Homo sapiens]         Homo sapiens    human           9606       22.7   22.7  100%  8.0   100.00 13         MBZ62374.1       
immunoglobulin light chain junction region [Homo sapiens]         Homo sapiens    human           9606       22.7   22.7  100%  8.0   100.00 13         MCD01642.1       
immunoglobulin light chain junction region [Homo sapiens]         Homo sapiens    human           9606       22.7   22.7  100%  8.0   100.00 13         MCA98294.1       
Chain J, Spike glycoprotein [Homo sapiens]                        Homo sapiens    human           9606       22.7   22.7  100%  11    100.00 1274       7TLZ_J           


Alignments:

>immunoglobulin light chain junction region [Homo sapiens]
Sequence ID: MCD11024.1 Length: 13
Range 1: 7 to 12

Score:22.7 bits(46), Expect:8.0, 
Method:, 
Identities:6/6(100%), Positives:6/6(100%), Gaps:0/6(0%)

Query  1   LPPAYT  6
           LPPAYT
Sbjct  7   LPPAYT  12


>immunoglobulin light chain junction region [Homo sapiens]
Sequence ID: MCB19011.1 Length: 13
Range 1: 7 to 12

Score:22.7 bits(46), Expect:8.0, 
Method:, 
Identities:6/6(100%), Positives:6/6(100%), Gaps:0/6(0%)

Query  1   LPPAYT  6
           LPPAYT
Sbjct  7   LPPAYT  12


>immunoglobulin light chain junction region [Homo sapiens]
Sequence ID: MBZ62374.1 Length: 13
>immunoglobulin light chain junction region [Homo sapiens]
Sequence ID: MCB30987.1 Length: 13
>immunoglobulin light chain junction region [Homo sapiens]
Sequence ID: MCC83536.1 Length: 13 
Range 1: 7 to 12

Score:22.7 bits(46), Expect:8.0, 
Method:, 
Identities:6/6(100%), Positives:6/6(100%), Gaps:0/6(0%)

Query  1   LPPAYT  6
           LPPAYT
Sbjct  7   LPPAYT  12


>immunoglobulin light chain junction region [Homo sapiens]
Sequence ID: MCD01642.1 Length: 13
Range 1: 7 to 12

Score:22.7 bits(46), Expect:8.0, 
Method:, 
Identities:6/6(100%), Positives:6/6(100%), Gaps:0/6(0%)

Query  1   LPPAYT  6
           LPPAYT
Sbjct  7   LPPAYT  12


>immunoglobulin light chain junction region [Homo sapiens]
Sequence ID: MCA98294.1 Length: 13
Range 1: 7 to 12

Score:22.7 bits(46), Expect:8.0, 
Method:, 
Identities:6/6(100%), Positives:6/6(100%), Gaps:0/6(0%)

Query  1   LPPAYT  6
           LPPAYT
Sbjct  7   LPPAYT  12


>Chain J, Spike glycoprotein [Homo sapiens]
Sequence ID: 7TLZ_J Length: 1274
Range 1: 24 to 29

Score:22.7 bits(46), Expect:11, 
Method:, 
Identities:6/6(100%), Positives:6/6(100%), Gaps:0/6(0%)

Query  1   LPPAYT  6
           LPPAYT
Sbjct  24  LPPAYT  29


Query #56: 2S.1.p2.pp3.4-YP_009724390.1 Query ID: lcl|Query_96803 Length: 6

Sequences producing significant alignments:
                                                                  Scientific      Common                     Max    Total Query   E   Per.   Acc.                        
Description                                                       Name            Name            Taxid      Score  Score cover Value Ident  Len        Accession        
Chain J, Spike glycoprotein [Homo sapiens]                        Homo sapiens    human           9606       23.1   23.1  100%  7.9   100.00 1274       7TLZ_J           


Alignments:

>Chain J, Spike glycoprotein [Homo sapiens]
Sequence ID: 7TLZ_J Length: 1274
Range 1: 25 to 30

Score:23.1 bits(47), Expect:7.9, 
Method:, 
Identities:6/6(100%), Positives:6/6(100%), Gaps:0/6(0%)

Query  1   PPAYTN  6
           PPAYTN
Sbjct  25  PPAYTN  30


Query #57: 2S.1.p2.pp3-Omicron21L-T19I-delL24-delP25-delP26-A27S Query ID: lcl|Query_96804 Length: 6

Sequences producing significant alignments:
                                                                  Scientific      Common                     Max    Total Query   E   Per.   Acc.                        
Description                                                       Name            Name            Taxid      Score  Score cover Value Ident  Len        Accession        
Chain A, Spike glycoprotein [Homo sapiens]                        Homo sapiens    human           9606       22.7   22.7  100%  11    100.00 1285       7UB0_A           


Alignments:

>Chain A, Spike glycoprotein [Homo sapiens]
Sequence ID: 7UB0_A Length: 1285
>Chain B, Spike glycoprotein [Homo sapiens]
Sequence ID: 7UB0_B Length: 1285
>Chain C, Spike glycoprotein [Homo sapiens]
Sequence ID: 7UB0_C Length: 1285
>Chain A, Spike glycoprotein [Homo sapiens]
Sequence ID: 7UB5_A Length: 1285
>Chain B, Spike glycoprotein [Homo sapiens]
Sequence ID: 7UB5_B Length: 1285
>Chain C, Spike glycoprotein [Homo sapiens]
Sequence ID: 7UB5_C Length: 1285
>Chain A, Spike glycoprotein [Homo sapiens]
Sequence ID: 7UB6_A Length: 1285
>Chain B, Spike glycoprotein [Homo sapiens]
Sequence ID: 7UB6_B Length: 1285
>Chain C, Spike glycoprotein [Homo sapiens]
Sequence ID: 7UB6_C Length: 1285 
Range 1: 22 to 27

Score:22.7 bits(46), Expect:11, 
Method:, 
Identities:6/6(100%), Positives:6/6(100%), Gaps:0/6(0%)

Query  1   TQSYTN  6
           TQSYTN
Sbjct  22  TQSYTN  27


Query #58: 2S.1.p2.pp4.1-YP_009724390.1 Query ID: lcl|Query_96805 Length: 6

Sequences producing significant alignments:
                                                                  Scientific      Common                     Max    Total Query   E   Per.   Acc.                        
Description                                                       Name            Name            Taxid      Score  Score cover Value Ident  Len        Accession        
immunoglobulin light chain junction region [Homo sapiens]         Homo sapiens    human           9606       23.1   23.1  100%  5.5   100.00 13         MCD11024.1       
immunoglobulin light chain junction region [Homo sapiens]         Homo sapiens    human           9606       23.1   23.1  100%  5.5   100.00 13         MCB19011.1       
immunoglobulin heavy chain junction region [Homo sapiens]         Homo sapiens    human           9606       23.1   23.1  100%  6.2   100.00 15         MOQ03906.1       
immunoglobulin heavy chain junction region [Homo sapiens]         Homo sapiens    human           9606       23.1   23.1  100%  7.5   100.00 19         MCG70934.1       
ankyrin and armadillo repeat-containing protein isoform X1 [Ho... Homo sapiens    human           9606       23.1   23.1  100%  7.9   100.00 1445       XP_011508975.1   
ankyrin and armadillo repeat containing [Homo sapiens]            Homo sapiens    human           9606       23.1   23.1  100%  7.9   100.00 1434       KAI2526119.1     
ankyrin and armadillo repeat-containing protein [Homo sapiens]    Homo sapiens    human           9606       23.1   23.1  100%  7.9   100.00 1434       NP_001364997.1   
ankyrin and armadillo repeat-containing protein isoform X2 [Ho... Homo sapiens    human           9606       23.1   23.1  100%  7.9   100.00 1410       XP_011508977.1   
ankyrin and armadillo repeat-containing protein isoform X3 [Ho... Homo sapiens    human           9606       23.1   23.1  100%  7.9   100.00 1390       XP_011508978.1   
ankyrin and armadillo repeat-containing protein isoform X4 [Ho... Homo sapiens    human           9606       23.1   23.1  100%  7.9   100.00 1372       XP_011508979.1   


Alignments:

>immunoglobulin light chain junction region [Homo sapiens]
Sequence ID: MCD11024.1 Length: 13
Range 1: 6 to 11

Score:23.1 bits(47), Expect:5.5, 
Method:, 
Identities:6/6(100%), Positives:6/6(100%), Gaps:0/6(0%)

Query  1   QLPPAY  6
           QLPPAY
Sbjct  6   QLPPAY  11


>immunoglobulin light chain junction region [Homo sapiens]
Sequence ID: MCB19011.1 Length: 13
Range 1: 6 to 11

Score:23.1 bits(47), Expect:5.5, 
Method:, 
Identities:6/6(100%), Positives:6/6(100%), Gaps:0/6(0%)

Query  1   QLPPAY  6
           QLPPAY
Sbjct  6   QLPPAY  11


>immunoglobulin heavy chain junction region [Homo sapiens]
Sequence ID: MOQ03906.1 Length: 15
Range 1: 9 to 14

Score:23.1 bits(47), Expect:6.2, 
Method:, 
Identities:6/6(100%), Positives:6/6(100%), Gaps:0/6(0%)

Query  1   QLPPAY  6
           QLPPAY
Sbjct  9   QLPPAY  14


>immunoglobulin heavy chain junction region [Homo sapiens]
Sequence ID: MCG70934.1 Length: 19
Range 1: 7 to 12

Score:23.1 bits(47), Expect:7.5, 
Method:, 
Identities:6/6(100%), Positives:6/6(100%), Gaps:0/6(0%)

Query  1   QLPPAY  6
           QLPPAY
Sbjct  7   QLPPAY  12


>ankyrin and armadillo repeat-containing protein isoform X1 [Homo sapiens]
Sequence ID: XP_011508975.1 Length: 1445
Range 1: 133 to 138

Score:23.1 bits(47), Expect:7.9, 
Method:, 
Identities:6/6(100%), Positives:6/6(100%), Gaps:0/6(0%)

Query  1    QLPPAY  6
            QLPPAY
Sbjct  133  QLPPAY  138


>ankyrin and armadillo repeat containing [Homo sapiens]
Sequence ID: KAI2526119.1 Length: 1434
>ankyrin and armadillo repeat containing [Homo sapiens]
Sequence ID: KAI2526120.1 Length: 1434 
Range 1: 133 to 138

Score:23.1 bits(47), Expect:7.9, 
Method:, 
Identities:6/6(100%), Positives:6/6(100%), Gaps:0/6(0%)

Query  1    QLPPAY  6
            QLPPAY
Sbjct  133  QLPPAY  138


>ankyrin and armadillo repeat-containing protein [Homo sapiens]
Sequence ID: NP_001364997.1 Length: 1434
>ankyrin and armadillo repeat-containing protein [Homo sapiens]
Sequence ID: NP_653309.3 Length: 1434
>RecName: Full=Ankyrin and armadillo repeat-containing protein [Homo sapiens]
Sequence ID: Q7Z5J8.3 Length: 1434 
Range 1: 133 to 138

Score:23.1 bits(47), Expect:7.9, 
Method:, 
Identities:6/6(100%), Positives:6/6(100%), Gaps:0/6(0%)

Query  1    QLPPAY  6
            QLPPAY
Sbjct  133  QLPPAY  138


>ankyrin and armadillo repeat-containing protein isoform X2 [Homo sapiens]
Sequence ID: XP_011508977.1 Length: 1410
Range 1: 133 to 138

Score:23.1 bits(47), Expect:7.9, 
Method:, 
Identities:6/6(100%), Positives:6/6(100%), Gaps:0/6(0%)

Query  1    QLPPAY  6
            QLPPAY
Sbjct  133  QLPPAY  138


>ankyrin and armadillo repeat-containing protein isoform X3 [Homo sapiens]
Sequence ID: XP_011508978.1 Length: 1390
Range 1: 133 to 138

Score:23.1 bits(47), Expect:7.9, 
Method:, 
Identities:6/6(100%), Positives:6/6(100%), Gaps:0/6(0%)

Query  1    QLPPAY  6
            QLPPAY
Sbjct  133  QLPPAY  138


>ankyrin and armadillo repeat-containing protein isoform X4 [Homo sapiens]
Sequence ID: XP_011508979.1 Length: 1372
Range 1: 133 to 138

Score:23.1 bits(47), Expect:7.9, 
Method:, 
Identities:6/6(100%), Positives:6/6(100%), Gaps:0/6(0%)

Query  1    QLPPAY  6
            QLPPAY
Sbjct  133  QLPPAY  138


Query #59: 2S.1.p2.pp4.2-YP_009724390.1 Query ID: lcl|Query_96806 Length: 6

Sequences producing significant alignments:
                                                                  Scientific      Common                     Max    Total Query   E   Per.   Acc.                        
Description                                                       Name            Name            Taxid      Score  Score cover Value Ident  Len        Accession        
immunoglobulin light chain junction region [Homo sapiens]         Homo sapiens    human           9606       22.7   22.7  100%  8.0   100.00 13         MCD11024.1       
immunoglobulin light chain junction region [Homo sapiens]         Homo sapiens    human           9606       22.7   22.7  100%  8.0   100.00 13         MCB19011.1       
immunoglobulin light chain junction region [Homo sapiens]         Homo sapiens    human           9606       22.7   22.7  100%  8.0   100.00 13         MBZ62374.1       
immunoglobulin light chain junction region [Homo sapiens]         Homo sapiens    human           9606       22.7   22.7  100%  8.0   100.00 13         MCD01642.1       
immunoglobulin light chain junction region [Homo sapiens]         Homo sapiens    human           9606       22.7   22.7  100%  8.0   100.00 13         MCA98294.1       
Chain J, Spike glycoprotein [Homo sapiens]                        Homo sapiens    human           9606       22.7   22.7  100%  11    100.00 1274       7TLZ_J           


Alignments:

>immunoglobulin light chain junction region [Homo sapiens]
Sequence ID: MCD11024.1 Length: 13
Range 1: 7 to 12

Score:22.7 bits(46), Expect:8.0, 
Method:, 
Identities:6/6(100%), Positives:6/6(100%), Gaps:0/6(0%)

Query  1   LPPAYT  6
           LPPAYT
Sbjct  7   LPPAYT  12


>immunoglobulin light chain junction region [Homo sapiens]
Sequence ID: MCB19011.1 Length: 13
Range 1: 7 to 12

Score:22.7 bits(46), Expect:8.0, 
Method:, 
Identities:6/6(100%), Positives:6/6(100%), Gaps:0/6(0%)

Query  1   LPPAYT  6
           LPPAYT
Sbjct  7   LPPAYT  12


>immunoglobulin light chain junction region [Homo sapiens]
Sequence ID: MBZ62374.1 Length: 13
>immunoglobulin light chain junction region [Homo sapiens]
Sequence ID: MCB30987.1 Length: 13
>immunoglobulin light chain junction region [Homo sapiens]
Sequence ID: MCC83536.1 Length: 13 
Range 1: 7 to 12

Score:22.7 bits(46), Expect:8.0, 
Method:, 
Identities:6/6(100%), Positives:6/6(100%), Gaps:0/6(0%)

Query  1   LPPAYT  6
           LPPAYT
Sbjct  7   LPPAYT  12


>immunoglobulin light chain junction region [Homo sapiens]
Sequence ID: MCD01642.1 Length: 13
Range 1: 7 to 12

Score:22.7 bits(46), Expect:8.0, 
Method:, 
Identities:6/6(100%), Positives:6/6(100%), Gaps:0/6(0%)

Query  1   LPPAYT  6
           LPPAYT
Sbjct  7   LPPAYT  12


>immunoglobulin light chain junction region [Homo sapiens]
Sequence ID: MCA98294.1 Length: 13
Range 1: 7 to 12

Score:22.7 bits(46), Expect:8.0, 
Method:, 
Identities:6/6(100%), Positives:6/6(100%), Gaps:0/6(0%)

Query  1   LPPAYT  6
           LPPAYT
Sbjct  7   LPPAYT  12


>Chain J, Spike glycoprotein [Homo sapiens]
Sequence ID: 7TLZ_J Length: 1274
Range 1: 24 to 29

Score:22.7 bits(46), Expect:11, 
Method:, 
Identities:6/6(100%), Positives:6/6(100%), Gaps:0/6(0%)

Query  1   LPPAYT  6
           LPPAYT
Sbjct  24  LPPAYT  29


Query #60: 2S.1.p2.pp4.3-YP_009724390.1 Query ID: lcl|Query_96807 Length: 6

Sequences producing significant alignments:
                                                                  Scientific      Common                     Max    Total Query   E   Per.   Acc.                        
Description                                                       Name            Name            Taxid      Score  Score cover Value Ident  Len        Accession        
Chain J, Spike glycoprotein [Homo sapiens]                        Homo sapiens    human           9606       23.1   23.1  100%  7.9   100.00 1274       7TLZ_J           


Alignments:

>Chain J, Spike glycoprotein [Homo sapiens]
Sequence ID: 7TLZ_J Length: 1274
Range 1: 25 to 30

Score:23.1 bits(47), Expect:7.9, 
Method:, 
Identities:6/6(100%), Positives:6/6(100%), Gaps:0/6(0%)

Query  1   PPAYTN  6
           PPAYTN
Sbjct  25  PPAYTN  30


Query #61: 2S.1.p2.pp4.4-YP_009724390.1 Query ID: lcl|Query_96808 Length: 6

Sequences producing significant alignments:
                                                                  Scientific      Common                     Max    Total Query   E   Per.   Acc.                        
Description                                                       Name            Name            Taxid      Score  Score cover Value Ident  Len        Accession        
Chain J, Spike glycoprotein [Homo sapiens]                        Homo sapiens    human           9606       22.3   22.3  100%  16    100.00 1274       7TLZ_J           


Alignments:

>Chain J, Spike glycoprotein [Homo sapiens]
Sequence ID: 7TLZ_J Length: 1274
Range 1: 26 to 31

Score:22.3 bits(45), Expect:16, 
Method:, 
Identities:6/6(100%), Positives:6/6(100%), Gaps:0/6(0%)

Query  1   PAYTNS  6
           PAYTNS
Sbjct  26  PAYTNS  31


Query #62: 2S.1.p2.pp4-Omicron21L-T19I-delL24-delP25-delP26-A27S Query ID: lcl|Query_96809 Length: 6

Sequences producing significant alignments:
                                                                  Scientific      Common                     Max    Total Query   E   Per.   Acc.                        
Description                                                       Name            Name            Taxid      Score  Score cover Value Ident  Len        Accession        
immunoglobulin light chain junction region [Homo sapiens]         Homo sapiens    human           9606       22.3   22.3  100%  10    100.00 11         MCA95659.1       
Chain A, Spike glycoprotein [Homo sapiens]                        Homo sapiens    human           9606       22.3   22.3  100%  16    100.00 1285       7UB0_A           


Alignments:

>immunoglobulin light chain junction region [Homo sapiens]
Sequence ID: MCA95659.1 Length: 11
Range 1: 3 to 8

Score:22.3 bits(45), Expect:10, 
Method:, 
Identities:6/6(100%), Positives:6/6(100%), Gaps:0/6(0%)

Query  1  QSYTNS  6
          QSYTNS
Sbjct  3  QSYTNS  8


>Chain A, Spike glycoprotein [Homo sapiens]
Sequence ID: 7UB0_A Length: 1285
>Chain B, Spike glycoprotein [Homo sapiens]
Sequence ID: 7UB0_B Length: 1285
>Chain C, Spike glycoprotein [Homo sapiens]
Sequence ID: 7UB0_C Length: 1285
>Chain A, Spike glycoprotein [Homo sapiens]
Sequence ID: 7UB5_A Length: 1285
>Chain B, Spike glycoprotein [Homo sapiens]
Sequence ID: 7UB5_B Length: 1285
>Chain C, Spike glycoprotein [Homo sapiens]
Sequence ID: 7UB5_C Length: 1285
>Chain A, Spike glycoprotein [Homo sapiens]
Sequence ID: 7UB6_A Length: 1285
>Chain B, Spike glycoprotein [Homo sapiens]
Sequence ID: 7UB6_B Length: 1285
>Chain C, Spike glycoprotein [Homo sapiens]
Sequence ID: 7UB6_C Length: 1285 
Range 1: 23 to 28

Score:22.3 bits(45), Expect:16, 
Method:, 
Identities:6/6(100%), Positives:6/6(100%), Gaps:0/6(0%)

Query  1   QSYTNS  6
           QSYTNS
Sbjct  23  QSYTNS  28


Query #63: 2S.1.p2.pp5.1-YP_009724390.1 Query ID: lcl|Query_96810 Length: 6

Sequences producing significant alignments:
                                                                  Scientific      Common                     Max    Total Query   E   Per.   Acc.                        
Description                                                       Name            Name            Taxid      Score  Score cover Value Ident  Len        Accession        
immunoglobulin light chain junction region [Homo sapiens]         Homo sapiens    human           9606       22.7   22.7  100%  8.0   100.00 13         MCD11024.1       
immunoglobulin light chain junction region [Homo sapiens]         Homo sapiens    human           9606       22.7   22.7  100%  8.0   100.00 13         MCB19011.1       
immunoglobulin light chain junction region [Homo sapiens]         Homo sapiens    human           9606       22.7   22.7  100%  8.0   100.00 13         MBZ62374.1       
immunoglobulin light chain junction region [Homo sapiens]         Homo sapiens    human           9606       22.7   22.7  100%  8.0   100.00 13         MCD01642.1       
immunoglobulin light chain junction region [Homo sapiens]         Homo sapiens    human           9606       22.7   22.7  100%  8.0   100.00 13         MCA98294.1       
Chain J, Spike glycoprotein [Homo sapiens]                        Homo sapiens    human           9606       22.7   22.7  100%  11    100.00 1274       7TLZ_J           


Alignments:

>immunoglobulin light chain junction region [Homo sapiens]
Sequence ID: MCD11024.1 Length: 13
Range 1: 7 to 12

Score:22.7 bits(46), Expect:8.0, 
Method:, 
Identities:6/6(100%), Positives:6/6(100%), Gaps:0/6(0%)

Query  1   LPPAYT  6
           LPPAYT
Sbjct  7   LPPAYT  12


>immunoglobulin light chain junction region [Homo sapiens]
Sequence ID: MCB19011.1 Length: 13
Range 1: 7 to 12

Score:22.7 bits(46), Expect:8.0, 
Method:, 
Identities:6/6(100%), Positives:6/6(100%), Gaps:0/6(0%)

Query  1   LPPAYT  6
           LPPAYT
Sbjct  7   LPPAYT  12


>immunoglobulin light chain junction region [Homo sapiens]
Sequence ID: MBZ62374.1 Length: 13
>immunoglobulin light chain junction region [Homo sapiens]
Sequence ID: MCB30987.1 Length: 13
>immunoglobulin light chain junction region [Homo sapiens]
Sequence ID: MCC83536.1 Length: 13 
Range 1: 7 to 12

Score:22.7 bits(46), Expect:8.0, 
Method:, 
Identities:6/6(100%), Positives:6/6(100%), Gaps:0/6(0%)

Query  1   LPPAYT  6
           LPPAYT
Sbjct  7   LPPAYT  12


>immunoglobulin light chain junction region [Homo sapiens]
Sequence ID: MCD01642.1 Length: 13
Range 1: 7 to 12

Score:22.7 bits(46), Expect:8.0, 
Method:, 
Identities:6/6(100%), Positives:6/6(100%), Gaps:0/6(0%)

Query  1   LPPAYT  6
           LPPAYT
Sbjct  7   LPPAYT  12


>immunoglobulin light chain junction region [Homo sapiens]
Sequence ID: MCA98294.1 Length: 13
Range 1: 7 to 12

Score:22.7 bits(46), Expect:8.0, 
Method:, 
Identities:6/6(100%), Positives:6/6(100%), Gaps:0/6(0%)

Query  1   LPPAYT  6
           LPPAYT
Sbjct  7   LPPAYT  12


>Chain J, Spike glycoprotein [Homo sapiens]
Sequence ID: 7TLZ_J Length: 1274
Range 1: 24 to 29

Score:22.7 bits(46), Expect:11, 
Method:, 
Identities:6/6(100%), Positives:6/6(100%), Gaps:0/6(0%)

Query  1   LPPAYT  6
           LPPAYT
Sbjct  24  LPPAYT  29


Query #64: 2S.1.p2.pp5.2-YP_009724390.1 Query ID: lcl|Query_96811 Length: 6

Sequences producing significant alignments:
                                                                  Scientific      Common                     Max    Total Query   E   Per.   Acc.                        
Description                                                       Name            Name            Taxid      Score  Score cover Value Ident  Len        Accession        
Chain J, Spike glycoprotein [Homo sapiens]                        Homo sapiens    human           9606       23.1   23.1  100%  7.9   100.00 1274       7TLZ_J           


Alignments:

>Chain J, Spike glycoprotein [Homo sapiens]
Sequence ID: 7TLZ_J Length: 1274
Range 1: 25 to 30

Score:23.1 bits(47), Expect:7.9, 
Method:, 
Identities:6/6(100%), Positives:6/6(100%), Gaps:0/6(0%)

Query  1   PPAYTN  6
           PPAYTN
Sbjct  25  PPAYTN  30


Query #65: 2S.1.p2.pp5.3-YP_009724390.1 Query ID: lcl|Query_96812 Length: 6

Sequences producing significant alignments:
                                                                  Scientific      Common                     Max    Total Query   E   Per.   Acc.                        
Description                                                       Name            Name            Taxid      Score  Score cover Value Ident  Len        Accession        
Chain J, Spike glycoprotein [Homo sapiens]                        Homo sapiens    human           9606       22.3   22.3  100%  16    100.00 1274       7TLZ_J           


Alignments:

>Chain J, Spike glycoprotein [Homo sapiens]
Sequence ID: 7TLZ_J Length: 1274
Range 1: 26 to 31

Score:22.3 bits(45), Expect:16, 
Method:, 
Identities:6/6(100%), Positives:6/6(100%), Gaps:0/6(0%)

Query  1   PAYTNS  6
           PAYTNS
Sbjct  26  PAYTNS  31


Query #66: 2S.1.p2.pp5.4-YP_009724390.1 Query ID: lcl|Query_96813 Length: 6

Sequences producing significant alignments:
                                                                  Scientific      Common                     Max    Total Query   E   Per.   Acc.                        
Description                                                       Name            Name            Taxid      Score  Score cover Value Ident  Len        Accession        
Chain J, Spike glycoprotein [Homo sapiens]                        Homo sapiens    human           9606       22.7   22.7  100%  11    100.00 1274       7TLZ_J           


Alignments:

>Chain J, Spike glycoprotein [Homo sapiens]
Sequence ID: 7TLZ_J Length: 1274
Range 1: 27 to 32

Score:22.7 bits(46), Expect:11, 
Method:, 
Identities:6/6(100%), Positives:6/6(100%), Gaps:0/6(0%)

Query  1   AYTNSF  6
           AYTNSF
Sbjct  27  AYTNSF  32


Query #67: 2S.1.p2.pp5-Omicron21L-T19I-delL24-delP25-delP26-A27S Query ID: lcl|Query_96814 Length: 6

Sequences producing significant alignments:
                                                                  Scientific      Common                     Max    Total Query   E   Per.   Acc.                        
Description                                                       Name            Name            Taxid      Score  Score cover Value Ident  Len        Accession        
immunoglobulin light chain junction region [Homo sapiens]         Homo sapiens    human           9606       22.7   22.7  100%  7.5   100.00 12         MBX89604.1       
immunoglobulin light chain junction region [Homo sapiens]         Homo sapiens    human           9606       22.7   22.7  100%  7.5   100.00 12         MCD91752.1       
Chain A, Spike glycoprotein [Homo sapiens]                        Homo sapiens    human           9606       22.7   22.7  100%  11    100.00 1285       7UB0_A           


Alignments:

>immunoglobulin light chain junction region [Homo sapiens]
Sequence ID: MBX89604.1 Length: 12
Range 1: 3 to 8

Score:22.7 bits(46), Expect:7.5, 
Method:, 
Identities:6/6(100%), Positives:6/6(100%), Gaps:0/6(0%)

Query  1  SYTNSF  6
          SYTNSF
Sbjct  3  SYTNSF  8


>immunoglobulin light chain junction region [Homo sapiens]
Sequence ID: MCD91752.1 Length: 12
Range 1: 3 to 8

Score:22.7 bits(46), Expect:7.5, 
Method:, 
Identities:6/6(100%), Positives:6/6(100%), Gaps:0/6(0%)

Query  1  SYTNSF  6
          SYTNSF
Sbjct  3  SYTNSF  8


>Chain A, Spike glycoprotein [Homo sapiens]
Sequence ID: 7UB0_A Length: 1285
>Chain B, Spike glycoprotein [Homo sapiens]
Sequence ID: 7UB0_B Length: 1285
>Chain C, Spike glycoprotein [Homo sapiens]
Sequence ID: 7UB0_C Length: 1285
>Chain A, Spike glycoprotein [Homo sapiens]
Sequence ID: 7UB5_A Length: 1285
>Chain B, Spike glycoprotein [Homo sapiens]
Sequence ID: 7UB5_B Length: 1285
>Chain C, Spike glycoprotein [Homo sapiens]
Sequence ID: 7UB5_C Length: 1285
>Chain A, Spike glycoprotein [Homo sapiens]
Sequence ID: 7UB6_A Length: 1285
>Chain B, Spike glycoprotein [Homo sapiens]
Sequence ID: 7UB6_B Length: 1285
>Chain C, Spike glycoprotein [Homo sapiens]
Sequence ID: 7UB6_C Length: 1285 
Range 1: 24 to 29

Score:22.7 bits(46), Expect:11, 
Method:, 
Identities:6/6(100%), Positives:6/6(100%), Gaps:0/6(0%)

Query  1   SYTNSF  6
           SYTNSF
Sbjct  24  SYTNSF  29


Query #68: S.4.pp1-YP_009724390.1 Query ID: lcl|Query_96815 Length: 6

No significant similarity found.


Query #69: S.4.2.pp1-Omicron21L-G142D Query ID: lcl|Query_96816 Length: 6

Sequences producing significant alignments:
                                                                  Scientific      Common                     Max    Total Query   E   Per.   Acc.                        
Description                                                       Name            Name            Taxid      Score  Score cover Value Ident  Len        Accession        
Chain A, Spike glycoprotein [Homo sapiens]                        Homo sapiens    human           9606       23.5   23.5  100%  5.6   100.00 1285       7UB0_A           
Chain J, Spike glycoprotein [Homo sapiens]                        Homo sapiens    human           9606       23.5   23.5  100%  5.6   100.00 1274       7TLZ_J           
immunoglobulin heavy chain junction region [Homo sapiens]         Homo sapiens    human           9606       21.0   21.0  100%  44    83.33  17         MBN4496718.1     
histone-lysine N-methyltransferase SETMAR isoform 1 [Homo...      Homo sapiens    human           9606       21.0   21.0  100%  46    83.33  684        NP_006506.3      
metnase [Homo sapiens]                                            Homo sapiens    human           9606       21.0   21.0  100%  46    83.33  671        AAY29570.1       
unknown [Homo sapiens]                                            Homo sapiens    human           9606       21.0   21.0  100%  46    83.33  671        AAC52012.1       
unknown [Homo sapiens]                                            Homo sapiens    human           9606       21.0   21.0  100%  46    83.33  671        AAC09350.1       
histone-lysine N-methyltransferase SETMAR isoform 2 [Homo...      Homo sapiens    human           9606       21.0   21.0  100%  46    83.33  545        NP_001230652.1   
unnamed protein product [Homo sapiens]                            Homo sapiens    human           9606       21.0   21.0  100%  46    83.33  545        BAG63636.1       
histone-lysine N-methyltransferase SETMAR isoform X1 [Homo...     Homo sapiens    human           9606       21.0   21.0  100%  46    83.33  448        XP_006713355.1   


Alignments:

>Chain A, Spike glycoprotein [Homo sapiens]
Sequence ID: 7UB0_A Length: 1285
>Chain B, Spike glycoprotein [Homo sapiens]
Sequence ID: 7UB0_B Length: 1285
>Chain C, Spike glycoprotein [Homo sapiens]
Sequence ID: 7UB0_C Length: 1285
>Chain A, Spike glycoprotein [Homo sapiens]
Sequence ID: 7UB5_A Length: 1285
>Chain B, Spike glycoprotein [Homo sapiens]
Sequence ID: 7UB5_B Length: 1285
>Chain C, Spike glycoprotein [Homo sapiens]
Sequence ID: 7UB5_C Length: 1285
>Chain A, Spike glycoprotein [Homo sapiens]
Sequence ID: 7UB6_A Length: 1285
>Chain B, Spike glycoprotein [Homo sapiens]
Sequence ID: 7UB6_B Length: 1285
>Chain C, Spike glycoprotein [Homo sapiens]
Sequence ID: 7UB6_C Length: 1285 
Range 1: 134 to 139

Score:23.5 bits(48), Expect:5.6, 
Method:, 
Identities:6/6(100%), Positives:6/6(100%), Gaps:0/6(0%)

Query  1    NDPFLD  6
            NDPFLD
Sbjct  134  NDPFLD  139


>Chain J, Spike glycoprotein [Homo sapiens]
Sequence ID: 7TLZ_J Length: 1274
Range 1: 135 to 140

Score:23.5 bits(48), Expect:5.6, 
Method:, 
Identities:6/6(100%), Positives:6/6(100%), Gaps:0/6(0%)

Query  1    NDPFLD  6
            NDPFLD
Sbjct  135  NDPFLD  140


>immunoglobulin heavy chain junction region [Homo sapiens]
Sequence ID: MBN4496718.1 Length: 17
Range 1: 10 to 15

Score:21.0 bits(42), Expect:44, 
Method:, 
Identities:5/6(83%), Positives:6/6(100%), Gaps:0/6(0%)

Query  1   NDPFLD  6
           +DPFLD
Sbjct  10  DDPFLD  15


>histone-lysine N-methyltransferase SETMAR isoform 1 [Homo sapiens]
Sequence ID: NP_006506.3 Length: 684
>RecName: Full=Histone-lysine N-methyltransferase SETMAR; AltName: Full=SET domain and mariner transposase fusion protein; Short=Metnase; Includes: RecName: Full=Histone-lysine N-methyltransferase; Includes: RecName: Full=Transposon Hsmar1 transposase [Homo sapiens]
Sequence ID: Q53H47.2 Length: 684
>SET domain and mariner transposase fusion gene, isoform CRA_c [Homo sapiens]
Sequence ID: EAW63905.1 Length: 684
>SET domain and mariner transposase fusion protein [Homo sapiens]
Sequence ID: KAI2527978.1 Length: 684 
Range 1: 485 to 490

Score:21.0 bits(42), Expect:46, 
Method:, 
Identities:5/6(83%), Positives:6/6(100%), Gaps:0/6(0%)

Query  1    NDPFLD  6
            N+PFLD
Sbjct  485  NEPFLD  490


>metnase [Homo sapiens]
Sequence ID: AAY29570.1 Length: 671
>SET domain and mariner transposase fusion gene variant, partial [Homo sapiens]
Sequence ID: BAD96454.1 Length: 671 
Range 1: 472 to 477

Score:21.0 bits(42), Expect:46, 
Method:, 
Identities:5/6(83%), Positives:6/6(100%), Gaps:0/6(0%)

Query  1    NDPFLD  6
            N+PFLD
Sbjct  472  NEPFLD  477


>unknown [Homo sapiens]
Sequence ID: AAC52012.1 Length: 671
Range 1: 472 to 477

Score:21.0 bits(42), Expect:46, 
Method:, 
Identities:5/6(83%), Positives:6/6(100%), Gaps:0/6(0%)

Query  1    NDPFLD  6
            N+PFLD
Sbjct  472  NEPFLD  477


>unknown [Homo sapiens]
Sequence ID: AAC09350.1 Length: 671
Range 1: 472 to 477

Score:21.0 bits(42), Expect:46, 
Method:, 
Identities:5/6(83%), Positives:6/6(100%), Gaps:0/6(0%)

Query  1    NDPFLD  6
            N+PFLD
Sbjct  472  NEPFLD  477


>histone-lysine N-methyltransferase SETMAR isoform 2 [Homo sapiens]
Sequence ID: NP_001230652.1 Length: 545
>SET domain and mariner transposase fusion protein [Homo sapiens]
Sequence ID: KAI2527979.1 Length: 545 
Range 1: 346 to 351

Score:21.0 bits(42), Expect:46, 
Method:, 
Identities:5/6(83%), Positives:6/6(100%), Gaps:0/6(0%)

Query  1    NDPFLD  6
            N+PFLD
Sbjct  346  NEPFLD  351


>unnamed protein product [Homo sapiens]
Sequence ID: BAG63636.1 Length: 545
Range 1: 346 to 351

Score:21.0 bits(42), Expect:46, 
Method:, 
Identities:5/6(83%), Positives:6/6(100%), Gaps:0/6(0%)

Query  1    NDPFLD  6
            N+PFLD
Sbjct  346  NEPFLD  351


>histone-lysine N-methyltransferase SETMAR isoform X1 [Homo sapiens]
Sequence ID: XP_006713355.1 Length: 448
>SET domain and mariner transposase fusion gene, isoform CRA_b [Homo sapiens]
Sequence ID: EAW63904.1 Length: 448 
Range 1: 249 to 254

Score:21.0 bits(42), Expect:46, 
Method:, 
Identities:5/6(83%), Positives:6/6(100%), Gaps:0/6(0%)

Query  1    NDPFLD  6
            N+PFLD
Sbjct  249  NEPFLD  254


Query #70: S.4.pp2.1-YP_009724390.1 Query ID: lcl|Query_96817 Length: 6

Sequences producing significant alignments:
                                                                  Scientific      Common                     Max    Total Query   E   Per.   Acc.                        
Description                                                       Name            Name            Taxid      Score  Score cover Value Ident  Len        Accession        
chondroitin sulfate glucuronyltransferase isoform 1 precursor...  Homo sapiens    human           9606       22.3   22.3  100%  16    100.00 772        NP_061888.1      
unnamed protein product [Homo sapiens]                            Homo sapiens    human           9606       22.3   22.3  100%  16    100.00 764        BAG51678.1       
chondroitin sulfate glucuronyltransferase isoform 2 [Homo...      Homo sapiens    human           9606       22.3   22.3  100%  16    100.00 764        NP_001271224.1   
chondroitin sulfate glucuronyltransferase isoform 3 precursor...  Homo sapiens    human           9606       22.3   22.3  100%  16    100.00 711        NP_001376580.1   
chondroitin sulfate glucuronyltransferase isoform 4 [Homo...      Homo sapiens    human           9606       22.3   22.3  100%  16    100.00 701        NP_001376581.1   
CSGlcA-T protein [Homo sapiens]                                   Homo sapiens    human           9606       22.3   22.3  100%  16    100.00 666        AAH64509.1       
chondroitin sulfate glucuronyltransferase isoform 5 [Homo...      Homo sapiens    human           9606       22.3   22.3  100%  16    100.00 640        NP_001376582.1   


Alignments:

>chondroitin sulfate glucuronyltransferase isoform 1 precursor [Homo sapiens]
Sequence ID: NP_061888.1 Length: 772
>RecName: Full=Chondroitin sulfate glucuronyltransferase; AltName: Full=CSGlcA-T; AltName: Full=Chondroitin glucuronyltransferase; AltName: Full=Chondroitin polymerizing factor 2; Short=ChPF-2; AltName: Full=Chondroitin synthase 3; Short=ChSy-3; AltName: Full=N-acetylgalactosaminyl-proteoglycan 3-beta-glucuronosyltransferase [Homo sapiens]
Sequence ID: Q9P2E5.2 Length: 772
>RLSS299 [Homo sapiens]
Sequence ID: AAQ88773.1 Length: 772
>chondroitin sulfate glucuronyltransferase, isoform CRA_b [Homo sapiens]
Sequence ID: EAW54011.1 Length: 772
>chondroitin polymerizing factor 2 [Homo sapiens]
Sequence ID: KAI2548533.1 Length: 772
>KIAA1402 protein [Homo sapiens]
Sequence ID: BAA92640.2 Length: 772 
Range 1: 540 to 545

Score:22.3 bits(45), Expect:16, 
Method:, 
Identities:6/6(100%), Positives:6/6(100%), Gaps:0/6(0%)

Query  1    DPFLGV  6
            DPFLGV
Sbjct  540  DPFLGV  545


>unnamed protein product [Homo sapiens]
Sequence ID: BAG51678.1 Length: 764
Range 1: 532 to 537

Score:22.3 bits(45), Expect:16, 
Method:, 
Identities:6/6(100%), Positives:6/6(100%), Gaps:0/6(0%)

Query  1    DPFLGV  6
            DPFLGV
Sbjct  532  DPFLGV  537


>chondroitin sulfate glucuronyltransferase isoform 2 [Homo sapiens]
Sequence ID: NP_001271224.1 Length: 764
>chondroitin sulfate glucuronyltransferase [Homo sapiens]
Sequence ID: EAL24509.1 Length: 764
>chondroitin sulfate glucuronyltransferase, isoform CRA_a [Homo sapiens]
Sequence ID: EAW54010.1 Length: 764
>chondroitin polymerizing factor 2 [Homo sapiens]
Sequence ID: KAI2548531.1 Length: 764 
Range 1: 532 to 537

Score:22.3 bits(45), Expect:16, 
Method:, 
Identities:6/6(100%), Positives:6/6(100%), Gaps:0/6(0%)

Query  1    DPFLGV  6
            DPFLGV
Sbjct  532  DPFLGV  537


>chondroitin sulfate glucuronyltransferase isoform 3 precursor [Homo sapiens]
Sequence ID: NP_001376580.1 Length: 711
Range 1: 479 to 484

Score:22.3 bits(45), Expect:16, 
Method:, 
Identities:6/6(100%), Positives:6/6(100%), Gaps:0/6(0%)

Query  1    DPFLGV  6
            DPFLGV
Sbjct  479  DPFLGV  484


>chondroitin sulfate glucuronyltransferase isoform 4 [Homo sapiens]
Sequence ID: NP_001376581.1 Length: 701
Range 1: 469 to 474

Score:22.3 bits(45), Expect:16, 
Method:, 
Identities:6/6(100%), Positives:6/6(100%), Gaps:0/6(0%)

Query  1    DPFLGV  6
            DPFLGV
Sbjct  469  DPFLGV  474


>CSGlcA-T protein [Homo sapiens]
Sequence ID: AAH64509.1 Length: 666
Range 1: 540 to 545

Score:22.3 bits(45), Expect:16, 
Method:, 
Identities:6/6(100%), Positives:6/6(100%), Gaps:0/6(0%)

Query  1    DPFLGV  6
            DPFLGV
Sbjct  540  DPFLGV  545


>chondroitin sulfate glucuronyltransferase isoform 5 [Homo sapiens]
Sequence ID: NP_001376582.1 Length: 640
Range 1: 408 to 413

Score:22.3 bits(45), Expect:16, 
Method:, 
Identities:6/6(100%), Positives:6/6(100%), Gaps:0/6(0%)

Query  1    DPFLGV  6
            DPFLGV
Sbjct  408  DPFLGV  413


Query #71: S.4.2.pp2.1-Omicron21L-G142D Query ID: lcl|Query_96818 Length: 6

Sequences producing significant alignments:
                                                                  Scientific      Common                     Max    Total Query   E   Per.   Acc.                        
Description                                                       Name            Name            Taxid      Score  Score cover Value Ident  Len        Accession        
Chain A, Spike glycoprotein [Homo sapiens]                        Homo sapiens    human           9606       23.1   23.1  100%  7.9   100.00 1285       7UB0_A           
transmembrane protein 168 [Homo sapiens]                          Homo sapiens    human           9606       21.0   21.0  100%  46    83.33  697        NP_001274426.1   
hypothetical protein [Homo sapiens]                               Homo sapiens    human           9606       21.0   21.0  100%  46    83.33  697        CAB66561.1       
TMEM168 protein [Homo sapiens]                                    Homo sapiens    human           9606       21.0   21.0  100%  46    83.33  485        AAH30804.2       


Alignments:

>Chain A, Spike glycoprotein [Homo sapiens]
Sequence ID: 7UB0_A Length: 1285
>Chain B, Spike glycoprotein [Homo sapiens]
Sequence ID: 7UB0_B Length: 1285
>Chain C, Spike glycoprotein [Homo sapiens]
Sequence ID: 7UB0_C Length: 1285
>Chain A, Spike glycoprotein [Homo sapiens]
Sequence ID: 7UB5_A Length: 1285
>Chain B, Spike glycoprotein [Homo sapiens]
Sequence ID: 7UB5_B Length: 1285
>Chain C, Spike glycoprotein [Homo sapiens]
Sequence ID: 7UB5_C Length: 1285
>Chain A, Spike glycoprotein [Homo sapiens]
Sequence ID: 7UB6_A Length: 1285
>Chain B, Spike glycoprotein [Homo sapiens]
Sequence ID: 7UB6_B Length: 1285
>Chain C, Spike glycoprotein [Homo sapiens]
Sequence ID: 7UB6_C Length: 1285 
Range 1: 135 to 140

Score:23.1 bits(47), Expect:7.9, 
Method:, 
Identities:6/6(100%), Positives:6/6(100%), Gaps:0/6(0%)

Query  1    DPFLDV  6
            DPFLDV
Sbjct  135  DPFLDV  140


>transmembrane protein 168 [Homo sapiens]
Sequence ID: NP_001274426.1 Length: 697
>transmembrane protein 168 [Homo sapiens]
Sequence ID: NP_071929.3 Length: 697
>transmembrane protein 168 isoform X1 [Homo sapiens]
Sequence ID: XP_016868012.1 Length: 697
>transmembrane protein 168 isoform X1 [Homo sapiens]
Sequence ID: XP_047276666.1 Length: 697
>RecName: Full=Transmembrane protein 168 [Homo sapiens]
Sequence ID: Q9H0V1.2 Length: 697
>hypothetical protein FLJ13576 [Homo sapiens]
Sequence ID: EAL24373.1 Length: 697
>hypothetical protein FLJ13576, isoform CRA_b [Homo sapiens]
Sequence ID: EAW83471.1 Length: 697
>hypothetical protein FLJ13576, isoform CRA_b [Homo sapiens]
Sequence ID: EAW83472.1 Length: 697
>transmembrane protein 168 [Homo sapiens]
Sequence ID: KAI2547500.1 Length: 697
>transmembrane protein 168 [Homo sapiens]
Sequence ID: KAI2547501.1 Length: 697 
Range 1: 236 to 241

Score:21.0 bits(42), Expect:46, 
Method:, 
Identities:5/6(83%), Positives:6/6(100%), Gaps:0/6(0%)

Query  1    DPFLDV  6
            DPFLD+
Sbjct  236  DPFLDI  241


>hypothetical protein [Homo sapiens]
Sequence ID: CAB66561.1 Length: 697
Range 1: 236 to 241

Score:21.0 bits(42), Expect:46, 
Method:, 
Identities:5/6(83%), Positives:6/6(100%), Gaps:0/6(0%)

Query  1    DPFLDV  6
            DPFLD+
Sbjct  236  DPFLDI  241


>TMEM168 protein, partial [Homo sapiens]
Sequence ID: AAH30804.2 Length: 485
Range 1: 24 to 29

Score:21.0 bits(42), Expect:46, 
Method:, 
Identities:5/6(83%), Positives:6/6(100%), Gaps:0/6(0%)

Query  1   DPFLDV  6
           DPFLD+
Sbjct  24  DPFLDI  29


Query #72: S.4.pp3.1-YP_009724390.1 Query ID: lcl|Query_96819 Length: 6

No significant similarity found.


Query #73: S.4.2.pp3.1-Omicron21L-G142D Query ID: lcl|Query_96820 Length: 6

Sequences producing significant alignments:
                                                                  Scientific      Common                     Max    Total Query   E   Per.   Acc.                        
Description                                                       Name            Name            Taxid      Score  Score cover Value Ident  Len        Accession        
Chain A, Spike glycoprotein [Homo sapiens]                        Homo sapiens    human           9606       24.0   24.0  100%  3.9   100.00 1285       7UB0_A           
transmembrane protein 168 [Homo sapiens]                          Homo sapiens    human           9606       21.8   21.8  100%  23    83.33  697        NP_001274426.1   
hypothetical protein [Homo sapiens]                               Homo sapiens    human           9606       21.8   21.8  100%  23    83.33  697        CAB66561.1       
TMEM168 protein [Homo sapiens]                                    Homo sapiens    human           9606       21.8   21.8  100%  23    83.33  485        AAH30804.2       


Alignments:

>Chain A, Spike glycoprotein [Homo sapiens]
Sequence ID: 7UB0_A Length: 1285
>Chain B, Spike glycoprotein [Homo sapiens]
Sequence ID: 7UB0_B Length: 1285
>Chain C, Spike glycoprotein [Homo sapiens]
Sequence ID: 7UB0_C Length: 1285
>Chain A, Spike glycoprotein [Homo sapiens]
Sequence ID: 7UB5_A Length: 1285
>Chain B, Spike glycoprotein [Homo sapiens]
Sequence ID: 7UB5_B Length: 1285
>Chain C, Spike glycoprotein [Homo sapiens]
Sequence ID: 7UB5_C Length: 1285
>Chain A, Spike glycoprotein [Homo sapiens]
Sequence ID: 7UB6_A Length: 1285
>Chain B, Spike glycoprotein [Homo sapiens]
Sequence ID: 7UB6_B Length: 1285
>Chain C, Spike glycoprotein [Homo sapiens]
Sequence ID: 7UB6_C Length: 1285 
Range 1: 136 to 141

Score:24.0 bits(49), Expect:3.9, 
Method:, 
Identities:6/6(100%), Positives:6/6(100%), Gaps:0/6(0%)

Query  1    PFLDVY  6
            PFLDVY
Sbjct  136  PFLDVY  141


>transmembrane protein 168 [Homo sapiens]
Sequence ID: NP_001274426.1 Length: 697
>transmembrane protein 168 [Homo sapiens]
Sequence ID: NP_071929.3 Length: 697
>transmembrane protein 168 isoform X1 [Homo sapiens]
Sequence ID: XP_016868012.1 Length: 697
>transmembrane protein 168 isoform X1 [Homo sapiens]
Sequence ID: XP_047276666.1 Length: 697
>RecName: Full=Transmembrane protein 168 [Homo sapiens]
Sequence ID: Q9H0V1.2 Length: 697
>hypothetical protein FLJ13576 [Homo sapiens]
Sequence ID: EAL24373.1 Length: 697
>hypothetical protein FLJ13576, isoform CRA_b [Homo sapiens]
Sequence ID: EAW83471.1 Length: 697
>hypothetical protein FLJ13576, isoform CRA_b [Homo sapiens]
Sequence ID: EAW83472.1 Length: 697
>transmembrane protein 168 [Homo sapiens]
Sequence ID: KAI2547500.1 Length: 697
>transmembrane protein 168 [Homo sapiens]
Sequence ID: KAI2547501.1 Length: 697 
Range 1: 237 to 242

Score:21.8 bits(44), Expect:23, 
Method:, 
Identities:5/6(83%), Positives:6/6(100%), Gaps:0/6(0%)

Query  1    PFLDVY  6
            PFLD+Y
Sbjct  237  PFLDIY  242


>hypothetical protein [Homo sapiens]
Sequence ID: CAB66561.1 Length: 697
Range 1: 237 to 242

Score:21.8 bits(44), Expect:23, 
Method:, 
Identities:5/6(83%), Positives:6/6(100%), Gaps:0/6(0%)

Query  1    PFLDVY  6
            PFLD+Y
Sbjct  237  PFLDIY  242


>TMEM168 protein, partial [Homo sapiens]
Sequence ID: AAH30804.2 Length: 485
Range 1: 25 to 30

Score:21.8 bits(44), Expect:23, 
Method:, 
Identities:5/6(83%), Positives:6/6(100%), Gaps:0/6(0%)

Query  1   PFLDVY  6
           PFLD+Y
Sbjct  25  PFLDIY  30


Query #74: S.4.pp4.1-YP_009724390.1 Query ID: lcl|Query_96821 Length: 6

Sequences producing significant alignments:
                                                                  Scientific      Common                     Max    Total Query   E   Per.   Acc.                        
Description                                                       Name            Name            Taxid      Score  Score cover Value Ident  Len        Accession        
immunoglobulin heavy chain junction region [Homo sapiens]         Homo sapiens    human           9606       24.0   24.0  100%  3.3   100.00 17         MBN4196023.1     
transport-secretion protein 2.2 (TTS-2.2) [Homo sapiens]          Homo sapiens    human           9606       24.0   24.0  100%  3.9   100.00 534        CAC01132.1       
transport-secretion protein 2.1 (TTS-2.1) [Homo sapiens]          Homo sapiens    human           9606       24.0   24.0  100%  3.9   100.00 528        CAC01131.1       
patatin-like phospholipase domain-containing protein 2 [Homo...   Homo sapiens    human           9606       24.0   24.0  100%  4.0   100.00 504        AIB55759.1       
patatin like phospholipase domain containing 2 [Homo sapiens]     Homo sapiens    human           9606       24.0   24.0  100%  4.0   100.00 504        KAI2557944.1     
patatin-like phospholipase domain containing protein 2 [Homo...   Homo sapiens    human           9606       24.0   24.0  100%  4.0   100.00 504        AEZ01596.1       
patatin-like phospholipase domain-containing protein 2 [Homo...   Homo sapiens    human           9606       24.0   24.0  100%  4.0   100.00 504        AIS72443.1       
patatin-like phospholipase domain-containing protein 2 [Homo...   Homo sapiens    human           9606       24.0   24.0  100%  4.0   100.00 504        AIS72444.1       
patatin-like phospholipase domain containing 2, isoform CRA_b...  Homo sapiens    human           9606       24.0   24.0  100%  4.0   100.00 504        EAX02396.1       
patatin-like phospholipase domain-containing protein 2 [Homo...   Homo sapiens    human           9606       24.0   24.0  100%  4.0   100.00 504        NP_065109.1      


Alignments:

>immunoglobulin heavy chain junction region [Homo sapiens]
Sequence ID: MBN4196023.1 Length: 17
Range 1: 6 to 11

Score:24.0 bits(49), Expect:3.3, 
Method:, 
Identities:6/6(100%), Positives:6/6(100%), Gaps:0/6(0%)

Query  1   FLGVYY  6
           FLGVYY
Sbjct  6   FLGVYY  11


>transport-secretion protein 2.2 (TTS-2.2), partial [Homo sapiens]
Sequence ID: CAC01132.1 Length: 534
Range 1: 47 to 52

Score:24.0 bits(49), Expect:3.9, 
Method:, 
Identities:6/6(100%), Positives:6/6(100%), Gaps:0/6(0%)

Query  1   FLGVYY  6
           FLGVYY
Sbjct  47  FLGVYY  52


>transport-secretion protein 2.1 (TTS-2.1), partial [Homo sapiens]
Sequence ID: CAC01131.1 Length: 528
Range 1: 41 to 46

Score:24.0 bits(49), Expect:3.9, 
Method:, 
Identities:6/6(100%), Positives:6/6(100%), Gaps:0/6(0%)

Query  1   FLGVYY  6
           FLGVYY
Sbjct  41  FLGVYY  46


>patatin-like phospholipase domain-containing protein 2 [Homo sapiens]
Sequence ID: AIB55759.1 Length: 504
Range 1: 17 to 22

Score:24.0 bits(49), Expect:4.0, 
Method:, 
Identities:6/6(100%), Positives:6/6(100%), Gaps:0/6(0%)

Query  1   FLGVYY  6
           FLGVYY
Sbjct  17  FLGVYY  22


>patatin like phospholipase domain containing 2 [Homo sapiens]
Sequence ID: KAI2557944.1 Length: 504
Range 1: 17 to 22

Score:24.0 bits(49), Expect:4.0, 
Method:, 
Identities:6/6(100%), Positives:6/6(100%), Gaps:0/6(0%)

Query  1   FLGVYY  6
           FLGVYY
Sbjct  17  FLGVYY  22


>patatin-like phospholipase domain containing protein 2 [Homo sapiens]
Sequence ID: AEZ01596.1 Length: 504
Range 1: 17 to 22

Score:24.0 bits(49), Expect:4.0, 
Method:, 
Identities:6/6(100%), Positives:6/6(100%), Gaps:0/6(0%)

Query  1   FLGVYY  6
           FLGVYY
Sbjct  17  FLGVYY  22


>patatin-like phospholipase domain-containing protein 2 [Homo sapiens]
Sequence ID: AIS72443.1 Length: 504
Range 1: 17 to 22

Score:24.0 bits(49), Expect:4.0, 
Method:, 
Identities:6/6(100%), Positives:6/6(100%), Gaps:0/6(0%)

Query  1   FLGVYY  6
           FLGVYY
Sbjct  17  FLGVYY  22


>patatin-like phospholipase domain-containing protein 2 [Homo sapiens]
Sequence ID: AIS72444.1 Length: 504
Range 1: 17 to 22

Score:24.0 bits(49), Expect:4.0, 
Method:, 
Identities:6/6(100%), Positives:6/6(100%), Gaps:0/6(0%)

Query  1   FLGVYY  6
           FLGVYY
Sbjct  17  FLGVYY  22


>patatin-like phospholipase domain containing 2, isoform CRA_b [Homo sapiens]
Sequence ID: EAX02396.1 Length: 504
Range 1: 17 to 22

Score:24.0 bits(49), Expect:4.0, 
Method:, 
Identities:6/6(100%), Positives:6/6(100%), Gaps:0/6(0%)

Query  1   FLGVYY  6
           FLGVYY
Sbjct  17  FLGVYY  22


>patatin-like phospholipase domain-containing protein 2 [Homo sapiens]
Sequence ID: NP_065109.1 Length: 504
>RecName: Full=Patatin-like phospholipase domain-containing protein 2; AltName: Full=Adipose triglyceride lipase; AltName: Full=Calcium-independent phospholipase A2; AltName: Full=Desnutrin; AltName: Full=IPLA2-zeta; AltName: Full=Pigment epithelium-derived factor; AltName: Full=TTS2.2; AltName: Full=Transport-secretion protein 2; Short=TTS2 [Homo sapiens]
Sequence ID: Q96AD5.1 Length: 504
>Patatin-like phospholipase domain containing 2 [Homo sapiens]
Sequence ID: AAH17280.1 Length: 504 
Range 1: 17 to 22

Score:24.0 bits(49), Expect:4.0, 
Method:, 
Identities:6/6(100%), Positives:6/6(100%), Gaps:0/6(0%)

Query  1   FLGVYY  6
           FLGVYY
Sbjct  17  FLGVYY  22


Query #75: S.4.2.pp4.1-Omicron21L-G142D Query ID: lcl|Query_96822 Length: 6

Sequences producing significant alignments:
                                                                  Scientific      Common                     Max    Total Query   E   Per.   Acc.                        
Description                                                       Name            Name            Taxid      Score  Score cover Value Ident  Len        Accession        
immunoglobulin heavy chain junction region [Homo sapiens]         Homo sapiens    human           9606       24.8   24.8  100%  1.6   100.00 18         MBN4448374.1     
immunoglobulin heavy chain alpha VDJ region [Homo sapiens]        Homo sapiens    human           9606       24.8   24.8  100%  1.8   100.00 20         AAD15877.1       
immunoglobulin heavy chain junction region [Homo sapiens]         Homo sapiens    human           9606       24.8   24.8  100%  1.9   100.00 21         MCG72449.1       
Chain A, Spike glycoprotein [Homo sapiens]                        Homo sapiens    human           9606       24.8   24.8  100%  2.0   100.00 1285       7UB0_A           
beta-1,3-galactosyltransferase 5 isoform b [Homo sapiens]         Homo sapiens    human           9606       24.8   24.8  100%  2.0   100.00 314        NP_149362.2      
UDP-Gal:betaGlcNAc beta 1,3-galactosyltransferase, polypeptide... Homo sapiens    human           9606       24.8   24.8  100%  2.0   100.00 314        EAX09628.1       
beta-1,3-galactosyltransferase 5 isoform a [Homo sapiens]         Homo sapiens    human           9606       24.8   24.8  100%  2.0   100.00 310        NP_001265579.1   
UDP-Gal:betaGlcNAc beta 1,3-galactosyltransferase, polypeptide... Homo sapiens    human           9606       24.8   24.8  100%  2.0   100.00 310        AAI04863.1       
beta-1,3-galactosyltransferase [Homo sapiens]                     Homo sapiens    human           9606       24.8   24.8  100%  2.0   100.00 310        CAB91547.1       
UDP-Gal:GlcNAc beta1,3-galactosyltransferase 5 [Homo sapiens]     Homo sapiens    human           9606       24.8   24.8  100%  2.0   100.00 300        BAA94501.1       


Alignments:

>immunoglobulin heavy chain junction region [Homo sapiens]
Sequence ID: MBN4448374.1 Length: 18
Range 1: 8 to 13

Score:24.8 bits(51), Expect:1.6, 
Method:, 
Identities:6/6(100%), Positives:6/6(100%), Gaps:0/6(0%)

Query  1   FLDVYY  6
           FLDVYY
Sbjct  8   FLDVYY  13


>immunoglobulin heavy chain alpha VDJ region, partial [Homo sapiens]
Sequence ID: AAD15877.1 Length: 20
Range 1: 10 to 15

Score:24.8 bits(51), Expect:1.8, 
Method:, 
Identities:6/6(100%), Positives:6/6(100%), Gaps:0/6(0%)

Query  1   FLDVYY  6
           FLDVYY
Sbjct  10  FLDVYY  15


>immunoglobulin heavy chain junction region [Homo sapiens]
Sequence ID: MCG72449.1 Length: 21
Range 1: 9 to 14

Score:24.8 bits(51), Expect:1.9, 
Method:, 
Identities:6/6(100%), Positives:6/6(100%), Gaps:0/6(0%)

Query  1   FLDVYY  6
           FLDVYY
Sbjct  9   FLDVYY  14


>Chain A, Spike glycoprotein [Homo sapiens]
Sequence ID: 7UB0_A Length: 1285
>Chain B, Spike glycoprotein [Homo sapiens]
Sequence ID: 7UB0_B Length: 1285
>Chain C, Spike glycoprotein [Homo sapiens]
Sequence ID: 7UB0_C Length: 1285
>Chain A, Spike glycoprotein [Homo sapiens]
Sequence ID: 7UB5_A Length: 1285
>Chain B, Spike glycoprotein [Homo sapiens]
Sequence ID: 7UB5_B Length: 1285
>Chain C, Spike glycoprotein [Homo sapiens]
Sequence ID: 7UB5_C Length: 1285
>Chain A, Spike glycoprotein [Homo sapiens]
Sequence ID: 7UB6_A Length: 1285
>Chain B, Spike glycoprotein [Homo sapiens]
Sequence ID: 7UB6_B Length: 1285
>Chain C, Spike glycoprotein [Homo sapiens]
Sequence ID: 7UB6_C Length: 1285 
Range 1: 137 to 142

Score:24.8 bits(51), Expect:2.0, 
Method:, 
Identities:6/6(100%), Positives:6/6(100%), Gaps:0/6(0%)

Query  1    FLDVYY  6
            FLDVYY
Sbjct  137  FLDVYY  142


>beta-1,3-galactosyltransferase 5 isoform b [Homo sapiens]
Sequence ID: NP_149362.2 Length: 314
Range 1: 128 to 133

Score:24.8 bits(51), Expect:2.0, 
Method:, 
Identities:6/6(100%), Positives:6/6(100%), Gaps:0/6(0%)

Query  1    FLDVYY  6
            FLDVYY
Sbjct  128  FLDVYY  133


>UDP-Gal:betaGlcNAc beta 1,3-galactosyltransferase, polypeptide 5, isoform CRA_a [Homo sapiens]
Sequence ID: EAX09628.1 Length: 314
>beta-1,3-galactosyltransferase 5 [Homo sapiens]
Sequence ID: KAI2596251.1 Length: 314 
Range 1: 128 to 133

Score:24.8 bits(51), Expect:2.0, 
Method:, 
Identities:6/6(100%), Positives:6/6(100%), Gaps:0/6(0%)

Query  1    FLDVYY  6
            FLDVYY
Sbjct  128  FLDVYY  133


>beta-1,3-galactosyltransferase 5 isoform a [Homo sapiens]
Sequence ID: NP_001265579.1 Length: 310
>beta-1,3-galactosyltransferase 5 isoform a [Homo sapiens]
Sequence ID: NP_001343265.1 Length: 310
>beta-1,3-galactosyltransferase 5 isoform a [Homo sapiens]
Sequence ID: NP_001343267.1 Length: 310
>beta-1,3-galactosyltransferase 5 isoform a [Homo sapiens]
Sequence ID: NP_001343268.1 Length: 310
>beta-1,3-galactosyltransferase 5 isoform a [Homo sapiens]
Sequence ID: NP_006048.1 Length: 310
>beta-1,3-galactosyltransferase 5 isoform a [Homo sapiens]
Sequence ID: NP_149360.1 Length: 310
>beta-1,3-galactosyltransferase 5 isoform a [Homo sapiens]
Sequence ID: NP_149361.1 Length: 310
>RecName: Full=Beta-1,3-galactosyltransferase 5; Short=Beta-1,3-GalTase 5; Short=Beta3Gal-T5; Short=Beta3GalT5; Short=b3Gal-T5; AltName: Full=Beta-3-Gx-T5; AltName: Full=UDP-Gal:beta-GlcNAc beta-1,3-galactosyltransferase 5; AltName: Full=UDP-galactose:beta-N-acetylglucosamine beta-1,3-galactosyltransferase 5 [Homo sapiens]
Sequence ID: Q9Y2C3.1 Length: 310
>beta1,3 galactosyltransferase-V [Homo sapiens]
Sequence ID: AAF07880.1 Length: 310
>beta-1,3-galactosyltransferase 5 [Homo sapiens]
Sequence ID: AAR08910.1 Length: 310
>GlNAc-beta-1,3-galactosyltransferase 5 [Homo sapiens]
Sequence ID: CAB90446.1 Length: 310
>UDP-Gal:GlcNAc beta1,3-galactosyltransferase 5 [Homo sapiens]
Sequence ID: BAA77664.1 Length: 310 
Range 1: 124 to 129

Score:24.8 bits(51), Expect:2.0, 
Method:, 
Identities:6/6(100%), Positives:6/6(100%), Gaps:0/6(0%)

Query  1    FLDVYY  6
            FLDVYY
Sbjct  124  FLDVYY  129


>UDP-Gal:betaGlcNAc beta 1,3-galactosyltransferase, polypeptide 5 [Homo sapiens]
Sequence ID: AAI04863.1 Length: 310
>UDP-Gal:betaGlcNAc beta 1,3-galactosyltransferase, polypeptide 5 [Homo sapiens]
Sequence ID: AAI04865.1 Length: 310
>UDP-Gal:betaGlcNAc beta 1,3-galactosyltransferase, polypeptide 5, isoform CRA_b [Homo sapiens]
Sequence ID: EAX09629.1 Length: 310 
Range 1: 124 to 129

Score:24.8 bits(51), Expect:2.0, 
Method:, 
Identities:6/6(100%), Positives:6/6(100%), Gaps:0/6(0%)

Query  1    FLDVYY  6
            FLDVYY
Sbjct  124  FLDVYY  129


>beta-1,3-galactosyltransferase [Homo sapiens]
Sequence ID: CAB91547.1 Length: 310
Range 1: 124 to 129

Score:24.8 bits(51), Expect:2.0, 
Method:, 
Identities:6/6(100%), Positives:6/6(100%), Gaps:0/6(0%)

Query  1    FLDVYY  6
            FLDVYY
Sbjct  124  FLDVYY  129


>UDP-Gal:GlcNAc beta1,3-galactosyltransferase 5, partial [Homo sapiens]
Sequence ID: BAA94501.1 Length: 300
Range 1: 124 to 129

Score:24.8 bits(51), Expect:2.0, 
Method:, 
Identities:6/6(100%), Positives:6/6(100%), Gaps:0/6(0%)

Query  1    FLDVYY  6
            FLDVYY
Sbjct  124  FLDVYY  129


Query #76: S.4.pp5.1-YP_009724390.1 Query ID: lcl|Query_96823 Length: 6

Sequences producing significant alignments:
                                                                  Scientific      Common                     Max    Total Query   E   Per.   Acc.                        
Description                                                       Name            Name            Taxid      Score  Score cover Value Ident  Len        Accession        
immunoglobulin heavy chain junction region [Homo sapiens]         Homo sapiens    human           9606       24.0   24.0  100%  3.9   100.00 21         MOK09207.1       
immunoglobulin heavy chain junction region [Homo sapiens]         Homo sapiens    human           9606       21.0   21.0  83%   44    100.00 17         MBN4323740.1     
immunoglobulin heavy chain junction region [Homo sapiens]         Homo sapiens    human           9606       21.0   21.0  83%   44    100.00 17         MBN4554768.1     
angiopoietin-4 isoform 1 precursor [Homo sapiens]                 Homo sapiens    human           9606       21.0   21.0  83%   46    100.00 503        NP_057069.1      
angiopoietin-4 isoform X1 [Homo sapiens]                          Homo sapiens    human           9606       21.0   21.0  83%   46    100.00 451        XP_011527541.1   
immunoglobulin heavy chain junction region [Homo sapiens]         Homo sapiens    human           9606       21.0   21.0  83%   46    100.00 18         MBN4648520.1     
immunoglobulin heavy chain variable region [Homo sapiens]         Homo sapiens    human           9606       21.0   21.0  83%   47    100.00 123        QAV55274.1       
immunoglobulin heavy chain junction region [Homo sapiens]         Homo sapiens    human           9606       21.0   21.0  83%   47    100.00 19         MOK20914.1       
immunoglobulin heavy chain junction region [Homo sapiens]         Homo sapiens    human           9606       21.0   21.0  83%   48    100.00 20         MBN4479603.1     
immunoglobulin heavy chain junction region [Homo sapiens]         Homo sapiens    human           9606       21.0   21.0  83%   49    100.00 21         MOM35828.1       


Alignments:

>immunoglobulin heavy chain junction region [Homo sapiens]
Sequence ID: MOK09207.1 Length: 21
>immunoglobulin heavy chain junction region [Homo sapiens]
Sequence ID: MOK38928.1 Length: 21
>immunoglobulin heavy chain junction region [Homo sapiens]
Sequence ID: MOK47323.1 Length: 21 
Range 1: 11 to 16

Score:24.0 bits(49), Expect:3.9, 
Method:, 
Identities:6/6(100%), Positives:6/6(100%), Gaps:0/6(0%)

Query  1   LGVYYH  6
           LGVYYH
Sbjct  11  LGVYYH  16


>immunoglobulin heavy chain junction region [Homo sapiens]
Sequence ID: MBN4323740.1 Length: 17
Range 1: 7 to 11

Score:21.0 bits(42), Expect:44, 
Method:, 
Identities:5/5(100%), Positives:5/5(100%), Gaps:0/5(0%)

Query  2   GVYYH  6
           GVYYH
Sbjct  7   GVYYH  11


>immunoglobulin heavy chain junction region [Homo sapiens]
Sequence ID: MBN4554768.1 Length: 17
>immunoglobulin heavy chain junction region [Homo sapiens]
Sequence ID: MBN4554769.1 Length: 17 
Range 1: 7 to 11

Score:21.0 bits(42), Expect:44, 
Method:, 
Identities:5/5(100%), Positives:5/5(100%), Gaps:0/5(0%)

Query  2   GVYYH  6
           GVYYH
Sbjct  7   GVYYH  11


>angiopoietin-4 isoform 1 precursor [Homo sapiens]
Sequence ID: NP_057069.1 Length: 503
>RecName: Full=Angiopoietin-4; Short=ANG-4; AltName: Full=Angiopoietin-3; Short=ANG-3; Flags: Precursor [Homo sapiens]
Sequence ID: Q9Y264.1 Length: 503
>angiopoietin 4, partial [Homo sapiens]
Sequence ID: AAD21587.1 Length: 503
>angiopoietin-3 [Homo sapiens]
Sequence ID: AAD31728.1 Length: 503
>Angiopoietin 4 [Homo sapiens]
Sequence ID: AAI11977.1 Length: 503
>Angiopoietin 4 [Homo sapiens]
Sequence ID: AAI11979.1 Length: 503 
Range 1: 464 to 468

Score:21.0 bits(42), Expect:46, 
Method:, 
Identities:5/5(100%), Positives:5/5(100%), Gaps:0/5(0%)

Query  2    GVYYH  6
            GVYYH
Sbjct  464  GVYYH  468


>angiopoietin-4 isoform X1 [Homo sapiens]
Sequence ID: XP_011527541.1 Length: 451
Range 1: 412 to 416

Score:21.0 bits(42), Expect:46, 
Method:, 
Identities:5/5(100%), Positives:5/5(100%), Gaps:0/5(0%)

Query  2    GVYYH  6
            GVYYH
Sbjct  412  GVYYH  416


>immunoglobulin heavy chain junction region [Homo sapiens]
Sequence ID: MBN4648520.1 Length: 18
Range 1: 9 to 13

Score:21.0 bits(42), Expect:46, 
Method:, 
Identities:5/5(100%), Positives:5/5(100%), Gaps:0/5(0%)

Query  2   GVYYH  6
           GVYYH
Sbjct  9   GVYYH  13


>immunoglobulin heavy chain variable region, partial [Homo sapiens]
Sequence ID: QAV55274.1 Length: 123
Range 1: 105 to 109

Score:21.0 bits(42), Expect:47, 
Method:, 
Identities:5/5(100%), Positives:5/5(100%), Gaps:0/5(0%)

Query  2    GVYYH  6
            GVYYH
Sbjct  105  GVYYH  109


>immunoglobulin heavy chain junction region [Homo sapiens]
Sequence ID: MOK20914.1 Length: 19
Range 1: 9 to 13

Score:21.0 bits(42), Expect:47, 
Method:, 
Identities:5/5(100%), Positives:5/5(100%), Gaps:0/5(0%)

Query  2   GVYYH  6
           GVYYH
Sbjct  9   GVYYH  13


>immunoglobulin heavy chain junction region [Homo sapiens]
Sequence ID: MBN4479603.1 Length: 20
Range 1: 3 to 7

Score:21.0 bits(42), Expect:48, 
Method:, 
Identities:5/5(100%), Positives:5/5(100%), Gaps:0/5(0%)

Query  2  GVYYH  6
          GVYYH
Sbjct  3  GVYYH  7


>immunoglobulin heavy chain junction region [Homo sapiens]
Sequence ID: MOM35828.1 Length: 21
Range 1: 6 to 10

Score:21.0 bits(42), Expect:49, 
Method:, 
Identities:5/5(100%), Positives:5/5(100%), Gaps:0/5(0%)

Query  2  GVYYH  6
          GVYYH
Sbjct  6  GVYYH  10


Query #77: S.4.2.pp5-Omicron21L-G142D Query ID: lcl|Query_96824 Length: 6

Sequences producing significant alignments:
                                                                  Scientific      Common                     Max    Total Query   E   Per.   Acc.                        
Description                                                       Name            Name            Taxid      Score  Score cover Value Ident  Len        Accession        
Chain A, Spike glycoprotein [Homo sapiens]                        Homo sapiens    human           9606       24.8   24.8  100%  2.0   100.00 1285       7UB0_A           
immunoglobulin heavy chain junction region [Homo sapiens]         Homo sapiens    human           9606       21.8   21.8  83%   22    100.00 18         MBB1721073.1     
immunoglobulin heavy chain junction region [Homo sapiens]         Homo sapiens    human           9606       21.8   21.8  83%   23    100.00 19         MBN4588625.1     
immunoglobulin heavy chain junction region [Homo sapiens]         Homo sapiens    human           9606       21.8   21.8  83%   23    100.00 19         MBN4588623.1     
immunoglobulin heavy chain variable region [Homo sapiens]         Homo sapiens    human           9606       21.8   21.8  83%   23    100.00 126        QGT37864.1       
immunoglobulin heavy chain junction region [Homo sapiens]         Homo sapiens    human           9606       21.8   21.8  83%   25    100.00 24         MOL94213.1       
immunoglobulin heavy chain junction region [Homo sapiens]         Homo sapiens    human           9606       21.8   21.8  83%   26    100.00 27         MBK4191035.1     
immunoglobulin heavy chain junction region [Homo sapiens]         Homo sapiens    human           9606       21.0   21.0  83%   35    100.00 12         MBB1981365.1     
immunoglobulin heavy chain junction region [Homo sapiens]         Homo sapiens    human           9606       21.0   21.0  83%   39    100.00 14         MBX77521.1       
immunoglobulin heavy chain junction region [Homo sapiens]         Homo sapiens    human           9606       21.0   21.0  100%  39    83.33  14         MBN4330492.1     


Alignments:

>Chain A, Spike glycoprotein [Homo sapiens]
Sequence ID: 7UB0_A Length: 1285
>Chain B, Spike glycoprotein [Homo sapiens]
Sequence ID: 7UB0_B Length: 1285
>Chain C, Spike glycoprotein [Homo sapiens]
Sequence ID: 7UB0_C Length: 1285
>Chain A, Spike glycoprotein [Homo sapiens]
Sequence ID: 7UB5_A Length: 1285
>Chain B, Spike glycoprotein [Homo sapiens]
Sequence ID: 7UB5_B Length: 1285
>Chain C, Spike glycoprotein [Homo sapiens]
Sequence ID: 7UB5_C Length: 1285
>Chain A, Spike glycoprotein [Homo sapiens]
Sequence ID: 7UB6_A Length: 1285
>Chain B, Spike glycoprotein [Homo sapiens]
Sequence ID: 7UB6_B Length: 1285
>Chain C, Spike glycoprotein [Homo sapiens]
Sequence ID: 7UB6_C Length: 1285 
Range 1: 138 to 143

Score:24.8 bits(51), Expect:2.0, 
Method:, 
Identities:6/6(100%), Positives:6/6(100%), Gaps:0/6(0%)

Query  1    LDVYYH  6
            LDVYYH
Sbjct  138  LDVYYH  143


>immunoglobulin heavy chain junction region [Homo sapiens]
Sequence ID: MBB1721073.1 Length: 18
Range 1: 10 to 14

Score:21.8 bits(44), Expect:22, 
Method:, 
Identities:5/5(100%), Positives:5/5(100%), Gaps:0/5(0%)

Query  2   DVYYH  6
           DVYYH
Sbjct  10  DVYYH  14


>immunoglobulin heavy chain junction region [Homo sapiens]
Sequence ID: MBN4588625.1 Length: 19
Range 1: 5 to 9

Score:21.8 bits(44), Expect:23, 
Method:, 
Identities:5/5(100%), Positives:5/5(100%), Gaps:0/5(0%)

Query  2  DVYYH  6
          DVYYH
Sbjct  5  DVYYH  9


>immunoglobulin heavy chain junction region [Homo sapiens]
Sequence ID: MBN4588623.1 Length: 19
>immunoglobulin heavy chain junction region [Homo sapiens]
Sequence ID: MBN4588624.1 Length: 19 
Range 1: 4 to 8

Score:21.8 bits(44), Expect:23, 
Method:, 
Identities:5/5(100%), Positives:5/5(100%), Gaps:0/5(0%)

Query  2  DVYYH  6
          DVYYH
Sbjct  4  DVYYH  8


>immunoglobulin heavy chain variable region, partial [Homo sapiens]
Sequence ID: QGT37864.1 Length: 126
Range 1: 98 to 102

Score:21.8 bits(44), Expect:23, 
Method:, 
Identities:5/5(100%), Positives:5/5(100%), Gaps:0/5(0%)

Query  2    DVYYH  6
            DVYYH
Sbjct  98   DVYYH  102


>immunoglobulin heavy chain junction region [Homo sapiens]
Sequence ID: MOL94213.1 Length: 24
Range 1: 13 to 17

Score:21.8 bits(44), Expect:25, 
Method:, 
Identities:5/5(100%), Positives:5/5(100%), Gaps:0/5(0%)

Query  2   DVYYH  6
           DVYYH
Sbjct  13  DVYYH  17


>immunoglobulin heavy chain junction region [Homo sapiens]
Sequence ID: MBK4191035.1 Length: 27
Range 1: 16 to 20

Score:21.8 bits(44), Expect:26, 
Method:, 
Identities:5/5(100%), Positives:5/5(100%), Gaps:0/5(0%)

Query  2   DVYYH  6
           DVYYH
Sbjct  16  DVYYH  20


>immunoglobulin heavy chain junction region [Homo sapiens]
Sequence ID: MBB1981365.1 Length: 12
Range 1: 4 to 8

Score:21.0 bits(42), Expect:35, 
Method:, 
Identities:5/5(100%), Positives:5/5(100%), Gaps:0/5(0%)

Query  1  LDVYY  5
          LDVYY
Sbjct  4  LDVYY  8


>immunoglobulin heavy chain junction region [Homo sapiens]
Sequence ID: MBX77521.1 Length: 14
Range 1: 6 to 10

Score:21.0 bits(42), Expect:39, 
Method:, 
Identities:5/5(100%), Positives:5/5(100%), Gaps:0/5(0%)

Query  1  LDVYY  5
          LDVYY
Sbjct  6  LDVYY  10


>immunoglobulin heavy chain junction region [Homo sapiens]
Sequence ID: MBN4330492.1 Length: 14
Range 1: 5 to 10

Score:21.0 bits(42), Expect:39, 
Method:, 
Identities:5/6(83%), Positives:5/6(83%), Gaps:0/6(0%)

Query  1  LDVYYH  6
          LD YYH
Sbjct  5  LDAYYH  10


Query #78: 2S.4.pp1-YP_009724390.1 Query ID: lcl|Query_96825 Length: 6

Sequences producing significant alignments:
                                                                  Scientific      Common                     Max    Total Query   E   Per.   Acc.                        
Description                                                       Name            Name            Taxid      Score  Score cover Value Ident  Len        Accession        
chondroitin sulfate glucuronyltransferase isoform 1 precursor...  Homo sapiens    human           9606       22.3   22.3  100%  16    100.00 772        NP_061888.1      
unnamed protein product [Homo sapiens]                            Homo sapiens    human           9606       22.3   22.3  100%  16    100.00 764        BAG51678.1       
chondroitin sulfate glucuronyltransferase isoform 2 [Homo...      Homo sapiens    human           9606       22.3   22.3  100%  16    100.00 764        NP_001271224.1   
chondroitin sulfate glucuronyltransferase isoform 3 precursor...  Homo sapiens    human           9606       22.3   22.3  100%  16    100.00 711        NP_001376580.1   
chondroitin sulfate glucuronyltransferase isoform 4 [Homo...      Homo sapiens    human           9606       22.3   22.3  100%  16    100.00 701        NP_001376581.1   
CSGlcA-T protein [Homo sapiens]                                   Homo sapiens    human           9606       22.3   22.3  100%  16    100.00 666        AAH64509.1       
chondroitin sulfate glucuronyltransferase isoform 5 [Homo...      Homo sapiens    human           9606       22.3   22.3  100%  16    100.00 640        NP_001376582.1   


Alignments:

>chondroitin sulfate glucuronyltransferase isoform 1 precursor [Homo sapiens]
Sequence ID: NP_061888.1 Length: 772
>RecName: Full=Chondroitin sulfate glucuronyltransferase; AltName: Full=CSGlcA-T; AltName: Full=Chondroitin glucuronyltransferase; AltName: Full=Chondroitin polymerizing factor 2; Short=ChPF-2; AltName: Full=Chondroitin synthase 3; Short=ChSy-3; AltName: Full=N-acetylgalactosaminyl-proteoglycan 3-beta-glucuronosyltransferase [Homo sapiens]
Sequence ID: Q9P2E5.2 Length: 772
>RLSS299 [Homo sapiens]
Sequence ID: AAQ88773.1 Length: 772
>chondroitin sulfate glucuronyltransferase, isoform CRA_b [Homo sapiens]
Sequence ID: EAW54011.1 Length: 772
>chondroitin polymerizing factor 2 [Homo sapiens]
Sequence ID: KAI2548533.1 Length: 772
>KIAA1402 protein [Homo sapiens]
Sequence ID: BAA92640.2 Length: 772 
Range 1: 540 to 545

Score:22.3 bits(45), Expect:16, 
Method:, 
Identities:6/6(100%), Positives:6/6(100%), Gaps:0/6(0%)

Query  1    DPFLGV  6
            DPFLGV
Sbjct  540  DPFLGV  545


>unnamed protein product [Homo sapiens]
Sequence ID: BAG51678.1 Length: 764
Range 1: 532 to 537

Score:22.3 bits(45), Expect:16, 
Method:, 
Identities:6/6(100%), Positives:6/6(100%), Gaps:0/6(0%)

Query  1    DPFLGV  6
            DPFLGV
Sbjct  532  DPFLGV  537


>chondroitin sulfate glucuronyltransferase isoform 2 [Homo sapiens]
Sequence ID: NP_001271224.1 Length: 764
>chondroitin sulfate glucuronyltransferase [Homo sapiens]
Sequence ID: EAL24509.1 Length: 764
>chondroitin sulfate glucuronyltransferase, isoform CRA_a [Homo sapiens]
Sequence ID: EAW54010.1 Length: 764
>chondroitin polymerizing factor 2 [Homo sapiens]
Sequence ID: KAI2548531.1 Length: 764 
Range 1: 532 to 537

Score:22.3 bits(45), Expect:16, 
Method:, 
Identities:6/6(100%), Positives:6/6(100%), Gaps:0/6(0%)

Query  1    DPFLGV  6
            DPFLGV
Sbjct  532  DPFLGV  537


>chondroitin sulfate glucuronyltransferase isoform 3 precursor [Homo sapiens]
Sequence ID: NP_001376580.1 Length: 711
Range 1: 479 to 484

Score:22.3 bits(45), Expect:16, 
Method:, 
Identities:6/6(100%), Positives:6/6(100%), Gaps:0/6(0%)

Query  1    DPFLGV  6
            DPFLGV
Sbjct  479  DPFLGV  484


>chondroitin sulfate glucuronyltransferase isoform 4 [Homo sapiens]
Sequence ID: NP_001376581.1 Length: 701
Range 1: 469 to 474

Score:22.3 bits(45), Expect:16, 
Method:, 
Identities:6/6(100%), Positives:6/6(100%), Gaps:0/6(0%)

Query  1    DPFLGV  6
            DPFLGV
Sbjct  469  DPFLGV  474


>CSGlcA-T protein [Homo sapiens]
Sequence ID: AAH64509.1 Length: 666
Range 1: 540 to 545

Score:22.3 bits(45), Expect:16, 
Method:, 
Identities:6/6(100%), Positives:6/6(100%), Gaps:0/6(0%)

Query  1    DPFLGV  6
            DPFLGV
Sbjct  540  DPFLGV  545


>chondroitin sulfate glucuronyltransferase isoform 5 [Homo sapiens]
Sequence ID: NP_001376582.1 Length: 640
Range 1: 408 to 413

Score:22.3 bits(45), Expect:16, 
Method:, 
Identities:6/6(100%), Positives:6/6(100%), Gaps:0/6(0%)

Query  1    DPFLGV  6
            DPFLGV
Sbjct  408  DPFLGV  413


Query #79: 2S.4.2.pp1-Omicron21L-G142D Query ID: lcl|Query_96826 Length: 6

Sequences producing significant alignments:
                                                                  Scientific      Common                     Max    Total Query   E   Per.   Acc.                        
Description                                                       Name            Name            Taxid      Score  Score cover Value Ident  Len        Accession        
Chain A, Spike glycoprotein [Homo sapiens]                        Homo sapiens    human           9606       23.1   23.1  100%  7.9   100.00 1285       7UB0_A           
transmembrane protein 168 [Homo sapiens]                          Homo sapiens    human           9606       21.0   21.0  100%  46    83.33  697        NP_001274426.1   
hypothetical protein [Homo sapiens]                               Homo sapiens    human           9606       21.0   21.0  100%  46    83.33  697        CAB66561.1       
TMEM168 protein [Homo sapiens]                                    Homo sapiens    human           9606       21.0   21.0  100%  46    83.33  485        AAH30804.2       


Alignments:

>Chain A, Spike glycoprotein [Homo sapiens]
Sequence ID: 7UB0_A Length: 1285
>Chain B, Spike glycoprotein [Homo sapiens]
Sequence ID: 7UB0_B Length: 1285
>Chain C, Spike glycoprotein [Homo sapiens]
Sequence ID: 7UB0_C Length: 1285
>Chain A, Spike glycoprotein [Homo sapiens]
Sequence ID: 7UB5_A Length: 1285
>Chain B, Spike glycoprotein [Homo sapiens]
Sequence ID: 7UB5_B Length: 1285
>Chain C, Spike glycoprotein [Homo sapiens]
Sequence ID: 7UB5_C Length: 1285
>Chain A, Spike glycoprotein [Homo sapiens]
Sequence ID: 7UB6_A Length: 1285
>Chain B, Spike glycoprotein [Homo sapiens]
Sequence ID: 7UB6_B Length: 1285
>Chain C, Spike glycoprotein [Homo sapiens]
Sequence ID: 7UB6_C Length: 1285 
Range 1: 135 to 140

Score:23.1 bits(47), Expect:7.9, 
Method:, 
Identities:6/6(100%), Positives:6/6(100%), Gaps:0/6(0%)

Query  1    DPFLDV  6
            DPFLDV
Sbjct  135  DPFLDV  140


>transmembrane protein 168 [Homo sapiens]
Sequence ID: NP_001274426.1 Length: 697
>transmembrane protein 168 [Homo sapiens]
Sequence ID: NP_071929.3 Length: 697
>transmembrane protein 168 isoform X1 [Homo sapiens]
Sequence ID: XP_016868012.1 Length: 697
>transmembrane protein 168 isoform X1 [Homo sapiens]
Sequence ID: XP_047276666.1 Length: 697
>RecName: Full=Transmembrane protein 168 [Homo sapiens]
Sequence ID: Q9H0V1.2 Length: 697
>hypothetical protein FLJ13576 [Homo sapiens]
Sequence ID: EAL24373.1 Length: 697
>hypothetical protein FLJ13576, isoform CRA_b [Homo sapiens]
Sequence ID: EAW83471.1 Length: 697
>hypothetical protein FLJ13576, isoform CRA_b [Homo sapiens]
Sequence ID: EAW83472.1 Length: 697
>transmembrane protein 168 [Homo sapiens]
Sequence ID: KAI2547500.1 Length: 697
>transmembrane protein 168 [Homo sapiens]
Sequence ID: KAI2547501.1 Length: 697 
Range 1: 236 to 241

Score:21.0 bits(42), Expect:46, 
Method:, 
Identities:5/6(83%), Positives:6/6(100%), Gaps:0/6(0%)

Query  1    DPFLDV  6
            DPFLD+
Sbjct  236  DPFLDI  241


>hypothetical protein [Homo sapiens]
Sequence ID: CAB66561.1 Length: 697
Range 1: 236 to 241

Score:21.0 bits(42), Expect:46, 
Method:, 
Identities:5/6(83%), Positives:6/6(100%), Gaps:0/6(0%)

Query  1    DPFLDV  6
            DPFLD+
Sbjct  236  DPFLDI  241


>TMEM168 protein, partial [Homo sapiens]
Sequence ID: AAH30804.2 Length: 485
Range 1: 24 to 29

Score:21.0 bits(42), Expect:46, 
Method:, 
Identities:5/6(83%), Positives:6/6(100%), Gaps:0/6(0%)

Query  1   DPFLDV  6
           DPFLD+
Sbjct  24  DPFLDI  29


Query #80: 2S.4.pp2.1-YP_009724390.1 Query ID: lcl|Query_96827 Length: 6

No significant similarity found.


Query #81: 2S.4.2.pp2.1-Omicron21L-G142D Query ID: lcl|Query_96828 Length: 6

Sequences producing significant alignments:
                                                                  Scientific      Common                     Max    Total Query   E   Per.   Acc.                        
Description                                                       Name            Name            Taxid      Score  Score cover Value Ident  Len        Accession        
Chain A, Spike glycoprotein [Homo sapiens]                        Homo sapiens    human           9606       24.0   24.0  100%  3.9   100.00 1285       7UB0_A           
transmembrane protein 168 [Homo sapiens]                          Homo sapiens    human           9606       21.8   21.8  100%  23    83.33  697        NP_001274426.1   
hypothetical protein [Homo sapiens]                               Homo sapiens    human           9606       21.8   21.8  100%  23    83.33  697        CAB66561.1       
TMEM168 protein [Homo sapiens]                                    Homo sapiens    human           9606       21.8   21.8  100%  23    83.33  485        AAH30804.2       


Alignments:

>Chain A, Spike glycoprotein [Homo sapiens]
Sequence ID: 7UB0_A Length: 1285
>Chain B, Spike glycoprotein [Homo sapiens]
Sequence ID: 7UB0_B Length: 1285
>Chain C, Spike glycoprotein [Homo sapiens]
Sequence ID: 7UB0_C Length: 1285
>Chain A, Spike glycoprotein [Homo sapiens]
Sequence ID: 7UB5_A Length: 1285
>Chain B, Spike glycoprotein [Homo sapiens]
Sequence ID: 7UB5_B Length: 1285
>Chain C, Spike glycoprotein [Homo sapiens]
Sequence ID: 7UB5_C Length: 1285
>Chain A, Spike glycoprotein [Homo sapiens]
Sequence ID: 7UB6_A Length: 1285
>Chain B, Spike glycoprotein [Homo sapiens]
Sequence ID: 7UB6_B Length: 1285
>Chain C, Spike glycoprotein [Homo sapiens]
Sequence ID: 7UB6_C Length: 1285 
Range 1: 136 to 141

Score:24.0 bits(49), Expect:3.9, 
Method:, 
Identities:6/6(100%), Positives:6/6(100%), Gaps:0/6(0%)

Query  1    PFLDVY  6
            PFLDVY
Sbjct  136  PFLDVY  141


>transmembrane protein 168 [Homo sapiens]
Sequence ID: NP_001274426.1 Length: 697
>transmembrane protein 168 [Homo sapiens]
Sequence ID: NP_071929.3 Length: 697
>transmembrane protein 168 isoform X1 [Homo sapiens]
Sequence ID: XP_016868012.1 Length: 697
>transmembrane protein 168 isoform X1 [Homo sapiens]
Sequence ID: XP_047276666.1 Length: 697
>RecName: Full=Transmembrane protein 168 [Homo sapiens]
Sequence ID: Q9H0V1.2 Length: 697
>hypothetical protein FLJ13576 [Homo sapiens]
Sequence ID: EAL24373.1 Length: 697
>hypothetical protein FLJ13576, isoform CRA_b [Homo sapiens]
Sequence ID: EAW83471.1 Length: 697
>hypothetical protein FLJ13576, isoform CRA_b [Homo sapiens]
Sequence ID: EAW83472.1 Length: 697
>transmembrane protein 168 [Homo sapiens]
Sequence ID: KAI2547500.1 Length: 697
>transmembrane protein 168 [Homo sapiens]
Sequence ID: KAI2547501.1 Length: 697 
Range 1: 237 to 242

Score:21.8 bits(44), Expect:23, 
Method:, 
Identities:5/6(83%), Positives:6/6(100%), Gaps:0/6(0%)

Query  1    PFLDVY  6
            PFLD+Y
Sbjct  237  PFLDIY  242


>hypothetical protein [Homo sapiens]
Sequence ID: CAB66561.1 Length: 697
Range 1: 237 to 242

Score:21.8 bits(44), Expect:23, 
Method:, 
Identities:5/6(83%), Positives:6/6(100%), Gaps:0/6(0%)

Query  1    PFLDVY  6
            PFLD+Y
Sbjct  237  PFLDIY  242


>TMEM168 protein, partial [Homo sapiens]
Sequence ID: AAH30804.2 Length: 485
Range 1: 25 to 30

Score:21.8 bits(44), Expect:23, 
Method:, 
Identities:5/6(83%), Positives:6/6(100%), Gaps:0/6(0%)

Query  1   PFLDVY  6
           PFLD+Y
Sbjct  25  PFLDIY  30


Query #82: 2S.4.pp3.1-YP_009724390.1 Query ID: lcl|Query_96829 Length: 6

Sequences producing significant alignments:
                                                                  Scientific      Common                     Max    Total Query   E   Per.   Acc.                        
Description                                                       Name            Name            Taxid      Score  Score cover Value Ident  Len        Accession        
immunoglobulin heavy chain junction region [Homo sapiens]         Homo sapiens    human           9606       24.0   24.0  100%  3.3   100.00 17         MBN4196023.1     
transport-secretion protein 2.2 (TTS-2.2) [Homo sapiens]          Homo sapiens    human           9606       24.0   24.0  100%  3.9   100.00 534        CAC01132.1       
transport-secretion protein 2.1 (TTS-2.1) [Homo sapiens]          Homo sapiens    human           9606       24.0   24.0  100%  3.9   100.00 528        CAC01131.1       
patatin-like phospholipase domain-containing protein 2 [Homo...   Homo sapiens    human           9606       24.0   24.0  100%  4.0   100.00 504        AIB55759.1       
patatin like phospholipase domain containing 2 [Homo sapiens]     Homo sapiens    human           9606       24.0   24.0  100%  4.0   100.00 504        KAI2557944.1     
patatin-like phospholipase domain containing protein 2 [Homo...   Homo sapiens    human           9606       24.0   24.0  100%  4.0   100.00 504        AEZ01596.1       
patatin-like phospholipase domain-containing protein 2 [Homo...   Homo sapiens    human           9606       24.0   24.0  100%  4.0   100.00 504        AIS72443.1       
patatin-like phospholipase domain-containing protein 2 [Homo...   Homo sapiens    human           9606       24.0   24.0  100%  4.0   100.00 504        AIS72444.1       
patatin-like phospholipase domain containing 2, isoform CRA_b...  Homo sapiens    human           9606       24.0   24.0  100%  4.0   100.00 504        EAX02396.1       
patatin-like phospholipase domain-containing protein 2 [Homo...   Homo sapiens    human           9606       24.0   24.0  100%  4.0   100.00 504        NP_065109.1      


Alignments:

>immunoglobulin heavy chain junction region [Homo sapiens]
Sequence ID: MBN4196023.1 Length: 17
Range 1: 6 to 11

Score:24.0 bits(49), Expect:3.3, 
Method:, 
Identities:6/6(100%), Positives:6/6(100%), Gaps:0/6(0%)

Query  1   FLGVYY  6
           FLGVYY
Sbjct  6   FLGVYY  11


>transport-secretion protein 2.2 (TTS-2.2), partial [Homo sapiens]
Sequence ID: CAC01132.1 Length: 534
Range 1: 47 to 52

Score:24.0 bits(49), Expect:3.9, 
Method:, 
Identities:6/6(100%), Positives:6/6(100%), Gaps:0/6(0%)

Query  1   FLGVYY  6
           FLGVYY
Sbjct  47  FLGVYY  52


>transport-secretion protein 2.1 (TTS-2.1), partial [Homo sapiens]
Sequence ID: CAC01131.1 Length: 528
Range 1: 41 to 46

Score:24.0 bits(49), Expect:3.9, 
Method:, 
Identities:6/6(100%), Positives:6/6(100%), Gaps:0/6(0%)

Query  1   FLGVYY  6
           FLGVYY
Sbjct  41  FLGVYY  46


>patatin-like phospholipase domain-containing protein 2 [Homo sapiens]
Sequence ID: AIB55759.1 Length: 504
Range 1: 17 to 22

Score:24.0 bits(49), Expect:4.0, 
Method:, 
Identities:6/6(100%), Positives:6/6(100%), Gaps:0/6(0%)

Query  1   FLGVYY  6
           FLGVYY
Sbjct  17  FLGVYY  22


>patatin like phospholipase domain containing 2 [Homo sapiens]
Sequence ID: KAI2557944.1 Length: 504
Range 1: 17 to 22

Score:24.0 bits(49), Expect:4.0, 
Method:, 
Identities:6/6(100%), Positives:6/6(100%), Gaps:0/6(0%)

Query  1   FLGVYY  6
           FLGVYY
Sbjct  17  FLGVYY  22


>patatin-like phospholipase domain containing protein 2 [Homo sapiens]
Sequence ID: AEZ01596.1 Length: 504
Range 1: 17 to 22

Score:24.0 bits(49), Expect:4.0, 
Method:, 
Identities:6/6(100%), Positives:6/6(100%), Gaps:0/6(0%)

Query  1   FLGVYY  6
           FLGVYY
Sbjct  17  FLGVYY  22


>patatin-like phospholipase domain-containing protein 2 [Homo sapiens]
Sequence ID: AIS72443.1 Length: 504
Range 1: 17 to 22

Score:24.0 bits(49), Expect:4.0, 
Method:, 
Identities:6/6(100%), Positives:6/6(100%), Gaps:0/6(0%)

Query  1   FLGVYY  6
           FLGVYY
Sbjct  17  FLGVYY  22


>patatin-like phospholipase domain-containing protein 2 [Homo sapiens]
Sequence ID: AIS72444.1 Length: 504
Range 1: 17 to 22

Score:24.0 bits(49), Expect:4.0, 
Method:, 
Identities:6/6(100%), Positives:6/6(100%), Gaps:0/6(0%)

Query  1   FLGVYY  6
           FLGVYY
Sbjct  17  FLGVYY  22


>patatin-like phospholipase domain containing 2, isoform CRA_b [Homo sapiens]
Sequence ID: EAX02396.1 Length: 504
Range 1: 17 to 22

Score:24.0 bits(49), Expect:4.0, 
Method:, 
Identities:6/6(100%), Positives:6/6(100%), Gaps:0/6(0%)

Query  1   FLGVYY  6
           FLGVYY
Sbjct  17  FLGVYY  22


>patatin-like phospholipase domain-containing protein 2 [Homo sapiens]
Sequence ID: NP_065109.1 Length: 504
>RecName: Full=Patatin-like phospholipase domain-containing protein 2; AltName: Full=Adipose triglyceride lipase; AltName: Full=Calcium-independent phospholipase A2; AltName: Full=Desnutrin; AltName: Full=IPLA2-zeta; AltName: Full=Pigment epithelium-derived factor; AltName: Full=TTS2.2; AltName: Full=Transport-secretion protein 2; Short=TTS2 [Homo sapiens]
Sequence ID: Q96AD5.1 Length: 504
>Patatin-like phospholipase domain containing 2 [Homo sapiens]
Sequence ID: AAH17280.1 Length: 504 
Range 1: 17 to 22

Score:24.0 bits(49), Expect:4.0, 
Method:, 
Identities:6/6(100%), Positives:6/6(100%), Gaps:0/6(0%)

Query  1   FLGVYY  6
           FLGVYY
Sbjct  17  FLGVYY  22


Query #83: 2S.4.2.pp3.1-Omicron21L-G142D Query ID: lcl|Query_96830 Length: 6

Sequences producing significant alignments:
                                                                  Scientific      Common                     Max    Total Query   E   Per.   Acc.                        
Description                                                       Name            Name            Taxid      Score  Score cover Value Ident  Len        Accession        
immunoglobulin heavy chain junction region [Homo sapiens]         Homo sapiens    human           9606       24.8   24.8  100%  1.6   100.00 18         MBN4448374.1     
immunoglobulin heavy chain alpha VDJ region [Homo sapiens]        Homo sapiens    human           9606       24.8   24.8  100%  1.8   100.00 20         AAD15877.1       
immunoglobulin heavy chain junction region [Homo sapiens]         Homo sapiens    human           9606       24.8   24.8  100%  1.9   100.00 21         MCG72449.1       
Chain A, Spike glycoprotein [Homo sapiens]                        Homo sapiens    human           9606       24.8   24.8  100%  2.0   100.00 1285       7UB0_A           
beta-1,3-galactosyltransferase 5 isoform b [Homo sapiens]         Homo sapiens    human           9606       24.8   24.8  100%  2.0   100.00 314        NP_149362.2      
UDP-Gal:betaGlcNAc beta 1,3-galactosyltransferase, polypeptide... Homo sapiens    human           9606       24.8   24.8  100%  2.0   100.00 314        EAX09628.1       
beta-1,3-galactosyltransferase 5 isoform a [Homo sapiens]         Homo sapiens    human           9606       24.8   24.8  100%  2.0   100.00 310        NP_001265579.1   
UDP-Gal:betaGlcNAc beta 1,3-galactosyltransferase, polypeptide... Homo sapiens    human           9606       24.8   24.8  100%  2.0   100.00 310        AAI04863.1       
beta-1,3-galactosyltransferase [Homo sapiens]                     Homo sapiens    human           9606       24.8   24.8  100%  2.0   100.00 310        CAB91547.1       
UDP-Gal:GlcNAc beta1,3-galactosyltransferase 5 [Homo sapiens]     Homo sapiens    human           9606       24.8   24.8  100%  2.0   100.00 300        BAA94501.1       


Alignments:

>immunoglobulin heavy chain junction region [Homo sapiens]
Sequence ID: MBN4448374.1 Length: 18
Range 1: 8 to 13

Score:24.8 bits(51), Expect:1.6, 
Method:, 
Identities:6/6(100%), Positives:6/6(100%), Gaps:0/6(0%)

Query  1   FLDVYY  6
           FLDVYY
Sbjct  8   FLDVYY  13


>immunoglobulin heavy chain alpha VDJ region, partial [Homo sapiens]
Sequence ID: AAD15877.1 Length: 20
Range 1: 10 to 15

Score:24.8 bits(51), Expect:1.8, 
Method:, 
Identities:6/6(100%), Positives:6/6(100%), Gaps:0/6(0%)

Query  1   FLDVYY  6
           FLDVYY
Sbjct  10  FLDVYY  15


>immunoglobulin heavy chain junction region [Homo sapiens]
Sequence ID: MCG72449.1 Length: 21
Range 1: 9 to 14

Score:24.8 bits(51), Expect:1.9, 
Method:, 
Identities:6/6(100%), Positives:6/6(100%), Gaps:0/6(0%)

Query  1   FLDVYY  6
           FLDVYY
Sbjct  9   FLDVYY  14


>Chain A, Spike glycoprotein [Homo sapiens]
Sequence ID: 7UB0_A Length: 1285
>Chain B, Spike glycoprotein [Homo sapiens]
Sequence ID: 7UB0_B Length: 1285
>Chain C, Spike glycoprotein [Homo sapiens]
Sequence ID: 7UB0_C Length: 1285
>Chain A, Spike glycoprotein [Homo sapiens]
Sequence ID: 7UB5_A Length: 1285
>Chain B, Spike glycoprotein [Homo sapiens]
Sequence ID: 7UB5_B Length: 1285
>Chain C, Spike glycoprotein [Homo sapiens]
Sequence ID: 7UB5_C Length: 1285
>Chain A, Spike glycoprotein [Homo sapiens]
Sequence ID: 7UB6_A Length: 1285
>Chain B, Spike glycoprotein [Homo sapiens]
Sequence ID: 7UB6_B Length: 1285
>Chain C, Spike glycoprotein [Homo sapiens]
Sequence ID: 7UB6_C Length: 1285 
Range 1: 137 to 142

Score:24.8 bits(51), Expect:2.0, 
Method:, 
Identities:6/6(100%), Positives:6/6(100%), Gaps:0/6(0%)

Query  1    FLDVYY  6
            FLDVYY
Sbjct  137  FLDVYY  142


>beta-1,3-galactosyltransferase 5 isoform b [Homo sapiens]
Sequence ID: NP_149362.2 Length: 314
Range 1: 128 to 133

Score:24.8 bits(51), Expect:2.0, 
Method:, 
Identities:6/6(100%), Positives:6/6(100%), Gaps:0/6(0%)

Query  1    FLDVYY  6
            FLDVYY
Sbjct  128  FLDVYY  133


>UDP-Gal:betaGlcNAc beta 1,3-galactosyltransferase, polypeptide 5, isoform CRA_a [Homo sapiens]
Sequence ID: EAX09628.1 Length: 314
>beta-1,3-galactosyltransferase 5 [Homo sapiens]
Sequence ID: KAI2596251.1 Length: 314 
Range 1: 128 to 133

Score:24.8 bits(51), Expect:2.0, 
Method:, 
Identities:6/6(100%), Positives:6/6(100%), Gaps:0/6(0%)

Query  1    FLDVYY  6
            FLDVYY
Sbjct  128  FLDVYY  133


>beta-1,3-galactosyltransferase 5 isoform a [Homo sapiens]
Sequence ID: NP_001265579.1 Length: 310
>beta-1,3-galactosyltransferase 5 isoform a [Homo sapiens]
Sequence ID: NP_001343265.1 Length: 310
>beta-1,3-galactosyltransferase 5 isoform a [Homo sapiens]
Sequence ID: NP_001343267.1 Length: 310
>beta-1,3-galactosyltransferase 5 isoform a [Homo sapiens]
Sequence ID: NP_001343268.1 Length: 310
>beta-1,3-galactosyltransferase 5 isoform a [Homo sapiens]
Sequence ID: NP_006048.1 Length: 310
>beta-1,3-galactosyltransferase 5 isoform a [Homo sapiens]
Sequence ID: NP_149360.1 Length: 310
>beta-1,3-galactosyltransferase 5 isoform a [Homo sapiens]
Sequence ID: NP_149361.1 Length: 310
>RecName: Full=Beta-1,3-galactosyltransferase 5; Short=Beta-1,3-GalTase 5; Short=Beta3Gal-T5; Short=Beta3GalT5; Short=b3Gal-T5; AltName: Full=Beta-3-Gx-T5; AltName: Full=UDP-Gal:beta-GlcNAc beta-1,3-galactosyltransferase 5; AltName: Full=UDP-galactose:beta-N-acetylglucosamine beta-1,3-galactosyltransferase 5 [Homo sapiens]
Sequence ID: Q9Y2C3.1 Length: 310
>beta1,3 galactosyltransferase-V [Homo sapiens]
Sequence ID: AAF07880.1 Length: 310
>beta-1,3-galactosyltransferase 5 [Homo sapiens]
Sequence ID: AAR08910.1 Length: 310
>GlNAc-beta-1,3-galactosyltransferase 5 [Homo sapiens]
Sequence ID: CAB90446.1 Length: 310
>UDP-Gal:GlcNAc beta1,3-galactosyltransferase 5 [Homo sapiens]
Sequence ID: BAA77664.1 Length: 310 
Range 1: 124 to 129

Score:24.8 bits(51), Expect:2.0, 
Method:, 
Identities:6/6(100%), Positives:6/6(100%), Gaps:0/6(0%)

Query  1    FLDVYY  6
            FLDVYY
Sbjct  124  FLDVYY  129


>UDP-Gal:betaGlcNAc beta 1,3-galactosyltransferase, polypeptide 5 [Homo sapiens]
Sequence ID: AAI04863.1 Length: 310
>UDP-Gal:betaGlcNAc beta 1,3-galactosyltransferase, polypeptide 5 [Homo sapiens]
Sequence ID: AAI04865.1 Length: 310
>UDP-Gal:betaGlcNAc beta 1,3-galactosyltransferase, polypeptide 5, isoform CRA_b [Homo sapiens]
Sequence ID: EAX09629.1 Length: 310 
Range 1: 124 to 129

Score:24.8 bits(51), Expect:2.0, 
Method:, 
Identities:6/6(100%), Positives:6/6(100%), Gaps:0/6(0%)

Query  1    FLDVYY  6
            FLDVYY
Sbjct  124  FLDVYY  129


>beta-1,3-galactosyltransferase [Homo sapiens]
Sequence ID: CAB91547.1 Length: 310
Range 1: 124 to 129

Score:24.8 bits(51), Expect:2.0, 
Method:, 
Identities:6/6(100%), Positives:6/6(100%), Gaps:0/6(0%)

Query  1    FLDVYY  6
            FLDVYY
Sbjct  124  FLDVYY  129


>UDP-Gal:GlcNAc beta1,3-galactosyltransferase 5, partial [Homo sapiens]
Sequence ID: BAA94501.1 Length: 300
Range 1: 124 to 129

Score:24.8 bits(51), Expect:2.0, 
Method:, 
Identities:6/6(100%), Positives:6/6(100%), Gaps:0/6(0%)

Query  1    FLDVYY  6
            FLDVYY
Sbjct  124  FLDVYY  129


Query #84: 2S.4.pp4.1-YP_009724390.1 Query ID: lcl|Query_96831 Length: 6

Sequences producing significant alignments:
                                                                  Scientific      Common                     Max    Total Query   E   Per.   Acc.                        
Description                                                       Name            Name            Taxid      Score  Score cover Value Ident  Len        Accession        
immunoglobulin heavy chain junction region [Homo sapiens]         Homo sapiens    human           9606       24.0   24.0  100%  3.9   100.00 21         MOK09207.1       
immunoglobulin heavy chain junction region [Homo sapiens]         Homo sapiens    human           9606       21.0   21.0  83%   44    100.00 17         MBN4323740.1     
immunoglobulin heavy chain junction region [Homo sapiens]         Homo sapiens    human           9606       21.0   21.0  83%   44    100.00 17         MBN4554768.1     
angiopoietin-4 isoform 1 precursor [Homo sapiens]                 Homo sapiens    human           9606       21.0   21.0  83%   46    100.00 503        NP_057069.1      
angiopoietin-4 isoform X1 [Homo sapiens]                          Homo sapiens    human           9606       21.0   21.0  83%   46    100.00 451        XP_011527541.1   
immunoglobulin heavy chain junction region [Homo sapiens]         Homo sapiens    human           9606       21.0   21.0  83%   46    100.00 18         MBN4648520.1     
immunoglobulin heavy chain variable region [Homo sapiens]         Homo sapiens    human           9606       21.0   21.0  83%   47    100.00 123        QAV55274.1       
immunoglobulin heavy chain junction region [Homo sapiens]         Homo sapiens    human           9606       21.0   21.0  83%   47    100.00 19         MOK20914.1       
immunoglobulin heavy chain junction region [Homo sapiens]         Homo sapiens    human           9606       21.0   21.0  83%   48    100.00 20         MBN4479603.1     
immunoglobulin heavy chain junction region [Homo sapiens]         Homo sapiens    human           9606       21.0   21.0  83%   49    100.00 21         MOM35828.1       


Alignments:

>immunoglobulin heavy chain junction region [Homo sapiens]
Sequence ID: MOK09207.1 Length: 21
>immunoglobulin heavy chain junction region [Homo sapiens]
Sequence ID: MOK38928.1 Length: 21
>immunoglobulin heavy chain junction region [Homo sapiens]
Sequence ID: MOK47323.1 Length: 21 
Range 1: 11 to 16

Score:24.0 bits(49), Expect:3.9, 
Method:, 
Identities:6/6(100%), Positives:6/6(100%), Gaps:0/6(0%)

Query  1   LGVYYH  6
           LGVYYH
Sbjct  11  LGVYYH  16


>immunoglobulin heavy chain junction region [Homo sapiens]
Sequence ID: MBN4323740.1 Length: 17
Range 1: 7 to 11

Score:21.0 bits(42), Expect:44, 
Method:, 
Identities:5/5(100%), Positives:5/5(100%), Gaps:0/5(0%)

Query  2   GVYYH  6
           GVYYH
Sbjct  7   GVYYH  11


>immunoglobulin heavy chain junction region [Homo sapiens]
Sequence ID: MBN4554768.1 Length: 17
>immunoglobulin heavy chain junction region [Homo sapiens]
Sequence ID: MBN4554769.1 Length: 17 
Range 1: 7 to 11

Score:21.0 bits(42), Expect:44, 
Method:, 
Identities:5/5(100%), Positives:5/5(100%), Gaps:0/5(0%)

Query  2   GVYYH  6
           GVYYH
Sbjct  7   GVYYH  11


>angiopoietin-4 isoform 1 precursor [Homo sapiens]
Sequence ID: NP_057069.1 Length: 503
>RecName: Full=Angiopoietin-4; Short=ANG-4; AltName: Full=Angiopoietin-3; Short=ANG-3; Flags: Precursor [Homo sapiens]
Sequence ID: Q9Y264.1 Length: 503
>angiopoietin 4, partial [Homo sapiens]
Sequence ID: AAD21587.1 Length: 503
>angiopoietin-3 [Homo sapiens]
Sequence ID: AAD31728.1 Length: 503
>Angiopoietin 4 [Homo sapiens]
Sequence ID: AAI11977.1 Length: 503
>Angiopoietin 4 [Homo sapiens]
Sequence ID: AAI11979.1 Length: 503 
Range 1: 464 to 468

Score:21.0 bits(42), Expect:46, 
Method:, 
Identities:5/5(100%), Positives:5/5(100%), Gaps:0/5(0%)

Query  2    GVYYH  6
            GVYYH
Sbjct  464  GVYYH  468


>angiopoietin-4 isoform X1 [Homo sapiens]
Sequence ID: XP_011527541.1 Length: 451
Range 1: 412 to 416

Score:21.0 bits(42), Expect:46, 
Method:, 
Identities:5/5(100%), Positives:5/5(100%), Gaps:0/5(0%)

Query  2    GVYYH  6
            GVYYH
Sbjct  412  GVYYH  416


>immunoglobulin heavy chain junction region [Homo sapiens]
Sequence ID: MBN4648520.1 Length: 18
Range 1: 9 to 13

Score:21.0 bits(42), Expect:46, 
Method:, 
Identities:5/5(100%), Positives:5/5(100%), Gaps:0/5(0%)

Query  2   GVYYH  6
           GVYYH
Sbjct  9   GVYYH  13


>immunoglobulin heavy chain variable region, partial [Homo sapiens]
Sequence ID: QAV55274.1 Length: 123
Range 1: 105 to 109

Score:21.0 bits(42), Expect:47, 
Method:, 
Identities:5/5(100%), Positives:5/5(100%), Gaps:0/5(0%)

Query  2    GVYYH  6
            GVYYH
Sbjct  105  GVYYH  109


>immunoglobulin heavy chain junction region [Homo sapiens]
Sequence ID: MOK20914.1 Length: 19
Range 1: 9 to 13

Score:21.0 bits(42), Expect:47, 
Method:, 
Identities:5/5(100%), Positives:5/5(100%), Gaps:0/5(0%)

Query  2   GVYYH  6
           GVYYH
Sbjct  9   GVYYH  13


>immunoglobulin heavy chain junction region [Homo sapiens]
Sequence ID: MBN4479603.1 Length: 20
Range 1: 3 to 7

Score:21.0 bits(42), Expect:48, 
Method:, 
Identities:5/5(100%), Positives:5/5(100%), Gaps:0/5(0%)

Query  2  GVYYH  6
          GVYYH
Sbjct  3  GVYYH  7


>immunoglobulin heavy chain junction region [Homo sapiens]
Sequence ID: MOM35828.1 Length: 21
Range 1: 6 to 10

Score:21.0 bits(42), Expect:49, 
Method:, 
Identities:5/5(100%), Positives:5/5(100%), Gaps:0/5(0%)

Query  2  GVYYH  6
          GVYYH
Sbjct  6  GVYYH  10


Query #85: 2S.4.2.pp4.1-Omicron21L-G142D Query ID: lcl|Query_96832 Length: 6

Sequences producing significant alignments:
                                                                  Scientific      Common                     Max    Total Query   E   Per.   Acc.                        
Description                                                       Name            Name            Taxid      Score  Score cover Value Ident  Len        Accession        
Chain A, Spike glycoprotein [Homo sapiens]                        Homo sapiens    human           9606       24.8   24.8  100%  2.0   100.00 1285       7UB0_A           
immunoglobulin heavy chain junction region [Homo sapiens]         Homo sapiens    human           9606       21.8   21.8  83%   22    100.00 18         MBB1721073.1     
immunoglobulin heavy chain junction region [Homo sapiens]         Homo sapiens    human           9606       21.8   21.8  83%   23    100.00 19         MBN4588625.1     
immunoglobulin heavy chain junction region [Homo sapiens]         Homo sapiens    human           9606       21.8   21.8  83%   23    100.00 19         MBN4588623.1     
immunoglobulin heavy chain variable region [Homo sapiens]         Homo sapiens    human           9606       21.8   21.8  83%   23    100.00 126        QGT37864.1       
immunoglobulin heavy chain junction region [Homo sapiens]         Homo sapiens    human           9606       21.8   21.8  83%   25    100.00 24         MOL94213.1       
immunoglobulin heavy chain junction region [Homo sapiens]         Homo sapiens    human           9606       21.8   21.8  83%   26    100.00 27         MBK4191035.1     
immunoglobulin heavy chain junction region [Homo sapiens]         Homo sapiens    human           9606       21.0   21.0  83%   35    100.00 12         MBB1981365.1     
immunoglobulin heavy chain junction region [Homo sapiens]         Homo sapiens    human           9606       21.0   21.0  83%   39    100.00 14         MBX77521.1       
immunoglobulin heavy chain junction region [Homo sapiens]         Homo sapiens    human           9606       21.0   21.0  100%  39    83.33  14         MBN4330492.1     


Alignments:

>Chain A, Spike glycoprotein [Homo sapiens]
Sequence ID: 7UB0_A Length: 1285
>Chain B, Spike glycoprotein [Homo sapiens]
Sequence ID: 7UB0_B Length: 1285
>Chain C, Spike glycoprotein [Homo sapiens]
Sequence ID: 7UB0_C Length: 1285
>Chain A, Spike glycoprotein [Homo sapiens]
Sequence ID: 7UB5_A Length: 1285
>Chain B, Spike glycoprotein [Homo sapiens]
Sequence ID: 7UB5_B Length: 1285
>Chain C, Spike glycoprotein [Homo sapiens]
Sequence ID: 7UB5_C Length: 1285
>Chain A, Spike glycoprotein [Homo sapiens]
Sequence ID: 7UB6_A Length: 1285
>Chain B, Spike glycoprotein [Homo sapiens]
Sequence ID: 7UB6_B Length: 1285
>Chain C, Spike glycoprotein [Homo sapiens]
Sequence ID: 7UB6_C Length: 1285 
Range 1: 138 to 143

Score:24.8 bits(51), Expect:2.0, 
Method:, 
Identities:6/6(100%), Positives:6/6(100%), Gaps:0/6(0%)

Query  1    LDVYYH  6
            LDVYYH
Sbjct  138  LDVYYH  143


>immunoglobulin heavy chain junction region [Homo sapiens]
Sequence ID: MBB1721073.1 Length: 18
Range 1: 10 to 14

Score:21.8 bits(44), Expect:22, 
Method:, 
Identities:5/5(100%), Positives:5/5(100%), Gaps:0/5(0%)

Query  2   DVYYH  6
           DVYYH
Sbjct  10  DVYYH  14


>immunoglobulin heavy chain junction region [Homo sapiens]
Sequence ID: MBN4588625.1 Length: 19
Range 1: 5 to 9

Score:21.8 bits(44), Expect:23, 
Method:, 
Identities:5/5(100%), Positives:5/5(100%), Gaps:0/5(0%)

Query  2  DVYYH  6
          DVYYH
Sbjct  5  DVYYH  9


>immunoglobulin heavy chain junction region [Homo sapiens]
Sequence ID: MBN4588623.1 Length: 19
>immunoglobulin heavy chain junction region [Homo sapiens]
Sequence ID: MBN4588624.1 Length: 19 
Range 1: 4 to 8

Score:21.8 bits(44), Expect:23, 
Method:, 
Identities:5/5(100%), Positives:5/5(100%), Gaps:0/5(0%)

Query  2  DVYYH  6
          DVYYH
Sbjct  4  DVYYH  8


>immunoglobulin heavy chain variable region, partial [Homo sapiens]
Sequence ID: QGT37864.1 Length: 126
Range 1: 98 to 102

Score:21.8 bits(44), Expect:23, 
Method:, 
Identities:5/5(100%), Positives:5/5(100%), Gaps:0/5(0%)

Query  2    DVYYH  6
            DVYYH
Sbjct  98   DVYYH  102


>immunoglobulin heavy chain junction region [Homo sapiens]
Sequence ID: MOL94213.1 Length: 24
Range 1: 13 to 17

Score:21.8 bits(44), Expect:25, 
Method:, 
Identities:5/5(100%), Positives:5/5(100%), Gaps:0/5(0%)

Query  2   DVYYH  6
           DVYYH
Sbjct  13  DVYYH  17


>immunoglobulin heavy chain junction region [Homo sapiens]
Sequence ID: MBK4191035.1 Length: 27
Range 1: 16 to 20

Score:21.8 bits(44), Expect:26, 
Method:, 
Identities:5/5(100%), Positives:5/5(100%), Gaps:0/5(0%)

Query  2   DVYYH  6
           DVYYH
Sbjct  16  DVYYH  20


>immunoglobulin heavy chain junction region [Homo sapiens]
Sequence ID: MBB1981365.1 Length: 12
Range 1: 4 to 8

Score:21.0 bits(42), Expect:35, 
Method:, 
Identities:5/5(100%), Positives:5/5(100%), Gaps:0/5(0%)

Query  1  LDVYY  5
          LDVYY
Sbjct  4  LDVYY  8


>immunoglobulin heavy chain junction region [Homo sapiens]
Sequence ID: MBX77521.1 Length: 14
Range 1: 6 to 10

Score:21.0 bits(42), Expect:39, 
Method:, 
Identities:5/5(100%), Positives:5/5(100%), Gaps:0/5(0%)

Query  1  LDVYY  5
          LDVYY
Sbjct  6  LDVYY  10


>immunoglobulin heavy chain junction region [Homo sapiens]
Sequence ID: MBN4330492.1 Length: 14
Range 1: 5 to 10

Score:21.0 bits(42), Expect:39, 
Method:, 
Identities:5/6(83%), Positives:5/6(83%), Gaps:0/6(0%)

Query  1  LDVYYH  6
          LD YYH
Sbjct  5  LDAYYH  10


Query #86: 2S.4.pp5.1-YP_009724390.1 Query ID: lcl|Query_96833 Length: 6

Sequences producing significant alignments:
                                                                  Scientific      Common                     Max    Total Query   E   Per.   Acc.                        
Description                                                       Name            Name            Taxid      Score  Score cover Value Ident  Len        Accession        
Chain A, Spike glycoprotein [Homo sapiens]                        Homo sapiens    human           9606       21.4   21.4  83%   32    100.00 1285       7UB0_A           
Chromosome 1 open reading frame 111 [Homo sapiens]                Homo sapiens    human           9606       21.4   21.4  83%   32    100.00 261        AAH32957.1       
immunoglobulin heavy chain junction region [Homo sapiens]         Homo sapiens    human           9606       21.0   21.0  83%   44    100.00 17         MBN4323740.1     
immunoglobulin heavy chain junction region [Homo sapiens]         Homo sapiens    human           9606       21.0   21.0  83%   44    100.00 17         MBN4554768.1     
angiopoietin-4 isoform 1 precursor [Homo sapiens]                 Homo sapiens    human           9606       21.0   21.0  83%   46    100.00 503        NP_057069.1      
angiopoietin-4 isoform X1 [Homo sapiens]                          Homo sapiens    human           9606       21.0   21.0  83%   46    100.00 451        XP_011527541.1   
immunoglobulin heavy chain junction region [Homo sapiens]         Homo sapiens    human           9606       21.0   21.0  83%   46    100.00 18         MBN4648520.1     
immunoglobulin heavy chain variable region [Homo sapiens]         Homo sapiens    human           9606       21.0   21.0  83%   47    100.00 123        QAV55274.1       
immunoglobulin heavy chain junction region [Homo sapiens]         Homo sapiens    human           9606       21.0   21.0  83%   47    100.00 19         MOK20914.1       
immunoglobulin heavy chain junction region [Homo sapiens]         Homo sapiens    human           9606       21.0   21.0  83%   48    100.00 20         MBN4479603.1     


Alignments:

>Chain A, Spike glycoprotein [Homo sapiens]
Sequence ID: 7UB0_A Length: 1285
>Chain B, Spike glycoprotein [Homo sapiens]
Sequence ID: 7UB0_B Length: 1285
>Chain C, Spike glycoprotein [Homo sapiens]
Sequence ID: 7UB0_C Length: 1285
>Chain A, Spike glycoprotein [Homo sapiens]
Sequence ID: 7UB5_A Length: 1285
>Chain B, Spike glycoprotein [Homo sapiens]
Sequence ID: 7UB5_B Length: 1285
>Chain C, Spike glycoprotein [Homo sapiens]
Sequence ID: 7UB5_C Length: 1285
>Chain A, Spike glycoprotein [Homo sapiens]
Sequence ID: 7UB6_A Length: 1285
>Chain B, Spike glycoprotein [Homo sapiens]
Sequence ID: 7UB6_B Length: 1285
>Chain C, Spike glycoprotein [Homo sapiens]
Sequence ID: 7UB6_C Length: 1285 
Range 1: 140 to 144

Score:21.4 bits(43), Expect:32, 
Method:, 
Identities:5/5(100%), Positives:5/5(100%), Gaps:0/5(0%)

Query  2    VYYHK  6
            VYYHK
Sbjct  140  VYYHK  144


>Chromosome 1 open reading frame 111 [Homo sapiens]
Sequence ID: AAH32957.1 Length: 261
Range 1: 214 to 218

Score:21.4 bits(43), Expect:32, 
Method:, 
Identities:5/5(100%), Positives:5/5(100%), Gaps:0/5(0%)

Query  2    VYYHK  6
            VYYHK
Sbjct  214  VYYHK  218


>immunoglobulin heavy chain junction region [Homo sapiens]
Sequence ID: MBN4323740.1 Length: 17
Range 1: 7 to 11

Score:21.0 bits(42), Expect:44, 
Method:, 
Identities:5/5(100%), Positives:5/5(100%), Gaps:0/5(0%)

Query  1   GVYYH  5
           GVYYH
Sbjct  7   GVYYH  11


>immunoglobulin heavy chain junction region [Homo sapiens]
Sequence ID: MBN4554768.1 Length: 17
>immunoglobulin heavy chain junction region [Homo sapiens]
Sequence ID: MBN4554769.1 Length: 17 
Range 1: 7 to 11

Score:21.0 bits(42), Expect:44, 
Method:, 
Identities:5/5(100%), Positives:5/5(100%), Gaps:0/5(0%)

Query  1   GVYYH  5
           GVYYH
Sbjct  7   GVYYH  11


>angiopoietin-4 isoform 1 precursor [Homo sapiens]
Sequence ID: NP_057069.1 Length: 503
>RecName: Full=Angiopoietin-4; Short=ANG-4; AltName: Full=Angiopoietin-3; Short=ANG-3; Flags: Precursor [Homo sapiens]
Sequence ID: Q9Y264.1 Length: 503
>angiopoietin 4, partial [Homo sapiens]
Sequence ID: AAD21587.1 Length: 503
>angiopoietin-3 [Homo sapiens]
Sequence ID: AAD31728.1 Length: 503
>Angiopoietin 4 [Homo sapiens]
Sequence ID: AAI11977.1 Length: 503
>Angiopoietin 4 [Homo sapiens]
Sequence ID: AAI11979.1 Length: 503 
Range 1: 464 to 468

Score:21.0 bits(42), Expect:46, 
Method:, 
Identities:5/5(100%), Positives:5/5(100%), Gaps:0/5(0%)

Query  1    GVYYH  5
            GVYYH
Sbjct  464  GVYYH  468


>angiopoietin-4 isoform X1 [Homo sapiens]
Sequence ID: XP_011527541.1 Length: 451
Range 1: 412 to 416

Score:21.0 bits(42), Expect:46, 
Method:, 
Identities:5/5(100%), Positives:5/5(100%), Gaps:0/5(0%)

Query  1    GVYYH  5
            GVYYH
Sbjct  412  GVYYH  416


>immunoglobulin heavy chain junction region [Homo sapiens]
Sequence ID: MBN4648520.1 Length: 18
Range 1: 9 to 13

Score:21.0 bits(42), Expect:46, 
Method:, 
Identities:5/5(100%), Positives:5/5(100%), Gaps:0/5(0%)

Query  1   GVYYH  5
           GVYYH
Sbjct  9   GVYYH  13


>immunoglobulin heavy chain variable region, partial [Homo sapiens]
Sequence ID: QAV55274.1 Length: 123
Range 1: 105 to 109

Score:21.0 bits(42), Expect:47, 
Method:, 
Identities:5/5(100%), Positives:5/5(100%), Gaps:0/5(0%)

Query  1    GVYYH  5
            GVYYH
Sbjct  105  GVYYH  109


>immunoglobulin heavy chain junction region [Homo sapiens]
Sequence ID: MOK20914.1 Length: 19
Range 1: 9 to 13

Score:21.0 bits(42), Expect:47, 
Method:, 
Identities:5/5(100%), Positives:5/5(100%), Gaps:0/5(0%)

Query  1   GVYYH  5
           GVYYH
Sbjct  9   GVYYH  13


>immunoglobulin heavy chain junction region [Homo sapiens]
Sequence ID: MBN4479603.1 Length: 20
Range 1: 3 to 7

Score:21.0 bits(42), Expect:48, 
Method:, 
Identities:5/5(100%), Positives:5/5(100%), Gaps:0/5(0%)

Query  1  GVYYH  5
          GVYYH
Sbjct  3  GVYYH  7


Query #87: 2S.4.2.pp5-Omicron21L-G142D Query ID: lcl|Query_96834 Length: 6

Sequences producing significant alignments:
                                                                  Scientific      Common                     Max    Total Query   E   Per.   Acc.                        
Description                                                       Name            Name            Taxid      Score  Score cover Value Ident  Len        Accession        
Chain A, Spike glycoprotein [Homo sapiens]                        Homo sapiens    human           9606       24.8   24.8  100%  2.0   100.00 1285       7UB0_A           
immunoglobulin heavy chain junction region [Homo sapiens]         Homo sapiens    human           9606       21.8   21.8  83%   22    100.00 18         MBB1721073.1     
immunoglobulin heavy chain junction region [Homo sapiens]         Homo sapiens    human           9606       21.8   21.8  83%   23    100.00 19         MBN4588625.1     
immunoglobulin heavy chain junction region [Homo sapiens]         Homo sapiens    human           9606       21.8   21.8  83%   23    100.00 19         MBN4588623.1     
immunoglobulin heavy chain variable region [Homo sapiens]         Homo sapiens    human           9606       21.8   21.8  83%   23    100.00 126        QGT37864.1       
immunoglobulin heavy chain junction region [Homo sapiens]         Homo sapiens    human           9606       21.8   21.8  83%   25    100.00 24         MOL94213.1       
immunoglobulin heavy chain junction region [Homo sapiens]         Homo sapiens    human           9606       21.8   21.8  83%   26    100.00 27         MBK4191035.1     
Chromosome 1 open reading frame 111 [Homo sapiens]                Homo sapiens    human           9606       21.4   21.4  83%   32    100.00 261        AAH32957.1       


Alignments:

>Chain A, Spike glycoprotein [Homo sapiens]
Sequence ID: 7UB0_A Length: 1285
>Chain B, Spike glycoprotein [Homo sapiens]
Sequence ID: 7UB0_B Length: 1285
>Chain C, Spike glycoprotein [Homo sapiens]
Sequence ID: 7UB0_C Length: 1285
>Chain A, Spike glycoprotein [Homo sapiens]
Sequence ID: 7UB5_A Length: 1285
>Chain B, Spike glycoprotein [Homo sapiens]
Sequence ID: 7UB5_B Length: 1285
>Chain C, Spike glycoprotein [Homo sapiens]
Sequence ID: 7UB5_C Length: 1285
>Chain A, Spike glycoprotein [Homo sapiens]
Sequence ID: 7UB6_A Length: 1285
>Chain B, Spike glycoprotein [Homo sapiens]
Sequence ID: 7UB6_B Length: 1285
>Chain C, Spike glycoprotein [Homo sapiens]
Sequence ID: 7UB6_C Length: 1285 
Range 1: 139 to 144

Score:24.8 bits(51), Expect:2.0, 
Method:, 
Identities:6/6(100%), Positives:6/6(100%), Gaps:0/6(0%)

Query  1    DVYYHK  6
            DVYYHK
Sbjct  139  DVYYHK  144


>immunoglobulin heavy chain junction region [Homo sapiens]
Sequence ID: MBB1721073.1 Length: 18
Range 1: 10 to 14

Score:21.8 bits(44), Expect:22, 
Method:, 
Identities:5/5(100%), Positives:5/5(100%), Gaps:0/5(0%)

Query  1   DVYYH  5
           DVYYH
Sbjct  10  DVYYH  14


>immunoglobulin heavy chain junction region [Homo sapiens]
Sequence ID: MBN4588625.1 Length: 19
Range 1: 5 to 9

Score:21.8 bits(44), Expect:23, 
Method:, 
Identities:5/5(100%), Positives:5/5(100%), Gaps:0/5(0%)

Query  1  DVYYH  5
          DVYYH
Sbjct  5  DVYYH  9


>immunoglobulin heavy chain junction region [Homo sapiens]
Sequence ID: MBN4588623.1 Length: 19
>immunoglobulin heavy chain junction region [Homo sapiens]
Sequence ID: MBN4588624.1 Length: 19 
Range 1: 4 to 8

Score:21.8 bits(44), Expect:23, 
Method:, 
Identities:5/5(100%), Positives:5/5(100%), Gaps:0/5(0%)

Query  1  DVYYH  5
          DVYYH
Sbjct  4  DVYYH  8


>immunoglobulin heavy chain variable region, partial [Homo sapiens]
Sequence ID: QGT37864.1 Length: 126
Range 1: 98 to 102

Score:21.8 bits(44), Expect:23, 
Method:, 
Identities:5/5(100%), Positives:5/5(100%), Gaps:0/5(0%)

Query  1    DVYYH  5
            DVYYH
Sbjct  98   DVYYH  102


>immunoglobulin heavy chain junction region [Homo sapiens]
Sequence ID: MOL94213.1 Length: 24
Range 1: 13 to 17

Score:21.8 bits(44), Expect:25, 
Method:, 
Identities:5/5(100%), Positives:5/5(100%), Gaps:0/5(0%)

Query  1   DVYYH  5
           DVYYH
Sbjct  13  DVYYH  17


>immunoglobulin heavy chain junction region [Homo sapiens]
Sequence ID: MBK4191035.1 Length: 27
Range 1: 16 to 20

Score:21.8 bits(44), Expect:26, 
Method:, 
Identities:5/5(100%), Positives:5/5(100%), Gaps:0/5(0%)

Query  1   DVYYH  5
           DVYYH
Sbjct  16  DVYYH  20


>Chromosome 1 open reading frame 111 [Homo sapiens]
Sequence ID: AAH32957.1 Length: 261
Range 1: 214 to 218

Score:21.4 bits(43), Expect:32, 
Method:, 
Identities:5/5(100%), Positives:5/5(100%), Gaps:0/5(0%)

Query  2    VYYHK  6
            VYYHK
Sbjct  214  VYYHK  218


Query #88: S.5.pp1-YP_009724390.1 Query ID: lcl|Query_96835 Length: 6

No significant similarity found.


Query #89: S.5.2.pp1-Omicron21L-V213G Query ID: lcl|Query_96836 Length: 6

Sequences producing significant alignments:
                                                                  Scientific      Common                     Max    Total Query   E   Per.   Acc.                        
Description                                                       Name            Name            Taxid      Score  Score cover Value Ident  Len        Accession        
Chain A, Spike glycoprotein [Homo sapiens]                        Homo sapiens    human           9606       21.8   21.8  100%  23    100.00 1285       7UB0_A           


Alignments:

>Chain A, Spike glycoprotein [Homo sapiens]
Sequence ID: 7UB0_A Length: 1285
>Chain B, Spike glycoprotein [Homo sapiens]
Sequence ID: 7UB0_B Length: 1285
>Chain C, Spike glycoprotein [Homo sapiens]
Sequence ID: 7UB0_C Length: 1285
>Chain A, Spike glycoprotein [Homo sapiens]
Sequence ID: 7UB5_A Length: 1285
>Chain B, Spike glycoprotein [Homo sapiens]
Sequence ID: 7UB5_B Length: 1285
>Chain C, Spike glycoprotein [Homo sapiens]
Sequence ID: 7UB5_C Length: 1285
>Chain A, Spike glycoprotein [Homo sapiens]
Sequence ID: 7UB6_A Length: 1285
>Chain B, Spike glycoprotein [Homo sapiens]
Sequence ID: 7UB6_B Length: 1285
>Chain C, Spike glycoprotein [Homo sapiens]
Sequence ID: 7UB6_C Length: 1285 
Range 1: 205 to 210

Score:21.8 bits(44), Expect:23, 
Method:, 
Identities:6/6(100%), Positives:6/6(100%), Gaps:0/6(0%)

Query  1    TPINLG  6
            TPINLG
Sbjct  205  TPINLG  210


Query #90: S.5.pp2-YP_009724390.1 Query ID: lcl|Query_96837 Length: 6

Sequences producing significant alignments:
                                                                  Scientific      Common                     Max    Total Query   E   Per.   Acc.                        
Description                                                       Name            Name            Taxid      Score  Score cover Value Ident  Len        Accession        
immunoglobulin heavy chain junction region [Homo sapiens]         Homo sapiens    human           9606       22.7   22.7  100%  12    100.00 21         MOL09744.1       
immunoglobulin heavy chain junction region [Homo sapiens]         Homo sapiens    human           9606       22.7   22.7  100%  12    100.00 21         MOL17148.1       
immunoglobulin heavy chain junction region [Homo sapiens]         Homo sapiens    human           9606       22.7   22.7  100%  12    100.00 21         MOL09681.1       
immunoglobulin heavy chain junction region [Homo sapiens]         Homo sapiens    human           9606       22.7   22.7  100%  12    100.00 21         MOL10023.1       
immunoglobulin heavy chain junction region [Homo sapiens]         Homo sapiens    human           9606       22.7   22.7  100%  12    100.00 21         MOL17008.1       
immunoglobulin heavy chain junction region [Homo sapiens]         Homo sapiens    human           9606       22.7   22.7  100%  12    100.00 21         MOL10702.1       
immunoglobulin heavy chain junction region [Homo sapiens]         Homo sapiens    human           9606       22.7   22.7  100%  12    100.00 21         MOL12708.1       
immunoglobulin heavy chain junction region [Homo sapiens]         Homo sapiens    human           9606       22.7   22.7  100%  12    100.00 21         MOL14166.1       
immunoglobulin heavy chain junction region [Homo sapiens]         Homo sapiens    human           9606       22.7   22.7  100%  12    100.00 21         MOL17223.1       
immunoglobulin heavy chain junction region [Homo sapiens]         Homo sapiens    human           9606       22.7   22.7  100%  12    100.00 21         MOL09655.1       


Alignments:

>immunoglobulin heavy chain junction region [Homo sapiens]
Sequence ID: MOL09744.1 Length: 21
>immunoglobulin heavy chain junction region [Homo sapiens]
Sequence ID: MOL13048.1 Length: 21
>immunoglobulin heavy chain junction region [Homo sapiens]
Sequence ID: MOL13113.1 Length: 21
>immunoglobulin heavy chain junction region [Homo sapiens]
Sequence ID: MOL16301.1 Length: 21
>immunoglobulin heavy chain junction region [Homo sapiens]
Sequence ID: MOL16515.1 Length: 21 
Range 1: 5 to 10

Score:22.7 bits(46), Expect:12, 
Method:, 
Identities:6/6(100%), Positives:6/6(100%), Gaps:0/6(0%)

Query  1  PINLVR  6
          PINLVR
Sbjct  5  PINLVR  10


>immunoglobulin heavy chain junction region [Homo sapiens]
Sequence ID: MOL17148.1 Length: 21
Range 1: 5 to 10

Score:22.7 bits(46), Expect:12, 
Method:, 
Identities:6/6(100%), Positives:6/6(100%), Gaps:0/6(0%)

Query  1  PINLVR  6
          PINLVR
Sbjct  5  PINLVR  10


>immunoglobulin heavy chain junction region [Homo sapiens]
Sequence ID: MOL09681.1 Length: 21
Range 1: 5 to 10

Score:22.7 bits(46), Expect:12, 
Method:, 
Identities:6/6(100%), Positives:6/6(100%), Gaps:0/6(0%)

Query  1  PINLVR  6
          PINLVR
Sbjct  5  PINLVR  10


>immunoglobulin heavy chain junction region [Homo sapiens]
Sequence ID: MOL10023.1 Length: 21
>immunoglobulin heavy chain junction region [Homo sapiens]
Sequence ID: MOL12692.1 Length: 21
>immunoglobulin heavy chain junction region [Homo sapiens]
Sequence ID: MOL20508.1 Length: 21
>immunoglobulin heavy chain junction region [Homo sapiens]
Sequence ID: MOL20775.1 Length: 21 
Range 1: 5 to 10

Score:22.7 bits(46), Expect:12, 
Method:, 
Identities:6/6(100%), Positives:6/6(100%), Gaps:0/6(0%)

Query  1  PINLVR  6
          PINLVR
Sbjct  5  PINLVR  10


>immunoglobulin heavy chain junction region [Homo sapiens]
Sequence ID: MOL17008.1 Length: 21
Range 1: 5 to 10

Score:22.7 bits(46), Expect:12, 
Method:, 
Identities:6/6(100%), Positives:6/6(100%), Gaps:0/6(0%)

Query  1  PINLVR  6
          PINLVR
Sbjct  5  PINLVR  10


>immunoglobulin heavy chain junction region [Homo sapiens]
Sequence ID: MOL10702.1 Length: 21
>immunoglobulin heavy chain junction region [Homo sapiens]
Sequence ID: MOL21118.1 Length: 21 
Range 1: 5 to 10

Score:22.7 bits(46), Expect:12, 
Method:, 
Identities:6/6(100%), Positives:6/6(100%), Gaps:0/6(0%)

Query  1  PINLVR  6
          PINLVR
Sbjct  5  PINLVR  10


>immunoglobulin heavy chain junction region [Homo sapiens]
Sequence ID: MOL12708.1 Length: 21
>immunoglobulin heavy chain junction region [Homo sapiens]
Sequence ID: MOL22230.1 Length: 21 
Range 1: 5 to 10

Score:22.7 bits(46), Expect:12, 
Method:, 
Identities:6/6(100%), Positives:6/6(100%), Gaps:0/6(0%)

Query  1  PINLVR  6
          PINLVR
Sbjct  5  PINLVR  10


>immunoglobulin heavy chain junction region [Homo sapiens]
Sequence ID: MOL14166.1 Length: 21
>immunoglobulin heavy chain junction region [Homo sapiens]
Sequence ID: MOL20659.1 Length: 21 
Range 1: 5 to 10

Score:22.7 bits(46), Expect:12, 
Method:, 
Identities:6/6(100%), Positives:6/6(100%), Gaps:0/6(0%)

Query  1  PINLVR  6
          PINLVR
Sbjct  5  PINLVR  10


>immunoglobulin heavy chain junction region [Homo sapiens]
Sequence ID: MOL17223.1 Length: 21
>immunoglobulin heavy chain junction region [Homo sapiens]
Sequence ID: MOL19972.1 Length: 21
>immunoglobulin heavy chain junction region [Homo sapiens]
Sequence ID: MOL22118.1 Length: 21 
Range 1: 5 to 10

Score:22.7 bits(46), Expect:12, 
Method:, 
Identities:6/6(100%), Positives:6/6(100%), Gaps:0/6(0%)

Query  1  PINLVR  6
          PINLVR
Sbjct  5  PINLVR  10


>immunoglobulin heavy chain junction region [Homo sapiens]
Sequence ID: MOL09655.1 Length: 21
>immunoglobulin heavy chain junction region [Homo sapiens]
Sequence ID: MOL11590.1 Length: 21
>immunoglobulin heavy chain junction region [Homo sapiens]
Sequence ID: MOL13686.1 Length: 21
>immunoglobulin heavy chain junction region [Homo sapiens]
Sequence ID: MOL15686.1 Length: 21
>immunoglobulin heavy chain junction region [Homo sapiens]
Sequence ID: MOL16684.1 Length: 21 
Range 1: 5 to 10

Score:22.7 bits(46), Expect:12, 
Method:, 
Identities:6/6(100%), Positives:6/6(100%), Gaps:0/6(0%)

Query  1  PINLVR  6
          PINLVR
Sbjct  5  PINLVR  10


Query #91: S.5.2.pp2-Omicron21L-V213G Query ID: lcl|Query_96838 Length: 6

Sequences producing significant alignments:
                                                                  Scientific      Common                     Max    Total Query   E   Per.   Acc.                        
Description                                                       Name            Name            Taxid      Score  Score cover Value Ident  Len        Accession        
Chain A, Spike glycoprotein [Homo sapiens]                        Homo sapiens    human           9606       22.3   22.3  100%  16    100.00 1285       7UB0_A           


Alignments:

>Chain A, Spike glycoprotein [Homo sapiens]
Sequence ID: 7UB0_A Length: 1285
>Chain B, Spike glycoprotein [Homo sapiens]
Sequence ID: 7UB0_B Length: 1285
>Chain C, Spike glycoprotein [Homo sapiens]
Sequence ID: 7UB0_C Length: 1285
>Chain A, Spike glycoprotein [Homo sapiens]
Sequence ID: 7UB5_A Length: 1285
>Chain B, Spike glycoprotein [Homo sapiens]
Sequence ID: 7UB5_B Length: 1285
>Chain C, Spike glycoprotein [Homo sapiens]
Sequence ID: 7UB5_C Length: 1285
>Chain A, Spike glycoprotein [Homo sapiens]
Sequence ID: 7UB6_A Length: 1285
>Chain B, Spike glycoprotein [Homo sapiens]
Sequence ID: 7UB6_B Length: 1285
>Chain C, Spike glycoprotein [Homo sapiens]
Sequence ID: 7UB6_C Length: 1285 
Range 1: 206 to 211

Score:22.3 bits(45), Expect:16, 
Method:, 
Identities:6/6(100%), Positives:6/6(100%), Gaps:0/6(0%)

Query  1    PINLGR  6
            PINLGR
Sbjct  206  PINLGR  211


Query #92: S.5.pp3-YP_009724390.1 Query ID: lcl|Query_96839 Length: 6

Sequences producing significant alignments:
                                                                  Scientific      Common                     Max    Total Query   E   Per.   Acc.                        
Description                                                       Name            Name            Taxid      Score  Score cover Value Ident  Len        Accession        
CGI-79 protein [Homo sapiens]                                     Homo sapiens    human           9606       22.7   22.7  100%  11    100.00 351        AAD34074.1       
RNA-binding motif protein, X-linked 2 [Homo sapiens]              Homo sapiens    human           9606       22.7   22.7  100%  11    100.00 322        NP_057108.2      
RNA binding motif protein, X-linked 2, isoform CRA_a [Homo...     Homo sapiens    human           9606       22.7   22.7  100%  11    100.00 321        EAX11799.1       
RNA binding motif protein X-linked 2 [Homo sapiens]               Homo sapiens    human           9606       22.7   22.7  100%  11    100.00 291        KAI2600777.1     
LOW QUALITY PROTEIN: RNA binding motif protein X-linked 2 [Hom... Homo sapiens    human           9606       22.7   22.7  100%  11    100.00 276        KAI2600779.1     
RNA-binding protein [Homo sapiens]                                Homo sapiens    human           9606       22.7   22.7  100%  11    100.00 276        AAD44497.1       
RBMX2 protein [Homo sapiens]                                      Homo sapiens    human           9606       22.7   22.7  100%  12    100.00 173        AAI05583.1       
RBMX2 protein [Homo sapiens]                                      Homo sapiens    human           9606       22.7   22.7  100%  12    100.00 163        AAH03676.1       


Alignments:

>CGI-79 protein [Homo sapiens]
Sequence ID: AAD34074.1 Length: 351
Range 1: 65 to 70

Score:22.7 bits(46), Expect:11, 
Method:, 
Identities:6/6(100%), Positives:6/6(100%), Gaps:0/6(0%)

Query  1   INLVRD  6
           INLVRD
Sbjct  65  INLVRD  70


>RNA-binding motif protein, X-linked 2 [Homo sapiens]
Sequence ID: NP_057108.2 Length: 322
>RecName: Full=RNA-binding motif protein, X-linked 2 [Homo sapiens]
Sequence ID: Q9Y388.2 Length: 322
>cryo-EM structure of a human activated spliceosome (mature Bact) at 5.1 angstrom. [Homo sapiens]
Sequence ID: 5Z56_Y Length: 322
>Cryo-EM structure of the human activated spliceosome (late Bact) at 6.5 angstrom [Homo sapiens]
Sequence ID: 5Z57_Y Length: 322
>Cryo-EM structure of a human activated spliceosome (early Bact) at 4.9 angstrom. [Homo sapiens]
Sequence ID: 5Z58_Y Length: 322
>Chain 1, RNA-binding motif protein, X-linked 2 [Homo sapiens]
Sequence ID: 6FF4_1 Length: 322
>human Bact spliceosome core structure [Homo sapiens]
Sequence ID: 6FF7_1 Length: 322
>Human pre-Bact-2 spliceosome (SF3b/U2 snRNP portion) [Homo sapiens]
Sequence ID: 7ABH_1 Length: 322
>Chain 1, RNA-binding motif protein, X-linked 2 [Homo sapiens]
Sequence ID: 7ABI_1 Length: 322
>Chain Y, RNA-binding motif protein, X-linked 2 [Homo sapiens]
Sequence ID: 7DVQ_Y Length: 322
>RNA binding motif protein, X-linked 2 [Homo sapiens]
Sequence ID: AAH33750.1 Length: 322
>RNA binding motif protein, X-linked 2, isoform CRA_b [Homo sapiens]
Sequence ID: EAX11800.1 Length: 322
>hypothetical protein [Homo sapiens]
Sequence ID: CAB43745.1 Length: 322 
Range 1: 65 to 70

Score:22.7 bits(46), Expect:11, 
Method:, 
Identities:6/6(100%), Positives:6/6(100%), Gaps:0/6(0%)

Query  1   INLVRD  6
           INLVRD
Sbjct  65  INLVRD  70


>RNA binding motif protein, X-linked 2, isoform CRA_a, partial [Homo sapiens]
Sequence ID: EAX11799.1 Length: 321
Range 1: 64 to 69

Score:22.7 bits(46), Expect:11, 
Method:, 
Identities:6/6(100%), Positives:6/6(100%), Gaps:0/6(0%)

Query  1   INLVRD  6
           INLVRD
Sbjct  64  INLVRD  69


>RNA binding motif protein X-linked 2, partial [Homo sapiens]
Sequence ID: KAI2600777.1 Length: 291
Range 1: 65 to 70

Score:22.7 bits(46), Expect:11, 
Method:, 
Identities:6/6(100%), Positives:6/6(100%), Gaps:0/6(0%)

Query  1   INLVRD  6
           INLVRD
Sbjct  65  INLVRD  70


>LOW QUALITY PROTEIN: RNA binding motif protein X-linked 2, partial [Homo sapiens]
Sequence ID: KAI2600779.1 Length: 276
Range 1: 64 to 69

Score:22.7 bits(46), Expect:11, 
Method:, 
Identities:6/6(100%), Positives:6/6(100%), Gaps:0/6(0%)

Query  1   INLVRD  6
           INLVRD
Sbjct  64  INLVRD  69


>RNA-binding protein [Homo sapiens]
Sequence ID: AAD44497.1 Length: 276
Range 1: 65 to 70

Score:22.7 bits(46), Expect:11, 
Method:, 
Identities:6/6(100%), Positives:6/6(100%), Gaps:0/6(0%)

Query  1   INLVRD  6
           INLVRD
Sbjct  65  INLVRD  70


>RBMX2 protein, partial [Homo sapiens]
Sequence ID: AAI05583.1 Length: 173
Range 1: 65 to 70

Score:22.7 bits(46), Expect:12, 
Method:, 
Identities:6/6(100%), Positives:6/6(100%), Gaps:0/6(0%)

Query  1   INLVRD  6
           INLVRD
Sbjct  65  INLVRD  70


>RBMX2 protein, partial [Homo sapiens]
Sequence ID: AAH03676.1 Length: 163
Range 1: 65 to 70

Score:22.7 bits(46), Expect:12, 
Method:, 
Identities:6/6(100%), Positives:6/6(100%), Gaps:0/6(0%)

Query  1   INLVRD  6
           INLVRD
Sbjct  65  INLVRD  70


Query #93: S.5.2.pp3-Omicron21L-V213G Query ID: lcl|Query_96840 Length: 6

Sequences producing significant alignments:
                                                                  Scientific      Common                     Max    Total Query   E   Per.   Acc.                        
Description                                                       Name            Name            Taxid      Score  Score cover Value Ident  Len        Accession        
Chain A, Spike glycoprotein [Homo sapiens]                        Homo sapiens    human           9606       22.3   22.3  100%  16    100.00 1285       7UB0_A           


Alignments:

>Chain A, Spike glycoprotein [Homo sapiens]
Sequence ID: 7UB0_A Length: 1285
>Chain B, Spike glycoprotein [Homo sapiens]
Sequence ID: 7UB0_B Length: 1285
>Chain C, Spike glycoprotein [Homo sapiens]
Sequence ID: 7UB0_C Length: 1285
>Chain A, Spike glycoprotein [Homo sapiens]
Sequence ID: 7UB5_A Length: 1285
>Chain B, Spike glycoprotein [Homo sapiens]
Sequence ID: 7UB5_B Length: 1285
>Chain C, Spike glycoprotein [Homo sapiens]
Sequence ID: 7UB5_C Length: 1285
>Chain A, Spike glycoprotein [Homo sapiens]
Sequence ID: 7UB6_A Length: 1285
>Chain B, Spike glycoprotein [Homo sapiens]
Sequence ID: 7UB6_B Length: 1285
>Chain C, Spike glycoprotein [Homo sapiens]
Sequence ID: 7UB6_C Length: 1285 
Range 1: 207 to 212

Score:22.3 bits(45), Expect:16, 
Method:, 
Identities:6/6(100%), Positives:6/6(100%), Gaps:0/6(0%)

Query  1    INLGRD  6
            INLGRD
Sbjct  207  INLGRD  212


Query #94: S.5.pp4-YP_009724390.1 Query ID: lcl|Query_96841 Length: 6

Sequences producing significant alignments:
                                                                  Scientific      Common                     Max    Total Query   E   Per.   Acc.                        
Description                                                       Name            Name            Taxid      Score  Score cover Value Ident  Len        Accession        
rho GTPase-activating protein 22 isoform X1 [Homo sapiens]        Homo sapiens    human           9606       22.3   22.3  100%  16    100.00 720        XP_011538304.1   
rho GTPase-activating protein 22 isoform 1 [Homo sapiens]         Homo sapiens    human           9606       22.3   22.3  100%  16    100.00 714        NP_001242953.1   
rho GTPase-activating protein 22 isoform 2 [Homo sapiens]         Homo sapiens    human           9606       22.3   22.3  100%  16    100.00 704        NP_001242954.1   
rho GTPase-activating protein 22 isoform X3 [Homo sapiens]        Homo sapiens    human           9606       22.3   22.3  100%  16    100.00 703        XP_047281543.1   
rho GTPase-activating protein 22 isoform 3 [Homo sapiens]         Homo sapiens    human           9606       22.3   22.3  100%  16    100.00 698        NP_067049.2      
rho GTPase-activating protein 22 isoform X5 [Homo sapiens]        Homo sapiens    human           9606       22.3   22.3  100%  16    100.00 661        XP_011538308.1   
rho GTPase-activating protein 22 isoform 7 [Homo sapiens]         Homo sapiens    human           9606       22.3   22.3  100%  16    100.00 655        NP_001334664.1   
rho GTPase-activating protein 22 isoform X4 [Homo sapiens]        Homo sapiens    human           9606       22.3   22.3  100%  16    100.00 624        XP_011538307.1   
rho GTPase-activating protein 22 isoform X6 [Homo sapiens]        Homo sapiens    human           9606       22.3   22.3  100%  16    100.00 624        XP_005270071.1   
rho GTPase-activating protein 22 isoform X7 [Homo sapiens]        Homo sapiens    human           9606       22.3   22.3  100%  16    100.00 618        XP_047281544.1   


Alignments:

>rho GTPase-activating protein 22 isoform X1 [Homo sapiens]
Sequence ID: XP_011538304.1 Length: 720
>rho GTPase-activating protein 22 isoform X1 [Homo sapiens]
Sequence ID: XP_011538305.1 Length: 720
>rho GTPase-activating protein 22 isoform X1 [Homo sapiens]
Sequence ID: XP_024303867.1 Length: 720 
Range 1: 223 to 228

Score:22.3 bits(45), Expect:16, 
Method:, 
Identities:6/6(100%), Positives:6/6(100%), Gaps:0/6(0%)

Query  1    NLVRDL  6
            NLVRDL
Sbjct  223  NLVRDL  228


>rho GTPase-activating protein 22 isoform 1 [Homo sapiens]
Sequence ID: NP_001242953.1 Length: 714
>ARHGAP22 protein [Homo sapiens]
Sequence ID: AAI26445.1 Length: 714
>ARHGAP22 protein [Homo sapiens]
Sequence ID: AAI36320.1 Length: 714 
Range 1: 217 to 222

Score:22.3 bits(45), Expect:16, 
Method:, 
Identities:6/6(100%), Positives:6/6(100%), Gaps:0/6(0%)

Query  1    NLVRDL  6
            NLVRDL
Sbjct  217  NLVRDL  222


>rho GTPase-activating protein 22 isoform 2 [Homo sapiens]
Sequence ID: NP_001242954.1 Length: 704
>rho GTPase-activating protein 22 isoform 2 [Homo sapiens]
Sequence ID: NP_001334667.1 Length: 704
>rho GTPase-activating protein 22 isoform X2 [Homo sapiens]
Sequence ID: XP_047281542.1 Length: 704
>Rho GTPase activating protein 22 [Homo sapiens]
Sequence ID: KAI2555736.1 Length: 704
>unnamed protein product [Homo sapiens]
Sequence ID: BAG57049.1 Length: 704 
Range 1: 207 to 212

Score:22.3 bits(45), Expect:16, 
Method:, 
Identities:6/6(100%), Positives:6/6(100%), Gaps:0/6(0%)

Query  1    NLVRDL  6
            NLVRDL
Sbjct  207  NLVRDL  212


>rho GTPase-activating protein 22 isoform X3 [Homo sapiens]
Sequence ID: XP_047281543.1 Length: 703
Range 1: 206 to 211

Score:22.3 bits(45), Expect:16, 
Method:, 
Identities:6/6(100%), Positives:6/6(100%), Gaps:0/6(0%)

Query  1    NLVRDL  6
            NLVRDL
Sbjct  206  NLVRDL  211


>rho GTPase-activating protein 22 isoform 3 [Homo sapiens]
Sequence ID: NP_067049.2 Length: 698
>RecName: Full=Rho GTPase-activating protein 22; AltName: Full=Rho-type GTPase-activating protein 22 [Homo sapiens]
Sequence ID: Q7Z5H3.1 Length: 698
>Rho GTPase activating protein 2 [Homo sapiens]
Sequence ID: AAP85632.1 Length: 698
>ARHGAP22 protein [Homo sapiens]
Sequence ID: ABQ59059.1 Length: 698
>Rho GTPase activating protein 22, isoform CRA_c [Homo sapiens]
Sequence ID: EAW93127.1 Length: 698
>Rho GTPase activating protein 22 [Homo sapiens]
Sequence ID: KAI2555737.1 Length: 698 
Range 1: 201 to 206

Score:22.3 bits(45), Expect:16, 
Method:, 
Identities:6/6(100%), Positives:6/6(100%), Gaps:0/6(0%)

Query  1    NLVRDL  6
            NLVRDL
Sbjct  201  NLVRDL  206


>rho GTPase-activating protein 22 isoform X5 [Homo sapiens]
Sequence ID: XP_011538308.1 Length: 661
Range 1: 164 to 169

Score:22.3 bits(45), Expect:16, 
Method:, 
Identities:6/6(100%), Positives:6/6(100%), Gaps:0/6(0%)

Query  1    NLVRDL  6
            NLVRDL
Sbjct  164  NLVRDL  169


>rho GTPase-activating protein 22 isoform 7 [Homo sapiens]
Sequence ID: NP_001334664.1 Length: 655
Range 1: 158 to 163

Score:22.3 bits(45), Expect:16, 
Method:, 
Identities:6/6(100%), Positives:6/6(100%), Gaps:0/6(0%)

Query  1    NLVRDL  6
            NLVRDL
Sbjct  158  NLVRDL  163


>rho GTPase-activating protein 22 isoform X4 [Homo sapiens]
Sequence ID: XP_011538307.1 Length: 624
Range 1: 127 to 132

Score:22.3 bits(45), Expect:16, 
Method:, 
Identities:6/6(100%), Positives:6/6(100%), Gaps:0/6(0%)

Query  1    NLVRDL  6
            NLVRDL
Sbjct  127  NLVRDL  132


>rho GTPase-activating protein 22 isoform X6 [Homo sapiens]
Sequence ID: XP_005270071.1 Length: 624
Range 1: 127 to 132

Score:22.3 bits(45), Expect:16, 
Method:, 
Identities:6/6(100%), Positives:6/6(100%), Gaps:0/6(0%)

Query  1    NLVRDL  6
            NLVRDL
Sbjct  127  NLVRDL  132


>rho GTPase-activating protein 22 isoform X7 [Homo sapiens]
Sequence ID: XP_047281544.1 Length: 618
Range 1: 121 to 126

Score:22.3 bits(45), Expect:16, 
Method:, 
Identities:6/6(100%), Positives:6/6(100%), Gaps:0/6(0%)

Query  1    NLVRDL  6
            NLVRDL
Sbjct  121  NLVRDL  126


Query #95: S.5.2.pp4-Omicron21L-V213G Query ID: lcl|Query_96842 Length: 6

Sequences producing significant alignments:
                                                                  Scientific      Common                     Max    Total Query   E   Per.   Acc.                        
Description                                                       Name            Name            Taxid      Score  Score cover Value Ident  Len        Accession        
Chain A, Spike glycoprotein [Homo sapiens]                        Homo sapiens    human           9606       21.8   21.8  100%  23    100.00 1285       7UB0_A           


Alignments:

>Chain A, Spike glycoprotein [Homo sapiens]
Sequence ID: 7UB0_A Length: 1285
>Chain B, Spike glycoprotein [Homo sapiens]
Sequence ID: 7UB0_B Length: 1285
>Chain C, Spike glycoprotein [Homo sapiens]
Sequence ID: 7UB0_C Length: 1285
>Chain A, Spike glycoprotein [Homo sapiens]
Sequence ID: 7UB5_A Length: 1285
>Chain B, Spike glycoprotein [Homo sapiens]
Sequence ID: 7UB5_B Length: 1285
>Chain C, Spike glycoprotein [Homo sapiens]
Sequence ID: 7UB5_C Length: 1285
>Chain A, Spike glycoprotein [Homo sapiens]
Sequence ID: 7UB6_A Length: 1285
>Chain B, Spike glycoprotein [Homo sapiens]
Sequence ID: 7UB6_B Length: 1285
>Chain C, Spike glycoprotein [Homo sapiens]
Sequence ID: 7UB6_C Length: 1285 
Range 1: 208 to 213

Score:21.8 bits(44), Expect:23, 
Method:, 
Identities:6/6(100%), Positives:6/6(100%), Gaps:0/6(0%)

Query  1    NLGRDL  6
            NLGRDL
Sbjct  208  NLGRDL  213


Query #96: S.5.pp5-YP_009724390.1 Query ID: lcl|Query_96843 Length: 6

Sequences producing significant alignments:
                                                                  Scientific      Common                     Max    Total Query   E   Per.   Acc.                        
Description                                                       Name            Name            Taxid      Score  Score cover Value Ident  Len        Accession        
delayed rectifier potassium channel protein [Homo sapiens]        Homo sapiens    human           9606       22.3   22.3  100%  16    100.00 806        AAB08433.1       
immunoglobulin heavy chain junction region [Homo sapiens]         Homo sapiens    human           9606       22.3   22.3  100%  16    100.00 20         MBB1928149.1     


Alignments:

>delayed rectifier potassium channel protein [Homo sapiens]
Sequence ID: AAB08433.1 Length: 806
Range 1: 776 to 781

Score:22.3 bits(45), Expect:16, 
Method:, 
Identities:6/6(100%), Positives:6/6(100%), Gaps:0/6(0%)

Query  1    LVRDLP  6
            LVRDLP
Sbjct  776  LVRDLP  781


>immunoglobulin heavy chain junction region [Homo sapiens]
Sequence ID: MBB1928149.1 Length: 20
Range 1: 7 to 12

Score:22.3 bits(45), Expect:16, 
Method:, 
Identities:6/6(100%), Positives:6/6(100%), Gaps:0/6(0%)

Query  1   LVRDLP  6
           LVRDLP
Sbjct  7   LVRDLP  12


Query #97: S.5.2.pp5-Omicron21L-V213G Query ID: lcl|Query_96844 Length: 6

Sequences producing significant alignments:
                                                                  Scientific      Common                     Max    Total Query   E   Per.   Acc.                        
Description                                                       Name            Name            Taxid      Score  Score cover Value Ident  Len        Accession        
Chain A, Spike glycoprotein [Homo sapiens]                        Homo sapiens    human           9606       21.8   21.8  100%  23    100.00 1285       7UB0_A           
anti-HIV-1 immunoglobulin heavy chain variable region [Homo...    Homo sapiens    human           9606       21.8   21.8  100%  23    100.00 144        AXP31632.1       
anti-HIV-1 immunoglobulin heavy chain variable region [Homo...    Homo sapiens    human           9606       21.8   21.8  100%  23    100.00 144        AXP31540.1       


Alignments:

>Chain A, Spike glycoprotein [Homo sapiens]
Sequence ID: 7UB0_A Length: 1285
>Chain B, Spike glycoprotein [Homo sapiens]
Sequence ID: 7UB0_B Length: 1285
>Chain C, Spike glycoprotein [Homo sapiens]
Sequence ID: 7UB0_C Length: 1285
>Chain A, Spike glycoprotein [Homo sapiens]
Sequence ID: 7UB5_A Length: 1285
>Chain B, Spike glycoprotein [Homo sapiens]
Sequence ID: 7UB5_B Length: 1285
>Chain C, Spike glycoprotein [Homo sapiens]
Sequence ID: 7UB5_C Length: 1285
>Chain A, Spike glycoprotein [Homo sapiens]
Sequence ID: 7UB6_A Length: 1285
>Chain B, Spike glycoprotein [Homo sapiens]
Sequence ID: 7UB6_B Length: 1285
>Chain C, Spike glycoprotein [Homo sapiens]
Sequence ID: 7UB6_C Length: 1285 
Range 1: 209 to 214

Score:21.8 bits(44), Expect:23, 
Method:, 
Identities:6/6(100%), Positives:6/6(100%), Gaps:0/6(0%)

Query  1    LGRDLP  6
            LGRDLP
Sbjct  209  LGRDLP  214


>anti-HIV-1 immunoglobulin heavy chain variable region, partial [Homo sapiens]
Sequence ID: AXP31632.1 Length: 144
Range 1: 115 to 120

Score:21.8 bits(44), Expect:23, 
Method:, 
Identities:6/6(100%), Positives:6/6(100%), Gaps:0/6(0%)

Query  1    LGRDLP  6
            LGRDLP
Sbjct  115  LGRDLP  120


>anti-HIV-1 immunoglobulin heavy chain variable region, partial [Homo sapiens]
Sequence ID: AXP31540.1 Length: 144
Range 1: 115 to 120

Score:21.8 bits(44), Expect:23, 
Method:, 
Identities:6/6(100%), Positives:6/6(100%), Gaps:0/6(0%)

Query  1    LGRDLP  6
            LGRDLP
Sbjct  115  LGRDLP  120


Query #98: 2S.5.pp1-YP_009724390.1 Query ID: lcl|Query_96845 Length: 6

Sequences producing significant alignments:
                                                                  Scientific      Common                     Max    Total Query   E   Per.   Acc.                        
Description                                                       Name            Name            Taxid      Score  Score cover Value Ident  Len        Accession        
immunoglobulin heavy chain junction region [Homo sapiens]         Homo sapiens    human           9606       22.7   22.7  100%  12    100.00 21         MOL09744.1       
immunoglobulin heavy chain junction region [Homo sapiens]         Homo sapiens    human           9606       22.7   22.7  100%  12    100.00 21         MOL17148.1       
immunoglobulin heavy chain junction region [Homo sapiens]         Homo sapiens    human           9606       22.7   22.7  100%  12    100.00 21         MOL09681.1       
immunoglobulin heavy chain junction region [Homo sapiens]         Homo sapiens    human           9606       22.7   22.7  100%  12    100.00 21         MOL10023.1       
immunoglobulin heavy chain junction region [Homo sapiens]         Homo sapiens    human           9606       22.7   22.7  100%  12    100.00 21         MOL17008.1       
immunoglobulin heavy chain junction region [Homo sapiens]         Homo sapiens    human           9606       22.7   22.7  100%  12    100.00 21         MOL10702.1       
immunoglobulin heavy chain junction region [Homo sapiens]         Homo sapiens    human           9606       22.7   22.7  100%  12    100.00 21         MOL12708.1       
immunoglobulin heavy chain junction region [Homo sapiens]         Homo sapiens    human           9606       22.7   22.7  100%  12    100.00 21         MOL14166.1       
immunoglobulin heavy chain junction region [Homo sapiens]         Homo sapiens    human           9606       22.7   22.7  100%  12    100.00 21         MOL17223.1       
immunoglobulin heavy chain junction region [Homo sapiens]         Homo sapiens    human           9606       22.7   22.7  100%  12    100.00 21         MOL09655.1       


Alignments:

>immunoglobulin heavy chain junction region [Homo sapiens]
Sequence ID: MOL09744.1 Length: 21
>immunoglobulin heavy chain junction region [Homo sapiens]
Sequence ID: MOL13048.1 Length: 21
>immunoglobulin heavy chain junction region [Homo sapiens]
Sequence ID: MOL13113.1 Length: 21
>immunoglobulin heavy chain junction region [Homo sapiens]
Sequence ID: MOL16301.1 Length: 21
>immunoglobulin heavy chain junction region [Homo sapiens]
Sequence ID: MOL16515.1 Length: 21 
Range 1: 5 to 10

Score:22.7 bits(46), Expect:12, 
Method:, 
Identities:6/6(100%), Positives:6/6(100%), Gaps:0/6(0%)

Query  1  PINLVR  6
          PINLVR
Sbjct  5  PINLVR  10


>immunoglobulin heavy chain junction region [Homo sapiens]
Sequence ID: MOL17148.1 Length: 21
Range 1: 5 to 10

Score:22.7 bits(46), Expect:12, 
Method:, 
Identities:6/6(100%), Positives:6/6(100%), Gaps:0/6(0%)

Query  1  PINLVR  6
          PINLVR
Sbjct  5  PINLVR  10


>immunoglobulin heavy chain junction region [Homo sapiens]
Sequence ID: MOL09681.1 Length: 21
Range 1: 5 to 10

Score:22.7 bits(46), Expect:12, 
Method:, 
Identities:6/6(100%), Positives:6/6(100%), Gaps:0/6(0%)

Query  1  PINLVR  6
          PINLVR
Sbjct  5  PINLVR  10


>immunoglobulin heavy chain junction region [Homo sapiens]
Sequence ID: MOL10023.1 Length: 21
>immunoglobulin heavy chain junction region [Homo sapiens]
Sequence ID: MOL12692.1 Length: 21
>immunoglobulin heavy chain junction region [Homo sapiens]
Sequence ID: MOL20508.1 Length: 21
>immunoglobulin heavy chain junction region [Homo sapiens]
Sequence ID: MOL20775.1 Length: 21 
Range 1: 5 to 10

Score:22.7 bits(46), Expect:12, 
Method:, 
Identities:6/6(100%), Positives:6/6(100%), Gaps:0/6(0%)

Query  1  PINLVR  6
          PINLVR
Sbjct  5  PINLVR  10


>immunoglobulin heavy chain junction region [Homo sapiens]
Sequence ID: MOL17008.1 Length: 21
Range 1: 5 to 10

Score:22.7 bits(46), Expect:12, 
Method:, 
Identities:6/6(100%), Positives:6/6(100%), Gaps:0/6(0%)

Query  1  PINLVR  6
          PINLVR
Sbjct  5  PINLVR  10


>immunoglobulin heavy chain junction region [Homo sapiens]
Sequence ID: MOL10702.1 Length: 21
>immunoglobulin heavy chain junction region [Homo sapiens]
Sequence ID: MOL21118.1 Length: 21 
Range 1: 5 to 10

Score:22.7 bits(46), Expect:12, 
Method:, 
Identities:6/6(100%), Positives:6/6(100%), Gaps:0/6(0%)

Query  1  PINLVR  6
          PINLVR
Sbjct  5  PINLVR  10


>immunoglobulin heavy chain junction region [Homo sapiens]
Sequence ID: MOL12708.1 Length: 21
>immunoglobulin heavy chain junction region [Homo sapiens]
Sequence ID: MOL22230.1 Length: 21 
Range 1: 5 to 10

Score:22.7 bits(46), Expect:12, 
Method:, 
Identities:6/6(100%), Positives:6/6(100%), Gaps:0/6(0%)

Query  1  PINLVR  6
          PINLVR
Sbjct  5  PINLVR  10


>immunoglobulin heavy chain junction region [Homo sapiens]
Sequence ID: MOL14166.1 Length: 21
>immunoglobulin heavy chain junction region [Homo sapiens]
Sequence ID: MOL20659.1 Length: 21 
Range 1: 5 to 10

Score:22.7 bits(46), Expect:12, 
Method:, 
Identities:6/6(100%), Positives:6/6(100%), Gaps:0/6(0%)

Query  1  PINLVR  6
          PINLVR
Sbjct  5  PINLVR  10


>immunoglobulin heavy chain junction region [Homo sapiens]
Sequence ID: MOL17223.1 Length: 21
>immunoglobulin heavy chain junction region [Homo sapiens]
Sequence ID: MOL19972.1 Length: 21
>immunoglobulin heavy chain junction region [Homo sapiens]
Sequence ID: MOL22118.1 Length: 21 
Range 1: 5 to 10

Score:22.7 bits(46), Expect:12, 
Method:, 
Identities:6/6(100%), Positives:6/6(100%), Gaps:0/6(0%)

Query  1  PINLVR  6
          PINLVR
Sbjct  5  PINLVR  10


>immunoglobulin heavy chain junction region [Homo sapiens]
Sequence ID: MOL09655.1 Length: 21
>immunoglobulin heavy chain junction region [Homo sapiens]
Sequence ID: MOL11590.1 Length: 21
>immunoglobulin heavy chain junction region [Homo sapiens]
Sequence ID: MOL13686.1 Length: 21
>immunoglobulin heavy chain junction region [Homo sapiens]
Sequence ID: MOL15686.1 Length: 21
>immunoglobulin heavy chain junction region [Homo sapiens]
Sequence ID: MOL16684.1 Length: 21 
Range 1: 5 to 10

Score:22.7 bits(46), Expect:12, 
Method:, 
Identities:6/6(100%), Positives:6/6(100%), Gaps:0/6(0%)

Query  1  PINLVR  6
          PINLVR
Sbjct  5  PINLVR  10


Query #99: 2S.5.2.pp1-Omicron21L-V213G Query ID: lcl|Query_96846 Length: 6

Sequences producing significant alignments:
                                                                  Scientific      Common                     Max    Total Query   E   Per.   Acc.                        
Description                                                       Name            Name            Taxid      Score  Score cover Value Ident  Len        Accession        
Chain A, Spike glycoprotein [Homo sapiens]                        Homo sapiens    human           9606       22.3   22.3  100%  16    100.00 1285       7UB0_A           


Alignments:

>Chain A, Spike glycoprotein [Homo sapiens]
Sequence ID: 7UB0_A Length: 1285
>Chain B, Spike glycoprotein [Homo sapiens]
Sequence ID: 7UB0_B Length: 1285
>Chain C, Spike glycoprotein [Homo sapiens]
Sequence ID: 7UB0_C Length: 1285
>Chain A, Spike glycoprotein [Homo sapiens]
Sequence ID: 7UB5_A Length: 1285
>Chain B, Spike glycoprotein [Homo sapiens]
Sequence ID: 7UB5_B Length: 1285
>Chain C, Spike glycoprotein [Homo sapiens]
Sequence ID: 7UB5_C Length: 1285
>Chain A, Spike glycoprotein [Homo sapiens]
Sequence ID: 7UB6_A Length: 1285
>Chain B, Spike glycoprotein [Homo sapiens]
Sequence ID: 7UB6_B Length: 1285
>Chain C, Spike glycoprotein [Homo sapiens]
Sequence ID: 7UB6_C Length: 1285 
Range 1: 206 to 211

Score:22.3 bits(45), Expect:16, 
Method:, 
Identities:6/6(100%), Positives:6/6(100%), Gaps:0/6(0%)

Query  1    PINLGR  6
            PINLGR
Sbjct  206  PINLGR  211


Query #100: 2S.5.pp2-YP_009724390.1 Query ID: lcl|Query_96847 Length: 6

Sequences producing significant alignments:
                                                                  Scientific      Common                     Max    Total Query   E   Per.   Acc.                        
Description                                                       Name            Name            Taxid      Score  Score cover Value Ident  Len        Accession        
CGI-79 protein [Homo sapiens]                                     Homo sapiens    human           9606       22.7   22.7  100%  11    100.00 351        AAD34074.1       
RNA-binding motif protein, X-linked 2 [Homo sapiens]              Homo sapiens    human           9606       22.7   22.7  100%  11    100.00 322        NP_057108.2      
RNA binding motif protein, X-linked 2, isoform CRA_a [Homo...     Homo sapiens    human           9606       22.7   22.7  100%  11    100.00 321        EAX11799.1       
RNA binding motif protein X-linked 2 [Homo sapiens]               Homo sapiens    human           9606       22.7   22.7  100%  11    100.00 291        KAI2600777.1     
LOW QUALITY PROTEIN: RNA binding motif protein X-linked 2 [Hom... Homo sapiens    human           9606       22.7   22.7  100%  11    100.00 276        KAI2600779.1     
RNA-binding protein [Homo sapiens]                                Homo sapiens    human           9606       22.7   22.7  100%  11    100.00 276        AAD44497.1       
RBMX2 protein [Homo sapiens]                                      Homo sapiens    human           9606       22.7   22.7  100%  12    100.00 173        AAI05583.1       
RBMX2 protein [Homo sapiens]                                      Homo sapiens    human           9606       22.7   22.7  100%  12    100.00 163        AAH03676.1       


Alignments:

>CGI-79 protein [Homo sapiens]
Sequence ID: AAD34074.1 Length: 351
Range 1: 65 to 70

Score:22.7 bits(46), Expect:11, 
Method:, 
Identities:6/6(100%), Positives:6/6(100%), Gaps:0/6(0%)

Query  1   INLVRD  6
           INLVRD
Sbjct  65  INLVRD  70


>RNA-binding motif protein, X-linked 2 [Homo sapiens]
Sequence ID: NP_057108.2 Length: 322
>RecName: Full=RNA-binding motif protein, X-linked 2 [Homo sapiens]
Sequence ID: Q9Y388.2 Length: 322
>cryo-EM structure of a human activated spliceosome (mature Bact) at 5.1 angstrom. [Homo sapiens]
Sequence ID: 5Z56_Y Length: 322
>Cryo-EM structure of the human activated spliceosome (late Bact) at 6.5 angstrom [Homo sapiens]
Sequence ID: 5Z57_Y Length: 322
>Cryo-EM structure of a human activated spliceosome (early Bact) at 4.9 angstrom. [Homo sapiens]
Sequence ID: 5Z58_Y Length: 322
>Chain 1, RNA-binding motif protein, X-linked 2 [Homo sapiens]
Sequence ID: 6FF4_1 Length: 322
>human Bact spliceosome core structure [Homo sapiens]
Sequence ID: 6FF7_1 Length: 322
>Human pre-Bact-2 spliceosome (SF3b/U2 snRNP portion) [Homo sapiens]
Sequence ID: 7ABH_1 Length: 322
>Chain 1, RNA-binding motif protein, X-linked 2 [Homo sapiens]
Sequence ID: 7ABI_1 Length: 322
>Chain Y, RNA-binding motif protein, X-linked 2 [Homo sapiens]
Sequence ID: 7DVQ_Y Length: 322
>RNA binding motif protein, X-linked 2 [Homo sapiens]
Sequence ID: AAH33750.1 Length: 322
>RNA binding motif protein, X-linked 2, isoform CRA_b [Homo sapiens]
Sequence ID: EAX11800.1 Length: 322
>hypothetical protein [Homo sapiens]
Sequence ID: CAB43745.1 Length: 322 
Range 1: 65 to 70

Score:22.7 bits(46), Expect:11, 
Method:, 
Identities:6/6(100%), Positives:6/6(100%), Gaps:0/6(0%)

Query  1   INLVRD  6
           INLVRD
Sbjct  65  INLVRD  70


>RNA binding motif protein, X-linked 2, isoform CRA_a, partial [Homo sapiens]
Sequence ID: EAX11799.1 Length: 321
Range 1: 64 to 69

Score:22.7 bits(46), Expect:11, 
Method:, 
Identities:6/6(100%), Positives:6/6(100%), Gaps:0/6(0%)

Query  1   INLVRD  6
           INLVRD
Sbjct  64  INLVRD  69


>RNA binding motif protein X-linked 2, partial [Homo sapiens]
Sequence ID: KAI2600777.1 Length: 291
Range 1: 65 to 70

Score:22.7 bits(46), Expect:11, 
Method:, 
Identities:6/6(100%), Positives:6/6(100%), Gaps:0/6(0%)

Query  1   INLVRD  6
           INLVRD
Sbjct  65  INLVRD  70


>LOW QUALITY PROTEIN: RNA binding motif protein X-linked 2, partial [Homo sapiens]
Sequence ID: KAI2600779.1 Length: 276
Range 1: 64 to 69

Score:22.7 bits(46), Expect:11, 
Method:, 
Identities:6/6(100%), Positives:6/6(100%), Gaps:0/6(0%)

Query  1   INLVRD  6
           INLVRD
Sbjct  64  INLVRD  69


>RNA-binding protein [Homo sapiens]
Sequence ID: AAD44497.1 Length: 276
Range 1: 65 to 70

Score:22.7 bits(46), Expect:11, 
Method:, 
Identities:6/6(100%), Positives:6/6(100%), Gaps:0/6(0%)

Query  1   INLVRD  6
           INLVRD
Sbjct  65  INLVRD  70


>RBMX2 protein, partial [Homo sapiens]
Sequence ID: AAI05583.1 Length: 173
Range 1: 65 to 70

Score:22.7 bits(46), Expect:12, 
Method:, 
Identities:6/6(100%), Positives:6/6(100%), Gaps:0/6(0%)

Query  1   INLVRD  6
           INLVRD
Sbjct  65  INLVRD  70


>RBMX2 protein, partial [Homo sapiens]
Sequence ID: AAH03676.1 Length: 163
Range 1: 65 to 70

Score:22.7 bits(46), Expect:12, 
Method:, 
Identities:6/6(100%), Positives:6/6(100%), Gaps:0/6(0%)

Query  1   INLVRD  6
           INLVRD
Sbjct  65  INLVRD  70


Query #101: 2S.5.2.pp2-Omicron21L-V213G Query ID: lcl|Query_96848 Length: 6

Sequences producing significant alignments:
                                                                  Scientific      Common                     Max    Total Query   E   Per.   Acc.                        
Description                                                       Name            Name            Taxid      Score  Score cover Value Ident  Len        Accession        
Chain A, Spike glycoprotein [Homo sapiens]                        Homo sapiens    human           9606       22.3   22.3  100%  16    100.00 1285       7UB0_A           


Alignments:

>Chain A, Spike glycoprotein [Homo sapiens]
Sequence ID: 7UB0_A Length: 1285
>Chain B, Spike glycoprotein [Homo sapiens]
Sequence ID: 7UB0_B Length: 1285
>Chain C, Spike glycoprotein [Homo sapiens]
Sequence ID: 7UB0_C Length: 1285
>Chain A, Spike glycoprotein [Homo sapiens]
Sequence ID: 7UB5_A Length: 1285
>Chain B, Spike glycoprotein [Homo sapiens]
Sequence ID: 7UB5_B Length: 1285
>Chain C, Spike glycoprotein [Homo sapiens]
Sequence ID: 7UB5_C Length: 1285
>Chain A, Spike glycoprotein [Homo sapiens]
Sequence ID: 7UB6_A Length: 1285
>Chain B, Spike glycoprotein [Homo sapiens]
Sequence ID: 7UB6_B Length: 1285
>Chain C, Spike glycoprotein [Homo sapiens]
Sequence ID: 7UB6_C Length: 1285 
Range 1: 207 to 212

Score:22.3 bits(45), Expect:16, 
Method:, 
Identities:6/6(100%), Positives:6/6(100%), Gaps:0/6(0%)

Query  1    INLGRD  6
            INLGRD
Sbjct  207  INLGRD  212


Query #102: 2S.5.pp3-YP_009724390.1 Query ID: lcl|Query_96849 Length: 6

Sequences producing significant alignments:
                                                                  Scientific      Common                     Max    Total Query   E   Per.   Acc.                        
Description                                                       Name            Name            Taxid      Score  Score cover Value Ident  Len        Accession        
rho GTPase-activating protein 22 isoform X1 [Homo sapiens]        Homo sapiens    human           9606       22.3   22.3  100%  16    100.00 720        XP_011538304.1   
rho GTPase-activating protein 22 isoform 1 [Homo sapiens]         Homo sapiens    human           9606       22.3   22.3  100%  16    100.00 714        NP_001242953.1   
rho GTPase-activating protein 22 isoform 2 [Homo sapiens]         Homo sapiens    human           9606       22.3   22.3  100%  16    100.00 704        NP_001242954.1   
rho GTPase-activating protein 22 isoform X3 [Homo sapiens]        Homo sapiens    human           9606       22.3   22.3  100%  16    100.00 703        XP_047281543.1   
rho GTPase-activating protein 22 isoform 3 [Homo sapiens]         Homo sapiens    human           9606       22.3   22.3  100%  16    100.00 698        NP_067049.2      
rho GTPase-activating protein 22 isoform X5 [Homo sapiens]        Homo sapiens    human           9606       22.3   22.3  100%  16    100.00 661        XP_011538308.1   
rho GTPase-activating protein 22 isoform 7 [Homo sapiens]         Homo sapiens    human           9606       22.3   22.3  100%  16    100.00 655        NP_001334664.1   
rho GTPase-activating protein 22 isoform X4 [Homo sapiens]        Homo sapiens    human           9606       22.3   22.3  100%  16    100.00 624        XP_011538307.1   
rho GTPase-activating protein 22 isoform X6 [Homo sapiens]        Homo sapiens    human           9606       22.3   22.3  100%  16    100.00 624        XP_005270071.1   
rho GTPase-activating protein 22 isoform X7 [Homo sapiens]        Homo sapiens    human           9606       22.3   22.3  100%  16    100.00 618        XP_047281544.1   


Alignments:

>rho GTPase-activating protein 22 isoform X1 [Homo sapiens]
Sequence ID: XP_011538304.1 Length: 720
>rho GTPase-activating protein 22 isoform X1 [Homo sapiens]
Sequence ID: XP_011538305.1 Length: 720
>rho GTPase-activating protein 22 isoform X1 [Homo sapiens]
Sequence ID: XP_024303867.1 Length: 720 
Range 1: 223 to 228

Score:22.3 bits(45), Expect:16, 
Method:, 
Identities:6/6(100%), Positives:6/6(100%), Gaps:0/6(0%)

Query  1    NLVRDL  6
            NLVRDL
Sbjct  223  NLVRDL  228


>rho GTPase-activating protein 22 isoform 1 [Homo sapiens]
Sequence ID: NP_001242953.1 Length: 714
>ARHGAP22 protein [Homo sapiens]
Sequence ID: AAI26445.1 Length: 714
>ARHGAP22 protein [Homo sapiens]
Sequence ID: AAI36320.1 Length: 714 
Range 1: 217 to 222

Score:22.3 bits(45), Expect:16, 
Method:, 
Identities:6/6(100%), Positives:6/6(100%), Gaps:0/6(0%)

Query  1    NLVRDL  6
            NLVRDL
Sbjct  217  NLVRDL  222


>rho GTPase-activating protein 22 isoform 2 [Homo sapiens]
Sequence ID: NP_001242954.1 Length: 704
>rho GTPase-activating protein 22 isoform 2 [Homo sapiens]
Sequence ID: NP_001334667.1 Length: 704
>rho GTPase-activating protein 22 isoform X2 [Homo sapiens]
Sequence ID: XP_047281542.1 Length: 704
>Rho GTPase activating protein 22 [Homo sapiens]
Sequence ID: KAI2555736.1 Length: 704
>unnamed protein product [Homo sapiens]
Sequence ID: BAG57049.1 Length: 704 
Range 1: 207 to 212

Score:22.3 bits(45), Expect:16, 
Method:, 
Identities:6/6(100%), Positives:6/6(100%), Gaps:0/6(0%)

Query  1    NLVRDL  6
            NLVRDL
Sbjct  207  NLVRDL  212


>rho GTPase-activating protein 22 isoform X3 [Homo sapiens]
Sequence ID: XP_047281543.1 Length: 703
Range 1: 206 to 211

Score:22.3 bits(45), Expect:16, 
Method:, 
Identities:6/6(100%), Positives:6/6(100%), Gaps:0/6(0%)

Query  1    NLVRDL  6
            NLVRDL
Sbjct  206  NLVRDL  211


>rho GTPase-activating protein 22 isoform 3 [Homo sapiens]
Sequence ID: NP_067049.2 Length: 698
>RecName: Full=Rho GTPase-activating protein 22; AltName: Full=Rho-type GTPase-activating protein 22 [Homo sapiens]
Sequence ID: Q7Z5H3.1 Length: 698
>Rho GTPase activating protein 2 [Homo sapiens]
Sequence ID: AAP85632.1 Length: 698
>ARHGAP22 protein [Homo sapiens]
Sequence ID: ABQ59059.1 Length: 698
>Rho GTPase activating protein 22, isoform CRA_c [Homo sapiens]
Sequence ID: EAW93127.1 Length: 698
>Rho GTPase activating protein 22 [Homo sapiens]
Sequence ID: KAI2555737.1 Length: 698 
Range 1: 201 to 206

Score:22.3 bits(45), Expect:16, 
Method:, 
Identities:6/6(100%), Positives:6/6(100%), Gaps:0/6(0%)

Query  1    NLVRDL  6
            NLVRDL
Sbjct  201  NLVRDL  206


>rho GTPase-activating protein 22 isoform X5 [Homo sapiens]
Sequence ID: XP_011538308.1 Length: 661
Range 1: 164 to 169

Score:22.3 bits(45), Expect:16, 
Method:, 
Identities:6/6(100%), Positives:6/6(100%), Gaps:0/6(0%)

Query  1    NLVRDL  6
            NLVRDL
Sbjct  164  NLVRDL  169


>rho GTPase-activating protein 22 isoform 7 [Homo sapiens]
Sequence ID: NP_001334664.1 Length: 655
Range 1: 158 to 163

Score:22.3 bits(45), Expect:16, 
Method:, 
Identities:6/6(100%), Positives:6/6(100%), Gaps:0/6(0%)

Query  1    NLVRDL  6
            NLVRDL
Sbjct  158  NLVRDL  163


>rho GTPase-activating protein 22 isoform X4 [Homo sapiens]
Sequence ID: XP_011538307.1 Length: 624
Range 1: 127 to 132

Score:22.3 bits(45), Expect:16, 
Method:, 
Identities:6/6(100%), Positives:6/6(100%), Gaps:0/6(0%)

Query  1    NLVRDL  6
            NLVRDL
Sbjct  127  NLVRDL  132


>rho GTPase-activating protein 22 isoform X6 [Homo sapiens]
Sequence ID: XP_005270071.1 Length: 624
Range 1: 127 to 132

Score:22.3 bits(45), Expect:16, 
Method:, 
Identities:6/6(100%), Positives:6/6(100%), Gaps:0/6(0%)

Query  1    NLVRDL  6
            NLVRDL
Sbjct  127  NLVRDL  132


>rho GTPase-activating protein 22 isoform X7 [Homo sapiens]
Sequence ID: XP_047281544.1 Length: 618
Range 1: 121 to 126

Score:22.3 bits(45), Expect:16, 
Method:, 
Identities:6/6(100%), Positives:6/6(100%), Gaps:0/6(0%)

Query  1    NLVRDL  6
            NLVRDL
Sbjct  121  NLVRDL  126


Query #103: 2S.5.2.pp3-Omicron21L-V213G Query ID: lcl|Query_96850 Length: 6

Sequences producing significant alignments:
                                                                  Scientific      Common                     Max    Total Query   E   Per.   Acc.                        
Description                                                       Name            Name            Taxid      Score  Score cover Value Ident  Len        Accession        
Chain A, Spike glycoprotein [Homo sapiens]                        Homo sapiens    human           9606       21.8   21.8  100%  23    100.00 1285       7UB0_A           


Alignments:

>Chain A, Spike glycoprotein [Homo sapiens]
Sequence ID: 7UB0_A Length: 1285
>Chain B, Spike glycoprotein [Homo sapiens]
Sequence ID: 7UB0_B Length: 1285
>Chain C, Spike glycoprotein [Homo sapiens]
Sequence ID: 7UB0_C Length: 1285
>Chain A, Spike glycoprotein [Homo sapiens]
Sequence ID: 7UB5_A Length: 1285
>Chain B, Spike glycoprotein [Homo sapiens]
Sequence ID: 7UB5_B Length: 1285
>Chain C, Spike glycoprotein [Homo sapiens]
Sequence ID: 7UB5_C Length: 1285
>Chain A, Spike glycoprotein [Homo sapiens]
Sequence ID: 7UB6_A Length: 1285
>Chain B, Spike glycoprotein [Homo sapiens]
Sequence ID: 7UB6_B Length: 1285
>Chain C, Spike glycoprotein [Homo sapiens]
Sequence ID: 7UB6_C Length: 1285 
Range 1: 208 to 213

Score:21.8 bits(44), Expect:23, 
Method:, 
Identities:6/6(100%), Positives:6/6(100%), Gaps:0/6(0%)

Query  1    NLGRDL  6
            NLGRDL
Sbjct  208  NLGRDL  213


Query #104: 2S.5.pp4-YP_009724390.1 Query ID: lcl|Query_96851 Length: 6

Sequences producing significant alignments:
                                                                  Scientific      Common                     Max    Total Query   E   Per.   Acc.                        
Description                                                       Name            Name            Taxid      Score  Score cover Value Ident  Len        Accession        
delayed rectifier potassium channel protein [Homo sapiens]        Homo sapiens    human           9606       22.3   22.3  100%  16    100.00 806        AAB08433.1       
immunoglobulin heavy chain junction region [Homo sapiens]         Homo sapiens    human           9606       22.3   22.3  100%  16    100.00 20         MBB1928149.1     


Alignments:

>delayed rectifier potassium channel protein [Homo sapiens]
Sequence ID: AAB08433.1 Length: 806
Range 1: 776 to 781

Score:22.3 bits(45), Expect:16, 
Method:, 
Identities:6/6(100%), Positives:6/6(100%), Gaps:0/6(0%)

Query  1    LVRDLP  6
            LVRDLP
Sbjct  776  LVRDLP  781


>immunoglobulin heavy chain junction region [Homo sapiens]
Sequence ID: MBB1928149.1 Length: 20
Range 1: 7 to 12

Score:22.3 bits(45), Expect:16, 
Method:, 
Identities:6/6(100%), Positives:6/6(100%), Gaps:0/6(0%)

Query  1   LVRDLP  6
           LVRDLP
Sbjct  7   LVRDLP  12


Query #105: 2S.5.2.pp4-Omicron21L-V213G Query ID: lcl|Query_96852 Length: 6

Sequences producing significant alignments:
                                                                  Scientific      Common                     Max    Total Query   E   Per.   Acc.                        
Description                                                       Name            Name            Taxid      Score  Score cover Value Ident  Len        Accession        
Chain A, Spike glycoprotein [Homo sapiens]                        Homo sapiens    human           9606       21.8   21.8  100%  23    100.00 1285       7UB0_A           
anti-HIV-1 immunoglobulin heavy chain variable region [Homo...    Homo sapiens    human           9606       21.8   21.8  100%  23    100.00 144        AXP31632.1       
anti-HIV-1 immunoglobulin heavy chain variable region [Homo...    Homo sapiens    human           9606       21.8   21.8  100%  23    100.00 144        AXP31540.1       


Alignments:

>Chain A, Spike glycoprotein [Homo sapiens]
Sequence ID: 7UB0_A Length: 1285
>Chain B, Spike glycoprotein [Homo sapiens]
Sequence ID: 7UB0_B Length: 1285
>Chain C, Spike glycoprotein [Homo sapiens]
Sequence ID: 7UB0_C Length: 1285
>Chain A, Spike glycoprotein [Homo sapiens]
Sequence ID: 7UB5_A Length: 1285
>Chain B, Spike glycoprotein [Homo sapiens]
Sequence ID: 7UB5_B Length: 1285
>Chain C, Spike glycoprotein [Homo sapiens]
Sequence ID: 7UB5_C Length: 1285
>Chain A, Spike glycoprotein [Homo sapiens]
Sequence ID: 7UB6_A Length: 1285
>Chain B, Spike glycoprotein [Homo sapiens]
Sequence ID: 7UB6_B Length: 1285
>Chain C, Spike glycoprotein [Homo sapiens]
Sequence ID: 7UB6_C Length: 1285 
Range 1: 209 to 214

Score:21.8 bits(44), Expect:23, 
Method:, 
Identities:6/6(100%), Positives:6/6(100%), Gaps:0/6(0%)

Query  1    LGRDLP  6
            LGRDLP
Sbjct  209  LGRDLP  214


>anti-HIV-1 immunoglobulin heavy chain variable region, partial [Homo sapiens]
Sequence ID: AXP31632.1 Length: 144
Range 1: 115 to 120

Score:21.8 bits(44), Expect:23, 
Method:, 
Identities:6/6(100%), Positives:6/6(100%), Gaps:0/6(0%)

Query  1    LGRDLP  6
            LGRDLP
Sbjct  115  LGRDLP  120


>anti-HIV-1 immunoglobulin heavy chain variable region, partial [Homo sapiens]
Sequence ID: AXP31540.1 Length: 144
Range 1: 115 to 120

Score:21.8 bits(44), Expect:23, 
Method:, 
Identities:6/6(100%), Positives:6/6(100%), Gaps:0/6(0%)

Query  1    LGRDLP  6
            LGRDLP
Sbjct  115  LGRDLP  120


Query #106: 2S.5.pp5-YP_009724390.1 Query ID: lcl|Query_96853 Length: 6

Sequences producing significant alignments:
                                                                  Scientific      Common                     Max    Total Query   E   Per.   Acc.                        
Description                                                       Name            Name            Taxid      Score  Score cover Value Ident  Len        Accession        
immunoglobulin heavy chain junction region [Homo sapiens]         Homo sapiens    human           9606       22.7   22.7  100%  10    100.00 17         MOM67375.1       
immunoglobulin heavy chain junction region [Homo sapiens]         Homo sapiens    human           9606       22.7   22.7  100%  12    100.00 21         MBN4194285.1     


Alignments:

>immunoglobulin heavy chain junction region [Homo sapiens]
Sequence ID: MOM67375.1 Length: 17
Range 1: 2 to 7

Score:22.7 bits(46), Expect:10, 
Method:, 
Identities:6/6(100%), Positives:6/6(100%), Gaps:0/6(0%)

Query  1  VRDLPQ  6
          VRDLPQ
Sbjct  2  VRDLPQ  7


>immunoglobulin heavy chain junction region [Homo sapiens]
Sequence ID: MBN4194285.1 Length: 21
>immunoglobulin heavy chain junction region [Homo sapiens]
Sequence ID: MBN4295933.1 Length: 21
>immunoglobulin heavy chain junction region [Homo sapiens]
Sequence ID: MBN4295934.1 Length: 21
>immunoglobulin heavy chain junction region [Homo sapiens]
Sequence ID: MBN4295935.1 Length: 21
>immunoglobulin heavy chain junction region [Homo sapiens]
Sequence ID: MBN4295936.1 Length: 21 
Range 1: 2 to 7

Score:22.7 bits(46), Expect:12, 
Method:, 
Identities:6/6(100%), Positives:6/6(100%), Gaps:0/6(0%)

Query  1  VRDLPQ  6
          VRDLPQ
Sbjct  2  VRDLPQ  7


Query #107: 2S.5.2.pp5-Omicron21L-V213G Query ID: lcl|Query_96854 Length: 6

Sequences producing significant alignments:
                                                                  Scientific      Common                     Max    Total Query   E   Per.   Acc.                        
Description                                                       Name            Name            Taxid      Score  Score cover Value Ident  Len        Accession        
immunoglobulin heavy chain junction region [Homo sapiens]         Homo sapiens    human           9606       22.3   22.3  100%  15    100.00 18         MBB2051834.1     
Chain A, Spike glycoprotein [Homo sapiens]                        Homo sapiens    human           9606       22.3   22.3  100%  16    100.00 1285       7UB0_A           


Alignments:

>immunoglobulin heavy chain junction region [Homo sapiens]
Sequence ID: MBB2051834.1 Length: 18
>immunoglobulin heavy chain junction region [Homo sapiens]
Sequence ID: MBB2053382.1 Length: 18 
Range 1: 6 to 11

Score:22.3 bits(45), Expect:15, 
Method:, 
Identities:6/6(100%), Positives:6/6(100%), Gaps:0/6(0%)

Query  1   GRDLPQ  6
           GRDLPQ
Sbjct  6   GRDLPQ  11


>Chain A, Spike glycoprotein [Homo sapiens]
Sequence ID: 7UB0_A Length: 1285
>Chain B, Spike glycoprotein [Homo sapiens]
Sequence ID: 7UB0_B Length: 1285
>Chain C, Spike glycoprotein [Homo sapiens]
Sequence ID: 7UB0_C Length: 1285
>Chain A, Spike glycoprotein [Homo sapiens]
Sequence ID: 7UB5_A Length: 1285
>Chain B, Spike glycoprotein [Homo sapiens]
Sequence ID: 7UB5_B Length: 1285
>Chain C, Spike glycoprotein [Homo sapiens]
Sequence ID: 7UB5_C Length: 1285
>Chain A, Spike glycoprotein [Homo sapiens]
Sequence ID: 7UB6_A Length: 1285
>Chain B, Spike glycoprotein [Homo sapiens]
Sequence ID: 7UB6_B Length: 1285
>Chain C, Spike glycoprotein [Homo sapiens]
Sequence ID: 7UB6_C Length: 1285 
Range 1: 210 to 215

Score:22.3 bits(45), Expect:16, 
Method:, 
Identities:6/6(100%), Positives:6/6(100%), Gaps:0/6(0%)

Query  1    GRDLPQ  6
            GRDLPQ
Sbjct  210  GRDLPQ  215


Query #108: S.6.pp1-YP_009724390.1 Query ID: lcl|Query_96855 Length: 6

Sequences producing significant alignments:
                                                                  Scientific      Common                     Max    Total Query   E   Per.   Acc.                        
Description                                                       Name            Name            Taxid      Score  Score cover Value Ident  Len        Accession        
Chain D, Spike protein S1 [Homo sapiens]                          Homo sapiens    human           9606       23.5   23.5  100%  5.7   100.00 211        7TE1_D           
MLL3 [Homo sapiens]                                               Homo sapiens    human           9606       21.0   21.0  83%   45    100.00 4911       AAK00583.1       
hCG1990594, isoform CRA_a [Homo sapiens]                          Homo sapiens    human           9606       21.0   21.0  83%   45    100.00 4911       EAW53971.1       
histone-lysine N-methyltransferase 2C [Homo sapiens]              Homo sapiens    human           9606       21.0   21.0  83%   45    100.00 4911       NP_733751.2      
hCG1990594, isoform CRA_b [Homo sapiens]                          Homo sapiens    human           9606       21.0   21.0  83%   45    100.00 4884       EAW53972.1       
ciliogenesis and planar polarity effector 1 isoform 1 [Homo...    Homo sapiens    human           9606       21.0   21.0  83%   45    100.00 3251       NP_001371661.1   
ciliogenesis and planar polarity effector 1 isoform X3 [Homo...   Homo sapiens    human           9606       21.0   21.0  83%   45    100.00 3250       XP_005248404.1   
ciliogenesis and planar polarity effector 1 isoform X2 [Homo...   Homo sapiens    human           9606       21.0   21.0  83%   45    100.00 3250       XP_005248403.1   
ciliogenesis and planar polarity effector 1 isoform X4 [Homo...   Homo sapiens    human           9606       21.0   21.0  83%   45    100.00 3249       XP_006714554.2   
ciliogenesis and planar polarity effector 1 isoform X7 [Homo...   Homo sapiens    human           9606       21.0   21.0  83%   45    100.00 3232       XP_047273505.1   


Alignments:

>Chain D, Spike protein S1 [Homo sapiens]
Sequence ID: 7TE1_D Length: 211
>Chain E, Spike protein S1 [Homo sapiens]
Sequence ID: 7TE1_E Length: 211 
Range 1: 16 to 21

Score:23.5 bits(48), Expect:5.7, 
Method:, 
Identities:6/6(100%), Positives:6/6(100%), Gaps:0/6(0%)

Query  1   NLCPFG  6
           NLCPFG
Sbjct  16  NLCPFG  21


>MLL3 [Homo sapiens]
Sequence ID: AAK00583.1 Length: 4911
Range 1: 465 to 469

Score:21.0 bits(42), Expect:45, 
Method:, 
Identities:5/5(100%), Positives:5/5(100%), Gaps:0/5(0%)

Query  1    NLCPF  5
            NLCPF
Sbjct  465  NLCPF  469


>hCG1990594, isoform CRA_a [Homo sapiens]
Sequence ID: EAW53971.1 Length: 4911
Range 1: 465 to 469

Score:21.0 bits(42), Expect:45, 
Method:, 
Identities:5/5(100%), Positives:5/5(100%), Gaps:0/5(0%)

Query  1    NLCPF  5
            NLCPF
Sbjct  465  NLCPF  469


>histone-lysine N-methyltransferase 2C [Homo sapiens]
Sequence ID: NP_733751.2 Length: 4911
>RecName: Full=Histone-lysine N-methyltransferase 2C; Short=Lysine N-methyltransferase 2C; AltName: Full=Homologous to ALR protein; AltName: Full=Myeloid/lymphoid or mixed-lineage leukemia protein 3 [Homo sapiens]
Sequence ID: Q8NEZ4.3 Length: 4911
>lysine methyltransferase 2C [Homo sapiens]
Sequence ID: KAI2548593.1 Length: 4911 
Range 1: 465 to 469

Score:21.0 bits(42), Expect:45, 
Method:, 
Identities:5/5(100%), Positives:5/5(100%), Gaps:0/5(0%)

Query  1    NLCPF  5
            NLCPF
Sbjct  465  NLCPF  469


>hCG1990594, isoform CRA_b [Homo sapiens]
Sequence ID: EAW53972.1 Length: 4884
Range 1: 465 to 469

Score:21.0 bits(42), Expect:45, 
Method:, 
Identities:5/5(100%), Positives:5/5(100%), Gaps:0/5(0%)

Query  1    NLCPF  5
            NLCPF
Sbjct  465  NLCPF  469


>ciliogenesis and planar polarity effector 1 isoform 1 [Homo sapiens]
Sequence ID: NP_001371661.1 Length: 3251
>ciliogenesis and planar polarity effector 1 isoform X1 [Homo sapiens]
Sequence ID: XP_011512387.1 Length: 3251
>ciliogenesis and planar polarity effector 1 isoform X1 [Homo sapiens]
Sequence ID: XP_011512388.1 Length: 3251 
Range 1: 523 to 527

Score:21.0 bits(42), Expect:45, 
Method:, 
Identities:5/5(100%), Positives:5/5(100%), Gaps:0/5(0%)

Query  1    NLCPF  5
            NLCPF
Sbjct  523  NLCPF  527


>ciliogenesis and planar polarity effector 1 isoform X3 [Homo sapiens]
Sequence ID: XP_005248404.1 Length: 3250
>ciliogenesis and planar polarity effector 1 isoform X3 [Homo sapiens]
Sequence ID: XP_047273498.1 Length: 3250
>ciliogenesis and planar polarity effector 1 isoform X3 [Homo sapiens]
Sequence ID: XP_047273500.1 Length: 3250 
Range 1: 523 to 527

Score:21.0 bits(42), Expect:45, 
Method:, 
Identities:5/5(100%), Positives:5/5(100%), Gaps:0/5(0%)

Query  1    NLCPF  5
            NLCPF
Sbjct  523  NLCPF  527


>ciliogenesis and planar polarity effector 1 isoform X2 [Homo sapiens]
Sequence ID: XP_005248403.1 Length: 3250
>ciliogenesis and planar polarity effector 1 isoform X2 [Homo sapiens]
Sequence ID: XP_047273497.1 Length: 3250
>ciliogenesis and planar polarity effector 1 isoform X2 [Homo sapiens]
Sequence ID: XP_047273499.1 Length: 3250 
Range 1: 523 to 527

Score:21.0 bits(42), Expect:45, 
Method:, 
Identities:5/5(100%), Positives:5/5(100%), Gaps:0/5(0%)

Query  1    NLCPF  5
            NLCPF
Sbjct  523  NLCPF  527


>ciliogenesis and planar polarity effector 1 isoform X4 [Homo sapiens]
Sequence ID: XP_006714554.2 Length: 3249
Range 1: 523 to 527

Score:21.0 bits(42), Expect:45, 
Method:, 
Identities:5/5(100%), Positives:5/5(100%), Gaps:0/5(0%)

Query  1    NLCPF  5
            NLCPF
Sbjct  523  NLCPF  527


>ciliogenesis and planar polarity effector 1 isoform X7 [Homo sapiens]
Sequence ID: XP_047273505.1 Length: 3232
Range 1: 523 to 527

Score:21.0 bits(42), Expect:45, 
Method:, 
Identities:5/5(100%), Positives:5/5(100%), Gaps:0/5(0%)

Query  1    NLCPF  5
            NLCPF
Sbjct  523  NLCPF  527


Query #109: S.6.pp1-Omicron21K-G339D-21L-G339D Query ID: lcl|Query_96856 Length: 6

Sequences producing significant alignments:
                                                                  Scientific      Common                     Max    Total Query   E   Per.   Acc.                        
Description                                                       Name            Name            Taxid      Score  Score cover Value Ident  Len        Accession        
Chain A, Spike glycoprotein [Homo sapiens]                        Homo sapiens    human           9606       24.4   24.4  100%  2.8   100.00 1285       7UB0_A           
Chain J, Spike glycoprotein [Homo sapiens]                        Homo sapiens    human           9606       24.4   24.4  100%  2.8   100.00 1274       7TLZ_J           
Chain B, Spike protein S1 [Homo sapiens]                          Homo sapiens    human           9606       24.4   24.4  100%  2.8   100.00 195        7TC9_B           
chromosome 13 open reading frame 10, isoform CRA_d [Homo sapiens] Homo sapiens    human           9606       21.8   21.8  100%  23    83.33  851        EAW80594.1       
immunoglobulin heavy chain junction region [Homo sapiens]         Homo sapiens    human           9606       21.0   21.0  83%   41    100.00 15         MBB1690035.1     
immunoglobulin heavy chain junction region [Homo sapiens]         Homo sapiens    human           9606       21.0   21.0  83%   41    100.00 15         MCD55909.1       
immunoglobulin heavy chain junction region [Homo sapiens]         Homo sapiens    human           9606       21.0   21.0  83%   43    100.00 16         MBN4228513.1     
immunoglobulin heavy chain junction region [Homo sapiens]         Homo sapiens    human           9606       21.0   21.0  83%   44    100.00 17         MCG69024.1       
immunoglobulin heavy chain junction region [Homo sapiens]         Homo sapiens    human           9606       21.0   21.0  83%   44    100.00 17         MOR75288.1       
immunoglobulin heavy chain junction region [Homo sapiens]         Homo sapiens    human           9606       21.0   21.0  83%   44    100.00 17         MOR12024.1       


Alignments:

>Chain A, Spike glycoprotein [Homo sapiens]
Sequence ID: 7UB0_A Length: 1285
>Chain B, Spike glycoprotein [Homo sapiens]
Sequence ID: 7UB0_B Length: 1285
>Chain C, Spike glycoprotein [Homo sapiens]
Sequence ID: 7UB0_C Length: 1285
>Chain A, Spike glycoprotein [Homo sapiens]
Sequence ID: 7UB5_A Length: 1285
>Chain B, Spike glycoprotein [Homo sapiens]
Sequence ID: 7UB5_B Length: 1285
>Chain C, Spike glycoprotein [Homo sapiens]
Sequence ID: 7UB5_C Length: 1285
>Chain A, Spike glycoprotein [Homo sapiens]
Sequence ID: 7UB6_A Length: 1285
>Chain B, Spike glycoprotein [Homo sapiens]
Sequence ID: 7UB6_B Length: 1285
>Chain C, Spike glycoprotein [Homo sapiens]
Sequence ID: 7UB6_C Length: 1285 
Range 1: 331 to 336

Score:24.4 bits(50), Expect:2.8, 
Method:, 
Identities:6/6(100%), Positives:6/6(100%), Gaps:0/6(0%)

Query  1    NLCPFD  6
            NLCPFD
Sbjct  331  NLCPFD  336


>Chain J, Spike glycoprotein [Homo sapiens]
Sequence ID: 7TLZ_J Length: 1274
Range 1: 331 to 336

Score:24.4 bits(50), Expect:2.8, 
Method:, 
Identities:6/6(100%), Positives:6/6(100%), Gaps:0/6(0%)

Query  1    NLCPFD  6
            NLCPFD
Sbjct  331  NLCPFD  336


>Chain B, Spike protein S1 [Homo sapiens]
Sequence ID: 7TC9_B Length: 195
Range 1: 3 to 8

Score:24.4 bits(50), Expect:2.8, 
Method:, 
Identities:6/6(100%), Positives:6/6(100%), Gaps:0/6(0%)

Query  1  NLCPFD  6
          NLCPFD
Sbjct  3  NLCPFD  8


>chromosome 13 open reading frame 10, isoform CRA_d [Homo sapiens]
Sequence ID: EAW80594.1 Length: 851
Range 1: 175 to 180

Score:21.8 bits(44), Expect:23, 
Method:, 
Identities:5/6(83%), Positives:6/6(100%), Gaps:0/6(0%)

Query  1    NLCPFD  6
            N+CPFD
Sbjct  175  NMCPFD  180


>immunoglobulin heavy chain junction region [Homo sapiens]
Sequence ID: MBB1690035.1 Length: 15
>immunoglobulin heavy chain junction region [Homo sapiens]
Sequence ID: MBB1976656.1 Length: 15
>immunoglobulin heavy chain junction region [Homo sapiens]
Sequence ID: MBB1998019.1 Length: 15
>immunoglobulin heavy chain junction region [Homo sapiens]
Sequence ID: MBB2023615.1 Length: 15 
Range 1: 9 to 13

Score:21.0 bits(42), Expect:41, 
Method:, 
Identities:5/5(100%), Positives:5/5(100%), Gaps:0/5(0%)

Query  2   LCPFD  6
           LCPFD
Sbjct  9   LCPFD  13


>immunoglobulin heavy chain junction region [Homo sapiens]
Sequence ID: MCD55909.1 Length: 15
Range 1: 9 to 13

Score:21.0 bits(42), Expect:41, 
Method:, 
Identities:5/5(100%), Positives:5/5(100%), Gaps:0/5(0%)

Query  2   LCPFD  6
           LCPFD
Sbjct  9   LCPFD  13


>immunoglobulin heavy chain junction region [Homo sapiens]
Sequence ID: MBN4228513.1 Length: 16
>immunoglobulin heavy chain junction region [Homo sapiens]
Sequence ID: MBN4228514.1 Length: 16
>immunoglobulin heavy chain junction region [Homo sapiens]
Sequence ID: MBN4228515.1 Length: 16
>immunoglobulin heavy chain junction region [Homo sapiens]
Sequence ID: MBN4236051.1 Length: 16 
Range 1: 10 to 14

Score:21.0 bits(42), Expect:43, 
Method:, 
Identities:5/5(100%), Positives:5/5(100%), Gaps:0/5(0%)

Query  2   LCPFD  6
           LCPFD
Sbjct  10  LCPFD  14


>immunoglobulin heavy chain junction region [Homo sapiens]
Sequence ID: MCG69024.1 Length: 17
Range 1: 11 to 15

Score:21.0 bits(42), Expect:44, 
Method:, 
Identities:5/5(100%), Positives:5/5(100%), Gaps:0/5(0%)

Query  2   LCPFD  6
           LCPFD
Sbjct  11  LCPFD  15


>immunoglobulin heavy chain junction region [Homo sapiens]
Sequence ID: MOR75288.1 Length: 17
>immunoglobulin heavy chain junction region [Homo sapiens]
Sequence ID: MOR77911.1 Length: 17 
Range 1: 11 to 15

Score:21.0 bits(42), Expect:44, 
Method:, 
Identities:5/5(100%), Positives:5/5(100%), Gaps:0/5(0%)

Query  2   LCPFD  6
           LCPFD
Sbjct  11  LCPFD  15


>immunoglobulin heavy chain junction region [Homo sapiens]
Sequence ID: MOR12024.1 Length: 17
>immunoglobulin heavy chain junction region [Homo sapiens]
Sequence ID: MOR30539.1 Length: 17 
Range 1: 11 to 15

Score:21.0 bits(42), Expect:44, 
Method:, 
Identities:5/5(100%), Positives:5/5(100%), Gaps:0/5(0%)

Query  2   LCPFD  6
           LCPFD
Sbjct  11  LCPFD  15


Query #110: S.6.pp2-YP_009724390.1 Query ID: lcl|Query_96857 Length: 6

Sequences producing significant alignments:
                                                                  Scientific      Common                     Max    Total Query   E   Per.   Acc.                        
Description                                                       Name            Name            Taxid      Score  Score cover Value Ident  Len        Accession        
immunoglobulin heavy chain junction region [Homo sapiens]         Homo sapiens    human           9606       23.5   23.5  100%  5.0   100.00 18         MCG56547.1       
Chain D, Spike protein S1 [Homo sapiens]                          Homo sapiens    human           9606       23.5   23.5  100%  5.7   100.00 211        7TE1_D           


Alignments:

>immunoglobulin heavy chain junction region [Homo sapiens]
Sequence ID: MCG56547.1 Length: 18
Range 1: 8 to 13

Score:23.5 bits(48), Expect:5.0, 
Method:, 
Identities:6/6(100%), Positives:6/6(100%), Gaps:0/6(0%)

Query  1   LCPFGE  6
           LCPFGE
Sbjct  8   LCPFGE  13


>Chain D, Spike protein S1 [Homo sapiens]
Sequence ID: 7TE1_D Length: 211
>Chain E, Spike protein S1 [Homo sapiens]
Sequence ID: 7TE1_E Length: 211 
Range 1: 17 to 22

Score:23.5 bits(48), Expect:5.7, 
Method:, 
Identities:6/6(100%), Positives:6/6(100%), Gaps:0/6(0%)

Query  1   LCPFGE  6
           LCPFGE
Sbjct  17  LCPFGE  22


Query #111: S.6.pp2-Omicron21K-G339D-21L-G339D Query ID: lcl|Query_96858 Length: 6

Sequences producing significant alignments:
                                                                  Scientific      Common                     Max    Total Query   E   Per.   Acc.                        
Description                                                       Name            Name            Taxid      Score  Score cover Value Ident  Len        Accession        
Chain A, Spike glycoprotein [Homo sapiens]                        Homo sapiens    human           9606       24.4   24.4  100%  2.8   100.00 1285       7UB0_A           
Chain J, Spike glycoprotein [Homo sapiens]                        Homo sapiens    human           9606       24.4   24.4  100%  2.8   100.00 1274       7TLZ_J           
Chain B, Spike protein S1 [Homo sapiens]                          Homo sapiens    human           9606       24.4   24.4  100%  2.8   100.00 195        7TC9_B           
dynein axonemal heavy chain 12 [Homo sapiens]                     Homo sapiens    human           9606       21.4   21.4  83%   32    100.00 3960       KAI2530146.1     
dynein axonemal heavy chain 12 isoform 4 [Homo sapiens]           Homo sapiens    human           9606       21.4   21.4  83%   32    100.00 3960       NP_001352957.1   
hCG1779312, isoform CRA_a [Homo sapiens]                          Homo sapiens    human           9606       21.4   21.4  83%   32    100.00 3943       EAW65339.1       
dynein axonemal heavy chain 12 isoform X2 [Homo sapiens]          Homo sapiens    human           9606       21.4   21.4  83%   32    100.00 3939       XP_011531770.1   
dynein axonemal heavy chain 12 isoform X3 [Homo sapiens]          Homo sapiens    human           9606       21.4   21.4  83%   32    100.00 3913       XP_047303624.1   
hCG1779312, isoform CRA_b [Homo sapiens]                          Homo sapiens    human           9606       21.4   21.4  83%   32    100.00 3897       EAW65340.1       
dynein axonemal heavy chain 12 isoform X4 [Homo sapiens]          Homo sapiens    human           9606       21.4   21.4  83%   32    100.00 3816       XP_016861349.1   


Alignments:

>Chain A, Spike glycoprotein [Homo sapiens]
Sequence ID: 7UB0_A Length: 1285
>Chain B, Spike glycoprotein [Homo sapiens]
Sequence ID: 7UB0_B Length: 1285
>Chain C, Spike glycoprotein [Homo sapiens]
Sequence ID: 7UB0_C Length: 1285
>Chain A, Spike glycoprotein [Homo sapiens]
Sequence ID: 7UB5_A Length: 1285
>Chain B, Spike glycoprotein [Homo sapiens]
Sequence ID: 7UB5_B Length: 1285
>Chain C, Spike glycoprotein [Homo sapiens]
Sequence ID: 7UB5_C Length: 1285
>Chain A, Spike glycoprotein [Homo sapiens]
Sequence ID: 7UB6_A Length: 1285
>Chain B, Spike glycoprotein [Homo sapiens]
Sequence ID: 7UB6_B Length: 1285
>Chain C, Spike glycoprotein [Homo sapiens]
Sequence ID: 7UB6_C Length: 1285 
Range 1: 332 to 337

Score:24.4 bits(50), Expect:2.8, 
Method:, 
Identities:6/6(100%), Positives:6/6(100%), Gaps:0/6(0%)

Query  1    LCPFDE  6
            LCPFDE
Sbjct  332  LCPFDE  337


>Chain J, Spike glycoprotein [Homo sapiens]
Sequence ID: 7TLZ_J Length: 1274
Range 1: 332 to 337

Score:24.4 bits(50), Expect:2.8, 
Method:, 
Identities:6/6(100%), Positives:6/6(100%), Gaps:0/6(0%)

Query  1    LCPFDE  6
            LCPFDE
Sbjct  332  LCPFDE  337


>Chain B, Spike protein S1 [Homo sapiens]
Sequence ID: 7TC9_B Length: 195
Range 1: 4 to 9

Score:24.4 bits(50), Expect:2.8, 
Method:, 
Identities:6/6(100%), Positives:6/6(100%), Gaps:0/6(0%)

Query  1  LCPFDE  6
          LCPFDE
Sbjct  4  LCPFDE  9


>dynein axonemal heavy chain 12 [Homo sapiens]
Sequence ID: KAI2530146.1 Length: 3960
Range 1: 1840 to 1844

Score:21.4 bits(43), Expect:32, 
Method:, 
Identities:5/5(100%), Positives:5/5(100%), Gaps:0/5(0%)

Query  2     CPFDE  6
             CPFDE
Sbjct  1840  CPFDE  1844


>dynein axonemal heavy chain 12 isoform 4 [Homo sapiens]
Sequence ID: NP_001352957.1 Length: 3960
>dynein axonemal heavy chain 12 isoform X1 [Homo sapiens]
Sequence ID: XP_047303622.1 Length: 3960
>dynein axonemal heavy chain 12 isoform X1 [Homo sapiens]
Sequence ID: XP_047303623.1 Length: 3960 
Range 1: 1840 to 1844

Score:21.4 bits(43), Expect:32, 
Method:, 
Identities:5/5(100%), Positives:5/5(100%), Gaps:0/5(0%)

Query  2     CPFDE  6
             CPFDE
Sbjct  1840  CPFDE  1844


>hCG1779312, isoform CRA_a [Homo sapiens]
Sequence ID: EAW65339.1 Length: 3943
Range 1: 1821 to 1825

Score:21.4 bits(43), Expect:32, 
Method:, 
Identities:5/5(100%), Positives:5/5(100%), Gaps:0/5(0%)

Query  2     CPFDE  6
             CPFDE
Sbjct  1821  CPFDE  1825


>dynein axonemal heavy chain 12 isoform X2 [Homo sapiens]
Sequence ID: XP_011531770.1 Length: 3939
Range 1: 1840 to 1844

Score:21.4 bits(43), Expect:32, 
Method:, 
Identities:5/5(100%), Positives:5/5(100%), Gaps:0/5(0%)

Query  2     CPFDE  6
             CPFDE
Sbjct  1840  CPFDE  1844


>dynein axonemal heavy chain 12 isoform X3 [Homo sapiens]
Sequence ID: XP_047303624.1 Length: 3913
Range 1: 1840 to 1844

Score:21.4 bits(43), Expect:32, 
Method:, 
Identities:5/5(100%), Positives:5/5(100%), Gaps:0/5(0%)

Query  2     CPFDE  6
             CPFDE
Sbjct  1840  CPFDE  1844


>hCG1779312, isoform CRA_b [Homo sapiens]
Sequence ID: EAW65340.1 Length: 3897
Range 1: 1821 to 1825

Score:21.4 bits(43), Expect:32, 
Method:, 
Identities:5/5(100%), Positives:5/5(100%), Gaps:0/5(0%)

Query  2     CPFDE  6
             CPFDE
Sbjct  1821  CPFDE  1825


>dynein axonemal heavy chain 12 isoform X4 [Homo sapiens]
Sequence ID: XP_016861349.1 Length: 3816
Range 1: 1840 to 1844

Score:21.4 bits(43), Expect:32, 
Method:, 
Identities:5/5(100%), Positives:5/5(100%), Gaps:0/5(0%)

Query  2     CPFDE  6
             CPFDE
Sbjct  1840  CPFDE  1844


Query #112: S.6.pp3-YP_009724390.1 Query ID: lcl|Query_96859 Length: 6

Sequences producing significant alignments:
                                                                  Scientific      Common                     Max    Total Query   E   Per.   Acc.                        
Description                                                       Name            Name            Taxid      Score  Score cover Value Ident  Len        Accession        
CUB domain containing protein 1 [Homo sapiens]                    Homo sapiens    human           9606       23.5   23.5  100%  5.6   100.00 836        AAK02058.1       
NCSG135 [Homo sapiens]                                            Homo sapiens    human           9606       23.5   23.5  100%  5.6   100.00 836        AAO33397.1       
CUB domain-containing protein 1 isoform 1 precursor [Homo...      Homo sapiens    human           9606       23.5   23.5  100%  5.6   100.00 836        NP_073753.3      
CUB domain containing protein 1 [Homo sapiens]                    Homo sapiens    human           9606       23.5   23.5  100%  5.6   100.00 836        KAI2529211.1     
CUB domain-containing protein 1 isoform X1 [Homo sapiens]         Homo sapiens    human           9606       23.5   23.5  100%  5.6   100.00 835        XP_011532326.1   
CUB domain-containing protein 1 isoform X2 [Homo sapiens]         Homo sapiens    human           9606       23.5   23.5  100%  5.6   100.00 786        XP_016862559.1   
CUB domain-containing protein 1 isoform X3 [Homo sapiens]         Homo sapiens    human           9606       23.5   23.5  100%  5.6   100.00 770        XP_024309486.1   
CDCP1 protein [Homo sapiens]                                      Homo sapiens    human           9606       23.5   23.5  100%  5.6   100.00 697        AAH69254.1       
membrane glycoprotein gp140 [Homo sapiens]                        Homo sapiens    human           9606       23.5   23.5  100%  5.6   100.00 691        AAR21289.1       
CUB domain containing protein 1 [Homo sapiens]                    Homo sapiens    human           9606       23.5   23.5  100%  5.6   100.00 638        AMB19568.1       


Alignments:

>CUB domain containing protein 1 [Homo sapiens]
Sequence ID: AAK02058.1 Length: 836
>CUB domain containing protein 1, isoform CRA_a [Homo sapiens]
Sequence ID: EAW64737.1 Length: 836
>CUB domain containing protein 1, isoform CRA_a [Homo sapiens]
Sequence ID: EAW64738.1 Length: 836 
Range 1: 104 to 109

Score:23.5 bits(48), Expect:5.6, 
Method:, 
Identities:6/6(100%), Positives:6/6(100%), Gaps:0/6(0%)

Query  1    CPFGEV  6
            CPFGEV
Sbjct  104  CPFGEV  109


>NCSG135 [Homo sapiens]
Sequence ID: AAO33397.1 Length: 836
>unnamed protein product [Homo sapiens]
Sequence ID: BAB15511.1 Length: 836 
Range 1: 104 to 109

Score:23.5 bits(48), Expect:5.6, 
Method:, 
Identities:6/6(100%), Positives:6/6(100%), Gaps:0/6(0%)

Query  1    CPFGEV  6
            CPFGEV
Sbjct  104  CPFGEV  109


>CUB domain-containing protein 1 isoform 1 precursor [Homo sapiens]
Sequence ID: NP_073753.3 Length: 836
>RecName: Full=CUB domain-containing protein 1; AltName: Full=Membrane glycoprotein gp140; AltName: Full=Subtractive immunization M plus HEp3-associated 135 kDa protein; Short=SIMA135; AltName: Full=Transmembrane and associated with src kinases; AltName: CD_antigen=CD318; Flags: Precursor [Homo sapiens]
Sequence ID: Q9H5V8.3 Length: 836
>transmembrane and associated with src kinases [Homo sapiens]
Sequence ID: AAO34538.1 Length: 836 
Range 1: 104 to 109

Score:23.5 bits(48), Expect:5.6, 
Method:, 
Identities:6/6(100%), Positives:6/6(100%), Gaps:0/6(0%)

Query  1    CPFGEV  6
            CPFGEV
Sbjct  104  CPFGEV  109


>CUB domain containing protein 1 [Homo sapiens]
Sequence ID: KAI2529211.1 Length: 836
Range 1: 104 to 109

Score:23.5 bits(48), Expect:5.6, 
Method:, 
Identities:6/6(100%), Positives:6/6(100%), Gaps:0/6(0%)

Query  1    CPFGEV  6
            CPFGEV
Sbjct  104  CPFGEV  109


>CUB domain-containing protein 1 isoform X1 [Homo sapiens]
Sequence ID: XP_011532326.1 Length: 835
Range 1: 103 to 108

Score:23.5 bits(48), Expect:5.6, 
Method:, 
Identities:6/6(100%), Positives:6/6(100%), Gaps:0/6(0%)

Query  1    CPFGEV  6
            CPFGEV
Sbjct  103  CPFGEV  108


>CUB domain-containing protein 1 isoform X2 [Homo sapiens]
Sequence ID: XP_016862559.1 Length: 786
Range 1: 104 to 109

Score:23.5 bits(48), Expect:5.6, 
Method:, 
Identities:6/6(100%), Positives:6/6(100%), Gaps:0/6(0%)

Query  1    CPFGEV  6
            CPFGEV
Sbjct  104  CPFGEV  109


>CUB domain-containing protein 1 isoform X3 [Homo sapiens]
Sequence ID: XP_024309486.1 Length: 770
>CUB domain-containing protein 1 isoform X3 [Homo sapiens]
Sequence ID: XP_047304715.1 Length: 770 
Range 1: 38 to 43

Score:23.5 bits(48), Expect:5.6, 
Method:, 
Identities:6/6(100%), Positives:6/6(100%), Gaps:0/6(0%)

Query  1   CPFGEV  6
           CPFGEV
Sbjct  38  CPFGEV  43


>CDCP1 protein, partial [Homo sapiens]
Sequence ID: AAH69254.1 Length: 697
Range 1: 104 to 109

Score:23.5 bits(48), Expect:5.6, 
Method:, 
Identities:6/6(100%), Positives:6/6(100%), Gaps:0/6(0%)

Query  1    CPFGEV  6
            CPFGEV
Sbjct  104  CPFGEV  109


>membrane glycoprotein gp140, partial [Homo sapiens]
Sequence ID: AAR21289.1 Length: 691
Range 1: 104 to 109

Score:23.5 bits(48), Expect:5.6, 
Method:, 
Identities:6/6(100%), Positives:6/6(100%), Gaps:0/6(0%)

Query  1    CPFGEV  6
            CPFGEV
Sbjct  104  CPFGEV  109


>CUB domain containing protein 1, partial [Homo sapiens]
Sequence ID: AMB19568.1 Length: 638
Range 1: 75 to 80

Score:23.5 bits(48), Expect:5.6, 
Method:, 
Identities:6/6(100%), Positives:6/6(100%), Gaps:0/6(0%)

Query  1   CPFGEV  6
           CPFGEV
Sbjct  75  CPFGEV  80


Query #113: S.6.pp3-Omicron21K-G339D-21L-G339D Query ID: lcl|Query_96860 Length: 6

Sequences producing significant alignments:
                                                                  Scientific      Common                     Max    Total Query   E   Per.   Acc.                        
Description                                                       Name            Name            Taxid      Score  Score cover Value Ident  Len        Accession        
Chain A, Spike glycoprotein [Homo sapiens]                        Homo sapiens    human           9606       24.4   24.4  100%  2.8   100.00 1285       7UB0_A           
Chain J, Spike glycoprotein [Homo sapiens]                        Homo sapiens    human           9606       24.4   24.4  100%  2.8   100.00 1274       7TLZ_J           
Chain B, Spike protein S1 [Homo sapiens]                          Homo sapiens    human           9606       24.4   24.4  100%  2.8   100.00 195        7TC9_B           
dynein axonemal heavy chain 12 [Homo sapiens]                     Homo sapiens    human           9606       21.4   21.4  83%   32    100.00 3960       KAI2530146.1     
dynein axonemal heavy chain 12 isoform 4 [Homo sapiens]           Homo sapiens    human           9606       21.4   21.4  83%   32    100.00 3960       NP_001352957.1   
hCG1779312, isoform CRA_a [Homo sapiens]                          Homo sapiens    human           9606       21.4   21.4  83%   32    100.00 3943       EAW65339.1       
dynein axonemal heavy chain 12 isoform X2 [Homo sapiens]          Homo sapiens    human           9606       21.4   21.4  83%   32    100.00 3939       XP_011531770.1   
dynein axonemal heavy chain 12 isoform X3 [Homo sapiens]          Homo sapiens    human           9606       21.4   21.4  83%   32    100.00 3913       XP_047303624.1   
hCG1779312, isoform CRA_b [Homo sapiens]                          Homo sapiens    human           9606       21.4   21.4  83%   32    100.00 3897       EAW65340.1       
dynein axonemal heavy chain 12 isoform X4 [Homo sapiens]          Homo sapiens    human           9606       21.4   21.4  83%   32    100.00 3816       XP_016861349.1   


Alignments:

>Chain A, Spike glycoprotein [Homo sapiens]
Sequence ID: 7UB0_A Length: 1285
>Chain B, Spike glycoprotein [Homo sapiens]
Sequence ID: 7UB0_B Length: 1285
>Chain C, Spike glycoprotein [Homo sapiens]
Sequence ID: 7UB0_C Length: 1285
>Chain A, Spike glycoprotein [Homo sapiens]
Sequence ID: 7UB5_A Length: 1285
>Chain B, Spike glycoprotein [Homo sapiens]
Sequence ID: 7UB5_B Length: 1285
>Chain C, Spike glycoprotein [Homo sapiens]
Sequence ID: 7UB5_C Length: 1285
>Chain A, Spike glycoprotein [Homo sapiens]
Sequence ID: 7UB6_A Length: 1285
>Chain B, Spike glycoprotein [Homo sapiens]
Sequence ID: 7UB6_B Length: 1285
>Chain C, Spike glycoprotein [Homo sapiens]
Sequence ID: 7UB6_C Length: 1285 
Range 1: 333 to 338

Score:24.4 bits(50), Expect:2.8, 
Method:, 
Identities:6/6(100%), Positives:6/6(100%), Gaps:0/6(0%)

Query  1    CPFDEV  6
            CPFDEV
Sbjct  333  CPFDEV  338


>Chain J, Spike glycoprotein [Homo sapiens]
Sequence ID: 7TLZ_J Length: 1274
Range 1: 333 to 338

Score:24.4 bits(50), Expect:2.8, 
Method:, 
Identities:6/6(100%), Positives:6/6(100%), Gaps:0/6(0%)

Query  1    CPFDEV  6
            CPFDEV
Sbjct  333  CPFDEV  338


>Chain B, Spike protein S1 [Homo sapiens]
Sequence ID: 7TC9_B Length: 195
Range 1: 5 to 10

Score:24.4 bits(50), Expect:2.8, 
Method:, 
Identities:6/6(100%), Positives:6/6(100%), Gaps:0/6(0%)

Query  1  CPFDEV  6
          CPFDEV
Sbjct  5  CPFDEV  10


>dynein axonemal heavy chain 12 [Homo sapiens]
Sequence ID: KAI2530146.1 Length: 3960
Range 1: 1840 to 1844

Score:21.4 bits(43), Expect:32, 
Method:, 
Identities:5/5(100%), Positives:5/5(100%), Gaps:0/5(0%)

Query  1     CPFDE  5
             CPFDE
Sbjct  1840  CPFDE  1844


>dynein axonemal heavy chain 12 isoform 4 [Homo sapiens]
Sequence ID: NP_001352957.1 Length: 3960
>dynein axonemal heavy chain 12 isoform X1 [Homo sapiens]
Sequence ID: XP_047303622.1 Length: 3960
>dynein axonemal heavy chain 12 isoform X1 [Homo sapiens]
Sequence ID: XP_047303623.1 Length: 3960 
Range 1: 1840 to 1844

Score:21.4 bits(43), Expect:32, 
Method:, 
Identities:5/5(100%), Positives:5/5(100%), Gaps:0/5(0%)

Query  1     CPFDE  5
             CPFDE
Sbjct  1840  CPFDE  1844


>hCG1779312, isoform CRA_a [Homo sapiens]
Sequence ID: EAW65339.1 Length: 3943
Range 1: 1821 to 1825

Score:21.4 bits(43), Expect:32, 
Method:, 
Identities:5/5(100%), Positives:5/5(100%), Gaps:0/5(0%)

Query  1     CPFDE  5
             CPFDE
Sbjct  1821  CPFDE  1825


>dynein axonemal heavy chain 12 isoform X2 [Homo sapiens]
Sequence ID: XP_011531770.1 Length: 3939
Range 1: 1840 to 1844

Score:21.4 bits(43), Expect:32, 
Method:, 
Identities:5/5(100%), Positives:5/5(100%), Gaps:0/5(0%)

Query  1     CPFDE  5
             CPFDE
Sbjct  1840  CPFDE  1844


>dynein axonemal heavy chain 12 isoform X3 [Homo sapiens]
Sequence ID: XP_047303624.1 Length: 3913
Range 1: 1840 to 1844

Score:21.4 bits(43), Expect:32, 
Method:, 
Identities:5/5(100%), Positives:5/5(100%), Gaps:0/5(0%)

Query  1     CPFDE  5
             CPFDE
Sbjct  1840  CPFDE  1844


>hCG1779312, isoform CRA_b [Homo sapiens]
Sequence ID: EAW65340.1 Length: 3897
Range 1: 1821 to 1825

Score:21.4 bits(43), Expect:32, 
Method:, 
Identities:5/5(100%), Positives:5/5(100%), Gaps:0/5(0%)

Query  1     CPFDE  5
             CPFDE
Sbjct  1821  CPFDE  1825


>dynein axonemal heavy chain 12 isoform X4 [Homo sapiens]
Sequence ID: XP_016861349.1 Length: 3816
Range 1: 1840 to 1844

Score:21.4 bits(43), Expect:32, 
Method:, 
Identities:5/5(100%), Positives:5/5(100%), Gaps:0/5(0%)

Query  1     CPFDE  5
             CPFDE
Sbjct  1840  CPFDE  1844


Query #114: S.6.pp4-YP_009724390.1 Query ID: lcl|Query_96861 Length: 6

Sequences producing significant alignments:
                                                                  Scientific      Common                     Max    Total Query   E   Per.   Acc.                        
Description                                                       Name            Name            Taxid      Score  Score cover Value Ident  Len        Accession        
Chain D, Spike protein S1 [Homo sapiens]                          Homo sapiens    human           9606       23.1   23.1  100%  8.1   100.00 211        7TE1_D           


Alignments:

>Chain D, Spike protein S1 [Homo sapiens]
Sequence ID: 7TE1_D Length: 211
>Chain E, Spike protein S1 [Homo sapiens]
Sequence ID: 7TE1_E Length: 211 
Range 1: 19 to 24

Score:23.1 bits(47), Expect:8.1, 
Method:, 
Identities:6/6(100%), Positives:6/6(100%), Gaps:0/6(0%)

Query  1   PFGEVF  6
           PFGEVF
Sbjct  19  PFGEVF  24


Query #115: S.6.pp4-Omicron21K-G339D-21L-G339D Query ID: lcl|Query_96862 Length: 6

Sequences producing significant alignments:
                                                                  Scientific      Common                     Max    Total Query   E   Per.   Acc.                        
Description                                                       Name            Name            Taxid      Score  Score cover Value Ident  Len        Accession        
Chain A, Spike glycoprotein [Homo sapiens]                        Homo sapiens    human           9606       24.0   24.0  100%  3.9   100.00 1285       7UB0_A           
Chain J, Spike glycoprotein [Homo sapiens]                        Homo sapiens    human           9606       24.0   24.0  100%  3.9   100.00 1274       7TLZ_J           
Chain B, Spike protein S1 [Homo sapiens]                          Homo sapiens    human           9606       24.0   24.0  100%  4.0   100.00 195        7TC9_B           


Alignments:

>Chain A, Spike glycoprotein [Homo sapiens]
Sequence ID: 7UB0_A Length: 1285
>Chain B, Spike glycoprotein [Homo sapiens]
Sequence ID: 7UB0_B Length: 1285
>Chain C, Spike glycoprotein [Homo sapiens]
Sequence ID: 7UB0_C Length: 1285
>Chain A, Spike glycoprotein [Homo sapiens]
Sequence ID: 7UB5_A Length: 1285
>Chain B, Spike glycoprotein [Homo sapiens]
Sequence ID: 7UB5_B Length: 1285
>Chain C, Spike glycoprotein [Homo sapiens]
Sequence ID: 7UB5_C Length: 1285
>Chain A, Spike glycoprotein [Homo sapiens]
Sequence ID: 7UB6_A Length: 1285
>Chain B, Spike glycoprotein [Homo sapiens]
Sequence ID: 7UB6_B Length: 1285
>Chain C, Spike glycoprotein [Homo sapiens]
Sequence ID: 7UB6_C Length: 1285 
Range 1: 334 to 339

Score:24.0 bits(49), Expect:3.9, 
Method:, 
Identities:6/6(100%), Positives:6/6(100%), Gaps:0/6(0%)

Query  1    PFDEVF  6
            PFDEVF
Sbjct  334  PFDEVF  339


>Chain J, Spike glycoprotein [Homo sapiens]
Sequence ID: 7TLZ_J Length: 1274
Range 1: 334 to 339

Score:24.0 bits(49), Expect:3.9, 
Method:, 
Identities:6/6(100%), Positives:6/6(100%), Gaps:0/6(0%)

Query  1    PFDEVF  6
            PFDEVF
Sbjct  334  PFDEVF  339


>Chain B, Spike protein S1 [Homo sapiens]
Sequence ID: 7TC9_B Length: 195
Range 1: 6 to 11

Score:24.0 bits(49), Expect:4.0, 
Method:, 
Identities:6/6(100%), Positives:6/6(100%), Gaps:0/6(0%)

Query  1   PFDEVF  6
           PFDEVF
Sbjct  6   PFDEVF  11


Query #116: S.6.pp5-YP_009724390.1 Query ID: lcl|Query_96863 Length: 6

Sequences producing significant alignments:
                                                                  Scientific      Common                     Max    Total Query   E   Per.   Acc.                        
Description                                                       Name            Name            Taxid      Score  Score cover Value Ident  Len        Accession        
Chain D, Spike protein S1 [Homo sapiens]                          Homo sapiens    human           9606       23.1   23.1  100%  8.1   100.00 211        7TE1_D           


Alignments:

>Chain D, Spike protein S1 [Homo sapiens]
Sequence ID: 7TE1_D Length: 211
>Chain E, Spike protein S1 [Homo sapiens]
Sequence ID: 7TE1_E Length: 211 
Range 1: 20 to 25

Score:23.1 bits(47), Expect:8.1, 
Method:, 
Identities:6/6(100%), Positives:6/6(100%), Gaps:0/6(0%)

Query  1   FGEVFN  6
           FGEVFN
Sbjct  20  FGEVFN  25


Query #117: S.6.pp5-Omicron21K-G339D-21L-G339D Query ID: lcl|Query_96864 Length: 6

Sequences producing significant alignments:
                                                                  Scientific      Common                     Max    Total Query   E   Per.   Acc.                        
Description                                                       Name            Name            Taxid      Score  Score cover Value Ident  Len        Accession        
Chain A, Spike glycoprotein [Homo sapiens]                        Homo sapiens    human           9606       24.0   24.0  100%  3.9   100.00 1285       7UB0_A           
Chain J, Spike glycoprotein [Homo sapiens]                        Homo sapiens    human           9606       24.0   24.0  100%  3.9   100.00 1274       7TLZ_J           
Chain B, Spike protein S1 [Homo sapiens]                          Homo sapiens    human           9606       24.0   24.0  100%  4.0   100.00 195        7TC9_B           
retinal guanylyl cyclase 2 [Homo sapiens]                         Homo sapiens    human           9606       21.8   21.8  100%  23    83.33  1108       NP_001513.2      
guanylyl cyclase [Homo sapiens]                                   Homo sapiens    human           9606       21.8   21.8  100%  23    83.33  1108       AAA74451.1       
F-actin-capping protein subunit alpha-1 isoform X1 [Homo sapiens] Homo sapiens    human           9606       21.4   21.4  100%  32    83.33  318        XP_016857913.1   
F-actin-capping protein subunit alpha-2 [Homo sapiens]            Homo sapiens    human           9606       21.4   21.4  100%  32    83.33  286        NP_006127.1      
F-actin capping protein alpha-1 subunit variant [Homo sapiens]    Homo sapiens    human           9606       21.4   21.4  100%  32    83.33  286        BAD96946.1       
unnamed protein product [Homo sapiens]                            Homo sapiens    human           9606       21.4   21.4  100%  32    83.33  286        BAF82343.1       
F-actin-capping protein subunit alpha-1 [Homo sapiens]            Homo sapiens    human           9606       21.4   21.4  100%  32    83.33  286        NP_006126.1      


Alignments:

>Chain A, Spike glycoprotein [Homo sapiens]
Sequence ID: 7UB0_A Length: 1285
>Chain B, Spike glycoprotein [Homo sapiens]
Sequence ID: 7UB0_B Length: 1285
>Chain C, Spike glycoprotein [Homo sapiens]
Sequence ID: 7UB0_C Length: 1285
>Chain A, Spike glycoprotein [Homo sapiens]
Sequence ID: 7UB5_A Length: 1285
>Chain B, Spike glycoprotein [Homo sapiens]
Sequence ID: 7UB5_B Length: 1285
>Chain C, Spike glycoprotein [Homo sapiens]
Sequence ID: 7UB5_C Length: 1285
>Chain A, Spike glycoprotein [Homo sapiens]
Sequence ID: 7UB6_A Length: 1285
>Chain B, Spike glycoprotein [Homo sapiens]
Sequence ID: 7UB6_B Length: 1285
>Chain C, Spike glycoprotein [Homo sapiens]
Sequence ID: 7UB6_C Length: 1285 
Range 1: 335 to 340

Score:24.0 bits(49), Expect:3.9, 
Method:, 
Identities:6/6(100%), Positives:6/6(100%), Gaps:0/6(0%)

Query  1    FDEVFN  6
            FDEVFN
Sbjct  335  FDEVFN  340


>Chain J, Spike glycoprotein [Homo sapiens]
Sequence ID: 7TLZ_J Length: 1274
Range 1: 335 to 340

Score:24.0 bits(49), Expect:3.9, 
Method:, 
Identities:6/6(100%), Positives:6/6(100%), Gaps:0/6(0%)

Query  1    FDEVFN  6
            FDEVFN
Sbjct  335  FDEVFN  340


>Chain B, Spike protein S1 [Homo sapiens]
Sequence ID: 7TC9_B Length: 195
Range 1: 7 to 12

Score:24.0 bits(49), Expect:4.0, 
Method:, 
Identities:6/6(100%), Positives:6/6(100%), Gaps:0/6(0%)

Query  1   FDEVFN  6
           FDEVFN
Sbjct  7   FDEVFN  12


>retinal guanylyl cyclase 2 [Homo sapiens]
Sequence ID: NP_001513.2 Length: 1108
>RecName: Full=Retinal guanylyl cyclase 2; Short=RETGC-2; AltName: Full=Guanylate cyclase 2F, retinal; AltName: Full=Guanylate cyclase F; Short=GC-F; AltName: Full=Rod outer segment membrane guanylate cyclase 2; Short=ROS-GC2; Flags: Precursor [Homo sapiens]
Sequence ID: P51841.2 Length: 1108 
Range 1: 802 to 807

Score:21.8 bits(44), Expect:23, 
Method:, 
Identities:5/6(83%), Positives:6/6(100%), Gaps:0/6(0%)

Query  1    FDEVFN  6
            FDE+FN
Sbjct  802  FDEIFN  807


>guanylyl cyclase [Homo sapiens]
Sequence ID: AAA74451.1 Length: 1108
>guanylate cyclase 2F, retinal [Homo sapiens]
Sequence ID: EAX02681.1 Length: 1108
>guanylate cyclase 2F, retinal [Homo sapiens]
Sequence ID: KAI2600488.1 Length: 1108 
Range 1: 802 to 807

Score:21.8 bits(44), Expect:23, 
Method:, 
Identities:5/6(83%), Positives:6/6(100%), Gaps:0/6(0%)

Query  1    FDEVFN  6
            FDE+FN
Sbjct  802  FDEIFN  807


>F-actin-capping protein subunit alpha-1 isoform X1 [Homo sapiens]
Sequence ID: XP_016857913.1 Length: 318
Range 1: 29 to 34

Score:21.4 bits(43), Expect:32, 
Method:, 
Identities:5/6(83%), Positives:6/6(100%), Gaps:0/6(0%)

Query  1   FDEVFN  6
           F+EVFN
Sbjct  29  FNEVFN  34


>F-actin-capping protein subunit alpha-2 [Homo sapiens]
Sequence ID: NP_006127.1 Length: 286
>RecName: Full=F-actin-capping protein subunit alpha-2; AltName: Full=CapZ alpha-2 [Homo sapiens]
Sequence ID: P47755.3 Length: 286
>actin capping protein alpha subunit [Homo sapiens]
Sequence ID: AAA88848.1 Length: 286
>unknown [Homo sapiens]
Sequence ID: AAC60382.1 Length: 286
>Capping protein (actin filament) muscle Z-line, alpha 2 [Homo sapiens]
Sequence ID: AAH05338.1 Length: 286 
Range 1: 29 to 34

Score:21.4 bits(43), Expect:32, 
Method:, 
Identities:5/6(83%), Positives:6/6(100%), Gaps:0/6(0%)

Query  1   FDEVFN  6
           F+EVFN
Sbjct  29  FNEVFN  34


>F-actin capping protein alpha-1 subunit variant, partial [Homo sapiens]
Sequence ID: BAD96946.1 Length: 286
Range 1: 29 to 34

Score:21.4 bits(43), Expect:32, 
Method:, 
Identities:5/6(83%), Positives:6/6(100%), Gaps:0/6(0%)

Query  1   FDEVFN  6
           F+EVFN
Sbjct  29  FNEVFN  34


>unnamed protein product [Homo sapiens]
Sequence ID: BAF82343.1 Length: 286
Range 1: 29 to 34

Score:21.4 bits(43), Expect:32, 
Method:, 
Identities:5/6(83%), Positives:6/6(100%), Gaps:0/6(0%)

Query  1   FDEVFN  6
           F+EVFN
Sbjct  29  FNEVFN  34


>F-actin-capping protein subunit alpha-1 [Homo sapiens]
Sequence ID: NP_006126.1 Length: 286
>RecName: Full=F-actin-capping protein subunit alpha-1; AltName: Full=CapZ alpha-1 [Homo sapiens]
Sequence ID: P52907.3 Length: 286
>capping protein alpha subunit isoform 1 [Homo sapiens]
Sequence ID: AAC00533.1 Length: 286
>Capping protein (actin filament) muscle Z-line, alpha 1 [Homo sapiens]
Sequence ID: AAH00144.1 Length: 286
>capping protein (actin filament) muscle Z-line, alpha 1 [Homo sapiens]
Sequence ID: AAV38171.1 Length: 286 
Range 1: 29 to 34

Score:21.4 bits(43), Expect:32, 
Method:, 
Identities:5/6(83%), Positives:6/6(100%), Gaps:0/6(0%)

Query  1   FDEVFN  6
           F+EVFN
Sbjct  29  FNEVFN  34


Query #118: 2S.6.pp1-YP_009724390.1 Query ID: lcl|Query_96865 Length: 6

Sequences producing significant alignments:
                                                                  Scientific      Common                     Max    Total Query   E   Per.   Acc.                        
Description                                                       Name            Name            Taxid      Score  Score cover Value Ident  Len        Accession        
immunoglobulin heavy chain junction region [Homo sapiens]         Homo sapiens    human           9606       23.5   23.5  100%  5.0   100.00 18         MCG56547.1       
Chain D, Spike protein S1 [Homo sapiens]                          Homo sapiens    human           9606       23.5   23.5  100%  5.7   100.00 211        7TE1_D           


Alignments:

>immunoglobulin heavy chain junction region [Homo sapiens]
Sequence ID: MCG56547.1 Length: 18
Range 1: 8 to 13

Score:23.5 bits(48), Expect:5.0, 
Method:, 
Identities:6/6(100%), Positives:6/6(100%), Gaps:0/6(0%)

Query  1   LCPFGE  6
           LCPFGE
Sbjct  8   LCPFGE  13


>Chain D, Spike protein S1 [Homo sapiens]
Sequence ID: 7TE1_D Length: 211
>Chain E, Spike protein S1 [Homo sapiens]
Sequence ID: 7TE1_E Length: 211 
Range 1: 17 to 22

Score:23.5 bits(48), Expect:5.7, 
Method:, 
Identities:6/6(100%), Positives:6/6(100%), Gaps:0/6(0%)

Query  1   LCPFGE  6
           LCPFGE
Sbjct  17  LCPFGE  22


Query #119: 2S.6.pp1-Omicron21K-G339D-21L-G339D Query ID: lcl|Query_96866 Length: 6

Sequences producing significant alignments:
                                                                  Scientific      Common                     Max    Total Query   E   Per.   Acc.                        
Description                                                       Name            Name            Taxid      Score  Score cover Value Ident  Len        Accession        
Chain A, Spike glycoprotein [Homo sapiens]                        Homo sapiens    human           9606       24.4   24.4  100%  2.8   100.00 1285       7UB0_A           
Chain J, Spike glycoprotein [Homo sapiens]                        Homo sapiens    human           9606       24.4   24.4  100%  2.8   100.00 1274       7TLZ_J           
Chain B, Spike protein S1 [Homo sapiens]                          Homo sapiens    human           9606       24.4   24.4  100%  2.8   100.00 195        7TC9_B           
dynein axonemal heavy chain 12 [Homo sapiens]                     Homo sapiens    human           9606       21.4   21.4  83%   32    100.00 3960       KAI2530146.1     
dynein axonemal heavy chain 12 isoform 4 [Homo sapiens]           Homo sapiens    human           9606       21.4   21.4  83%   32    100.00 3960       NP_001352957.1   
hCG1779312, isoform CRA_a [Homo sapiens]                          Homo sapiens    human           9606       21.4   21.4  83%   32    100.00 3943       EAW65339.1       
dynein axonemal heavy chain 12 isoform X2 [Homo sapiens]          Homo sapiens    human           9606       21.4   21.4  83%   32    100.00 3939       XP_011531770.1   
dynein axonemal heavy chain 12 isoform X3 [Homo sapiens]          Homo sapiens    human           9606       21.4   21.4  83%   32    100.00 3913       XP_047303624.1   
hCG1779312, isoform CRA_b [Homo sapiens]                          Homo sapiens    human           9606       21.4   21.4  83%   32    100.00 3897       EAW65340.1       
dynein axonemal heavy chain 12 isoform X4 [Homo sapiens]          Homo sapiens    human           9606       21.4   21.4  83%   32    100.00 3816       XP_016861349.1   


Alignments:

>Chain A, Spike glycoprotein [Homo sapiens]
Sequence ID: 7UB0_A Length: 1285
>Chain B, Spike glycoprotein [Homo sapiens]
Sequence ID: 7UB0_B Length: 1285
>Chain C, Spike glycoprotein [Homo sapiens]
Sequence ID: 7UB0_C Length: 1285
>Chain A, Spike glycoprotein [Homo sapiens]
Sequence ID: 7UB5_A Length: 1285
>Chain B, Spike glycoprotein [Homo sapiens]
Sequence ID: 7UB5_B Length: 1285
>Chain C, Spike glycoprotein [Homo sapiens]
Sequence ID: 7UB5_C Length: 1285
>Chain A, Spike glycoprotein [Homo sapiens]
Sequence ID: 7UB6_A Length: 1285
>Chain B, Spike glycoprotein [Homo sapiens]
Sequence ID: 7UB6_B Length: 1285
>Chain C, Spike glycoprotein [Homo sapiens]
Sequence ID: 7UB6_C Length: 1285 
Range 1: 332 to 337

Score:24.4 bits(50), Expect:2.8, 
Method:, 
Identities:6/6(100%), Positives:6/6(100%), Gaps:0/6(0%)

Query  1    LCPFDE  6
            LCPFDE
Sbjct  332  LCPFDE  337


>Chain J, Spike glycoprotein [Homo sapiens]
Sequence ID: 7TLZ_J Length: 1274
Range 1: 332 to 337

Score:24.4 bits(50), Expect:2.8, 
Method:, 
Identities:6/6(100%), Positives:6/6(100%), Gaps:0/6(0%)

Query  1    LCPFDE  6
            LCPFDE
Sbjct  332  LCPFDE  337


>Chain B, Spike protein S1 [Homo sapiens]
Sequence ID: 7TC9_B Length: 195
Range 1: 4 to 9

Score:24.4 bits(50), Expect:2.8, 
Method:, 
Identities:6/6(100%), Positives:6/6(100%), Gaps:0/6(0%)

Query  1  LCPFDE  6
          LCPFDE
Sbjct  4  LCPFDE  9


>dynein axonemal heavy chain 12 [Homo sapiens]
Sequence ID: KAI2530146.1 Length: 3960
Range 1: 1840 to 1844

Score:21.4 bits(43), Expect:32, 
Method:, 
Identities:5/5(100%), Positives:5/5(100%), Gaps:0/5(0%)

Query  2     CPFDE  6
             CPFDE
Sbjct  1840  CPFDE  1844


>dynein axonemal heavy chain 12 isoform 4 [Homo sapiens]
Sequence ID: NP_001352957.1 Length: 3960
>dynein axonemal heavy chain 12 isoform X1 [Homo sapiens]
Sequence ID: XP_047303622.1 Length: 3960
>dynein axonemal heavy chain 12 isoform X1 [Homo sapiens]
Sequence ID: XP_047303623.1 Length: 3960 
Range 1: 1840 to 1844

Score:21.4 bits(43), Expect:32, 
Method:, 
Identities:5/5(100%), Positives:5/5(100%), Gaps:0/5(0%)

Query  2     CPFDE  6
             CPFDE
Sbjct  1840  CPFDE  1844


>hCG1779312, isoform CRA_a [Homo sapiens]
Sequence ID: EAW65339.1 Length: 3943
Range 1: 1821 to 1825

Score:21.4 bits(43), Expect:32, 
Method:, 
Identities:5/5(100%), Positives:5/5(100%), Gaps:0/5(0%)

Query  2     CPFDE  6
             CPFDE
Sbjct  1821  CPFDE  1825


>dynein axonemal heavy chain 12 isoform X2 [Homo sapiens]
Sequence ID: XP_011531770.1 Length: 3939
Range 1: 1840 to 1844

Score:21.4 bits(43), Expect:32, 
Method:, 
Identities:5/5(100%), Positives:5/5(100%), Gaps:0/5(0%)

Query  2     CPFDE  6
             CPFDE
Sbjct  1840  CPFDE  1844


>dynein axonemal heavy chain 12 isoform X3 [Homo sapiens]
Sequence ID: XP_047303624.1 Length: 3913
Range 1: 1840 to 1844

Score:21.4 bits(43), Expect:32, 
Method:, 
Identities:5/5(100%), Positives:5/5(100%), Gaps:0/5(0%)

Query  2     CPFDE  6
             CPFDE
Sbjct  1840  CPFDE  1844


>hCG1779312, isoform CRA_b [Homo sapiens]
Sequence ID: EAW65340.1 Length: 3897
Range 1: 1821 to 1825

Score:21.4 bits(43), Expect:32, 
Method:, 
Identities:5/5(100%), Positives:5/5(100%), Gaps:0/5(0%)

Query  2     CPFDE  6
             CPFDE
Sbjct  1821  CPFDE  1825


>dynein axonemal heavy chain 12 isoform X4 [Homo sapiens]
Sequence ID: XP_016861349.1 Length: 3816
Range 1: 1840 to 1844

Score:21.4 bits(43), Expect:32, 
Method:, 
Identities:5/5(100%), Positives:5/5(100%), Gaps:0/5(0%)

Query  2     CPFDE  6
             CPFDE
Sbjct  1840  CPFDE  1844


Query #120: 2S.6.pp2-YP_009724390.1 Query ID: lcl|Query_96867 Length: 6

Sequences producing significant alignments:
                                                                  Scientific      Common                     Max    Total Query   E   Per.   Acc.                        
Description                                                       Name            Name            Taxid      Score  Score cover Value Ident  Len        Accession        
CUB domain containing protein 1 [Homo sapiens]                    Homo sapiens    human           9606       23.5   23.5  100%  5.6   100.00 836        AAK02058.1       
NCSG135 [Homo sapiens]                                            Homo sapiens    human           9606       23.5   23.5  100%  5.6   100.00 836        AAO33397.1       
CUB domain-containing protein 1 isoform 1 precursor [Homo...      Homo sapiens    human           9606       23.5   23.5  100%  5.6   100.00 836        NP_073753.3      
CUB domain containing protein 1 [Homo sapiens]                    Homo sapiens    human           9606       23.5   23.5  100%  5.6   100.00 836        KAI2529211.1     
CUB domain-containing protein 1 isoform X1 [Homo sapiens]         Homo sapiens    human           9606       23.5   23.5  100%  5.6   100.00 835        XP_011532326.1   
CUB domain-containing protein 1 isoform X2 [Homo sapiens]         Homo sapiens    human           9606       23.5   23.5  100%  5.6   100.00 786        XP_016862559.1   
CUB domain-containing protein 1 isoform X3 [Homo sapiens]         Homo sapiens    human           9606       23.5   23.5  100%  5.6   100.00 770        XP_024309486.1   
CDCP1 protein [Homo sapiens]                                      Homo sapiens    human           9606       23.5   23.5  100%  5.6   100.00 697        AAH69254.1       
membrane glycoprotein gp140 [Homo sapiens]                        Homo sapiens    human           9606       23.5   23.5  100%  5.6   100.00 691        AAR21289.1       
CUB domain containing protein 1 [Homo sapiens]                    Homo sapiens    human           9606       23.5   23.5  100%  5.6   100.00 638        AMB19568.1       


Alignments:

>CUB domain containing protein 1 [Homo sapiens]
Sequence ID: AAK02058.1 Length: 836
>CUB domain containing protein 1, isoform CRA_a [Homo sapiens]
Sequence ID: EAW64737.1 Length: 836
>CUB domain containing protein 1, isoform CRA_a [Homo sapiens]
Sequence ID: EAW64738.1 Length: 836 
Range 1: 104 to 109

Score:23.5 bits(48), Expect:5.6, 
Method:, 
Identities:6/6(100%), Positives:6/6(100%), Gaps:0/6(0%)

Query  1    CPFGEV  6
            CPFGEV
Sbjct  104  CPFGEV  109


>NCSG135 [Homo sapiens]
Sequence ID: AAO33397.1 Length: 836
>unnamed protein product [Homo sapiens]
Sequence ID: BAB15511.1 Length: 836 
Range 1: 104 to 109

Score:23.5 bits(48), Expect:5.6, 
Method:, 
Identities:6/6(100%), Positives:6/6(100%), Gaps:0/6(0%)

Query  1    CPFGEV  6
            CPFGEV
Sbjct  104  CPFGEV  109


>CUB domain-containing protein 1 isoform 1 precursor [Homo sapiens]
Sequence ID: NP_073753.3 Length: 836
>RecName: Full=CUB domain-containing protein 1; AltName: Full=Membrane glycoprotein gp140; AltName: Full=Subtractive immunization M plus HEp3-associated 135 kDa protein; Short=SIMA135; AltName: Full=Transmembrane and associated with src kinases; AltName: CD_antigen=CD318; Flags: Precursor [Homo sapiens]
Sequence ID: Q9H5V8.3 Length: 836
>transmembrane and associated with src kinases [Homo sapiens]
Sequence ID: AAO34538.1 Length: 836 
Range 1: 104 to 109

Score:23.5 bits(48), Expect:5.6, 
Method:, 
Identities:6/6(100%), Positives:6/6(100%), Gaps:0/6(0%)

Query  1    CPFGEV  6
            CPFGEV
Sbjct  104  CPFGEV  109


>CUB domain containing protein 1 [Homo sapiens]
Sequence ID: KAI2529211.1 Length: 836
Range 1: 104 to 109

Score:23.5 bits(48), Expect:5.6, 
Method:, 
Identities:6/6(100%), Positives:6/6(100%), Gaps:0/6(0%)

Query  1    CPFGEV  6
            CPFGEV
Sbjct  104  CPFGEV  109


>CUB domain-containing protein 1 isoform X1 [Homo sapiens]
Sequence ID: XP_011532326.1 Length: 835
Range 1: 103 to 108

Score:23.5 bits(48), Expect:5.6, 
Method:, 
Identities:6/6(100%), Positives:6/6(100%), Gaps:0/6(0%)

Query  1    CPFGEV  6
            CPFGEV
Sbjct  103  CPFGEV  108


>CUB domain-containing protein 1 isoform X2 [Homo sapiens]
Sequence ID: XP_016862559.1 Length: 786
Range 1: 104 to 109

Score:23.5 bits(48), Expect:5.6, 
Method:, 
Identities:6/6(100%), Positives:6/6(100%), Gaps:0/6(0%)

Query  1    CPFGEV  6
            CPFGEV
Sbjct  104  CPFGEV  109


>CUB domain-containing protein 1 isoform X3 [Homo sapiens]
Sequence ID: XP_024309486.1 Length: 770
>CUB domain-containing protein 1 isoform X3 [Homo sapiens]
Sequence ID: XP_047304715.1 Length: 770 
Range 1: 38 to 43

Score:23.5 bits(48), Expect:5.6, 
Method:, 
Identities:6/6(100%), Positives:6/6(100%), Gaps:0/6(0%)

Query  1   CPFGEV  6
           CPFGEV
Sbjct  38  CPFGEV  43


>CDCP1 protein, partial [Homo sapiens]
Sequence ID: AAH69254.1 Length: 697
Range 1: 104 to 109

Score:23.5 bits(48), Expect:5.6, 
Method:, 
Identities:6/6(100%), Positives:6/6(100%), Gaps:0/6(0%)

Query  1    CPFGEV  6
            CPFGEV
Sbjct  104  CPFGEV  109


>membrane glycoprotein gp140, partial [Homo sapiens]
Sequence ID: AAR21289.1 Length: 691
Range 1: 104 to 109

Score:23.5 bits(48), Expect:5.6, 
Method:, 
Identities:6/6(100%), Positives:6/6(100%), Gaps:0/6(0%)

Query  1    CPFGEV  6
            CPFGEV
Sbjct  104  CPFGEV  109


>CUB domain containing protein 1, partial [Homo sapiens]
Sequence ID: AMB19568.1 Length: 638
Range 1: 75 to 80

Score:23.5 bits(48), Expect:5.6, 
Method:, 
Identities:6/6(100%), Positives:6/6(100%), Gaps:0/6(0%)

Query  1   CPFGEV  6
           CPFGEV
Sbjct  75  CPFGEV  80


Query #121: 2S.6.pp2-Omicron21K-G339D-21L-G339D Query ID: lcl|Query_96868 Length: 6

Sequences producing significant alignments:
                                                                  Scientific      Common                     Max    Total Query   E   Per.   Acc.                        
Description                                                       Name            Name            Taxid      Score  Score cover Value Ident  Len        Accession        
Chain A, Spike glycoprotein [Homo sapiens]                        Homo sapiens    human           9606       24.4   24.4  100%  2.8   100.00 1285       7UB0_A           
Chain J, Spike glycoprotein [Homo sapiens]                        Homo sapiens    human           9606       24.4   24.4  100%  2.8   100.00 1274       7TLZ_J           
Chain B, Spike protein S1 [Homo sapiens]                          Homo sapiens    human           9606       24.4   24.4  100%  2.8   100.00 195        7TC9_B           
dynein axonemal heavy chain 12 [Homo sapiens]                     Homo sapiens    human           9606       21.4   21.4  83%   32    100.00 3960       KAI2530146.1     
dynein axonemal heavy chain 12 isoform 4 [Homo sapiens]           Homo sapiens    human           9606       21.4   21.4  83%   32    100.00 3960       NP_001352957.1   
hCG1779312, isoform CRA_a [Homo sapiens]                          Homo sapiens    human           9606       21.4   21.4  83%   32    100.00 3943       EAW65339.1       
dynein axonemal heavy chain 12 isoform X2 [Homo sapiens]          Homo sapiens    human           9606       21.4   21.4  83%   32    100.00 3939       XP_011531770.1   
dynein axonemal heavy chain 12 isoform X3 [Homo sapiens]          Homo sapiens    human           9606       21.4   21.4  83%   32    100.00 3913       XP_047303624.1   
hCG1779312, isoform CRA_b [Homo sapiens]                          Homo sapiens    human           9606       21.4   21.4  83%   32    100.00 3897       EAW65340.1       
dynein axonemal heavy chain 12 isoform X4 [Homo sapiens]          Homo sapiens    human           9606       21.4   21.4  83%   32    100.00 3816       XP_016861349.1   


Alignments:

>Chain A, Spike glycoprotein [Homo sapiens]
Sequence ID: 7UB0_A Length: 1285
>Chain B, Spike glycoprotein [Homo sapiens]
Sequence ID: 7UB0_B Length: 1285
>Chain C, Spike glycoprotein [Homo sapiens]
Sequence ID: 7UB0_C Length: 1285
>Chain A, Spike glycoprotein [Homo sapiens]
Sequence ID: 7UB5_A Length: 1285
>Chain B, Spike glycoprotein [Homo sapiens]
Sequence ID: 7UB5_B Length: 1285
>Chain C, Spike glycoprotein [Homo sapiens]
Sequence ID: 7UB5_C Length: 1285
>Chain A, Spike glycoprotein [Homo sapiens]
Sequence ID: 7UB6_A Length: 1285
>Chain B, Spike glycoprotein [Homo sapiens]
Sequence ID: 7UB6_B Length: 1285
>Chain C, Spike glycoprotein [Homo sapiens]
Sequence ID: 7UB6_C Length: 1285 
Range 1: 333 to 338

Score:24.4 bits(50), Expect:2.8, 
Method:, 
Identities:6/6(100%), Positives:6/6(100%), Gaps:0/6(0%)

Query  1    CPFDEV  6
            CPFDEV
Sbjct  333  CPFDEV  338


>Chain J, Spike glycoprotein [Homo sapiens]
Sequence ID: 7TLZ_J Length: 1274
Range 1: 333 to 338

Score:24.4 bits(50), Expect:2.8, 
Method:, 
Identities:6/6(100%), Positives:6/6(100%), Gaps:0/6(0%)

Query  1    CPFDEV  6
            CPFDEV
Sbjct  333  CPFDEV  338


>Chain B, Spike protein S1 [Homo sapiens]
Sequence ID: 7TC9_B Length: 195
Range 1: 5 to 10

Score:24.4 bits(50), Expect:2.8, 
Method:, 
Identities:6/6(100%), Positives:6/6(100%), Gaps:0/6(0%)

Query  1  CPFDEV  6
          CPFDEV
Sbjct  5  CPFDEV  10


>dynein axonemal heavy chain 12 [Homo sapiens]
Sequence ID: KAI2530146.1 Length: 3960
Range 1: 1840 to 1844

Score:21.4 bits(43), Expect:32, 
Method:, 
Identities:5/5(100%), Positives:5/5(100%), Gaps:0/5(0%)

Query  1     CPFDE  5
             CPFDE
Sbjct  1840  CPFDE  1844


>dynein axonemal heavy chain 12 isoform 4 [Homo sapiens]
Sequence ID: NP_001352957.1 Length: 3960
>dynein axonemal heavy chain 12 isoform X1 [Homo sapiens]
Sequence ID: XP_047303622.1 Length: 3960
>dynein axonemal heavy chain 12 isoform X1 [Homo sapiens]
Sequence ID: XP_047303623.1 Length: 3960 
Range 1: 1840 to 1844

Score:21.4 bits(43), Expect:32, 
Method:, 
Identities:5/5(100%), Positives:5/5(100%), Gaps:0/5(0%)

Query  1     CPFDE  5
             CPFDE
Sbjct  1840  CPFDE  1844


>hCG1779312, isoform CRA_a [Homo sapiens]
Sequence ID: EAW65339.1 Length: 3943
Range 1: 1821 to 1825

Score:21.4 bits(43), Expect:32, 
Method:, 
Identities:5/5(100%), Positives:5/5(100%), Gaps:0/5(0%)

Query  1     CPFDE  5
             CPFDE
Sbjct  1821  CPFDE  1825


>dynein axonemal heavy chain 12 isoform X2 [Homo sapiens]
Sequence ID: XP_011531770.1 Length: 3939
Range 1: 1840 to 1844

Score:21.4 bits(43), Expect:32, 
Method:, 
Identities:5/5(100%), Positives:5/5(100%), Gaps:0/5(0%)

Query  1     CPFDE  5
             CPFDE
Sbjct  1840  CPFDE  1844


>dynein axonemal heavy chain 12 isoform X3 [Homo sapiens]
Sequence ID: XP_047303624.1 Length: 3913
Range 1: 1840 to 1844

Score:21.4 bits(43), Expect:32, 
Method:, 
Identities:5/5(100%), Positives:5/5(100%), Gaps:0/5(0%)

Query  1     CPFDE  5
             CPFDE
Sbjct  1840  CPFDE  1844


>hCG1779312, isoform CRA_b [Homo sapiens]
Sequence ID: EAW65340.1 Length: 3897
Range 1: 1821 to 1825

Score:21.4 bits(43), Expect:32, 
Method:, 
Identities:5/5(100%), Positives:5/5(100%), Gaps:0/5(0%)

Query  1     CPFDE  5
             CPFDE
Sbjct  1821  CPFDE  1825


>dynein axonemal heavy chain 12 isoform X4 [Homo sapiens]
Sequence ID: XP_016861349.1 Length: 3816
Range 1: 1840 to 1844

Score:21.4 bits(43), Expect:32, 
Method:, 
Identities:5/5(100%), Positives:5/5(100%), Gaps:0/5(0%)

Query  1     CPFDE  5
             CPFDE
Sbjct  1840  CPFDE  1844


Query #122: 2S.6.pp3-YP_009724390.1 Query ID: lcl|Query_96869 Length: 6

Sequences producing significant alignments:
                                                                  Scientific      Common                     Max    Total Query   E   Per.   Acc.                        
Description                                                       Name            Name            Taxid      Score  Score cover Value Ident  Len        Accession        
Chain D, Spike protein S1 [Homo sapiens]                          Homo sapiens    human           9606       23.1   23.1  100%  8.1   100.00 211        7TE1_D           


Alignments:

>Chain D, Spike protein S1 [Homo sapiens]
Sequence ID: 7TE1_D Length: 211
>Chain E, Spike protein S1 [Homo sapiens]
Sequence ID: 7TE1_E Length: 211 
Range 1: 19 to 24

Score:23.1 bits(47), Expect:8.1, 
Method:, 
Identities:6/6(100%), Positives:6/6(100%), Gaps:0/6(0%)

Query  1   PFGEVF  6
           PFGEVF
Sbjct  19  PFGEVF  24


Query #123: 2S.6.pp3-Omicron21K-G339D-21L-G339D Query ID: lcl|Query_96870 Length: 6

Sequences producing significant alignments:
                                                                  Scientific      Common                     Max    Total Query   E   Per.   Acc.                        
Description                                                       Name            Name            Taxid      Score  Score cover Value Ident  Len        Accession        
Chain A, Spike glycoprotein [Homo sapiens]                        Homo sapiens    human           9606       24.0   24.0  100%  3.9   100.00 1285       7UB0_A           
Chain J, Spike glycoprotein [Homo sapiens]                        Homo sapiens    human           9606       24.0   24.0  100%  3.9   100.00 1274       7TLZ_J           
Chain B, Spike protein S1 [Homo sapiens]                          Homo sapiens    human           9606       24.0   24.0  100%  4.0   100.00 195        7TC9_B           


Alignments:

>Chain A, Spike glycoprotein [Homo sapiens]
Sequence ID: 7UB0_A Length: 1285
>Chain B, Spike glycoprotein [Homo sapiens]
Sequence ID: 7UB0_B Length: 1285
>Chain C, Spike glycoprotein [Homo sapiens]
Sequence ID: 7UB0_C Length: 1285
>Chain A, Spike glycoprotein [Homo sapiens]
Sequence ID: 7UB5_A Length: 1285
>Chain B, Spike glycoprotein [Homo sapiens]
Sequence ID: 7UB5_B Length: 1285
>Chain C, Spike glycoprotein [Homo sapiens]
Sequence ID: 7UB5_C Length: 1285
>Chain A, Spike glycoprotein [Homo sapiens]
Sequence ID: 7UB6_A Length: 1285
>Chain B, Spike glycoprotein [Homo sapiens]
Sequence ID: 7UB6_B Length: 1285
>Chain C, Spike glycoprotein [Homo sapiens]
Sequence ID: 7UB6_C Length: 1285 
Range 1: 334 to 339

Score:24.0 bits(49), Expect:3.9, 
Method:, 
Identities:6/6(100%), Positives:6/6(100%), Gaps:0/6(0%)

Query  1    PFDEVF  6
            PFDEVF
Sbjct  334  PFDEVF  339


>Chain J, Spike glycoprotein [Homo sapiens]
Sequence ID: 7TLZ_J Length: 1274
Range 1: 334 to 339

Score:24.0 bits(49), Expect:3.9, 
Method:, 
Identities:6/6(100%), Positives:6/6(100%), Gaps:0/6(0%)

Query  1    PFDEVF  6
            PFDEVF
Sbjct  334  PFDEVF  339


>Chain B, Spike protein S1 [Homo sapiens]
Sequence ID: 7TC9_B Length: 195
Range 1: 6 to 11

Score:24.0 bits(49), Expect:4.0, 
Method:, 
Identities:6/6(100%), Positives:6/6(100%), Gaps:0/6(0%)

Query  1   PFDEVF  6
           PFDEVF
Sbjct  6   PFDEVF  11


Query #124: 2S.6.pp4-YP_009724390.1 Query ID: lcl|Query_96871 Length: 6

Sequences producing significant alignments:
                                                                  Scientific      Common                     Max    Total Query   E   Per.   Acc.                        
Description                                                       Name            Name            Taxid      Score  Score cover Value Ident  Len        Accession        
Chain D, Spike protein S1 [Homo sapiens]                          Homo sapiens    human           9606       23.1   23.1  100%  8.1   100.00 211        7TE1_D           


Alignments:

>Chain D, Spike protein S1 [Homo sapiens]
Sequence ID: 7TE1_D Length: 211
>Chain E, Spike protein S1 [Homo sapiens]
Sequence ID: 7TE1_E Length: 211 
Range 1: 20 to 25

Score:23.1 bits(47), Expect:8.1, 
Method:, 
Identities:6/6(100%), Positives:6/6(100%), Gaps:0/6(0%)

Query  1   FGEVFN  6
           FGEVFN
Sbjct  20  FGEVFN  25


Query #125: 2S.6.pp4-Omicron21K-G339D-21L-G339D Query ID: lcl|Query_96872 Length: 6

Sequences producing significant alignments:
                                                                  Scientific      Common                     Max    Total Query   E   Per.   Acc.                        
Description                                                       Name            Name            Taxid      Score  Score cover Value Ident  Len        Accession        
Chain A, Spike glycoprotein [Homo sapiens]                        Homo sapiens    human           9606       24.0   24.0  100%  3.9   100.00 1285       7UB0_A           
Chain J, Spike glycoprotein [Homo sapiens]                        Homo sapiens    human           9606       24.0   24.0  100%  3.9   100.00 1274       7TLZ_J           
Chain B, Spike protein S1 [Homo sapiens]                          Homo sapiens    human           9606       24.0   24.0  100%  4.0   100.00 195        7TC9_B           
retinal guanylyl cyclase 2 [Homo sapiens]                         Homo sapiens    human           9606       21.8   21.8  100%  23    83.33  1108       NP_001513.2      
guanylyl cyclase [Homo sapiens]                                   Homo sapiens    human           9606       21.8   21.8  100%  23    83.33  1108       AAA74451.1       
F-actin-capping protein subunit alpha-1 isoform X1 [Homo sapiens] Homo sapiens    human           9606       21.4   21.4  100%  32    83.33  318        XP_016857913.1   
F-actin-capping protein subunit alpha-2 [Homo sapiens]            Homo sapiens    human           9606       21.4   21.4  100%  32    83.33  286        NP_006127.1      
F-actin capping protein alpha-1 subunit variant [Homo sapiens]    Homo sapiens    human           9606       21.4   21.4  100%  32    83.33  286        BAD96946.1       
unnamed protein product [Homo sapiens]                            Homo sapiens    human           9606       21.4   21.4  100%  32    83.33  286        BAF82343.1
[truncated: 2,303,009 more chars]
