# Supplementary material for: Shared 6mer Peptides of Human and Omicron (21K and 21L) at SARS-CoV-2 Mutation Sites
Source: Antibodies (Basel). 2022 Oct 25;11(4):68. doi: 10.3390/antib11040068 (PMC9680445; doi:10.3390/antib11040068)
Supplement: Supplementary file 1 [file antibodies-11-00068-s001.zip › DocumentS5.xls]

## Sheet: DocumentS5
NetCTLpan HLA prediction-results of 364 human sequences sharing 6mers with sequences involving Omicron 21K-specific mutations and with sequences involving mutations common to both Omicron 21K and Omicron 21L (Last 1peptide prediction performed after 363)
N	Sequence Name	Peptide	Allele	MHC	TAP	Cle	Comb	%Rank	Allele	MHC	TAP	Cle	Comb	%Rank	Allele	MHC	TAP	Cle	Comb	%Rank	Allele	MHC	TAP	Cle	Comb	%Rank	Allele	MHC	TAP	Cle	Comb	%Rank	Allele	MHC	TAP	Cle	Comb	%Rank	Allele	MHC	TAP	Cle	Comb	%Rank	Allele	MHC	TAP	Cle	Comb
0	1	VGFASTEK	HLA-A*01:01	0.022000	0.530000	0.936271	0.245911	32000000	HLA-A*02:01	0.022000	0.530000	0.936271	0.245911	32000000	HLA-A*03:01	0.464000	0.530000	0.936271	0.687911	1000000	HLA-A*24:02	0.013000	0.530000	0.936271	0.236911	32000000	HLA-A*26:01	0.016000	0.530000	0.936271	0.239911	32000000	HLA-B*07:02	0.024000	0.530000	0.936271	0.247911	32000000	HLA-B*08:01	0.024000	0.530000	0.936271	0.247911	32000000	HLA-B*27:05	0.080000	0.530000	0.936271	0.303911
N	Sequence Name	Peptide	Allele	MHC	TAP	Cle	Comb	%Rank	Allele	MHC	TAP	Cle	Comb	%Rank	Allele	MHC	TAP	Cle	Comb	%Rank	Allele	MHC	TAP	Cle	Comb	%Rank	Allele	MHC	TAP	Cle	Comb	%Rank	Allele	MHC	TAP	Cle	Comb	%Rank	Allele	MHC	TAP	Cle	Comb	%Rank	Allele	MHC	TAP	Cle	Comb
0	2	GFASTEKV	HLA-A*01:01	0.051000	0.354000	0.808468	0.241755	32000000	HLA-A*02:01	0.085000	0.354000	0.808468	0.275755	32000000	HLA-A*03:01	0.028000	0.354000	0.808468	0.218755	32000000	HLA-A*24:02	0.117000	0.354000	0.808468	0.307755	16000000	HLA-A*26:01	0.016000	0.354000	0.808468	0.206755	32000000	HLA-B*07:02	0.030000	0.354000	0.808468	0.220755	32000000	HLA-B*08:01	0.033000	0.354000	0.808468	0.223755	32000000	HLA-B*27:05	0.048000	0.354000	0.808468	0.238755
N	Sequence Name	Peptide	Allele	MHC	TAP	Cle	Comb	%Rank	Allele	MHC	TAP	Cle	Comb	%Rank	Allele	MHC	TAP	Cle	Comb	%Rank	Allele	MHC	TAP	Cle	Comb	%Rank	Allele	MHC	TAP	Cle	Comb	%Rank	Allele	MHC	TAP	Cle	Comb	%Rank	Allele	MHC	TAP	Cle	Comb	%Rank	Allele	MHC	TAP	Cle	Comb
0	3	FASTEKVE	HLA-A*01:01	0.023000	-1758000	0.028930	-0.014441	50000000	HLA-A*02:01	0.011000	-1758000	0.028930	-0.026441	50000000	HLA-A*03:01	0.012000	-1758000	0.028930	-0.025441	50000000	HLA-A*24:02	0.005000	-1758000	0.028930	-0.032441	50000000	HLA-A*26:01	0.012000	-1758000	0.028930	-0.025441	50000000	HLA-B*07:02	0.025000	-1758000	0.028930	-0.012441	50000000	HLA-B*08:01	0.034000	-1758000	0.028930	-0.003441	50000000	HLA-B*27:05	0.016000	-1758000	0.028930	-0.021441
N	Sequence Name	Peptide	Allele	MHC	TAP	Cle	Comb	%Rank	Allele	MHC	TAP	Cle	Comb	%Rank	Allele	MHC	TAP	Cle	Comb	%Rank	Allele	MHC	TAP	Cle	Comb	%Rank	Allele	MHC	TAP	Cle	Comb	%Rank	Allele	MHC	TAP	Cle	Comb	%Rank	Allele	MHC	TAP	Cle	Comb	%Rank	Allele	MHC	TAP	Cle	Comb
0	4	GEFASIEK	HLA-A*01:01	0.012000	0.600000	0.861362	0.220806	32000000	HLA-A*02:01	0.034000	0.600000	0.861362	0.242806	32000000	HLA-A*03:01	0.163000	0.600000	0.861362	0.371806	6000000	HLA-A*24:02	0.013000	0.600000	0.861362	0.221806	32000000	HLA-A*26:01	0.010000	0.600000	0.861362	0.218806	32000000	HLA-B*07:02	0.017000	0.600000	0.861362	0.225806	32000000	HLA-B*08:01	0.015000	0.600000	0.861362	0.223806	32000000	HLA-B*27:05	0.215000	0.600000	0.861362	0.423806
N	Sequence Name	Peptide	Allele	MHC	TAP	Cle	Comb	%Rank	Allele	MHC	TAP	Cle	Comb	%Rank	Allele	MHC	TAP	Cle	Comb	%Rank	Allele	MHC	TAP	Cle	Comb	%Rank	Allele	MHC	TAP	Cle	Comb	%Rank	Allele	MHC	TAP	Cle	Comb	%Rank	Allele	MHC	TAP	Cle	Comb	%Rank	Allele	MHC	TAP	Cle	Comb
0	5	EFASIEKM	HLA-A*01:01	0.054000	0.070000	0.877583	0.253206	32000000	HLA-A*02:01	0.033000	0.070000	0.877583	0.232206	32000000	HLA-A*03:01	0.023000	0.070000	0.877583	0.222206	32000000	HLA-A*24:02	0.108000	0.070000	0.877583	0.307206	16000000	HLA-A*26:01	0.256000	0.070000	0.877583	0.455206	3000000	HLA-B*07:02	0.049000	0.070000	0.877583	0.248206	32000000	HLA-B*08:01	0.067000	0.070000	0.877583	0.266206	32000000	HLA-B*27:05	0.047000	0.070000	0.877583	0.246206
N	Sequence Name	Peptide	Allele	MHC	TAP	Cle	Comb	%Rank	Allele	MHC	TAP	Cle	Comb	%Rank	Allele	MHC	TAP	Cle	Comb	%Rank	Allele	MHC	TAP	Cle	Comb	%Rank	Allele	MHC	TAP	Cle	Comb	%Rank	Allele	MHC	TAP	Cle	Comb	%Rank	Allele	MHC	TAP	Cle	Comb	%Rank	Allele	MHC	TAP	Cle	Comb
0	6	FASIEKML	HLA-A*01:01	0.067000	0.762000	0.730824	0.250485	32000000	HLA-A*02:01	0.111000	0.762000	0.730824	0.294485	16000000	HLA-A*03:01	0.018000	0.762000	0.730824	0.201485	32000000	HLA-A*24:02	0.049000	0.762000	0.730824	0.232485	32000000	HLA-A*26:01	0.032000	0.762000	0.730824	0.215485	32000000	HLA-B*07:02	0.113000	0.762000	0.730824	0.296485	16000000	HLA-B*08:01	0.169000	0.762000	0.730824	0.352485	9000000	HLA-B*27:05	0.031000	0.762000	0.730824	0.214485
N	Sequence Name	Peptide	Allele	MHC	TAP	Cle	Comb	%Rank	Allele	MHC	TAP	Cle	Comb	%Rank	Allele	MHC	TAP	Cle	Comb	%Rank	Allele	MHC	TAP	Cle	Comb	%Rank	Allele	MHC	TAP	Cle	Comb	%Rank	Allele	MHC	TAP	Cle	Comb	%Rank	Allele	MHC	TAP	Cle	Comb	%Rank	Allele	MHC	TAP	Cle	Comb
0	7	VNINLVRD	HLA-A*01:01	0.014000	-1746000	0.119737	-0.002709	50000000	HLA-A*02:01	0.010000	-1746000	0.119737	-0.006709	50000000	HLA-A*03:01	0.010000	-1746000	0.119737	-0.006709	50000000	HLA-A*24:02	0.009000	-1746000	0.119737	-0.007709	50000000	HLA-A*26:01	0.007000	-1746000	0.119737	-0.009709	50000000	HLA-B*07:02	0.007000	-1746000	0.119737	-0.009709	50000000	HLA-B*08:01	0.014000	-1746000	0.119737	-0.002709	50000000	HLA-B*27:05	0.015000	-1746000	0.119737	-0.001709
N	Sequence Name	Peptide	Allele	MHC	TAP	Cle	Comb	%Rank	Allele	MHC	TAP	Cle	Comb	%Rank	Allele	MHC	TAP	Cle	Comb	%Rank	Allele	MHC	TAP	Cle	Comb	%Rank	Allele	MHC	TAP	Cle	Comb	%Rank	Allele	MHC	TAP	Cle	Comb	%Rank	Allele	MHC	TAP	Cle	Comb	%Rank	Allele	MHC	TAP	Cle	Comb
0	8	NINLVRDK	HLA-A*01:01	0.033000	0.632000	0.284232	0.112752	50000000	HLA-A*02:01	0.013000	0.632000	0.284232	0.092752	50000000	HLA-A*03:01	0.260000	0.632000	0.284232	0.339752	8000000	HLA-A*24:02	0.008000	0.632000	0.284232	0.087752	50000000	HLA-A*26:01	0.026000	0.632000	0.284232	0.105752	50000000	HLA-B*07:02	0.012000	0.632000	0.284232	0.091752	50000000	HLA-B*08:01	0.036000	0.632000	0.284232	0.115752	50000000	HLA-B*27:05	0.037000	0.632000	0.284232	0.116752
N	Sequence Name	Peptide	Allele	MHC	TAP	Cle	Comb	%Rank	Allele	MHC	TAP	Cle	Comb	%Rank	Allele	MHC	TAP	Cle	Comb	%Rank	Allele	MHC	TAP	Cle	Comb	%Rank	Allele	MHC	TAP	Cle	Comb	%Rank	Allele	MHC	TAP	Cle	Comb	%Rank	Allele	MHC	TAP	Cle	Comb	%Rank	Allele	MHC	TAP	Cle	Comb
0	9	INLVRDKK	HLA-A*01:01	0.013000	0.356000	0.633517	0.164441	50000000	HLA-A*02:01	0.007000	0.356000	0.633517	0.158441	50000000	HLA-A*03:01	0.087000	0.356000	0.633517	0.238441	32000000	HLA-A*24:02	0.014000	0.356000	0.633517	0.165441	50000000	HLA-A*26:01	0.005000	0.356000	0.633517	0.156441	50000000	HLA-B*07:02	0.012000	0.356000	0.633517	0.163441	50000000	HLA-B*08:01	0.039000	0.356000	0.633517	0.190441	50000000	HLA-B*27:05	0.074000	0.356000	0.633517	0.225441
N	Sequence Name	Peptide	Allele	MHC	TAP	Cle	Comb	%Rank	Allele	MHC	TAP	Cle	Comb	%Rank	Allele	MHC	TAP	Cle	Comb	%Rank	Allele	MHC	TAP	Cle	Comb	%Rank	Allele	MHC	TAP	Cle	Comb	%Rank	Allele	MHC	TAP	Cle	Comb	%Rank	Allele	MHC	TAP	Cle	Comb	%Rank	Allele	MHC	TAP	Cle	Comb
0	10	TVREPEDF	HLA-A*01:01	0.040000	2728000	0.464288	0.212665	32000000	HLA-A*02:01	0.023000	2728000	0.464288	0.195665	50000000	HLA-A*03:01	0.036000	2728000	0.464288	0.208665	32000000	HLA-A*24:02	0.046000	2728000	0.464288	0.218665	32000000	HLA-A*26:01	0.110000	2728000	0.464288	0.282665	16000000	HLA-B*07:02	0.094000	2728000	0.464288	0.266665	32000000	HLA-B*08:01	0.066000	2728000	0.464288	0.238665	32000000	HLA-B*27:05	0.028000	2728000	0.464288	0.200665
N	Sequence Name	Peptide	Allele	MHC	TAP	Cle	Comb	%Rank	Allele	MHC	TAP	Cle	Comb	%Rank	Allele	MHC	TAP	Cle	Comb	%Rank	Allele	MHC	TAP	Cle	Comb	%Rank	Allele	MHC	TAP	Cle	Comb	%Rank	Allele	MHC	TAP	Cle	Comb	%Rank	Allele	MHC	TAP	Cle	Comb	%Rank	Allele	MHC	TAP	Cle	Comb
0	11	VREPEDFC	HLA-A*01:01	0.012000	0.090000	0.033416	0.021769	50000000	HLA-A*02:01	0.009000	0.090000	0.033416	0.018769	50000000	HLA-A*03:01	0.005000	0.090000	0.033416	0.014769	50000000	HLA-A*24:02	0.006000	0.090000	0.033416	0.015769	50000000	HLA-A*26:01	0.002000	0.090000	0.033416	0.011769	50000000	HLA-B*07:02	0.008000	0.090000	0.033416	0.017769	50000000	HLA-B*08:01	0.010000	0.090000	0.033416	0.019769	50000000	HLA-B*27:05	0.063000	0.090000	0.033416	0.072769
N	Sequence Name	Peptide	Allele	MHC	TAP	Cle	Comb	%Rank	Allele	MHC	TAP	Cle	Comb	%Rank	Allele	MHC	TAP	Cle	Comb	%Rank	Allele	MHC	TAP	Cle	Comb	%Rank	Allele	MHC	TAP	Cle	Comb	%Rank	Allele	MHC	TAP	Cle	Comb	%Rank	Allele	MHC	TAP	Cle	Comb	%Rank	Allele	MHC	TAP	Cle	Comb
0	12	REPEDFCT	HLA-A*01:01	0.008000	-0.500000	0.209833	0.042712	50000000	HLA-A*02:01	0.023000	-0.500000	0.209833	0.057712	50000000	HLA-A*03:01	0.003000	-0.500000	0.209833	0.037712	50000000	HLA-A*24:02	0.020000	-0.500000	0.209833	0.054712	50000000	HLA-A*26:01	0.003000	-0.500000	0.209833	0.037712	50000000	HLA-B*07:02	0.010000	-0.500000	0.209833	0.044712	50000000	HLA-B*08:01	0.013000	-0.500000	0.209833	0.047712	50000000	HLA-B*27:05	0.024000	-0.500000	0.209833	0.058712
N	Sequence Name	Peptide	Allele	MHC	TAP	Cle	Comb	%Rank	Allele	MHC	TAP	Cle	Comb	%Rank	Allele	MHC	TAP	Cle	Comb	%Rank	Allele	MHC	TAP	Cle	Comb	%Rank	Allele	MHC	TAP	Cle	Comb	%Rank	Allele	MHC	TAP	Cle	Comb	%Rank	Allele	MHC	TAP	Cle	Comb	%Rank	Allele	MHC	TAP	Cle	Comb
0	13	QFVREPED	HLA-A*01:01	0.012000	-1692000	0.085841	-0.010986	50000000	HLA-A*02:01	0.008000	-1692000	0.085841	-0.014986	50000000	HLA-A*03:01	0.007000	-1692000	0.085841	-0.015986	50000000	HLA-A*24:02	0.015000	-1692000	0.085841	-0.007986	50000000	HLA-A*26:01	0.004000	-1692000	0.085841	-0.018986	50000000	HLA-B*07:02	0.005000	-1692000	0.085841	-0.017986	50000000	HLA-B*08:01	0.012000	-1692000	0.085841	-0.010986	50000000	HLA-B*27:05	0.013000	-1692000	0.085841	-0.009986
N	Sequence Name	Peptide	Allele	MHC	TAP	Cle	Comb	%Rank	Allele	MHC	TAP	Cle	Comb	%Rank	Allele	MHC	TAP	Cle	Comb	%Rank	Allele	MHC	TAP	Cle	Comb	%Rank	Allele	MHC	TAP	Cle	Comb	%Rank	Allele	MHC	TAP	Cle	Comb	%Rank	Allele	MHC	TAP	Cle	Comb	%Rank	Allele	MHC	TAP	Cle	Comb
0	14	FVREPEDE	HLA-A*01:01	0.017000	-1602000	0.025956	-0.017210	50000000	HLA-A*02:01	0.013000	-1602000	0.025956	-0.021210	50000000	HLA-A*03:01	0.016000	-1602000	0.025956	-0.018210	50000000	HLA-A*24:02	0.003000	-1602000	0.025956	-0.031210	50000000	HLA-A*26:01	0.020000	-1602000	0.025956	-0.014210	50000000	HLA-B*07:02	0.026000	-1602000	0.025956	-0.008210	50000000	HLA-B*08:01	0.033000	-1602000	0.025956	-0.001210	50000000	HLA-B*27:05	0.010000	-1602000	0.025956	-0.024210
N	Sequence Name	Peptide	Allele	MHC	TAP	Cle	Comb	%Rank	Allele	MHC	TAP	Cle	Comb	%Rank	Allele	MHC	TAP	Cle	Comb	%Rank	Allele	MHC	TAP	Cle	Comb	%Rank	Allele	MHC	TAP	Cle	Comb	%Rank	Allele	MHC	TAP	Cle	Comb	%Rank	Allele	MHC	TAP	Cle	Comb	%Rank	Allele	MHC	TAP	Cle	Comb
0	15	VREPEDEE	HLA-A*01:01	0.006000	-1490000	0.061771	-0.017352	50000000	HLA-A*02:01	0.003000	-1490000	0.061771	-0.020352	50000000	HLA-A*03:01	0.003000	-1490000	0.061771	-0.020352	50000000	HLA-A*24:02	0.001000	-1490000	0.061771	-0.022352	50000000	HLA-A*26:01	0.001000	-1490000	0.061771	-0.022352	50000000	HLA-B*07:02	0.005000	-1490000	0.061771	-0.018352	50000000	HLA-B*08:01	0.005000	-1490000	0.061771	-0.018352	50000000	HLA-B*27:05	0.034000	-1490000	0.061771	0.010648
N	Sequence Name	Peptide	Allele	MHC	TAP	Cle	Comb	%Rank	Allele	MHC	TAP	Cle	Comb	%Rank	Allele	MHC	TAP	Cle	Comb	%Rank	Allele	MHC	TAP	Cle	Comb	%Rank	Allele	MHC	TAP	Cle	Comb	%Rank	Allele	MHC	TAP	Cle	Comb	%Rank	Allele	MHC	TAP	Cle	Comb	%Rank	Allele	MHC	TAP	Cle	Comb
0	16	TPVREPED	HLA-A*01:01	0.007000	-2264000	0.082208	-0.031103	50000000	HLA-A*02:01	0.006000	-2264000	0.082208	-0.032103	50000000	HLA-A*03:01	0.005000	-2264000	0.082208	-0.033103	50000000	HLA-A*24:02	0.002000	-2264000	0.082208	-0.036103	50000000	HLA-A*26:01	0.004000	-2264000	0.082208	-0.034103	50000000	HLA-B*07:02	0.037000	-2264000	0.082208	-0.001103	50000000	HLA-B*08:01	0.017000	-2264000	0.082208	-0.021103	50000000	HLA-B*27:05	0.009000	-2264000	0.082208	-0.029103
N	Sequence Name	Peptide	Allele	MHC	TAP	Cle	Comb	%Rank	Allele	MHC	TAP	Cle	Comb	%Rank	Allele	MHC	TAP	Cle	Comb	%Rank	Allele	MHC	TAP	Cle	Comb	%Rank	Allele	MHC	TAP	Cle	Comb	%Rank	Allele	MHC	TAP	Cle	Comb	%Rank	Allele	MHC	TAP	Cle	Comb	%Rank	Allele	MHC	TAP	Cle	Comb
0	17	PVREPEDS	HLA-A*01:01	0.011000	-2362000	0.085832	-0.028738	50000000	HLA-A*02:01	0.005000	-2362000	0.085832	-0.034738	50000000	HLA-A*03:01	0.010000	-2362000	0.085832	-0.029738	50000000	HLA-A*24:02	0.002000	-2362000	0.085832	-0.037738	50000000	HLA-A*26:01	0.005000	-2362000	0.085832	-0.034738	50000000	HLA-B*07:02	0.006000	-2362000	0.085832	-0.033738	50000000	HLA-B*08:01	0.009000	-2362000	0.085832	-0.030738	50000000	HLA-B*27:05	0.006000	-2362000	0.085832	-0.033738
N	Sequence Name	Peptide	Allele	MHC	TAP	Cle	Comb	%Rank	Allele	MHC	TAP	Cle	Comb	%Rank	Allele	MHC	TAP	Cle	Comb	%Rank	Allele	MHC	TAP	Cle	Comb	%Rank	Allele	MHC	TAP	Cle	Comb	%Rank	Allele	MHC	TAP	Cle	Comb	%Rank	Allele	MHC	TAP	Cle	Comb	%Rank	Allele	MHC	TAP	Cle	Comb
0	18	VREPEDSP	HLA-A*01:01	0.006000	0.180000	0.100175	0.033039	50000000	HLA-A*02:01	0.004000	0.180000	0.100175	0.031039	50000000	HLA-A*03:01	0.003000	0.180000	0.100175	0.030039	50000000	HLA-A*24:02	0.002000	0.180000	0.100175	0.029039	50000000	HLA-A*26:01	0.001000	0.180000	0.100175	0.028039	50000000	HLA-B*07:02	0.008000	0.180000	0.100175	0.035039	50000000	HLA-B*08:01	0.007000	0.180000	0.100175	0.034039	50000000	HLA-B*27:05	0.043000	0.180000	0.100175	0.070039
N	Sequence Name	Peptide	Allele	MHC	TAP	Cle	Comb	%Rank	Allele	MHC	TAP	Cle	Comb	%Rank	Allele	MHC	TAP	Cle	Comb	%Rank	Allele	MHC	TAP	Cle	Comb	%Rank	Allele	MHC	TAP	Cle	Comb	%Rank	Allele	MHC	TAP	Cle	Comb	%Rank	Allele	MHC	TAP	Cle	Comb	%Rank	Allele	MHC	TAP	Cle	Comb
0	19	RPVREPED	HLA-A*01:01	0.007000	-2020000	0.191676	-0.000373	50000000	HLA-A*02:01	0.006000	-2020000	0.191676	-0.001373	50000000	HLA-A*03:01	0.008000	-2020000	0.191676	0.000627	50000000	HLA-A*24:02	0.003000	-2020000	0.191676	-0.004373	50000000	HLA-A*26:01	0.003000	-2020000	0.191676	-0.004373	50000000	HLA-B*07:02	0.098000	-2020000	0.191676	0.090627	50000000	HLA-B*08:01	0.025000	-2020000	0.191676	0.017627	50000000	HLA-B*27:05	0.020000	-2020000	0.191676	0.012627
N	Sequence Name	Peptide	Allele	MHC	TAP	Cle	Comb	%Rank	Allele	MHC	TAP	Cle	Comb	%Rank	Allele	MHC	TAP	Cle	Comb	%Rank	Allele	MHC	TAP	Cle	Comb	%Rank	Allele	MHC	TAP	Cle	Comb	%Rank	Allele	MHC	TAP	Cle	Comb	%Rank	Allele	MHC	TAP	Cle	Comb	%Rank	Allele	MHC	TAP	Cle	Comb
0	20	PVREPEDT	HLA-A*01:01	0.012000	-0.822000	0.122407	0.018992	50000000	HLA-A*02:01	0.006000	-0.822000	0.122407	0.012992	50000000	HLA-A*03:01	0.008000	-0.822000	0.122407	0.014992	50000000	HLA-A*24:02	0.002000	-0.822000	0.122407	0.008992	50000000	HLA-A*26:01	0.004000	-0.822000	0.122407	0.010992	50000000	HLA-B*07:02	0.009000	-0.822000	0.122407	0.015992	50000000	HLA-B*08:01	0.010000	-0.822000	0.122407	0.016992	50000000	HLA-B*27:05	0.007000	-0.822000	0.122407	0.013992
N	Sequence Name	Peptide	Allele	MHC	TAP	Cle	Comb	%Rank	Allele	MHC	TAP	Cle	Comb	%Rank	Allele	MHC	TAP	Cle	Comb	%Rank	Allele	MHC	TAP	Cle	Comb	%Rank	Allele	MHC	TAP	Cle	Comb	%Rank	Allele	MHC	TAP	Cle	Comb	%Rank	Allele	MHC	TAP	Cle	Comb	%Rank	Allele	MHC	TAP	Cle	Comb
0	21	VREPEDTV	HLA-A*01:01	0.024000	0.390000	0.847680	0.224478	32000000	HLA-A*02:01	0.024000	0.390000	0.847680	0.224478	32000000	HLA-A*03:01	0.007000	0.390000	0.847680	0.207478	32000000	HLA-A*24:02	0.017000	0.390000	0.847680	0.217478	32000000	HLA-A*26:01	0.003000	0.390000	0.847680	0.203478	32000000	HLA-B*07:02	0.024000	0.390000	0.847680	0.224478	32000000	HLA-B*08:01	0.019000	0.390000	0.847680	0.219478	32000000	HLA-B*27:05	0.099000	0.390000	0.847680	0.299478
N	Sequence Name	Peptide	Allele	MHC	TAP	Cle	Comb	%Rank	Allele	MHC	TAP	Cle	Comb	%Rank	Allele	MHC	TAP	Cle	Comb	%Rank	Allele	MHC	TAP	Cle	Comb	%Rank	Allele	MHC	TAP	Cle	Comb	%Rank	Allele	MHC	TAP	Cle	Comb	%Rank	Allele	MHC	TAP	Cle	Comb	%Rank	Allele	MHC	TAP	Cle	Comb
0	22	QANLVRDL	HLA-A*01:01	0.040000	0.694000	0.632811	0.199732	32000000	HLA-A*02:01	0.046000	0.694000	0.632811	0.205732	32000000	HLA-A*03:01	0.026000	0.694000	0.632811	0.185732	50000000	HLA-A*24:02	0.024000	0.694000	0.632811	0.183732	32000000	HLA-A*26:01	0.026000	0.694000	0.632811	0.185732	32000000	HLA-B*07:02	0.141000	0.694000	0.632811	0.300732	16000000	HLA-B*08:01	0.117000	0.694000	0.632811	0.276732	32000000	HLA-B*27:05	0.038000	0.694000	0.632811	0.197732
N	Sequence Name	Peptide	Allele	MHC	TAP	Cle	Comb	%Rank	Allele	MHC	TAP	Cle	Comb	%Rank	Allele	MHC	TAP	Cle	Comb	%Rank	Allele	MHC	TAP	Cle	Comb	%Rank	Allele	MHC	TAP	Cle	Comb	%Rank	Allele	MHC	TAP	Cle	Comb	%Rank	Allele	MHC	TAP	Cle	Comb	%Rank	Allele	MHC	TAP	Cle	Comb
0	23	ANLVRDLQ	HLA-A*01:01	0.012000	0.076000	0.054850	0.026241	50000000	HLA-A*02:01	0.007000	0.076000	0.054850	0.021241	50000000	HLA-A*03:01	0.013000	0.076000	0.054850	0.027241	50000000	HLA-A*24:02	0.007000	0.076000	0.054850	0.021241	50000000	HLA-A*26:01	0.003000	0.076000	0.054850	0.017241	50000000	HLA-B*07:02	0.013000	0.076000	0.054850	0.027241	50000000	HLA-B*08:01	0.029000	0.076000	0.054850	0.043241	50000000	HLA-B*27:05	0.030000	0.076000	0.054850	0.044241
N	Sequence Name	Peptide	Allele	MHC	TAP	Cle	Comb	%Rank	Allele	MHC	TAP	Cle	Comb	%Rank	Allele	MHC	TAP	Cle	Comb	%Rank	Allele	MHC	TAP	Cle	Comb	%Rank	Allele	MHC	TAP	Cle	Comb	%Rank	Allele	MHC	TAP	Cle	Comb	%Rank	Allele	MHC	TAP	Cle	Comb	%Rank	Allele	MHC	TAP	Cle	Comb
0	24	NLVRDLQD	HLA-A*01:01	0.021000	-1420000	0.041901	-0.005072	50000000	HLA-A*02:01	0.031000	-1420000	0.041901	0.004928	50000000	HLA-A*03:01	0.017000	-1420000	0.041901	-0.009072	50000000	HLA-A*24:02	0.006000	-1420000	0.041901	-0.020072	50000000	HLA-A*26:01	0.015000	-1420000	0.041901	-0.011072	50000000	HLA-B*07:02	0.008000	-1420000	0.041901	-0.018072	50000000	HLA-B*08:01	0.028000	-1420000	0.041901	0.001928	50000000	HLA-B*27:05	0.016000	-1420000	0.041901	-0.010072
N	Sequence Name	Peptide	Allele	MHC	TAP	Cle	Comb	%Rank	Allele	MHC	TAP	Cle	Comb	%Rank	Allele	MHC	TAP	Cle	Comb	%Rank	Allele	MHC	TAP	Cle	Comb	%Rank	Allele	MHC	TAP	Cle	Comb	%Rank	Allele	MHC	TAP	Cle	Comb	%Rank	Allele	MHC	TAP	Cle	Comb	%Rank	Allele	MHC	TAP	Cle	Comb
0	25	CAREPEDL	HLA-A*01:01	0.037000	1064000	0.202432	0.109147	50000000	HLA-A*02:01	0.040000	1064000	0.202432	0.112147	50000000	HLA-A*03:01	0.022000	1064000	0.202432	0.094147	50000000	HLA-A*24:02	0.017000	1064000	0.202432	0.089147	50000000	HLA-A*26:01	0.021000	1064000	0.202432	0.093147	50000000	HLA-B*07:02	0.168000	1064000	0.202432	0.240147	32000000	HLA-B*08:01	0.114000	1064000	0.202432	0.186147	50000000	HLA-B*27:05	0.031000	1064000	0.202432	0.103147
N	Sequence Name	Peptide	Allele	MHC	TAP	Cle	Comb	%Rank	Allele	MHC	TAP	Cle	Comb	%Rank	Allele	MHC	TAP	Cle	Comb	%Rank	Allele	MHC	TAP	Cle	Comb	%Rank	Allele	MHC	TAP	Cle	Comb	%Rank	Allele	MHC	TAP	Cle	Comb	%Rank	Allele	MHC	TAP	Cle	Comb	%Rank	Allele	MHC	TAP	Cle	Comb
0	26	AREPEDLI	HLA-A*01:01	0.032000	0.824000	0.384263	0.139059	50000000	HLA-A*02:01	0.019000	0.824000	0.384263	0.126059	50000000	HLA-A*03:01	0.010000	0.824000	0.384263	0.117059	50000000	HLA-A*24:02	0.032000	0.824000	0.384263	0.139059	50000000	HLA-A*26:01	0.003000	0.824000	0.384263	0.110059	50000000	HLA-B*07:02	0.021000	0.824000	0.384263	0.128059	50000000	HLA-B*08:01	0.017000	0.824000	0.384263	0.124059	50000000	HLA-B*27:05	0.183000	0.824000	0.384263	0.290059
N	Sequence Name	Peptide	Allele	MHC	TAP	Cle	Comb	%Rank	Allele	MHC	TAP	Cle	Comb	%Rank	Allele	MHC	TAP	Cle	Comb	%Rank	Allele	MHC	TAP	Cle	Comb	%Rank	Allele	MHC	TAP	Cle	Comb	%Rank	Allele	MHC	TAP	Cle	Comb	%Rank	Allele	MHC	TAP	Cle	Comb	%Rank	Allele	MHC	TAP	Cle	Comb
0	27	REPEDLIY	HLA-A*01:01	0.054000	3130000	0.969002	0.350275	4000000	HLA-A*02:01	0.019000	3130000	0.969002	0.315275	16000000	HLA-A*03:01	0.032000	3130000	0.969002	0.328275	9000000	HLA-A*24:02	0.041000	3130000	0.969002	0.337275	8000000	HLA-A*26:01	0.028000	3130000	0.969002	0.324275	7000000	HLA-B*07:02	0.022000	3130000	0.969002	0.318275	10000000	HLA-B*08:01	0.015000	3130000	0.969002	0.311275	16000000	HLA-B*27:05	0.070000	3130000	0.969002	0.366275
N	Sequence Name	Peptide	Allele	MHC	TAP	Cle	Comb	%Rank	Allele	MHC	TAP	Cle	Comb	%Rank	Allele	MHC	TAP	Cle	Comb	%Rank	Allele	MHC	TAP	Cle	Comb	%Rank	Allele	MHC	TAP	Cle	Comb	%Rank	Allele	MHC	TAP	Cle	Comb	%Rank	Allele	MHC	TAP	Cle	Comb	%Rank	Allele	MHC	TAP	Cle	Comb
0	28	SPREPEDL	HLA-A*01:01	0.017000	0.536000	0.844262	0.220359	32000000	HLA-A*02:01	0.017000	0.536000	0.844262	0.220359	32000000	HLA-A*03:01	0.010000	0.536000	0.844262	0.213359	32000000	HLA-A*24:02	0.007000	0.536000	0.844262	0.210359	32000000	HLA-A*26:01	0.011000	0.536000	0.844262	0.214359	32000000	HLA-B*07:02	0.575000	0.536000	0.844262	0.778359	0.800000	HLA-B*08:01	0.173000	0.536000	0.844262	0.376359	7000000	HLA-B*27:05	0.023000	0.536000	0.844262	0.226359
N	Sequence Name	Peptide	Allele	MHC	TAP	Cle	Comb	%Rank	Allele	MHC	TAP	Cle	Comb	%Rank	Allele	MHC	TAP	Cle	Comb	%Rank	Allele	MHC	TAP	Cle	Comb	%Rank	Allele	MHC	TAP	Cle	Comb	%Rank	Allele	MHC	TAP	Cle	Comb	%Rank	Allele	MHC	TAP	Cle	Comb	%Rank	Allele	MHC	TAP	Cle	Comb
0	29	PREPEDLP	HLA-A*01:01	0.004000	-0.204000	0.165767	0.036198	50000000	HLA-A*02:01	0.002000	-0.204000	0.165767	0.034198	50000000	HLA-A*03:01	0.002000	-0.204000	0.165767	0.034198	50000000	HLA-A*24:02	0.001000	-0.204000	0.165767	0.033198	50000000	HLA-A*26:01	0.001000	-0.204000	0.165767	0.033198	50000000	HLA-B*07:02	0.002000	-0.204000	0.165767	0.034198	50000000	HLA-B*08:01	0.003000	-0.204000	0.165767	0.035198	50000000	HLA-B*27:05	0.022000	-0.204000	0.165767	0.054198
N	Sequence Name	Peptide	Allele	MHC	TAP	Cle	Comb	%Rank	Allele	MHC	TAP	Cle	Comb	%Rank	Allele	MHC	TAP	Cle	Comb	%Rank	Allele	MHC	TAP	Cle	Comb	%Rank	Allele	MHC	TAP	Cle	Comb	%Rank	Allele	MHC	TAP	Cle	Comb	%Rank	Allele	MHC	TAP	Cle	Comb	%Rank	Allele	MHC	TAP	Cle	Comb
0	30	REPEDLPD	HLA-A*01:01	0.005000	-1610000	0.127356	-0.006595	50000000	HLA-A*02:01	0.011000	-1610000	0.127356	-0.000595	50000000	HLA-A*03:01	0.003000	-1610000	0.127356	-0.008595	50000000	HLA-A*24:02	0.008000	-1610000	0.127356	-0.003595	50000000	HLA-A*26:01	0.003000	-1610000	0.127356	-0.008595	50000000	HLA-B*07:02	0.010000	-1610000	0.127356	-0.001595	50000000	HLA-B*08:01	0.008000	-1610000	0.127356	-0.003595	50000000	HLA-B*27:05	0.020000	-1610000	0.127356	0.008405
N	Sequence Name	Peptide	Allele	MHC	TAP	Cle	Comb	%Rank	Allele	MHC	TAP	Cle	Comb	%Rank	Allele	MHC	TAP	Cle	Comb	%Rank	Allele	MHC	TAP	Cle	Comb	%Rank	Allele	MHC	TAP	Cle	Comb	%Rank	Allele	MHC	TAP	Cle	Comb	%Rank	Allele	MHC	TAP	Cle	Comb	%Rank	Allele	MHC	TAP	Cle	Comb
0	31	GPREPEDL	HLA-A*01:01	0.011000	0.368000	0.738995	0.186474	32000000	HLA-A*02:01	0.014000	0.368000	0.738995	0.189474	50000000	HLA-A*03:01	0.008000	0.368000	0.738995	0.183474	50000000	HLA-A*24:02	0.005000	0.368000	0.738995	0.180474	32000000	HLA-A*26:01	0.005000	0.368000	0.738995	0.180474	32000000	HLA-B*07:02	0.451000	0.368000	0.738995	0.626474	1000000	HLA-B*08:01	0.113000	0.368000	0.738995	0.288474	32000000	HLA-B*27:05	0.021000	0.368000	0.738995	0.196474
N	Sequence Name	Peptide	Allele	MHC	TAP	Cle	Comb	%Rank	Allele	MHC	TAP	Cle	Comb	%Rank	Allele	MHC	TAP	Cle	Comb	%Rank	Allele	MHC	TAP	Cle	Comb	%Rank	Allele	MHC	TAP	Cle	Comb	%Rank	Allele	MHC	TAP	Cle	Comb	%Rank	Allele	MHC	TAP	Cle	Comb	%Rank	Allele	MHC	TAP	Cle	Comb
0	32	PREPEDLN	HLA-A*01:01	0.005000	-1624000	0.142852	-0.003458	50000000	HLA-A*02:01	0.002000	-1624000	0.142852	-0.006458	50000000	HLA-A*03:01	0.002000	-1624000	0.142852	-0.006458	50000000	HLA-A*24:02	0.001000	-1624000	0.142852	-0.007458	50000000	HLA-A*26:01	0.001000	-1624000	0.142852	-0.007458	50000000	HLA-B*07:02	0.002000	-1624000	0.142852	-0.006458	50000000	HLA-B*08:01	0.003000	-1624000	0.142852	-0.005458	50000000	HLA-B*27:05	0.022000	-1624000	0.142852	0.013542
N	Sequence Name	Peptide	Allele	MHC	TAP	Cle	Comb	%Rank	Allele	MHC	TAP	Cle	Comb	%Rank	Allele	MHC	TAP	Cle	Comb	%Rank	Allele	MHC	TAP	Cle	Comb	%Rank	Allele	MHC	TAP	Cle	Comb	%Rank	Allele	MHC	TAP	Cle	Comb	%Rank	Allele	MHC	TAP	Cle	Comb	%Rank	Allele	MHC	TAP	Cle	Comb
0	33	REPEDLNS	HLA-A*01:01	0.007000	-2040000	0.145674	-0.011223	50000000	HLA-A*02:01	0.014000	-2040000	0.145674	-0.004223	50000000	HLA-A*03:01	0.004000	-2040000	0.145674	-0.014223	50000000	HLA-A*24:02	0.013000	-2040000	0.145674	-0.005223	50000000	HLA-A*26:01	0.003000	-2040000	0.145674	-0.015223	50000000	HLA-B*07:02	0.009000	-2040000	0.145674	-0.009223	50000000	HLA-B*08:01	0.008000	-2040000	0.145674	-0.010223	50000000	HLA-B*27:05	0.021000	-2040000	0.145674	0.002777
N	Sequence Name	Peptide	Allele	MHC	TAP	Cle	Comb	%Rank	Allele	MHC	TAP	Cle	Comb	%Rank	Allele	MHC	TAP	Cle	Comb	%Rank	Allele	MHC	TAP	Cle	Comb	%Rank	Allele	MHC	TAP	Cle	Comb	%Rank	Allele	MHC	TAP	Cle	Comb	%Rank	Allele	MHC	TAP	Cle	Comb	%Rank	Allele	MHC	TAP	Cle	Comb
0	34	QRLVRDLP	HLA-A*01:01	0.006000	0.312000	0.035993	0.021898	50000000	HLA-A*02:01	0.005000	0.312000	0.035993	0.020898	50000000	HLA-A*03:01	0.008000	0.312000	0.035993	0.023898	50000000	HLA-A*24:02	0.004000	0.312000	0.035993	0.019898	50000000	HLA-A*26:01	0.002000	0.312000	0.035993	0.017898	50000000	HLA-B*07:02	0.011000	0.312000	0.035993	0.026898	50000000	HLA-B*08:01	0.029000	0.312000	0.035993	0.044898	50000000	HLA-B*27:05	0.199000	0.312000	0.035993	0.214898
N	Sequence Name	Peptide	Allele	MHC	TAP	Cle	Comb	%Rank	Allele	MHC	TAP	Cle	Comb	%Rank	Allele	MHC	TAP	Cle	Comb	%Rank	Allele	MHC	TAP	Cle	Comb	%Rank	Allele	MHC	TAP	Cle	Comb	%Rank	Allele	MHC	TAP	Cle	Comb	%Rank	Allele	MHC	TAP	Cle	Comb	%Rank	Allele	MHC	TAP	Cle	Comb
0	35	RLVRDLPK	HLA-A*01:01	0.032000	0.842000	0.885208	0.252222	32000000	HLA-A*02:01	0.052000	0.842000	0.885208	0.272222	32000000	HLA-A*03:01	0.588000	0.842000	0.885208	0.808222	0.400000	HLA-A*24:02	0.019000	0.842000	0.885208	0.239222	32000000	HLA-A*26:01	0.026000	0.842000	0.885208	0.246222	32000000	HLA-B*07:02	0.034000	0.842000	0.885208	0.254222	32000000	HLA-B*08:01	0.061000	0.842000	0.885208	0.281222	32000000	HLA-B*27:05	0.146000	0.842000	0.885208	0.366222
N	Sequence Name	Peptide	Allele	MHC	TAP	Cle	Comb	%Rank	Allele	MHC	TAP	Cle	Comb	%Rank	Allele	MHC	TAP	Cle	Comb	%Rank	Allele	MHC	TAP	Cle	Comb	%Rank	Allele	MHC	TAP	Cle	Comb	%Rank	Allele	MHC	TAP	Cle	Comb	%Rank	Allele	MHC	TAP	Cle	Comb	%Rank	Allele	MHC	TAP	Cle	Comb
0	36	LVRDLPKG	HLA-A*01:01	0.024000	-1126000	0.253942	0.052987	50000000	HLA-A*02:01	0.017000	-1126000	0.253942	0.045987	50000000	HLA-A*03:01	0.034000	-1126000	0.253942	0.062987	50000000	HLA-A*24:02	0.006000	-1126000	0.253942	0.034987	50000000	HLA-A*26:01	0.018000	-1126000	0.253942	0.046987	50000000	HLA-B*07:02	0.040000	-1126000	0.253942	0.068987	50000000	HLA-B*08:01	0.046000	-1126000	0.253942	0.074987	50000000	HLA-B*27:05	0.019000	-1126000	0.253942	0.047987
N	Sequence Name	Peptide	Allele	MHC	TAP	Cle	Comb	%Rank	Allele	MHC	TAP	Cle	Comb	%Rank	Allele	MHC	TAP	Cle	Comb	%Rank	Allele	MHC	TAP	Cle	Comb	%Rank	Allele	MHC	TAP	Cle	Comb	%Rank	Allele	MHC	TAP	Cle	Comb	%Rank	Allele	MHC	TAP	Cle	Comb	%Rank	Allele	MHC	TAP	Cle	Comb
0	37	KSLVRDLP	HLA-A*01:01	0.028000	0.386000	0.040879	0.046848	50000000	HLA-A*02:01	0.014000	0.386000	0.040879	0.032848	50000000	HLA-A*03:01	0.040000	0.386000	0.040879	0.058848	50000000	HLA-A*24:02	0.018000	0.386000	0.040879	0.036848	50000000	HLA-A*26:01	0.005000	0.386000	0.040879	0.023848	50000000	HLA-B*07:02	0.019000	0.386000	0.040879	0.037848	50000000	HLA-B*08:01	0.026000	0.386000	0.040879	0.044848	50000000	HLA-B*27:05	0.043000	0.386000	0.040879	0.061848
N	Sequence Name	Peptide	Allele	MHC	TAP	Cle	Comb	%Rank	Allele	MHC	TAP	Cle	Comb	%Rank	Allele	MHC	TAP	Cle	Comb	%Rank	Allele	MHC	TAP	Cle	Comb	%Rank	Allele	MHC	TAP	Cle	Comb	%Rank	Allele	MHC	TAP	Cle	Comb	%Rank	Allele	MHC	TAP	Cle	Comb	%Rank	Allele	MHC	TAP	Cle	Comb
0	38	SLVRDLPE	HLA-A*01:01	0.024000	-1344000	0.032088	-0.002380	50000000	HLA-A*02:01	0.066000	-1344000	0.032088	0.039620	50000000	HLA-A*03:01	0.054000	-1344000	0.032088	0.027620	50000000	HLA-A*24:02	0.008000	-1344000	0.032088	-0.018380	50000000	HLA-A*26:01	0.032000	-1344000	0.032088	0.005620	50000000	HLA-B*07:02	0.019000	-1344000	0.032088	-0.007380	50000000	HLA-B*08:01	0.060000	-1344000	0.032088	0.033620	50000000	HLA-B*27:05	0.024000	-1344000	0.032088	-0.002380
N	Sequence Name	Peptide	Allele	MHC	TAP	Cle	Comb	%Rank	Allele	MHC	TAP	Cle	Comb	%Rank	Allele	MHC	TAP	Cle	Comb	%Rank	Allele	MHC	TAP	Cle	Comb	%Rank	Allele	MHC	TAP	Cle	Comb	%Rank	Allele	MHC	TAP	Cle	Comb	%Rank	Allele	MHC	TAP	Cle	Comb	%Rank	Allele	MHC	TAP	Cle	Comb
0	39	LVRDLPEG	HLA-A*01:01	0.028000	-1126000	0.223433	0.050122	50000000	HLA-A*02:01	0.022000	-1126000	0.223433	0.044122	50000000	HLA-A*03:01	0.034000	-1126000	0.223433	0.056122	50000000	HLA-A*24:02	0.006000	-1126000	0.223433	0.028122	50000000	HLA-A*26:01	0.024000	-1126000	0.223433	0.046122	50000000	HLA-B*07:02	0.054000	-1126000	0.223433	0.076122	50000000	HLA-B*08:01	0.050000	-1126000	0.223433	0.072122	50000000	HLA-B*27:05	0.019000	-1126000	0.223433	0.041122
N	Sequence Name	Peptide	Allele	MHC	TAP	Cle	Comb	%Rank	Allele	MHC	TAP	Cle	Comb	%Rank	Allele	MHC	TAP	Cle	Comb	%Rank	Allele	MHC	TAP	Cle	Comb	%Rank	Allele	MHC	TAP	Cle	Comb	%Rank	Allele	MHC	TAP	Cle	Comb	%Rank	Allele	MHC	TAP	Cle	Comb	%Rank	Allele	MHC	TAP	Cle	Comb
0	40	MEPEDLPW	HLA-A*01:01	0.025000	0.898000	0.940513	0.259065	16000000	HLA-A*02:01	0.034000	0.898000	0.940513	0.268065	32000000	HLA-A*03:01	0.005000	0.898000	0.940513	0.239065	32000000	HLA-A*24:02	0.098000	0.898000	0.940513	0.332065	8000000	HLA-A*26:01	0.018000	0.898000	0.940513	0.252065	16000000	HLA-B*07:02	0.028000	0.898000	0.940513	0.262065	32000000	HLA-B*08:01	0.027000	0.898000	0.940513	0.261065	32000000	HLA-B*27:05	0.037000	0.898000	0.940513	0.271065
N	Sequence Name	Peptide	Allele	MHC	TAP	Cle	Comb	%Rank	Allele	MHC	TAP	Cle	Comb	%Rank	Allele	MHC	TAP	Cle	Comb	%Rank	Allele	MHC	TAP	Cle	Comb	%Rank	Allele	MHC	TAP	Cle	Comb	%Rank	Allele	MHC	TAP	Cle	Comb	%Rank	Allele	MHC	TAP	Cle	Comb	%Rank	Allele	MHC	TAP	Cle	Comb
0	41	EPEDLPWP	HLA-A*01:01	0.016000	-1142000	0.055016	-0.000171	50000000	HLA-A*02:01	0.006000	-1142000	0.055016	-0.010171	50000000	HLA-A*03:01	0.003000	-1142000	0.055016	-0.013171	50000000	HLA-A*24:02	0.002000	-1142000	0.055016	-0.014171	50000000	HLA-A*26:01	0.012000	-1142000	0.055016	-0.004171	50000000	HLA-B*07:02	0.021000	-1142000	0.055016	0.004829	50000000	HLA-B*08:01	0.014000	-1142000	0.055016	-0.002171	50000000	HLA-B*27:05	0.006000	-1142000	0.055016	-0.010171
N	Sequence Name	Peptide	Allele	MHC	TAP	Cle	Comb	%Rank	Allele	MHC	TAP	Cle	Comb	%Rank	Allele	MHC	TAP	Cle	Comb	%Rank	Allele	MHC	TAP	Cle	Comb	%Rank	Allele	MHC	TAP	Cle	Comb	%Rank	Allele	MHC	TAP	Cle	Comb	%Rank	Allele	MHC	TAP	Cle	Comb	%Rank	Allele	MHC	TAP	Cle	Comb
0	42	CARDLPQG	HLA-A*01:01	0.027000	-1286000	0.041138	0.004106	50000000	HLA-A*02:01	0.015000	-1286000	0.041138	-0.007894	50000000	HLA-A*03:01	0.023000	-1286000	0.041138	0.000106	50000000	HLA-A*24:02	0.007000	-1286000	0.041138	-0.015894	50000000	HLA-A*26:01	0.012000	-1286000	0.041138	-0.010894	50000000	HLA-B*07:02	0.043000	-1286000	0.041138	0.020106	50000000	HLA-B*08:01	0.047000	-1286000	0.041138	0.024106	50000000	HLA-B*27:05	0.023000	-1286000	0.041138	0.000106
N	Sequence Name	Peptide	Allele	MHC	TAP	Cle	Comb	%Rank	Allele	MHC	TAP	Cle	Comb	%Rank	Allele	MHC	TAP	Cle	Comb	%Rank	Allele	MHC	TAP	Cle	Comb	%Rank	Allele	MHC	TAP	Cle	Comb	%Rank	Allele	MHC	TAP	Cle	Comb	%Rank	Allele	MHC	TAP	Cle	Comb	%Rank	Allele	MHC	TAP	Cle	Comb
0	43	ARDLPQGG	HLA-A*01:01	0.015000	-1170000	0.089841	0.005964	50000000	HLA-A*02:01	0.007000	-1170000	0.089841	-0.002036	50000000	HLA-A*03:01	0.008000	-1170000	0.089841	-0.001036	50000000	HLA-A*24:02	0.003000	-1170000	0.089841	-0.006036	50000000	HLA-A*26:01	0.002000	-1170000	0.089841	-0.007036	50000000	HLA-B*07:02	0.008000	-1170000	0.089841	-0.001036	50000000	HLA-B*08:01	0.009000	-1170000	0.089841	-0.000036	50000000	HLA-B*27:05	0.121000	-1170000	0.089841	0.111964
N	Sequence Name	Peptide	Allele	MHC	TAP	Cle	Comb	%Rank	Allele	MHC	TAP	Cle	Comb	%Rank	Allele	MHC	TAP	Cle	Comb	%Rank	Allele	MHC	TAP	Cle	Comb	%Rank	Allele	MHC	TAP	Cle	Comb	%Rank	Allele	MHC	TAP	Cle	Comb	%Rank	Allele	MHC	TAP	Cle	Comb	%Rank	Allele	MHC	TAP	Cle	Comb
0	44	RDLPQGGS	HLA-A*01:01	0.008000	-2254000	0.217398	0.000565	50000000	HLA-A*02:01	0.011000	-2254000	0.217398	0.003565	50000000	HLA-A*03:01	0.011000	-2254000	0.217398	0.003565	50000000	HLA-A*24:02	0.008000	-2254000	0.217398	0.000565	50000000	HLA-A*26:01	0.003000	-2254000	0.217398	-0.004435	50000000	HLA-B*07:02	0.015000	-2254000	0.217398	0.007565	50000000	HLA-B*08:01	0.012000	-2254000	0.217398	0.004565	50000000	HLA-B*27:05	0.055000	-2254000	0.217398	0.047565
N	Sequence Name	Peptide	Allele	MHC	TAP	Cle	Comb	%Rank	Allele	MHC	TAP	Cle	Comb	%Rank	Allele	MHC	TAP	Cle	Comb	%Rank	Allele	MHC	TAP	Cle	Comb	%Rank	Allele	MHC	TAP	Cle	Comb	%Rank	Allele	MHC	TAP	Cle	Comb	%Rank	Allele	MHC	TAP	Cle	Comb	%Rank	Allele	MHC	TAP	Cle	Comb
0	45	PPRDLPQG	HLA-A*01:01	0.006000	-2212000	0.477530	0.058144	50000000	HLA-A*02:01	0.004000	-2212000	0.477530	0.056144	50000000	HLA-A*03:01	0.003000	-2212000	0.477530	0.055144	50000000	HLA-A*24:02	0.001000	-2212000	0.477530	0.053144	50000000	HLA-A*26:01	0.002000	-2212000	0.477530	0.054144	50000000	HLA-B*07:02	0.040000	-2212000	0.477530	0.092144	50000000	HLA-B*08:01	0.023000	-2212000	0.477530	0.075144	50000000	HLA-B*27:05	0.007000	-2212000	0.477530	0.059144
N	Sequence Name	Peptide	Allele	MHC	TAP	Cle	Comb	%Rank	Allele	MHC	TAP	Cle	Comb	%Rank	Allele	MHC	TAP	Cle	Comb	%Rank	Allele	MHC	TAP	Cle	Comb	%Rank	Allele	MHC	TAP	Cle	Comb	%Rank	Allele	MHC	TAP	Cle	Comb	%Rank	Allele	MHC	TAP	Cle	Comb	%Rank	Allele	MHC	TAP	Cle	Comb
0	46	PRDLPQGP	HLA-A*01:01	0.006000	-0.268000	0.225287	0.049990	50000000	HLA-A*02:01	0.002000	-0.268000	0.225287	0.045990	50000000	HLA-A*03:01	0.003000	-0.268000	0.225287	0.046990	50000000	HLA-A*24:02	0.001000	-0.268000	0.225287	0.044990	50000000	HLA-A*26:01	0.001000	-0.268000	0.225287	0.044990	50000000	HLA-B*07:02	0.003000	-0.268000	0.225287	0.046990	50000000	HLA-B*08:01	0.005000	-0.268000	0.225287	0.048990	50000000	HLA-B*27:05	0.035000	-0.268000	0.225287	0.078990
N	Sequence Name	Peptide	Allele	MHC	TAP	Cle	Comb	%Rank	Allele	MHC	TAP	Cle	Comb	%Rank	Allele	MHC	TAP	Cle	Comb	%Rank	Allele	MHC	TAP	Cle	Comb	%Rank	Allele	MHC	TAP	Cle	Comb	%Rank	Allele	MHC	TAP	Cle	Comb	%Rank	Allele	MHC	TAP	Cle	Comb	%Rank	Allele	MHC	TAP	Cle	Comb
0	47	RDLPQGPP	HLA-A*01:01	0.006000	0.096000	0.258923	0.066658	50000000	HLA-A*02:01	0.008000	0.096000	0.258923	0.068658	50000000	HLA-A*03:01	0.010000	0.096000	0.258923	0.070658	50000000	HLA-A*24:02	0.006000	0.096000	0.258923	0.066658	50000000	HLA-A*26:01	0.002000	0.096000	0.258923	0.062658	50000000	HLA-B*07:02	0.024000	0.096000	0.258923	0.084658	50000000	HLA-B*08:01	0.015000	0.096000	0.258923	0.075658	50000000	HLA-B*27:05	0.057000	0.096000	0.258923	0.117658
N	Sequence Name	Peptide	Allele	MHC	TAP	Cle	Comb	%Rank	Allele	MHC	TAP	Cle	Comb	%Rank	Allele	MHC	TAP	Cle	Comb	%Rank	Allele	MHC	TAP	Cle	Comb	%Rank	Allele	MHC	TAP	Cle	Comb	%Rank	Allele	MHC	TAP	Cle	Comb	%Rank	Allele	MHC	TAP	Cle	Comb	%Rank	Allele	MHC	TAP	Cle	Comb
0	48	CARDLPQG	HLA-A*01:01	0.027000	-1286000	0.041138	0.004106	50000000	HLA-A*02:01	0.015000	-1286000	0.041138	-0.007894	50000000	HLA-A*03:01	0.023000	-1286000	0.041138	0.000106	50000000	HLA-A*24:02	0.007000	-1286000	0.041138	-0.015894	50000000	HLA-A*26:01	0.012000	-1286000	0.041138	-0.010894	50000000	HLA-B*07:02	0.043000	-1286000	0.041138	0.020106	50000000	HLA-B*08:01	0.047000	-1286000	0.041138	0.024106	50000000	HLA-B*27:05	0.023000	-1286000	0.041138	0.000106
N	Sequence Name	Peptide	Allele	MHC	TAP	Cle	Comb	%Rank	Allele	MHC	TAP	Cle	Comb	%Rank	Allele	MHC	TAP	Cle	Comb	%Rank	Allele	MHC	TAP	Cle	Comb	%Rank	Allele	MHC	TAP	Cle	Comb	%Rank	Allele	MHC	TAP	Cle	Comb	%Rank	Allele	MHC	TAP	Cle	Comb	%Rank	Allele	MHC	TAP	Cle	Comb
0	49	ARDLPQGY	HLA-A*01:01	0.122000	3150000	0.938456	0.411903	3000000	HLA-A*02:01	0.015000	3150000	0.938456	0.304903	16000000	HLA-A*03:01	0.036000	3150000	0.938456	0.325903	9000000	HLA-A*24:02	0.008000	3150000	0.938456	0.297903	16000000	HLA-A*26:01	0.016000	3150000	0.938456	0.305903	8000000	HLA-B*07:02	0.013000	3150000	0.938456	0.302903	16000000	HLA-B*08:01	0.014000	3150000	0.938456	0.303903	16000000	HLA-B*27:05	0.243000	3150000	0.938456	0.532903
N	Sequence Name	Peptide	Allele	MHC	TAP	Cle	Comb	%Rank	Allele	MHC	TAP	Cle	Comb	%Rank	Allele	MHC	TAP	Cle	Comb	%Rank	Allele	MHC	TAP	Cle	Comb	%Rank	Allele	MHC	TAP	Cle	Comb	%Rank	Allele	MHC	TAP	Cle	Comb	%Rank	Allele	MHC	TAP	Cle	Comb	%Rank	Allele	MHC	TAP	Cle	Comb
0	50	RDLPQGYC	HLA-A*01:01	0.010000	0.006000	0.179055	0.050437	50000000	HLA-A*02:01	0.018000	0.006000	0.179055	0.058437	50000000	HLA-A*03:01	0.017000	0.006000	0.179055	0.057437	50000000	HLA-A*24:02	0.019000	0.006000	0.179055	0.059437	50000000	HLA-A*26:01	0.003000	0.006000	0.179055	0.043437	50000000	HLA-B*07:02	0.020000	0.006000	0.179055	0.060437	50000000	HLA-B*08:01	0.017000	0.006000	0.179055	0.057437	50000000	HLA-B*27:05	0.079000	0.006000	0.179055	0.119437
N	Sequence Name	Peptide	Allele	MHC	TAP	Cle	Comb	%Rank	Allele	MHC	TAP	Cle	Comb	%Rank	Allele	MHC	TAP	Cle	Comb	%Rank	Allele	MHC	TAP	Cle	Comb	%Rank	Allele	MHC	TAP	Cle	Comb	%Rank	Allele	MHC	TAP	Cle	Comb	%Rank	Allele	MHC	TAP	Cle	Comb	%Rank	Allele	MHC	TAP	Cle	Comb
0	51	SAEDLPQG	HLA-A*01:01	0.042000	-1550000	0.131435	0.032823	50000000	HLA-A*02:01	0.013000	-1550000	0.131435	0.003823	50000000	HLA-A*03:01	0.011000	-1550000	0.131435	0.001823	50000000	HLA-A*24:02	0.005000	-1550000	0.131435	-0.004177	50000000	HLA-A*26:01	0.009000	-1550000	0.131435	-0.000177	50000000	HLA-B*07:02	0.013000	-1550000	0.131435	0.003823	50000000	HLA-B*08:01	0.012000	-1550000	0.131435	0.002823	50000000	HLA-B*27:05	0.014000	-1550000	0.131435	0.004823
N	Sequence Name	Peptide	Allele	MHC	TAP	Cle	Comb	%Rank	Allele	MHC	TAP	Cle	Comb	%Rank	Allele	MHC	TAP	Cle	Comb	%Rank	Allele	MHC	TAP	Cle	Comb	%Rank	Allele	MHC	TAP	Cle	Comb	%Rank	Allele	MHC	TAP	Cle	Comb	%Rank	Allele	MHC	TAP	Cle	Comb	%Rank	Allele	MHC	TAP	Cle	Comb
0	52	AEDLPQGL	HLA-A*01:01	0.047000	0.882000	0.886621	0.268540	16000000	HLA-A*02:01	0.044000	0.882000	0.886621	0.265540	32000000	HLA-A*03:01	0.008000	0.882000	0.886621	0.229540	32000000	HLA-A*24:02	0.026000	0.882000	0.886621	0.247540	32000000	HLA-A*26:01	0.005000	0.882000	0.886621	0.226540	32000000	HLA-B*07:02	0.022000	0.882000	0.886621	0.243540	32000000	HLA-B*08:01	0.026000	0.882000	0.886621	0.247540	32000000	HLA-B*27:05	0.058000	0.882000	0.886621	0.279540
N	Sequence Name	Peptide	Allele	MHC	TAP	Cle	Comb	%Rank	Allele	MHC	TAP	Cle	Comb	%Rank	Allele	MHC	TAP	Cle	Comb	%Rank	Allele	MHC	TAP	Cle	Comb	%Rank	Allele	MHC	TAP	Cle	Comb	%Rank	Allele	MHC	TAP	Cle	Comb	%Rank	Allele	MHC	TAP	Cle	Comb	%Rank	Allele	MHC	TAP	Cle	Comb
0	53	EDLPQGLL	HLA-A*01:01	0.026000	0.348000	0.943658	0.247023	32000000	HLA-A*02:01	0.015000	0.348000	0.943658	0.236023	32000000	HLA-A*03:01	0.011000	0.348000	0.943658	0.232023	32000000	HLA-A*24:02	0.028000	0.348000	0.943658	0.249023	32000000	HLA-A*26:01	0.021000	0.348000	0.943658	0.242023	32000000	HLA-B*07:02	0.032000	0.348000	0.943658	0.253023	32000000	HLA-B*08:01	0.054000	0.348000	0.943658	0.275023	32000000	HLA-B*27:05	0.044000	0.348000	0.943658	0.265023
N	Sequence Name	Peptide	Allele	MHC	TAP	Cle	Comb	%Rank	Allele	MHC	TAP	Cle	Comb	%Rank	Allele	MHC	TAP	Cle	Comb	%Rank	Allele	MHC	TAP	Cle	Comb	%Rank	Allele	MHC	TAP	Cle	Comb	%Rank	Allele	MHC	TAP	Cle	Comb	%Rank	Allele	MHC	TAP	Cle	Comb	%Rank	Allele	MHC	TAP	Cle	Comb
0	54	GRPGQTGK	HLA-A*01:01	0.010000	0.644000	0.892277	0.226862	32000000	HLA-A*02:01	0.007000	0.644000	0.892277	0.223862	32000000	HLA-A*03:01	0.031000	0.644000	0.892277	0.247862	32000000	HLA-A*24:02	0.004000	0.644000	0.892277	0.220862	32000000	HLA-A*26:01	0.006000	0.644000	0.892277	0.222862	32000000	HLA-B*07:02	0.008000	0.644000	0.892277	0.224862	32000000	HLA-B*08:01	0.010000	0.644000	0.892277	0.226862	32000000	HLA-B*27:05	0.277000	0.644000	0.892277	0.493862
N	Sequence Name	Peptide	Allele	MHC	TAP	Cle	Comb	%Rank	Allele	MHC	TAP	Cle	Comb	%Rank	Allele	MHC	TAP	Cle	Comb	%Rank	Allele	MHC	TAP	Cle	Comb	%Rank	Allele	MHC	TAP	Cle	Comb	%Rank	Allele	MHC	TAP	Cle	Comb	%Rank	Allele	MHC	TAP	Cle	Comb	%Rank	Allele	MHC	TAP	Cle	Comb
0	55	RPGQTGKE	HLA-A*01:01	0.008000	-2252000	0.383987	0.038097	50000000	HLA-A*02:01	0.005000	-2252000	0.383987	0.035097	50000000	HLA-A*03:01	0.009000	-2252000	0.383987	0.039097	50000000	HLA-A*24:02	0.002000	-2252000	0.383987	0.032097	50000000	HLA-A*26:01	0.003000	-2252000	0.383987	0.033097	50000000	HLA-B*07:02	0.125000	-2252000	0.383987	0.155097	50000000	HLA-B*08:01	0.024000	-2252000	0.383987	0.054097	50000000	HLA-B*27:05	0.016000	-2252000	0.383987	0.046097
N	Sequence Name	Peptide	Allele	MHC	TAP	Cle	Comb	%Rank	Allele	MHC	TAP	Cle	Comb	%Rank	Allele	MHC	TAP	Cle	Comb	%Rank	Allele	MHC	TAP	Cle	Comb	%Rank	Allele	MHC	TAP	Cle	Comb	%Rank	Allele	MHC	TAP	Cle	Comb	%Rank	Allele	MHC	TAP	Cle	Comb	%Rank	Allele	MHC	TAP	Cle	Comb
0	56	PGQTGKEA	HLA-A*01:01	0.012000	-1142000	0.723863	0.146319	50000000	HLA-A*02:01	0.006000	-1142000	0.723863	0.140319	50000000	HLA-A*03:01	0.007000	-1142000	0.723863	0.141319	50000000	HLA-A*24:02	0.004000	-1142000	0.723863	0.138319	50000000	HLA-A*26:01	0.002000	-1142000	0.723863	0.136319	50000000	HLA-B*07:02	0.011000	-1142000	0.723863	0.145319	50000000	HLA-B*08:01	0.015000	-1142000	0.723863	0.149319	50000000	HLA-B*27:05	0.011000	-1142000	0.723863	0.145319
N	Sequence Name	Peptide	Allele	MHC	TAP	Cle	Comb	%Rank	Allele	MHC	TAP	Cle	Comb	%Rank	Allele	MHC	TAP	Cle	Comb	%Rank	Allele	MHC	TAP	Cle	Comb	%Rank	Allele	MHC	TAP	Cle	Comb	%Rank	Allele	MHC	TAP	Cle	Comb	%Rank	Allele	MHC	TAP	Cle	Comb	%Rank	Allele	MHC	TAP	Cle	Comb
0	57	IIPGQTGN	HLA-A*01:01	0.023000	-1254000	0.173340	0.030652	50000000	HLA-A*02:01	0.025000	-1254000	0.173340	0.032651	50000000	HLA-A*03:01	0.017000	-1254000	0.173340	0.024652	50000000	HLA-A*24:02	0.011000	-1254000	0.173340	0.018652	50000000	HLA-A*26:01	0.021000	-1254000	0.173340	0.028652	50000000	HLA-B*07:02	0.010000	-1254000	0.173340	0.017652	50000000	HLA-B*08:01	0.013000	-1254000	0.173340	0.020652	50000000	HLA-B*27:05	0.010000	-1254000	0.173340	0.017652
N	Sequence Name	Peptide	Allele	MHC	TAP	Cle	Comb	%Rank	Allele	MHC	TAP	Cle	Comb	%Rank	Allele	MHC	TAP	Cle	Comb	%Rank	Allele	MHC	TAP	Cle	Comb	%Rank	Allele	MHC	TAP	Cle	Comb	%Rank	Allele	MHC	TAP	Cle	Comb	%Rank	Allele	MHC	TAP	Cle	Comb	%Rank	Allele	MHC	TAP	Cle	Comb
0	58	IPGQTGNR	HLA-A*01:01	0.029000	0.552000	0.756001	0.212900	32000000	HLA-A*02:01	0.009000	0.552000	0.756001	0.192900	50000000	HLA-A*03:01	0.028000	0.552000	0.756001	0.211900	32000000	HLA-A*24:02	0.013000	0.552000	0.756001	0.196900	32000000	HLA-A*26:01	0.011000	0.552000	0.756001	0.194900	32000000	HLA-B*07:02	0.057000	0.552000	0.756001	0.240900	32000000	HLA-B*08:01	0.031000	0.552000	0.756001	0.214900	32000000	HLA-B*27:05	0.028000	0.552000	0.756001	0.211900
N	Sequence Name	Peptide	Allele	MHC	TAP	Cle	Comb	%Rank	Allele	MHC	TAP	Cle	Comb	%Rank	Allele	MHC	TAP	Cle	Comb	%Rank	Allele	MHC	TAP	Cle	Comb	%Rank	Allele	MHC	TAP	Cle	Comb	%Rank	Allele	MHC	TAP	Cle	Comb	%Rank	Allele	MHC	TAP	Cle	Comb	%Rank	Allele	MHC	TAP	Cle	Comb
0	59	PGQTGNRG	HLA-A*01:01	0.007000	-2002000	0.376159	0.041586	50000000	HLA-A*02:01	0.003000	-2002000	0.376159	0.037586	50000000	HLA-A*03:01	0.004000	-2002000	0.376159	0.038586	50000000	HLA-A*24:02	0.002000	-2002000	0.376159	0.036586	50000000	HLA-A*26:01	0.001000	-2002000	0.376159	0.035586	50000000	HLA-B*07:02	0.004000	-2002000	0.376159	0.038586	50000000	HLA-B*08:01	0.005000	-2002000	0.376159	0.039586	50000000	HLA-B*27:05	0.007000	-2002000	0.376159	0.041586
N	Sequence Name	Peptide	Allele	MHC	TAP	Cle	Comb	%Rank	Allele	MHC	TAP	Cle	Comb	%Rank	Allele	MHC	TAP	Cle	Comb	%Rank	Allele	MHC	TAP	Cle	Comb	%Rank	Allele	MHC	TAP	Cle	Comb	%Rank	Allele	MHC	TAP	Cle	Comb	%Rank	Allele	MHC	TAP	Cle	Comb	%Rank	Allele	MHC	TAP	Cle	Comb
0	60	VAGKIADY	HLA-A*01:01	0.212000	2718000	0.971350	0.498504	1000000	HLA-A*02:01	0.028000	2718000	0.971350	0.314504	16000000	HLA-A*03:01	0.104000	2718000	0.971350	0.390504	5000000	HLA-A*24:02	0.036000	2718000	0.971350	0.322504	9000000	HLA-A*26:01	0.075000	2718000	0.971350	0.361504	5000000	HLA-B*07:02	0.033000	2718000	0.971350	0.319504	10000000	HLA-B*08:01	0.039000	2718000	0.971350	0.325504	16000000	HLA-B*27:05	0.041000	2718000	0.971350	0.327504
N	Sequence Name	Peptide	Allele	MHC	TAP	Cle	Comb	%Rank	Allele	MHC	TAP	Cle	Comb	%Rank	Allele	MHC	TAP	Cle	Comb	%Rank	Allele	MHC	TAP	Cle	Comb	%Rank	Allele	MHC	TAP	Cle	Comb	%Rank	Allele	MHC	TAP	Cle	Comb	%Rank	Allele	MHC	TAP	Cle	Comb	%Rank	Allele	MHC	TAP	Cle	Comb
0	61	AGKIADYW	HLA-A*01:01	0.029000	0.936000	0.486630	0.161892	50000000	HLA-A*02:01	0.017000	0.936000	0.486630	0.149892	50000000	HLA-A*03:01	0.018000	0.936000	0.486630	0.150892	50000000	HLA-A*24:02	0.075000	0.936000	0.486630	0.207892	32000000	HLA-A*26:01	0.008000	0.936000	0.486630	0.140892	50000000	HLA-B*07:02	0.021000	0.936000	0.486630	0.153892	50000000	HLA-B*08:01	0.023000	0.936000	0.486630	0.155892	50000000	HLA-B*27:05	0.041000	0.936000	0.486630	0.173892
N	Sequence Name	Peptide	Allele	MHC	TAP	Cle	Comb	%Rank	Allele	MHC	TAP	Cle	Comb	%Rank	Allele	MHC	TAP	Cle	Comb	%Rank	Allele	MHC	TAP	Cle	Comb	%Rank	Allele	MHC	TAP	Cle	Comb	%Rank	Allele	MHC	TAP	Cle	Comb	%Rank	Allele	MHC	TAP	Cle	Comb	%Rank	Allele	MHC	TAP	Cle	Comb
0	62	NNGKIADY	HLA-A*01:01	0.076000	2718000	0.952935	0.358360	4000000	HLA-A*02:01	0.012000	2718000	0.952935	0.294360	16000000	HLA-A*03:01	0.026000	2718000	0.952935	0.308360	16000000	HLA-A*24:02	0.013000	2718000	0.952935	0.295360	16000000	HLA-A*26:01	0.064000	2718000	0.952935	0.346360	6000000	HLA-B*07:02	0.016000	2718000	0.952935	0.298360	16000000	HLA-B*08:01	0.039000	2718000	0.952935	0.321360	16000000	HLA-B*27:05	0.032000	2718000	0.952935	0.314360
N	Sequence Name	Peptide	Allele	MHC	TAP	Cle	Comb	%Rank	Allele	MHC	TAP	Cle	Comb	%Rank	Allele	MHC	TAP	Cle	Comb	%Rank	Allele	MHC	TAP	Cle	Comb	%Rank	Allele	MHC	TAP	Cle	Comb	%Rank	Allele	MHC	TAP	Cle	Comb	%Rank	Allele	MHC	TAP	Cle	Comb	%Rank	Allele	MHC	TAP	Cle	Comb
0	63	NGKIADYW	HLA-A*01:01	0.028000	0.910000	0.310787	0.120677	50000000	HLA-A*02:01	0.017000	0.910000	0.310787	0.109677	50000000	HLA-A*03:01	0.010000	0.910000	0.310787	0.102677	50000000	HLA-A*24:02	0.055000	0.910000	0.310787	0.147677	50000000	HLA-A*26:01	0.014000	0.910000	0.310787	0.106677	50000000	HLA-B*07:02	0.022000	0.910000	0.310787	0.114677	50000000	HLA-B*08:01	0.033000	0.910000	0.310787	0.125677	50000000	HLA-B*27:05	0.033000	0.910000	0.310787	0.125677
N	Sequence Name	Peptide	Allele	MHC	TAP	Cle	Comb	%Rank	Allele	MHC	TAP	Cle	Comb	%Rank	Allele	MHC	TAP	Cle	Comb	%Rank	Allele	MHC	TAP	Cle	Comb	%Rank	Allele	MHC	TAP	Cle	Comb	%Rank	Allele	MHC	TAP	Cle	Comb	%Rank	Allele	MHC	TAP	Cle	Comb	%Rank	Allele	MHC	TAP	Cle	Comb
0	64	DYGNIADY	HLA-A*01:01	0.053000	2430000	0.968054	0.331562	5000000	HLA-A*02:01	0.011000	2430000	0.968054	0.289562	32000000	HLA-A*03:01	0.015000	2430000	0.968054	0.293562	16000000	HLA-A*24:02	0.093000	2430000	0.968054	0.371562	6000000	HLA-A*26:01	0.126000	2430000	0.968054	0.404562	3000000	HLA-B*07:02	0.011000	2430000	0.968054	0.289562	16000000	HLA-B*08:01	0.020000	2430000	0.968054	0.298562	16000000	HLA-B*27:05	0.027000	2430000	0.968054	0.305562
N	Sequence Name	Peptide	Allele	MHC	TAP	Cle	Comb	%Rank	Allele	MHC	TAP	Cle	Comb	%Rank	Allele	MHC	TAP	Cle	Comb	%Rank	Allele	MHC	TAP	Cle	Comb	%Rank	Allele	MHC	TAP	Cle	Comb	%Rank	Allele	MHC	TAP	Cle	Comb	%Rank	Allele	MHC	TAP	Cle	Comb	%Rank	Allele	MHC	TAP	Cle	Comb
0	65	YGNIADYW	HLA-A*01:01	0.076000	0.340000	0.764903	0.256603	16000000	HLA-A*02:01	0.039000	0.340000	0.764903	0.219603	32000000	HLA-A*03:01	0.016000	0.340000	0.764903	0.196603	32000000	HLA-A*24:02	0.121000	0.340000	0.764903	0.301603	16000000	HLA-A*26:01	0.030000	0.340000	0.764903	0.210603	32000000	HLA-B*07:02	0.042000	0.340000	0.764903	0.222603	32000000	HLA-B*08:01	0.023000	0.340000	0.764903	0.203603	32000000	HLA-B*27:05	0.053000	0.340000	0.764903	0.233603
N	Sequence Name	Peptide	Allele	MHC	TAP	Cle	Comb	%Rank	Allele	MHC	TAP	Cle	Comb	%Rank	Allele	MHC	TAP	Cle	Comb	%Rank	Allele	MHC	TAP	Cle	Comb	%Rank	Allele	MHC	TAP	Cle	Comb	%Rank	Allele	MHC	TAP	Cle	Comb	%Rank	Allele	MHC	TAP	Cle	Comb	%Rank	Allele	MHC	TAP	Cle	Comb
0	66	QEGGNYNY	HLA-A*01:01	0.041000	2472000	0.972648	0.321646	6000000	HLA-A*02:01	0.009000	2472000	0.972648	0.289646	16000000	HLA-A*03:01	0.022000	2472000	0.972648	0.302646	16000000	HLA-A*24:02	0.025000	2472000	0.972648	0.305646	16000000	HLA-A*26:01	0.024000	2472000	0.972648	0.304646	9000000	HLA-B*07:02	0.012000	2472000	0.972648	0.292646	16000000	HLA-B*08:01	0.017000	2472000	0.972648	0.297646	16000000	HLA-B*27:05	0.040000	2472000	0.972648	0.320646
N	Sequence Name	Peptide	Allele	MHC	TAP	Cle	Comb	%Rank	Allele	MHC	TAP	Cle	Comb	%Rank	Allele	MHC	TAP	Cle	Comb	%Rank	Allele	MHC	TAP	Cle	Comb	%Rank	Allele	MHC	TAP	Cle	Comb	%Rank	Allele	MHC	TAP	Cle	Comb	%Rank	Allele	MHC	TAP	Cle	Comb	%Rank	Allele	MHC	TAP	Cle	Comb
0	67	EGGNYNYW	HLA-A*01:01	0.037000	-0.028000	0.932413	0.246093	32000000	HLA-A*02:01	0.015000	-0.028000	0.932413	0.224093	32000000	HLA-A*03:01	0.011000	-0.028000	0.932413	0.220093	32000000	HLA-A*24:02	0.058000	-0.028000	0.932413	0.267093	32000000	HLA-A*26:01	0.031000	-0.028000	0.932413	0.240093	32000000	HLA-B*07:02	0.017000	-0.028000	0.932413	0.226093	32000000	HLA-B*08:01	0.023000	-0.028000	0.932413	0.232093	32000000	HLA-B*27:05	0.022000	-0.028000	0.932413	0.231093
N	Sequence Name	Peptide	Allele	MHC	TAP	Cle	Comb	%Rank	Allele	MHC	TAP	Cle	Comb	%Rank	Allele	MHC	TAP	Cle	Comb	%Rank	Allele	MHC	TAP	Cle	Comb	%Rank	Allele	MHC	TAP	Cle	Comb	%Rank	Allele	MHC	TAP	Cle	Comb	%Rank	Allele	MHC	TAP	Cle	Comb	%Rank	Allele	MHC	TAP	Cle	Comb
0	68	KKGGNYNY	HLA-A*01:01	0.029000	2858000	0.973277	0.319437	6000000	HLA-A*02:01	0.013000	2858000	0.973277	0.303437	16000000	HLA-A*03:01	0.063000	2858000	0.973277	0.353437	7000000	HLA-A*24:02	0.026000	2858000	0.973277	0.316437	10000000	HLA-A*26:01	0.013000	2858000	0.973277	0.303437	9000000	HLA-B*07:02	0.015000	2858000	0.973277	0.305437	16000000	HLA-B*08:01	0.013000	2858000	0.973277	0.303437	16000000	HLA-B*27:05	0.107000	2858000	0.973277	0.397437
N	Sequence Name	Peptide	Allele	MHC	TAP	Cle	Comb	%Rank	Allele	MHC	TAP	Cle	Comb	%Rank	Allele	MHC	TAP	Cle	Comb	%Rank	Allele	MHC	TAP	Cle	Comb	%Rank	Allele	MHC	TAP	Cle	Comb	%Rank	Allele	MHC	TAP	Cle	Comb	%Rank	Allele	MHC	TAP	Cle	Comb	%Rank	Allele	MHC	TAP	Cle	Comb
0	69	KGGNYNYF	HLA-A*01:01	0.038000	2158000	0.755208	0.261872	16000000	HLA-A*02:01	0.035000	2158000	0.755208	0.258872	32000000	HLA-A*03:01	0.046000	2158000	0.755208	0.269872	16000000	HLA-A*24:02	0.287000	2158000	0.755208	0.510872	3000000	HLA-A*26:01	0.011000	2158000	0.755208	0.234872	32000000	HLA-B*07:02	0.043000	2158000	0.755208	0.266872	32000000	HLA-B*08:01	0.044000	2158000	0.755208	0.267872	32000000	HLA-B*27:05	0.062000	2158000	0.755208	0.285872
N	Sequence Name	Peptide	Allele	MHC	TAP	Cle	Comb	%Rank	Allele	MHC	TAP	Cle	Comb	%Rank	Allele	MHC	TAP	Cle	Comb	%Rank	Allele	MHC	TAP	Cle	Comb	%Rank	Allele	MHC	TAP	Cle	Comb	%Rank	Allele	MHC	TAP	Cle	Comb	%Rank	Allele	MHC	TAP	Cle	Comb	%Rank	Allele	MHC	TAP	Cle	Comb
0	70	GGNYNYFD	HLA-A*01:01	0.015000	-2316000	0.042802	-0.033270	50000000	HLA-A*02:01	0.010000	-2316000	0.042802	-0.038270	50000000	HLA-A*03:01	0.016000	-2316000	0.042802	-0.032270	50000000	HLA-A*24:02	0.010000	-2316000	0.042802	-0.038270	50000000	HLA-A*26:01	0.003000	-2316000	0.042802	-0.045270	50000000	HLA-B*07:02	0.007000	-2316000	0.042802	-0.041270	50000000	HLA-B*08:01	0.012000	-2316000	0.042802	-0.036270	50000000	HLA-B*27:05	0.020000	-2316000	0.042802	-0.028270
N	Sequence Name	Peptide	Allele	MHC	TAP	Cle	Comb	%Rank	Allele	MHC	TAP	Cle	Comb	%Rank	Allele	MHC	TAP	Cle	Comb	%Rank	Allele	MHC	TAP	Cle	Comb	%Rank	Allele	MHC	TAP	Cle	Comb	%Rank	Allele	MHC	TAP	Cle	Comb	%Rank	Allele	MHC	TAP	Cle	Comb	%Rank	Allele	MHC	TAP	Cle	Comb
0	71	RVGGNYNY	HLA-A*01:01	0.135000	2938000	0.978019	0.428504	2000000	HLA-A*02:01	0.048000	2938000	0.978019	0.341504	16000000	HLA-A*03:01	0.295000	2938000	0.978019	0.588504	2000000	HLA-A*24:02	0.081000	2938000	0.978019	0.374504	6000000	HLA-A*26:01	0.102000	2938000	0.978019	0.395504	4000000	HLA-B*07:02	0.050000	2938000	0.978019	0.343504	7000000	HLA-B*08:01	0.026000	2938000	0.978019	0.319504	16000000	HLA-B*27:05	0.088000	2938000	0.978019	0.381504
N	Sequence Name	Peptide	Allele	MHC	TAP	Cle	Comb	%Rank	Allele	MHC	TAP	Cle	Comb	%Rank	Allele	MHC	TAP	Cle	Comb	%Rank	Allele	MHC	TAP	Cle	Comb	%Rank	Allele	MHC	TAP	Cle	Comb	%Rank	Allele	MHC	TAP	Cle	Comb	%Rank	Allele	MHC	TAP	Cle	Comb	%Rank	Allele	MHC	TAP	Cle	Comb
0	72	VGGNYNYV	HLA-A*01:01	0.054000	-0.170000	0.882987	0.248422	32000000	HLA-A*02:01	0.140000	-0.170000	0.882987	0.334422	16000000	HLA-A*03:01	0.033000	-0.170000	0.882987	0.227422	32000000	HLA-A*24:02	0.075000	-0.170000	0.882987	0.269422	16000000	HLA-A*26:01	0.009000	-0.170000	0.882987	0.203422	32000000	HLA-B*07:02	0.035000	-0.170000	0.882987	0.229422	32000000	HLA-B*08:01	0.060000	-0.170000	0.882987	0.254422	32000000	HLA-B*27:05	0.025000	-0.170000	0.882987	0.219422
N	Sequence Name	Peptide	Allele	MHC	TAP	Cle	Comb	%Rank	Allele	MHC	TAP	Cle	Comb	%Rank	Allele	MHC	TAP	Cle	Comb	%Rank	Allele	MHC	TAP	Cle	Comb	%Rank	Allele	MHC	TAP	Cle	Comb	%Rank	Allele	MHC	TAP	Cle	Comb	%Rank	Allele	MHC	TAP	Cle	Comb	%Rank	Allele	MHC	TAP	Cle	Comb
0	73	GGNYNYVD	HLA-A*01:01	0.010000	-2316000	0.096131	-0.026271	50000000	HLA-A*02:01	0.006000	-2316000	0.096131	-0.030271	50000000	HLA-A*03:01	0.011000	-2316000	0.096131	-0.025271	50000000	HLA-A*24:02	0.007000	-2316000	0.096131	-0.029271	50000000	HLA-A*26:01	0.003000	-2316000	0.096131	-0.033271	50000000	HLA-B*07:02	0.008000	-2316000	0.096131	-0.028271	50000000	HLA-B*08:01	0.013000	-2316000	0.096131	-0.023271	50000000	HLA-B*27:05	0.019000	-2316000	0.096131	-0.017271
N	Sequence Name	Peptide	Allele	MHC	TAP	Cle	Comb	%Rank	Allele	MHC	TAP	Cle	Comb	%Rank	Allele	MHC	TAP	Cle	Comb	%Rank	Allele	MHC	TAP	Cle	Comb	%Rank	Allele	MHC	TAP	Cle	Comb	%Rank	Allele	MHC	TAP	Cle	Comb	%Rank	Allele	MHC	TAP	Cle	Comb	%Rank	Allele	MHC	TAP	Cle	Comb
0	74	SGSGNYNY	HLA-A*01:01	0.158000	2772000	0.957933	0.442835	2000000	HLA-A*02:01	0.026000	2772000	0.957933	0.310835	16000000	HLA-A*03:01	0.096000	2772000	0.957933	0.380835	6000000	HLA-A*24:02	0.039000	2772000	0.957933	0.323835	9000000	HLA-A*26:01	0.076000	2772000	0.957933	0.360835	5000000	HLA-B*07:02	0.031000	2772000	0.957933	0.315835	10000000	HLA-B*08:01	0.028000	2772000	0.957933	0.312835	16000000	HLA-B*27:05	0.060000	2772000	0.957933	0.344835
N	Sequence Name	Peptide	Allele	MHC	TAP	Cle	Comb	%Rank	Allele	MHC	TAP	Cle	Comb	%Rank	Allele	MHC	TAP	Cle	Comb	%Rank	Allele	MHC	TAP	Cle	Comb	%Rank	Allele	MHC	TAP	Cle	Comb	%Rank	Allele	MHC	TAP	Cle	Comb	%Rank	Allele	MHC	TAP	Cle	Comb	%Rank	Allele	MHC	TAP	Cle	Comb
0	75	GSGNYNYM	HLA-A*01:01	0.131000	-0.038000	0.812909	0.312955	7000000	HLA-A*02:01	0.056000	-0.038000	0.812909	0.237955	32000000	HLA-A*03:01	0.067000	-0.038000	0.812909	0.248955	32000000	HLA-A*24:02	0.063000	-0.038000	0.812909	0.244955	32000000	HLA-A*26:01	0.050000	-0.038000	0.812909	0.231955	32000000	HLA-B*07:02	0.054000	-0.038000	0.812909	0.235955	32000000	HLA-B*08:01	0.050000	-0.038000	0.812909	0.231955	32000000	HLA-B*27:05	0.041000	-0.038000	0.812909	0.222955
N	Sequence Name	Peptide	Allele	MHC	TAP	Cle	Comb	%Rank	Allele	MHC	TAP	Cle	Comb	%Rank	Allele	MHC	TAP	Cle	Comb	%Rank	Allele	MHC	TAP	Cle	Comb	%Rank	Allele	MHC	TAP	Cle	Comb	%Rank	Allele	MHC	TAP	Cle	Comb	%Rank	Allele	MHC	TAP	Cle	Comb	%Rank	Allele	MHC	TAP	Cle	Comb
0	76	SGNYNYMD	HLA-A*01:01	0.018000	-2148000	0.126540	-0.007229	50000000	HLA-A*02:01	0.010000	-2148000	0.126540	-0.015229	50000000	HLA-A*03:01	0.016000	-2148000	0.126540	-0.009228	50000000	HLA-A*24:02	0.010000	-2148000	0.126540	-0.015229	50000000	HLA-A*26:01	0.005000	-2148000	0.126540	-0.020229	50000000	HLA-B*07:02	0.011000	-2148000	0.126540	-0.014229	50000000	HLA-B*08:01	0.020000	-2148000	0.126540	-0.005229	50000000	HLA-B*27:05	0.018000	-2148000	0.126540	-0.007229
N	Sequence Name	Peptide	Allele	MHC	TAP	Cle	Comb	%Rank	Allele	MHC	TAP	Cle	Comb	%Rank	Allele	MHC	TAP	Cle	Comb	%Rank	Allele	MHC	TAP	Cle	Comb	%Rank	Allele	MHC	TAP	Cle	Comb	%Rank	Allele	MHC	TAP	Cle	Comb	%Rank	Allele	MHC	TAP	Cle	Comb	%Rank	Allele	MHC	TAP	Cle	Comb
0	77	RGSGNYNY	HLA-A*01:01	0.100000	2928000	0.975317	0.392646	3000000	HLA-A*02:01	0.026000	2928000	0.975317	0.318646	16000000	HLA-A*03:01	0.145000	2928000	0.975317	0.437646	4000000	HLA-A*24:02	0.061000	2928000	0.975317	0.353646	7000000	HLA-A*26:01	0.037000	2928000	0.975317	0.329646	7000000	HLA-B*07:02	0.040000	2928000	0.975317	0.332646	8000000	HLA-B*08:01	0.021000	2928000	0.975317	0.313646	16000000	HLA-B*27:05	0.115000	2928000	0.975317	0.407646
N	Sequence Name	Peptide	Allele	MHC	TAP	Cle	Comb	%Rank	Allele	MHC	TAP	Cle	Comb	%Rank	Allele	MHC	TAP	Cle	Comb	%Rank	Allele	MHC	TAP	Cle	Comb	%Rank	Allele	MHC	TAP	Cle	Comb	%Rank	Allele	MHC	TAP	Cle	Comb	%Rank	Allele	MHC	TAP	Cle	Comb	%Rank	Allele	MHC	TAP	Cle	Comb
0	78	GSGNYNYW	HLA-A*01:01	0.113000	0.542000	0.908813	0.331033	5000000	HLA-A*02:01	0.024000	0.542000	0.908813	0.242033	32000000	HLA-A*03:01	0.034000	0.542000	0.908813	0.252033	32000000	HLA-A*24:02	0.122000	0.542000	0.908813	0.340033	8000000	HLA-A*26:01	0.018000	0.542000	0.908813	0.236033	32000000	HLA-B*07:02	0.019000	0.542000	0.908813	0.237033	32000000	HLA-B*08:01	0.015000	0.542000	0.908813	0.233033	32000000	HLA-B*27:05	0.043000	0.542000	0.908813	0.261033
N	Sequence Name	Peptide	Allele	MHC	TAP	Cle	Comb	%Rank	Allele	MHC	TAP	Cle	Comb	%Rank	Allele	MHC	TAP	Cle	Comb	%Rank	Allele	MHC	TAP	Cle	Comb	%Rank	Allele	MHC	TAP	Cle	Comb	%Rank	Allele	MHC	TAP	Cle	Comb	%Rank	Allele	MHC	TAP	Cle	Comb	%Rank	Allele	MHC	TAP	Cle	Comb
0	79	GLSGNYNY	HLA-A*01:01	0.189000	2814000	0.953964	0.473992	1500000	HLA-A*02:01	0.102000	2814000	0.953964	0.386992	8000000	HLA-A*03:01	0.310000	2814000	0.953964	0.594992	2000000	HLA-A*24:02	0.049000	2814000	0.953964	0.333992	8000000	HLA-A*26:01	0.106000	2814000	0.953964	0.390992	4000000	HLA-B*07:02	0.029000	2814000	0.953964	0.313992	10000000	HLA-B*08:01	0.034000	2814000	0.953964	0.318992	16000000	HLA-B*27:05	0.081000	2814000	0.953964	0.365992
N	Sequence Name	Peptide	Allele	MHC	TAP	Cle	Comb	%Rank	Allele	MHC	TAP	Cle	Comb	%Rank	Allele	MHC	TAP	Cle	Comb	%Rank	Allele	MHC	TAP	Cle	Comb	%Rank	Allele	MHC	TAP	Cle	Comb	%Rank	Allele	MHC	TAP	Cle	Comb	%Rank	Allele	MHC	TAP	Cle	Comb	%Rank	Allele	MHC	TAP	Cle	Comb
0	80	LSGNYNYF	HLA-A*01:01	0.229000	2348000	0.957570	0.503153	1000000	HLA-A*02:01	0.050000	2348000	0.957570	0.324153	16000000	HLA-A*03:01	0.064000	2348000	0.957570	0.338153	8000000	HLA-A*24:02	0.291000	2348000	0.957570	0.565153	1500000	HLA-A*26:01	0.069000	2348000	0.957570	0.343153	6000000	HLA-B*07:02	0.056000	2348000	0.957570	0.330153	8000000	HLA-B*08:01	0.081000	2348000	0.957570	0.355153	9000000	HLA-B*27:05	0.047000	2348000	0.957570	0.321153
N	Sequence Name	Peptide	Allele	MHC	TAP	Cle	Comb	%Rank	Allele	MHC	TAP	Cle	Comb	%Rank	Allele	MHC	TAP	Cle	Comb	%Rank	Allele	MHC	TAP	Cle	Comb	%Rank	Allele	MHC	TAP	Cle	Comb	%Rank	Allele	MHC	TAP	Cle	Comb	%Rank	Allele	MHC	TAP	Cle	Comb	%Rank	Allele	MHC	TAP	Cle	Comb
0	81	SGNYNYFD	HLA-A*01:01	0.021000	-2148000	0.059469	-0.019319	50000000	HLA-A*02:01	0.013000	-2148000	0.059469	-0.027319	50000000	HLA-A*03:01	0.021000	-2148000	0.059469	-0.019319	50000000	HLA-A*24:02	0.014000	-2148000	0.059469	-0.026319	50000000	HLA-A*26:01	0.007000	-2148000	0.059469	-0.033319	50000000	HLA-B*07:02	0.011000	-2148000	0.059469	-0.029319	50000000	HLA-B*08:01	0.021000	-2148000	0.059469	-0.019319	50000000	HLA-B*27:05	0.021000	-2148000	0.059469	-0.019319
N	Sequence Name	Peptide	Allele	MHC	TAP	Cle	Comb	%Rank	Allele	MHC	TAP	Cle	Comb	%Rank	Allele	MHC	TAP	Cle	Comb	%Rank	Allele	MHC	TAP	Cle	Comb	%Rank	Allele	MHC	TAP	Cle	Comb	%Rank	Allele	MHC	TAP	Cle	Comb	%Rank	Allele	MHC	TAP	Cle	Comb	%Rank	Allele	MHC	TAP	Cle	Comb
0	82	YGSGNYNY	HLA-A*01:01	0.230000	2560000	0.973323	0.512998	1000000	HLA-A*02:01	0.036000	2560000	0.973323	0.318998	16000000	HLA-A*03:01	0.075000	2560000	0.973323	0.357998	7000000	HLA-A*24:02	0.068000	2560000	0.973323	0.350998	7000000	HLA-A*26:01	0.140000	2560000	0.973323	0.422998	3000000	HLA-B*07:02	0.043000	2560000	0.973323	0.325998	9000000	HLA-B*08:01	0.038000	2560000	0.973323	0.320998	16000000	HLA-B*27:05	0.074000	2560000	0.973323	0.356998
N	Sequence Name	Peptide	Allele	MHC	TAP	Cle	Comb	%Rank	Allele	MHC	TAP	Cle	Comb	%Rank	Allele	MHC	TAP	Cle	Comb	%Rank	Allele	MHC	TAP	Cle	Comb	%Rank	Allele	MHC	TAP	Cle	Comb	%Rank	Allele	MHC	TAP	Cle	Comb	%Rank	Allele	MHC	TAP	Cle	Comb	%Rank	Allele	MHC	TAP	Cle	Comb
0	83	GSGNYNYF	HLA-A*01:01	0.139000	2192000	0.833112	0.381250	3000000	HLA-A*02:01	0.036000	2192000	0.833112	0.278250	32000000	HLA-A*03:01	0.061000	2192000	0.833112	0.303250	16000000	HLA-A*24:02	0.217000	2192000	0.833112	0.459250	3000000	HLA-A*26:01	0.038000	2192000	0.833112	0.280250	16000000	HLA-B*07:02	0.039000	2192000	0.833112	0.281250	16000000	HLA-B*08:01	0.040000	2192000	0.833112	0.282250	32000000	HLA-B*27:05	0.042000	2192000	0.833112	0.284250
N	Sequence Name	Peptide	Allele	MHC	TAP	Cle	Comb	%Rank	Allele	MHC	TAP	Cle	Comb	%Rank	Allele	MHC	TAP	Cle	Comb	%Rank	Allele	MHC	TAP	Cle	Comb	%Rank	Allele	MHC	TAP	Cle	Comb	%Rank	Allele	MHC	TAP	Cle	Comb	%Rank	Allele	MHC	TAP	Cle	Comb	%Rank	Allele	MHC	TAP	Cle	Comb
0	84	SGNYNYFD	HLA-A*01:01	0.021000	-2148000	0.059469	-0.019319	50000000	HLA-A*02:01	0.013000	-2148000	0.059469	-0.027319	50000000	HLA-A*03:01	0.021000	-2148000	0.059469	-0.019319	50000000	HLA-A*24:02	0.014000	-2148000	0.059469	-0.026319	50000000	HLA-A*26:01	0.007000	-2148000	0.059469	-0.033319	50000000	HLA-B*07:02	0.011000	-2148000	0.059469	-0.029319	50000000	HLA-B*08:01	0.021000	-2148000	0.059469	-0.019319	50000000	HLA-B*27:05	0.021000	-2148000	0.059469	-0.019319
N	Sequence Name	Peptide	Allele	MHC	TAP	Cle	Comb	%Rank	Allele	MHC	TAP	Cle	Comb	%Rank	Allele	MHC	TAP	Cle	Comb	%Rank	Allele	MHC	TAP	Cle	Comb	%Rank	Allele	MHC	TAP	Cle	Comb	%Rank	Allele	MHC	TAP	Cle	Comb	%Rank	Allele	MHC	TAP	Cle	Comb	%Rank	Allele	MHC	TAP	Cle	Comb
0	85	LESGNYNY	HLA-A*01:01	0.100000	2984000	0.975523	0.394093	3000000	HLA-A*02:01	0.016000	2984000	0.975523	0.310093	16000000	HLA-A*03:01	0.043000	2984000	0.975523	0.337093	8000000	HLA-A*24:02	0.039000	2984000	0.975523	0.333093	8000000	HLA-A*26:01	0.041000	2984000	0.975523	0.335093	6000000	HLA-B*07:02	0.021000	2984000	0.975523	0.315093	10000000	HLA-B*08:01	0.027000	2984000	0.975523	0.321093	16000000	HLA-B*27:05	0.070000	2984000	0.975523	0.364093
N	Sequence Name	Peptide	Allele	MHC	TAP	Cle	Comb	%Rank	Allele	MHC	TAP	Cle	Comb	%Rank	Allele	MHC	TAP	Cle	Comb	%Rank	Allele	MHC	TAP	Cle	Comb	%Rank	Allele	MHC	TAP	Cle	Comb	%Rank	Allele	MHC	TAP	Cle	Comb	%Rank	Allele	MHC	TAP	Cle	Comb	%Rank	Allele	MHC	TAP	Cle	Comb
0	86	ESGNYNYM	HLA-A*01:01	0.134000	-0.312000	0.919415	0.333068	5000000	HLA-A*02:01	0.038000	-0.312000	0.919415	0.237068	32000000	HLA-A*03:01	0.034000	-0.312000	0.919415	0.233068	32000000	HLA-A*24:02	0.035000	-0.312000	0.919415	0.234068	32000000	HLA-A*26:01	0.260000	-0.312000	0.919415	0.459068	2000000	HLA-B*07:02	0.058000	-0.312000	0.919415	0.257068	32000000	HLA-B*08:01	0.079000	-0.312000	0.919415	0.278068	32000000	HLA-B*27:05	0.026000	-0.312000	0.919415	0.225068
N	Sequence Name	Peptide	Allele	MHC	TAP	Cle	Comb	%Rank	Allele	MHC	TAP	Cle	Comb	%Rank	Allele	MHC	TAP	Cle	Comb	%Rank	Allele	MHC	TAP	Cle	Comb	%Rank	Allele	MHC	TAP	Cle	Comb	%Rank	Allele	MHC	TAP	Cle	Comb	%Rank	Allele	MHC	TAP	Cle	Comb	%Rank	Allele	MHC	TAP	Cle	Comb
0	87	SGNYNYMD	HLA-A*01:01	0.018000	-2148000	0.126540	-0.007229	50000000	HLA-A*02:01	0.010000	-2148000	0.126540	-0.015229	50000000	HLA-A*03:01	0.016000	-2148000	0.126540	-0.009228	50000000	HLA-A*24:02	0.010000	-2148000	0.126540	-0.015229	50000000	HLA-A*26:01	0.005000	-2148000	0.126540	-0.020229	50000000	HLA-B*07:02	0.011000	-2148000	0.126540	-0.014229	50000000	HLA-B*08:01	0.020000	-2148000	0.126540	-0.005229	50000000	HLA-B*27:05	0.018000	-2148000	0.126540	-0.007229
N	Sequence Name	Peptide	Allele	MHC	TAP	Cle	Comb	%Rank	Allele	MHC	TAP	Cle	Comb	%Rank	Allele	MHC	TAP	Cle	Comb	%Rank	Allele	MHC	TAP	Cle	Comb	%Rank	Allele	MHC	TAP	Cle	Comb	%Rank	Allele	MHC	TAP	Cle	Comb	%Rank	Allele	MHC	TAP	Cle	Comb	%Rank	Allele	MHC	TAP	Cle	Comb
0	88	AGSGNYNY	HLA-A*01:01	0.125000	2972000	0.962613	0.415888	2000000	HLA-A*02:01	0.022000	2972000	0.962613	0.312888	16000000	HLA-A*03:01	0.103000	2972000	0.962613	0.393888	5000000	HLA-A*24:02	0.036000	2972000	0.962613	0.326888	9000000	HLA-A*26:01	0.049000	2972000	0.962613	0.339888	6000000	HLA-B*07:02	0.027000	2972000	0.962613	0.317888	10000000	HLA-B*08:01	0.019000	2972000	0.962613	0.309888	16000000	HLA-B*27:05	0.065000	2972000	0.962613	0.355888
N	Sequence Name	Peptide	Allele	MHC	TAP	Cle	Comb	%Rank	Allele	MHC	TAP	Cle	Comb	%Rank	Allele	MHC	TAP	Cle	Comb	%Rank	Allele	MHC	TAP	Cle	Comb	%Rank	Allele	MHC	TAP	Cle	Comb	%Rank	Allele	MHC	TAP	Cle	Comb	%Rank	Allele	MHC	TAP	Cle	Comb	%Rank	Allele	MHC	TAP	Cle	Comb
0	89	GSGNYNYR	HLA-A*01:01	0.060000	1142000	0.578478	0.218708	32000000	HLA-A*02:01	0.022000	1142000	0.578478	0.180708	50000000	HLA-A*03:01	0.192000	1142000	0.578478	0.350708	7000000	HLA-A*24:02	0.027000	1142000	0.578478	0.185708	32000000	HLA-A*26:01	0.022000	1142000	0.578478	0.180708	32000000	HLA-B*07:02	0.009000	1142000	0.578478	0.167708	50000000	HLA-B*08:01	0.017000	1142000	0.578478	0.175708	50000000	HLA-B*27:05	0.042000	1142000	0.578478	0.200708
N	Sequence Name	Peptide	Allele	MHC	TAP	Cle	Comb	%Rank	Allele	MHC	TAP	Cle	Comb	%Rank	Allele	MHC	TAP	Cle	Comb	%Rank	Allele	MHC	TAP	Cle	Comb	%Rank	Allele	MHC	TAP	Cle	Comb	%Rank	Allele	MHC	TAP	Cle	Comb	%Rank	Allele	MHC	TAP	Cle	Comb	%Rank	Allele	MHC	TAP	Cle	Comb
0	90	SGNYNYRY	HLA-A*01:01	0.185000	2592000	0.964988	0.466922	1500000	HLA-A*02:01	0.025000	2592000	0.964988	0.306922	16000000	HLA-A*03:01	0.118000	2592000	0.964988	0.399922	5000000	HLA-A*24:02	0.043000	2592000	0.964988	0.324922	9000000	HLA-A*26:01	0.068000	2592000	0.964988	0.349922	5000000	HLA-B*07:02	0.031000	2592000	0.964988	0.312922	10000000	HLA-B*08:01	0.039000	2592000	0.964988	0.320922	16000000	HLA-B*27:05	0.065000	2592000	0.964988	0.346922
N	Sequence Name	Peptide	Allele	MHC	TAP	Cle	Comb	%Rank	Allele	MHC	TAP	Cle	Comb	%Rank	Allele	MHC	TAP	Cle	Comb	%Rank	Allele	MHC	TAP	Cle	Comb	%Rank	Allele	MHC	TAP	Cle	Comb	%Rank	Allele	MHC	TAP	Cle	Comb	%Rank	Allele	MHC	TAP	Cle	Comb	%Rank	Allele	MHC	TAP	Cle	Comb
0	91	EGSGNYNY	HLA-A*01:01	0.118000	2330000	0.966639	0.393744	3000000	HLA-A*02:01	0.016000	2330000	0.966639	0.291744	16000000	HLA-A*03:01	0.038000	2330000	0.966639	0.313744	10000000	HLA-A*24:02	0.015000	2330000	0.966639	0.290744	16000000	HLA-A*26:01	0.214000	2330000	0.966639	0.489744	2000000	HLA-B*07:02	0.023000	2330000	0.966639	0.298744	16000000	HLA-B*08:01	0.028000	2330000	0.966639	0.303744	16000000	HLA-B*27:05	0.036000	2330000	0.966639	0.311744
N	Sequence Name	Peptide	Allele	MHC	TAP	Cle	Comb	%Rank	Allele	MHC	TAP	Cle	Comb	%Rank	Allele	MHC	TAP	Cle	Comb	%Rank	Allele	MHC	TAP	Cle	Comb	%Rank	Allele	MHC	TAP	Cle	Comb	%Rank	Allele	MHC	TAP	Cle	Comb	%Rank	Allele	MHC	TAP	Cle	Comb	%Rank	Allele	MHC	TAP	Cle	Comb
0	92	GSGNYNYY	HLA-A*01:01	0.405000	2582000	0.962654	0.686147	0.300000	HLA-A*02:01	0.027000	2582000	0.962654	0.308147	16000000	HLA-A*03:01	0.187000	2582000	0.962654	0.468147	4000000	HLA-A*24:02	0.039000	2582000	0.962654	0.320147	9000000	HLA-A*26:01	0.075000	2582000	0.962654	0.356147	5000000	HLA-B*07:02	0.019000	2582000	0.962654	0.300147	16000000	HLA-B*08:01	0.020000	2582000	0.962654	0.301147	16000000	HLA-B*27:05	0.050000	2582000	0.962654	0.331147
N	Sequence Name	Peptide	Allele	MHC	TAP	Cle	Comb	%Rank	Allele	MHC	TAP	Cle	Comb	%Rank	Allele	MHC	TAP	Cle	Comb	%Rank	Allele	MHC	TAP	Cle	Comb	%Rank	Allele	MHC	TAP	Cle	Comb	%Rank	Allele	MHC	TAP	Cle	Comb	%Rank	Allele	MHC	TAP	Cle	Comb	%Rank	Allele	MHC	TAP	Cle	Comb
0	93	SGNYNYYF	HLA-A*01:01	0.074000	2202000	0.885334	0.328250	6000000	HLA-A*02:01	0.053000	2202000	0.885334	0.307250	16000000	HLA-A*03:01	0.053000	2202000	0.885334	0.307250	16000000	HLA-A*24:02	0.284000	2202000	0.885334	0.538250	2000000	HLA-A*26:01	0.048000	2202000	0.885334	0.302250	9000000	HLA-B*07:02	0.067000	2202000	0.885334	0.321250	9000000	HLA-B*08:01	0.089000	2202000	0.885334	0.343250	10000000	HLA-B*27:05	0.066000	2202000	0.885334	0.320250
N	Sequence Name	Peptide	Allele	MHC	TAP	Cle	Comb	%Rank	Allele	MHC	TAP	Cle	Comb	%Rank	Allele	MHC	TAP	Cle	Comb	%Rank	Allele	MHC	TAP	Cle	Comb	%Rank	Allele	MHC	TAP	Cle	Comb	%Rank	Allele	MHC	TAP	Cle	Comb	%Rank	Allele	MHC	TAP	Cle	Comb	%Rank	Allele	MHC	TAP	Cle	Comb
0	94	YGSGNYNY	HLA-A*01:01	0.230000	2560000	0.973323	0.512998	1000000	HLA-A*02:01	0.036000	2560000	0.973323	0.318998	16000000	HLA-A*03:01	0.075000	2560000	0.973323	0.357998	7000000	HLA-A*24:02	0.068000	2560000	0.973323	0.350998	7000000	HLA-A*26:01	0.140000	2560000	0.973323	0.422998	3000000	HLA-B*07:02	0.043000	2560000	0.973323	0.325998	9000000	HLA-B*08:01	0.038000	2560000	0.973323	0.320998	16000000	HLA-B*27:05	0.074000	2560000	0.973323	0.356998
N	Sequence Name	Peptide	Allele	MHC	TAP	Cle	Comb	%Rank	Allele	MHC	TAP	Cle	Comb	%Rank	Allele	MHC	TAP	Cle	Comb	%Rank	Allele	MHC	TAP	Cle	Comb	%Rank	Allele	MHC	TAP	Cle	Comb	%Rank	Allele	MHC	TAP	Cle	Comb	%Rank	Allele	MHC	TAP	Cle	Comb	%Rank	Allele	MHC	TAP	Cle	Comb
0	95	GSGNYNYF	HLA-A*01:01	0.139000	2192000	0.833112	0.381250	3000000	HLA-A*02:01	0.036000	2192000	0.833112	0.278250	32000000	HLA-A*03:01	0.061000	2192000	0.833112	0.303250	16000000	HLA-A*24:02	0.217000	2192000	0.833112	0.459250	3000000	HLA-A*26:01	0.038000	2192000	0.833112	0.280250	16000000	HLA-B*07:02	0.039000	2192000	0.833112	0.281250	16000000	HLA-B*08:01	0.040000	2192000	0.833112	0.282250	32000000	HLA-B*27:05	0.042000	2192000	0.833112	0.284250
N	Sequence Name	Peptide	Allele	MHC	TAP	Cle	Comb	%Rank	Allele	MHC	TAP	Cle	Comb	%Rank	Allele	MHC	TAP	Cle	Comb	%Rank	Allele	MHC	TAP	Cle	Comb	%Rank	Allele	MHC	TAP	Cle	Comb	%Rank	Allele	MHC	TAP	Cle	Comb	%Rank	Allele	MHC	TAP	Cle	Comb	%Rank	Allele	MHC	TAP	Cle	Comb
0	96	SGNYNYFD	HLA-A*01:01	0.021000	-2148000	0.059469	-0.019319	50000000	HLA-A*02:01	0.013000	-2148000	0.059469	-0.027319	50000000	HLA-A*03:01	0.021000	-2148000	0.059469	-0.019319	50000000	HLA-A*24:02	0.014000	-2148000	0.059469	-0.026319	50000000	HLA-A*26:01	0.007000	-2148000	0.059469	-0.033319	50000000	HLA-B*07:02	0.011000	-2148000	0.059469	-0.029319	50000000	HLA-B*08:01	0.021000	-2148000	0.059469	-0.019319	50000000	HLA-B*27:05	0.021000	-2148000	0.059469	-0.019319
N	Sequence Name	Peptide	Allele	MHC	TAP	Cle	Comb	%Rank	Allele	MHC	TAP	Cle	Comb	%Rank	Allele	MHC	TAP	Cle	Comb	%Rank	Allele	MHC	TAP	Cle	Comb	%Rank	Allele	MHC	TAP	Cle	Comb	%Rank	Allele	MHC	TAP	Cle	Comb	%Rank	Allele	MHC	TAP	Cle	Comb	%Rank	Allele	MHC	TAP	Cle	Comb
0	97	SGSGNYNY	HLA-A*01:01	0.158000	2772000	0.957933	0.442835	2000000	HLA-A*02:01	0.026000	2772000	0.957933	0.310835	16000000	HLA-A*03:01	0.096000	2772000	0.957933	0.380835	6000000	HLA-A*24:02	0.039000	2772000	0.957933	0.323835	9000000	HLA-A*26:01	0.076000	2772000	0.957933	0.360835	5000000	HLA-B*07:02	0.031000	2772000	0.957933	0.315835	10000000	HLA-B*08:01	0.028000	2772000	0.957933	0.312835	16000000	HLA-B*27:05	0.060000	2772000	0.957933	0.344835
N	Sequence Name	Peptide	Allele	MHC	TAP	Cle	Comb	%Rank	Allele	MHC	TAP	Cle	Comb	%Rank	Allele	MHC	TAP	Cle	Comb	%Rank	Allele	MHC	TAP	Cle	Comb	%Rank	Allele	MHC	TAP	Cle	Comb	%Rank	Allele	MHC	TAP	Cle	Comb	%Rank	Allele	MHC	TAP	Cle	Comb	%Rank	Allele	MHC	TAP	Cle	Comb
0	98	GSGNYNYF	HLA-A*01:01	0.139000	2192000	0.833112	0.381250	3000000	HLA-A*02:01	0.036000	2192000	0.833112	0.278250	32000000	HLA-A*03:01	0.061000	2192000	0.833112	0.303250	16000000	HLA-A*24:02	0.217000	2192000	0.833112	0.459250	3000000	HLA-A*26:01	0.038000	2192000	0.833112	0.280250	16000000	HLA-B*07:02	0.039000	2192000	0.833112	0.281250	16000000	HLA-B*08:01	0.040000	2192000	0.833112	0.282250	32000000	HLA-B*27:05	0.042000	2192000	0.833112	0.284250
N	Sequence Name	Peptide	Allele	MHC	TAP	Cle	Comb	%Rank	Allele	MHC	TAP	Cle	Comb	%Rank	Allele	MHC	TAP	Cle	Comb	%Rank	Allele	MHC	TAP	Cle	Comb	%Rank	Allele	MHC	TAP	Cle	Comb	%Rank	Allele	MHC	TAP	Cle	Comb	%Rank	Allele	MHC	TAP	Cle	Comb	%Rank	Allele	MHC	TAP	Cle	Comb
0	99	SGNYNYFY	HLA-A*01:01	0.260000	2592000	0.925066	0.532940	0.800000	HLA-A*02:01	0.037000	2592000	0.925066	0.309940	16000000	HLA-A*03:01	0.177000	2592000	0.925066	0.449940	4000000	HLA-A*24:02	0.064000	2592000	0.925066	0.336940	8000000	HLA-A*26:01	0.091000	2592000	0.925066	0.363940	5000000	HLA-B*07:02	0.030000	2592000	0.925066	0.302940	16000000	HLA-B*08:01	0.043000	2592000	0.925066	0.315940	16000000	HLA-B*27:05	0.078000	2592000	0.925066	0.350940
N	Sequence Name	Peptide	Allele	MHC	TAP	Cle	Comb	%Rank	Allele	MHC	TAP	Cle	Comb	%Rank	Allele	MHC	TAP	Cle	Comb	%Rank	Allele	MHC	TAP	Cle	Comb	%Rank	Allele	MHC	TAP	Cle	Comb	%Rank	Allele	MHC	TAP	Cle	Comb	%Rank	Allele	MHC	TAP	Cle	Comb	%Rank	Allele	MHC	TAP	Cle	Comb
0	100	SDSGNYNY	HLA-A*01:01	0.121000	2716000	0.973685	0.407979	3000000	HLA-A*02:01	0.017000	2716000	0.973685	0.303979	16000000	HLA-A*03:01	0.042000	2716000	0.973685	0.328979	9000000	HLA-A*24:02	0.033000	2716000	0.973685	0.319979	9000000	HLA-A*26:01	0.052000	2716000	0.973685	0.338979	6000000	HLA-B*07:02	0.020000	2716000	0.973685	0.306979	16000000	HLA-B*08:01	0.020000	2716000	0.973685	0.306979	16000000	HLA-B*27:05	0.071000	2716000	0.973685	0.357979
N	Sequence Name	Peptide	Allele	MHC	TAP	Cle	Comb	%Rank	Allele	MHC	TAP	Cle	Comb	%Rank	Allele	MHC	TAP	Cle	Comb	%Rank	Allele	MHC	TAP	Cle	Comb	%Rank	Allele	MHC	TAP	Cle	Comb	%Rank	Allele	MHC	TAP	Cle	Comb	%Rank	Allele	MHC	TAP	Cle	Comb	%Rank	Allele	MHC	TAP	Cle	Comb
0	101	DSGNYNYF	HLA-A*01:01	0.120000	1974000	0.865864	0.364169	4000000	HLA-A*02:01	0.026000	1974000	0.865864	0.270169	32000000	HLA-A*03:01	0.021000	1974000	0.865864	0.265169	32000000	HLA-A*24:02	0.106000	1974000	0.865864	0.350169	7000000	HLA-A*26:01	0.179000	1974000	0.865864	0.423169	3000000	HLA-B*07:02	0.028000	1974000	0.865864	0.272169	16000000	HLA-B*08:01	0.048000	1974000	0.865864	0.292169	32000000	HLA-B*27:05	0.025000	1974000	0.865864	0.269169
N	Sequence Name	Peptide	Allele	MHC	TAP	Cle	Comb	%Rank	Allele	MHC	TAP	Cle	Comb	%Rank	Allele	MHC	TAP	Cle	Comb	%Rank	Allele	MHC	TAP	Cle	Comb	%Rank	Allele	MHC	TAP	Cle	Comb	%Rank	Allele	MHC	TAP	Cle	Comb	%Rank	Allele	MHC	TAP	Cle	Comb	%Rank	Allele	MHC	TAP	Cle	Comb
0	102	SGNYNYFY	HLA-A*01:01	0.260000	2592000	0.925066	0.532940	0.800000	HLA-A*02:01	0.037000	2592000	0.925066	0.309940	16000000	HLA-A*03:01	0.177000	2592000	0.925066	0.449940	4000000	HLA-A*24:02	0.064000	2592000	0.925066	0.336940	8000000	HLA-A*26:01	0.091000	2592000	0.925066	0.363940	5000000	HLA-B*07:02	0.030000	2592000	0.925066	0.302940	16000000	HLA-B*08:01	0.043000	2592000	0.925066	0.315940	16000000	HLA-B*27:05	0.078000	2592000	0.925066	0.350940
N	Sequence Name	Peptide	Allele	MHC	TAP	Cle	Comb	%Rank	Allele	MHC	TAP	Cle	Comb	%Rank	Allele	MHC	TAP	Cle	Comb	%Rank	Allele	MHC	TAP	Cle	Comb	%Rank	Allele	MHC	TAP	Cle	Comb	%Rank	Allele	MHC	TAP	Cle	Comb	%Rank	Allele	MHC	TAP	Cle	Comb	%Rank	Allele	MHC	TAP	Cle	Comb
0	103	QYTNSPRR	HLA-A*01:01	0.014000	1424000	0.722617	0.212189	32000000	HLA-A*02:01	0.016000	1424000	0.722617	0.214189	32000000	HLA-A*03:01	0.039000	1424000	0.722617	0.237189	32000000	HLA-A*24:02	0.056000	1424000	0.722617	0.254189	32000000	HLA-A*26:01	0.020000	1424000	0.722617	0.218189	32000000	HLA-B*07:02	0.006000	1424000	0.722617	0.204189	32000000	HLA-B*08:01	0.015000	1424000	0.722617	0.213189	32000000	HLA-B*27:05	0.052000	1424000	0.722617	0.250189
N	Sequence Name	Peptide	Allele	MHC	TAP	Cle	Comb	%Rank	Allele	MHC	TAP	Cle	Comb	%Rank	Allele	MHC	TAP	Cle	Comb	%Rank	Allele	MHC	TAP	Cle	Comb	%Rank	Allele	MHC	TAP	Cle	Comb	%Rank	Allele	MHC	TAP	Cle	Comb	%Rank	Allele	MHC	TAP	Cle	Comb	%Rank	Allele	MHC	TAP	Cle	Comb
0	104	YTNSPRRF	HLA-A*01:01	0.207000	2226000	0.898682	0.464853	1500000	HLA-A*02:01	0.049000	2226000	0.898682	0.306853	16000000	HLA-A*03:01	0.084000	2226000	0.898682	0.341853	8000000	HLA-A*24:02	0.169000	2226000	0.898682	0.426853	4000000	HLA-A*26:01	0.309000	2226000	0.898682	0.566853	1000000	HLA-B*07:02	0.151000	2226000	0.898682	0.408853	4000000	HLA-B*08:01	0.089000	2226000	0.898682	0.346853	9000000	HLA-B*27:05	0.053000	2226000	0.898682	0.310853
N	Sequence Name	Peptide	Allele	MHC	TAP	Cle	Comb	%Rank	Allele	MHC	TAP	Cle	Comb	%Rank	Allele	MHC	TAP	Cle	Comb	%Rank	Allele	MHC	TAP	Cle	Comb	%Rank	Allele	MHC	TAP	Cle	Comb	%Rank	Allele	MHC	TAP	Cle	Comb	%Rank	Allele	MHC	TAP	Cle	Comb	%Rank	Allele	MHC	TAP	Cle	Comb
0	105	TNSPRRFT	HLA-A*01:01	0.023000	-0.856000	0.039390	0.010463	50000000	HLA-A*02:01	0.013000	-0.856000	0.039390	0.000463	50000000	HLA-A*03:01	0.017000	-0.856000	0.039390	0.004463	50000000	HLA-A*24:02	0.007000	-0.856000	0.039390	-0.005537	50000000	HLA-A*26:01	0.007000	-0.856000	0.039390	-0.005537	50000000	HLA-B*07:02	0.031000	-0.856000	0.039390	0.018463	50000000	HLA-B*08:01	0.077000	-0.856000	0.039390	0.064463	50000000	HLA-B*27:05	0.021000	-0.856000	0.039390	0.008463
N	Sequence Name	Peptide	Allele	MHC	TAP	Cle	Comb	%Rank	Allele	MHC	TAP	Cle	Comb	%Rank	Allele	MHC	TAP	Cle	Comb	%Rank	Allele	MHC	TAP	Cle	Comb	%Rank	Allele	MHC	TAP	Cle	Comb	%Rank	Allele	MHC	TAP	Cle	Comb	%Rank	Allele	MHC	TAP	Cle	Comb	%Rank	Allele	MHC	TAP	Cle	Comb
0	106	QSTKSHRR	HLA-A*01:01	0.055000	1358000	0.772766	0.262822	16000000	HLA-A*02:01	0.013000	1358000	0.772766	0.220822	32000000	HLA-A*03:01	0.115000	1358000	0.772766	0.322822	9000000	HLA-A*24:02	0.020000	1358000	0.772766	0.227822	32000000	HLA-A*26:01	0.051000	1358000	0.772766	0.258822	16000000	HLA-B*07:02	0.009000	1358000	0.772766	0.216822	32000000	HLA-B*08:01	0.022000	1358000	0.772766	0.229822	32000000	HLA-B*27:05	0.033000	1358000	0.772766	0.240822
N	Sequence Name	Peptide	Allele	MHC	TAP	Cle	Comb	%Rank	Allele	MHC	TAP	Cle	Comb	%Rank	Allele	MHC	TAP	Cle	Comb	%Rank	Allele	MHC	TAP	Cle	Comb	%Rank	Allele	MHC	TAP	Cle	Comb	%Rank	Allele	MHC	TAP	Cle	Comb	%Rank	Allele	MHC	TAP	Cle	Comb	%Rank	Allele	MHC	TAP	Cle	Comb
0	107	STKSHRRT	HLA-A*01:01	0.035000	-0.618000	0.134664	0.049849	50000000	HLA-A*02:01	0.012000	-0.618000	0.134664	0.026849	50000000	HLA-A*03:01	0.048000	-0.618000	0.134664	0.062849	50000000	HLA-A*24:02	0.010000	-0.618000	0.134664	0.024849	50000000	HLA-A*26:01	0.030000	-0.618000	0.134664	0.044849	50000000	HLA-B*07:02	0.064000	-0.618000	0.134664	0.078849	50000000	HLA-B*08:01	0.154000	-0.618000	0.134664	0.168849	50000000	HLA-B*27:05	0.019000	-0.618000	0.134664	0.033849
N	Sequence Name	Peptide	Allele	MHC	TAP	Cle	Comb	%Rank	Allele	MHC	TAP	Cle	Comb	%Rank	Allele	MHC	TAP	Cle	Comb	%Rank	Allele	MHC	TAP	Cle	Comb	%Rank	Allele	MHC	TAP	Cle	Comb	%Rank	Allele	MHC	TAP	Cle	Comb	%Rank	Allele	MHC	TAP	Cle	Comb	%Rank	Allele	MHC	TAP	Cle	Comb
0	108	TKSHRRTG	HLA-A*01:01	0.009000	-1326000	0.077397	-0.006736	50000000	HLA-A*02:01	0.005000	-1326000	0.077397	-0.010736	50000000	HLA-A*03:01	0.007000	-1326000	0.077397	-0.008736	50000000	HLA-A*24:02	0.003000	-1326000	0.077397	-0.012736	50000000	HLA-A*26:01	0.002000	-1326000	0.077397	-0.013736	50000000	HLA-B*07:02	0.024000	-1326000	0.077397	0.008264	50000000	HLA-B*08:01	0.073000	-1326000	0.077397	0.057264	50000000	HLA-B*27:05	0.038000	-1326000	0.077397	0.022264
N	Sequence Name	Peptide	Allele	MHC	TAP	Cle	Comb	%Rank	Allele	MHC	TAP	Cle	Comb	%Rank	Allele	MHC	TAP	Cle	Comb	%Rank	Allele	MHC	TAP	Cle	Comb	%Rank	Allele	MHC	TAP	Cle	Comb	%Rank	Allele	MHC	TAP	Cle	Comb	%Rank	Allele	MHC	TAP	Cle	Comb	%Rank	Allele	MHC	TAP	Cle	Comb
0	109	ELTKSHRR	HLA-A*01:01	0.046000	1036000	0.824416	0.257394	16000000	HLA-A*02:01	0.019000	1036000	0.824416	0.230394	32000000	HLA-A*03:01	0.134000	1036000	0.824416	0.345394	8000000	HLA-A*24:02	0.034000	1036000	0.824416	0.245394	32000000	HLA-A*26:01	0.135000	1036000	0.824416	0.346394	6000000	HLA-B*07:02	0.008000	1036000	0.824416	0.219394	32000000	HLA-B*08:01	0.053000	1036000	0.824416	0.264394	32000000	HLA-B*27:05	0.033000	1036000	0.824416	0.244394
N	Sequence Name	Peptide	Allele	MHC	TAP	Cle	Comb	%Rank	Allele	MHC	TAP	Cle	Comb	%Rank	Allele	MHC	TAP	Cle	Comb	%Rank	Allele	MHC	TAP	Cle	Comb	%Rank	Allele	MHC	TAP	Cle	Comb	%Rank	Allele	MHC	TAP	Cle	Comb	%Rank	Allele	MHC	TAP	Cle	Comb	%Rank	Allele	MHC	TAP	Cle	Comb
0	110	LTKSHRRN	HLA-A*01:01	0.032000	-1240000	0.145326	0.033698	50000000	HLA-A*02:01	0.007000	-1240000	0.145326	0.008698	50000000	HLA-A*03:01	0.038000	-1240000	0.145326	0.039698	50000000	HLA-A*24:02	0.007000	-1240000	0.145326	0.008698	50000000	HLA-A*26:01	0.020000	-1240000	0.145326	0.021698	50000000	HLA-B*07:02	0.020000	-1240000	0.145326	0.021698	50000000	HLA-B*08:01	0.092000	-1240000	0.145326	0.093698	50000000	HLA-B*27:05	0.018000	-1240000	0.145326	0.019698
N	Sequence Name	Peptide	Allele	MHC	TAP	Cle	Comb	%Rank	Allele	MHC	TAP	Cle	Comb	%Rank	Allele	MHC	TAP	Cle	Comb	%Rank	Allele	MHC	TAP	Cle	Comb	%Rank	Allele	MHC	TAP	Cle	Comb	%Rank	Allele	MHC	TAP	Cle	Comb	%Rank	Allele	MHC	TAP	Cle	Comb	%Rank	Allele	MHC	TAP	Cle	Comb
0	111	TKSHRRNT	HLA-A*01:01	0.010000	-0.636000	0.041885	0.003524	50000000	HLA-A*02:01	0.007000	-0.636000	0.041885	0.000524	50000000	HLA-A*03:01	0.006000	-0.636000	0.041885	-0.000476	50000000	HLA-A*24:02	0.002000	-0.636000	0.041885	-0.004476	50000000	HLA-A*26:01	0.003000	-0.636000	0.041885	-0.003476	50000000	HLA-B*07:02	0.026000	-0.636000	0.041885	0.019524	50000000	HLA-B*08:01	0.078000	-0.636000	0.041885	0.071524	50000000	HLA-B*27:05	0.039000	-0.636000	0.041885	0.032524
N	Sequence Name	Peptide	Allele	MHC	TAP	Cle	Comb	%Rank	Allele	MHC	TAP	Cle	Comb	%Rank	Allele	MHC	TAP	Cle	Comb	%Rank	Allele	MHC	TAP	Cle	Comb	%Rank	Allele	MHC	TAP	Cle	Comb	%Rank	Allele	MHC	TAP	Cle	Comb	%Rank	Allele	MHC	TAP	Cle	Comb	%Rank	Allele	MHC	TAP	Cle	Comb
0	112	YKSPRRAR	HLA-A*01:01	0.018000	1430000	0.404369	0.144733	50000000	HLA-A*02:01	0.011000	1430000	0.404369	0.137733	50000000	HLA-A*03:01	0.038000	1430000	0.404369	0.164733	50000000	HLA-A*24:02	0.012000	1430000	0.404369	0.138733	50000000	HLA-A*26:01	0.013000	1430000	0.404369	0.139733	50000000	HLA-B*07:02	0.029000	1430000	0.404369	0.155733	50000000	HLA-B*08:01	0.086000	1430000	0.404369	0.212733	32000000	HLA-B*27:05	0.173000	1430000	0.404369	0.299733
N	Sequence Name	Peptide	Allele	MHC	TAP	Cle	Comb	%Rank	Allele	MHC	TAP	Cle	Comb	%Rank	Allele	MHC	TAP	Cle	Comb	%Rank	Allele	MHC	TAP	Cle	Comb	%Rank	Allele	MHC	TAP	Cle	Comb	%Rank	Allele	MHC	TAP	Cle	Comb	%Rank	Allele	MHC	TAP	Cle	Comb	%Rank	Allele	MHC	TAP	Cle	Comb
0	113	KSPRRARI	HLA-A*01:01	0.061000	0.750000	0.687346	0.234403	32000000	HLA-A*02:01	0.039000	0.750000	0.687346	0.212403	32000000	HLA-A*03:01	0.056000	0.750000	0.687346	0.229403	32000000	HLA-A*24:02	0.201000	0.750000	0.687346	0.374403	6000000	HLA-A*26:01	0.015000	0.750000	0.687346	0.188403	32000000	HLA-B*07:02	0.070000	0.750000	0.687346	0.243403	32000000	HLA-B*08:01	0.122000	0.750000	0.687346	0.295403	16000000	HLA-B*27:05	0.039000	0.750000	0.687346	0.212403
N	Sequence Name	Peptide	Allele	MHC	TAP	Cle	Comb	%Rank	Allele	MHC	TAP	Cle	Comb	%Rank	Allele	MHC	TAP	Cle	Comb	%Rank	Allele	MHC	TAP	Cle	Comb	%Rank	Allele	MHC	TAP	Cle	Comb	%Rank	Allele	MHC	TAP	Cle	Comb	%Rank	Allele	MHC	TAP	Cle	Comb	%Rank	Allele	MHC	TAP	Cle	Comb
0	114	SPRRARII	HLA-A*01:01	0.022000	0.116000	0.269132	0.085455	50000000	HLA-A*02:01	0.019000	0.116000	0.269132	0.082455	50000000	HLA-A*03:01	0.018000	0.116000	0.269132	0.081455	50000000	HLA-A*24:02	0.022000	0.116000	0.269132	0.085455	50000000	HLA-A*26:01	0.014000	0.116000	0.269132	0.077455	50000000	HLA-B*07:02	0.739000	0.116000	0.269132	0.802455	0.400000	HLA-B*08:01	0.471000	0.116000	0.269132	0.534455	2000000	HLA-B*27:05	0.050000	0.116000	0.269132	0.113455
N	Sequence Name	Peptide	Allele	MHC	TAP	Cle	Comb	%Rank	Allele	MHC	TAP	Cle	Comb	%Rank	Allele	MHC	TAP	Cle	Comb	%Rank	Allele	MHC	TAP	Cle	Comb	%Rank	Allele	MHC	TAP	Cle	Comb	%Rank	Allele	MHC	TAP	Cle	Comb	%Rank	Allele	MHC	TAP	Cle	Comb	%Rank	Allele	MHC	TAP	Cle	Comb
0	115	GDSPRRAR	HLA-A*01:01	0.016000	1108000	0.187326	0.085848	50000000	HLA-A*02:01	0.010000	1108000	0.187326	0.079848	50000000	HLA-A*03:01	0.032000	1108000	0.187326	0.101848	50000000	HLA-A*24:02	0.008000	1108000	0.187326	0.077848	50000000	HLA-A*26:01	0.006000	1108000	0.187326	0.075848	50000000	HLA-B*07:02	0.012000	1108000	0.187326	0.081848	50000000	HLA-B*08:01	0.031000	1108000	0.187326	0.100848	50000000	HLA-B*27:05	0.077000	1108000	0.187326	0.146848
N	Sequence Name	Peptide	Allele	MHC	TAP	Cle	Comb	%Rank	Allele	MHC	TAP	Cle	Comb	%Rank	Allele	MHC	TAP	Cle	Comb	%Rank	Allele	MHC	TAP	Cle	Comb	%Rank	Allele	MHC	TAP	Cle	Comb	%Rank	Allele	MHC	TAP	Cle	Comb	%Rank	Allele	MHC	TAP	Cle	Comb	%Rank	Allele	MHC	TAP	Cle	Comb
0	116	DSPRRARG	HLA-A*01:01	0.015000	-1660000	0.207014	0.020078	50000000	HLA-A*02:01	0.006000	-1660000	0.207014	0.011078	50000000	HLA-A*03:01	0.010000	-1660000	0.207014	0.015078	50000000	HLA-A*24:02	0.005000	-1660000	0.207014	0.010078	50000000	HLA-A*26:01	0.015000	-1660000	0.207014	0.020078	50000000	HLA-B*07:02	0.008000	-1660000	0.207014	0.013078	50000000	HLA-B*08:01	0.045000	-1660000	0.207014	0.050078	50000000	HLA-B*27:05	0.007000	-1660000	0.207014	0.012078
N	Sequence Name	Peptide	Allele	MHC	TAP	Cle	Comb	%Rank	Allele	MHC	TAP	Cle	Comb	%Rank	Allele	MHC	TAP	Cle	Comb	%Rank	Allele	MHC	TAP	Cle	Comb	%Rank	Allele	MHC	TAP	Cle	Comb	%Rank	Allele	MHC	TAP	Cle	Comb	%Rank	Allele	MHC	TAP	Cle	Comb	%Rank	Allele	MHC	TAP	Cle	Comb
0	117	SPRRARGH	HLA-A*01:01	0.022000	-0.954000	0.096533	0.019870	50000000	HLA-A*02:01	0.009000	-0.954000	0.096533	0.006870	50000000	HLA-A*03:01	0.024000	-0.954000	0.096533	0.021870	50000000	HLA-A*24:02	0.002000	-0.954000	0.096533	-0.000130	50000000	HLA-A*26:01	0.022000	-0.954000	0.096533	0.019870	50000000	HLA-B*07:02	0.344000	-0.954000	0.096533	0.341870	7000000	HLA-B*08:01	0.137000	-0.954000	0.096533	0.134870	50000000	HLA-B*27:05	0.033000	-0.954000	0.096533	0.030870
N	Sequence Name	Peptide	Allele	MHC	TAP	Cle	Comb	%Rank	Allele	MHC	TAP	Cle	Comb	%Rank	Allele	MHC	TAP	Cle	Comb	%Rank	Allele	MHC	TAP	Cle	Comb	%Rank	Allele	MHC	TAP	Cle	Comb	%Rank	Allele	MHC	TAP	Cle	Comb	%Rank	Allele	MHC	TAP	Cle	Comb	%Rank	Allele	MHC	TAP	Cle	Comb
0	118	RLSHRRAR	HLA-A*01:01	0.037000	1698000	0.279852	0.142417	50000000	HLA-A*02:01	0.036000	1698000	0.279852	0.141417	50000000	HLA-A*03:01	0.456000	1698000	0.279852	0.561417	2000000	HLA-A*24:02	0.028000	1698000	0.279852	0.133417	50000000	HLA-A*26:01	0.021000	1698000	0.279852	0.126417	50000000	HLA-B*07:02	0.053000	1698000	0.279852	0.158417	50000000	HLA-B*08:01	0.152000	1698000	0.279852	0.257417	32000000	HLA-B*27:05	0.133000	1698000	0.279852	0.238417
N	Sequence Name	Peptide	Allele	MHC	TAP	Cle	Comb	%Rank	Allele	MHC	TAP	Cle	Comb	%Rank	Allele	MHC	TAP	Cle	Comb	%Rank	Allele	MHC	TAP	Cle	Comb	%Rank	Allele	MHC	TAP	Cle	Comb	%Rank	Allele	MHC	TAP	Cle	Comb	%Rank	Allele	MHC	TAP	Cle	Comb	%Rank	Allele	MHC	TAP	Cle	Comb
0	119	LSHRRARA	HLA-A*01:01	0.071000	-0.336000	0.560381	0.188686	32000000	HLA-A*02:01	0.037000	-0.336000	0.560381	0.154686	50000000	HLA-A*03:01	0.075000	-0.336000	0.560381	0.192686	32000000	HLA-A*24:02	0.017000	-0.336000	0.560381	0.134686	50000000	HLA-A*26:01	0.026000	-0.336000	0.560381	0.143686	50000000	HLA-B*07:02	0.115000	-0.336000	0.560381	0.232686	32000000	HLA-B*08:01	0.321000	-0.336000	0.560381	0.438686	4000000	HLA-B*27:05	0.050000	-0.336000	0.560381	0.167686
N	Sequence Name	Peptide	Allele	MHC	TAP	Cle	Comb	%Rank	Allele	MHC	TAP	Cle	Comb	%Rank	Allele	MHC	TAP	Cle	Comb	%Rank	Allele	MHC	TAP	Cle	Comb	%Rank	Allele	MHC	TAP	Cle	Comb	%Rank	Allele	MHC	TAP	Cle	Comb	%Rank	Allele	MHC	TAP	Cle	Comb	%Rank	Allele	MHC	TAP	Cle	Comb
0	120	SHRRARAP	HLA-A*01:01	0.010000	0.220000	0.041734	0.024890	50000000	HLA-A*02:01	0.006000	0.220000	0.041734	0.020890	50000000	HLA-A*03:01	0.010000	0.220000	0.041734	0.024890	50000000	HLA-A*24:02	0.005000	0.220000	0.041734	0.019890	50000000	HLA-A*26:01	0.004000	0.220000	0.041734	0.018890	50000000	HLA-B*07:02	0.093000	0.220000	0.041734	0.107890	50000000	HLA-B*08:01	0.137000	0.220000	0.041734	0.151890	50000000	HLA-B*27:05	0.044000	0.220000	0.041734	0.058890
N	Sequence Name	Peptide	Allele	MHC	TAP	Cle	Comb	%Rank	Allele	MHC	TAP	Cle	Comb	%Rank	Allele	MHC	TAP	Cle	Comb	%Rank	Allele	MHC	TAP	Cle	Comb	%Rank	Allele	MHC	TAP	Cle	Comb	%Rank	Allele	MHC	TAP	Cle	Comb	%Rank	Allele	MHC	TAP	Cle	Comb	%Rank	Allele	MHC	TAP	Cle	Comb
0	121	RPPRRARS	HLA-A*01:01	0.014000	-2636000	0.404479	0.039108	50000000	HLA-A*02:01	0.010000	-2636000	0.404479	0.035108	50000000	HLA-A*03:01	0.012000	-2636000	0.404479	0.037108	50000000	HLA-A*24:02	0.012000	-2636000	0.404479	0.037108	50000000	HLA-A*26:01	0.004000	-2636000	0.404479	0.029108	50000000	HLA-B*07:02	0.301000	-2636000	0.404479	0.326108	9000000	HLA-B*08:01	0.166000	-2636000	0.404479	0.191108	50000000	HLA-B*27:05	0.037000	-2636000	0.404479	0.062108
N	Sequence Name	Peptide	Allele	MHC	TAP	Cle	Comb	%Rank	Allele	MHC	TAP	Cle	Comb	%Rank	Allele	MHC	TAP	Cle	Comb	%Rank	Allele	MHC	TAP	Cle	Comb	%Rank	Allele	MHC	TAP	Cle	Comb	%Rank	Allele	MHC	TAP	Cle	Comb	%Rank	Allele	MHC	TAP	Cle	Comb	%Rank	Allele	MHC	TAP	Cle	Comb
0	122	PPRRARSG	HLA-A*01:01	0.005000	-2212000	0.302347	0.017728	50000000	HLA-A*02:01	0.004000	-2212000	0.302347	0.016728	50000000	HLA-A*03:01	0.004000	-2212000	0.302347	0.016728	50000000	HLA-A*24:02	0.001000	-2212000	0.302347	0.013728	50000000	HLA-A*26:01	0.002000	-2212000	0.302347	0.014728	50000000	HLA-B*07:02	0.104000	-2212000	0.302347	0.116728	50000000	HLA-B*08:01	0.064000	-2212000	0.302347	0.076728	50000000	HLA-B*27:05	0.011000	-2212000	0.302347	0.023728
N	Sequence Name	Peptide	Allele	MHC	TAP	Cle	Comb	%Rank	Allele	MHC	TAP	Cle	Comb	%Rank	Allele	MHC	TAP	Cle	Comb	%Rank	Allele	MHC	TAP	Cle	Comb	%Rank	Allele	MHC	TAP	Cle	Comb	%Rank	Allele	MHC	TAP	Cle	Comb	%Rank	Allele	MHC	TAP	Cle	Comb	%Rank	Allele	MHC	TAP	Cle	Comb
0	123	PRRARSGA	HLA-A*01:01	0.008000	-0.458000	0.474541	0.103322	50000000	HLA-A*02:01	0.005000	-0.458000	0.474541	0.100322	50000000	HLA-A*03:01	0.006000	-0.458000	0.474541	0.101322	50000000	HLA-A*24:02	0.003000	-0.458000	0.474541	0.098322	50000000	HLA-A*26:01	0.002000	-0.458000	0.474541	0.097322	50000000	HLA-B*07:02	0.025000	-0.458000	0.474541	0.120322	50000000	HLA-B*08:01	0.083000	-0.458000	0.474541	0.178322	50000000	HLA-B*27:05	0.136000	-0.458000	0.474541	0.231322
N	Sequence Name	Peptide	Allele	MHC	TAP	Cle	Comb	%Rank	Allele	MHC	TAP	Cle	Comb	%Rank	Allele	MHC	TAP	Cle	Comb	%Rank	Allele	MHC	TAP	Cle	Comb	%Rank	Allele	MHC	TAP	Cle	Comb	%Rank	Allele	MHC	TAP	Cle	Comb	%Rank	Allele	MHC	TAP	Cle	Comb	%Rank	Allele	MHC	TAP	Cle	Comb
0	124	LGPRRARS	HLA-A*01:01	0.017000	-2432000	0.208878	0.003198	50000000	HLA-A*02:01	0.009000	-2432000	0.208878	-0.004802	50000000	HLA-A*03:01	0.014000	-2432000	0.208878	0.000198	50000000	HLA-A*24:02	0.016000	-2432000	0.208878	0.002198	50000000	HLA-A*26:01	0.005000	-2432000	0.208878	-0.008802	50000000	HLA-B*07:02	0.023000	-2432000	0.208878	0.009198	50000000	HLA-B*08:01	0.101000	-2432000	0.208878	0.087198	50000000	HLA-B*27:05	0.015000	-2432000	0.208878	0.001198
N	Sequence Name	Peptide	Allele	MHC	TAP	Cle	Comb	%Rank	Allele	MHC	TAP	Cle	Comb	%Rank	Allele	MHC	TAP	Cle	Comb	%Rank	Allele	MHC	TAP	Cle	Comb	%Rank	Allele	MHC	TAP	Cle	Comb	%Rank	Allele	MHC	TAP	Cle	Comb	%Rank	Allele	MHC	TAP	Cle	Comb	%Rank	Allele	MHC	TAP	Cle	Comb
0	125	GPRRARSA	HLA-A*01:01	0.016000	-1122000	0.207029	0.034532	50000000	HLA-A*02:01	0.013000	-1122000	0.207029	0.031532	50000000	HLA-A*03:01	0.015000	-1122000	0.207029	0.033532	50000000	HLA-A*24:02	0.004000	-1122000	0.207029	0.022532	50000000	HLA-A*26:01	0.008000	-1122000	0.207029	0.026532	50000000	HLA-B*07:02	0.653000	-1122000	0.207029	0.671531	0.800000	HLA-B*08:01	0.321000	-1122000	0.207029	0.339532	10000000	HLA-B*27:05	0.046000	-1122000	0.207029	0.064532
N	Sequence Name	Peptide	Allele	MHC	TAP	Cle	Comb	%Rank	Allele	MHC	TAP	Cle	Comb	%Rank	Allele	MHC	TAP	Cle	Comb	%Rank	Allele	MHC	TAP	Cle	Comb	%Rank	Allele	MHC	TAP	Cle	Comb	%Rank	Allele	MHC	TAP	Cle	Comb	%Rank	Allele	MHC	TAP	Cle	Comb	%Rank	Allele	MHC	TAP	Cle	Comb
0	126	PRRARSAP	HLA-A*01:01	0.004000	0.182000	0.134026	0.038706	50000000	HLA-A*02:01	0.003000	0.182000	0.134026	0.037706	50000000	HLA-A*03:01	0.005000	0.182000	0.134026	0.039706	50000000	HLA-A*24:02	0.002000	0.182000	0.134026	0.036706	50000000	HLA-A*26:01	0.001000	0.182000	0.134026	0.035706	50000000	HLA-B*07:02	0.017000	0.182000	0.134026	0.051706	50000000	HLA-B*08:01	0.053000	0.182000	0.134026	0.087706	50000000	HLA-B*27:05	0.072000	0.182000	0.134026	0.106706
N	Sequence Name	Peptide	Allele	MHC	TAP	Cle	Comb	%Rank	Allele	MHC	TAP	Cle	Comb	%Rank	Allele	MHC	TAP	Cle	Comb	%Rank	Allele	MHC	TAP	Cle	Comb	%Rank	Allele	MHC	TAP	Cle	Comb	%Rank	Allele	MHC	TAP	Cle	Comb	%Rank	Allele	MHC	TAP	Cle	Comb	%Rank	Allele	MHC	TAP	Cle	Comb
0	127	VPPRRARS	HLA-A*01:01	0.014000	-2806000	0.265440	0.003574	50000000	HLA-A*02:01	0.010000	-2806000	0.265440	-0.000426	50000000	HLA-A*03:01	0.008000	-2806000	0.265440	-0.002426	50000000	HLA-A*24:02	0.010000	-2806000	0.265440	-0.000426	50000000	HLA-A*26:01	0.005000	-2806000	0.265440	-0.005426	50000000	HLA-B*07:02	0.157000	-2806000	0.265440	0.146574	50000000	HLA-B*08:01	0.140000	-2806000	0.265440	0.129574	50000000	HLA-B*27:05	0.016000	-2806000	0.265440	0.005574
N	Sequence Name	Peptide	Allele	MHC	TAP	Cle	Comb	%Rank	Allele	MHC	TAP	Cle	Comb	%Rank	Allele	MHC	TAP	Cle	Comb	%Rank	Allele	MHC	TAP	Cle	Comb	%Rank	Allele	MHC	TAP	Cle	Comb	%Rank	Allele	MHC	TAP	Cle	Comb	%Rank	Allele	MHC	TAP	Cle	Comb	%Rank	Allele	MHC	TAP	Cle	Comb
0	128	PPRRARSV	HLA-A*01:01	0.013000	-0.502000	0.911168	0.205463	32000000	HLA-A*02:01	0.011000	-0.502000	0.911168	0.203463	32000000	HLA-A*03:01	0.008000	-0.502000	0.911168	0.200463	32000000	HLA-A*24:02	0.005000	-0.502000	0.911168	0.197463	32000000	HLA-A*26:01	0.006000	-0.502000	0.911168	0.198463	32000000	HLA-B*07:02	0.482000	-0.502000	0.911168	0.674463	0.800000	HLA-B*08:01	0.241000	-0.502000	0.911168	0.433463	5000000	HLA-B*27:05	0.020000	-0.502000	0.911168	0.212463
N	Sequence Name	Peptide	Allele	MHC	TAP	Cle	Comb	%Rank	Allele	MHC	TAP	Cle	Comb	%Rank	Allele	MHC	TAP	Cle	Comb	%Rank	Allele	MHC	TAP	Cle	Comb	%Rank	Allele	MHC	TAP	Cle	Comb	%Rank	Allele	MHC	TAP	Cle	Comb	%Rank	Allele	MHC	TAP	Cle	Comb	%Rank	Allele	MHC	TAP	Cle	Comb
0	129	PRRARSVL	HLA-A*01:01	0.012000	1032000	0.956827	0.253086	32000000	HLA-A*02:01	0.009000	1032000	0.956827	0.250086	32000000	HLA-A*03:01	0.012000	1032000	0.956827	0.253086	32000000	HLA-A*24:02	0.014000	1032000	0.956827	0.255086	32000000	HLA-A*26:01	0.004000	1032000	0.956827	0.245086	32000000	HLA-B*07:02	0.118000	1032000	0.956827	0.359086	6000000	HLA-B*08:01	0.243000	1032000	0.956827	0.484086	3000000	HLA-B*27:05	0.250000	1032000	0.956827	0.491086
N	Sequence Name	Peptide	Allele	MHC	TAP	Cle	Comb	%Rank	Allele	MHC	TAP	Cle	Comb	%Rank	Allele	MHC	TAP	Cle	Comb	%Rank	Allele	MHC	TAP	Cle	Comb	%Rank	Allele	MHC	TAP	Cle	Comb	%Rank	Allele	MHC	TAP	Cle	Comb	%Rank	Allele	MHC	TAP	Cle	Comb	%Rank	Allele	MHC	TAP	Cle	Comb
0	130	PSPRRARS	HLA-A*01:01	0.020000	-2522000	0.463244	0.061180	50000000	HLA-A*02:01	0.005000	-2522000	0.463244	0.046180	50000000	HLA-A*03:01	0.012000	-2522000	0.463244	0.053180	50000000	HLA-A*24:02	0.010000	-2522000	0.463244	0.051180	50000000	HLA-A*26:01	0.005000	-2522000	0.463244	0.046180	50000000	HLA-B*07:02	0.007000	-2522000	0.463244	0.048180	50000000	HLA-B*08:01	0.024000	-2522000	0.463244	0.065180	50000000	HLA-B*27:05	0.006000	-2522000	0.463244	0.047180
N	Sequence Name	Peptide	Allele	MHC	TAP	Cle	Comb	%Rank	Allele	MHC	TAP	Cle	Comb	%Rank	Allele	MHC	TAP	Cle	Comb	%Rank	Allele	MHC	TAP	Cle	Comb	%Rank	Allele	MHC	TAP	Cle	Comb	%Rank	Allele	MHC	TAP	Cle	Comb	%Rank	Allele	MHC	TAP	Cle	Comb	%Rank	Allele	MHC	TAP	Cle	Comb
0	131	SPRRARSS	HLA-A*01:01	0.019000	-2664000	0.074897	-0.030748	50000000	HLA-A*02:01	0.010000	-2664000	0.074897	-0.039748	50000000	HLA-A*03:01	0.015000	-2664000	0.074897	-0.034748	50000000	HLA-A*24:02	0.003000	-2664000	0.074897	-0.046748	50000000	HLA-A*26:01	0.011000	-2664000	0.074897	-0.038748	50000000	HLA-B*07:02	0.538000	-2664000	0.074897	0.488252	2000000	HLA-B*08:01	0.248000	-2664000	0.074897	0.198252	50000000	HLA-B*27:05	0.032000	-2664000	0.074897	-0.017748
N	Sequence Name	Peptide	Allele	MHC	TAP	Cle	Comb	%Rank	Allele	MHC	TAP	Cle	Comb	%Rank	Allele	MHC	TAP	Cle	Comb	%Rank	Allele	MHC	TAP	Cle	Comb	%Rank	Allele	MHC	TAP	Cle	Comb	%Rank	Allele	MHC	TAP	Cle	Comb	%Rank	Allele	MHC	TAP	Cle	Comb	%Rank	Allele	MHC	TAP	Cle	Comb
0	132	PRRARSSQ	HLA-A*01:01	0.005000	-0.028000	0.362473	0.085856	50000000	HLA-A*02:01	0.003000	-0.028000	0.362473	0.083856	50000000	HLA-A*03:01	0.007000	-0.028000	0.362473	0.087856	50000000	HLA-A*24:02	0.002000	-0.028000	0.362473	0.082856	50000000	HLA-A*26:01	0.002000	-0.028000	0.362473	0.082856	50000000	HLA-B*07:02	0.019000	-0.028000	0.362473	0.099856	50000000	HLA-B*08:01	0.055000	-0.028000	0.362473	0.135856	50000000	HLA-B*27:05	0.093000	-0.028000	0.362473	0.173856
N	Sequence Name	Peptide	Allele	MHC	TAP	Cle	Comb	%Rank	Allele	MHC	TAP	Cle	Comb	%Rank	Allele	MHC	TAP	Cle	Comb	%Rank	Allele	MHC	TAP	Cle	Comb	%Rank	Allele	MHC	TAP	Cle	Comb	%Rank	Allele	MHC	TAP	Cle	Comb	%Rank	Allele	MHC	TAP	Cle	Comb	%Rank	Allele	MHC	TAP	Cle	Comb
0	133	PPHRRARS	HLA-A*01:01	0.008000	-3100000	0.314995	0.001374	50000000	HLA-A*02:01	0.005000	-3100000	0.314995	-0.001626	50000000	HLA-A*03:01	0.006000	-3100000	0.314995	-0.000626	50000000	HLA-A*24:02	0.003000	-3100000	0.314995	-0.003626	50000000	HLA-A*26:01	0.003000	-3100000	0.314995	-0.003626	50000000	HLA-B*07:02	0.054000	-3100000	0.314995	0.047374	50000000	HLA-B*08:01	0.096000	-3100000	0.314995	0.089374	50000000	HLA-B*27:05	0.013000	-3100000	0.314995	0.006374
N	Sequence Name	Peptide	Allele	MHC	TAP	Cle	Comb	%Rank	Allele	MHC	TAP	Cle	Comb	%Rank	Allele	MHC	TAP	Cle	Comb	%Rank	Allele	MHC	TAP	Cle	Comb	%Rank	Allele	MHC	TAP	Cle	Comb	%Rank	Allele	MHC	TAP	Cle	Comb	%Rank	Allele	MHC	TAP	Cle	Comb	%Rank	Allele	MHC	TAP	Cle	Comb
0	134	PHRRARSA	HLA-A*01:01	0.010000	-0.818000	0.698247	0.146656	50000000	HLA-A*02:01	0.006000	-0.818000	0.698247	0.142656	50000000	HLA-A*03:01	0.007000	-0.818000	0.698247	0.143656	50000000	HLA-A*24:02	0.005000	-0.818000	0.698247	0.141656	50000000	HLA-A*26:01	0.003000	-0.818000	0.698247	0.139656	50000000	HLA-B*07:02	0.060000	-0.818000	0.698247	0.196656	32000000	HLA-B*08:01	0.127000	-0.818000	0.698247	0.263656	32000000	HLA-B*27:05	0.036000	-0.818000	0.698247	0.172656
N	Sequence Name	Peptide	Allele	MHC	TAP	Cle	Comb	%Rank	Allele	MHC	TAP	Cle	Comb	%Rank	Allele	MHC	TAP	Cle	Comb	%Rank	Allele	MHC	TAP	Cle	Comb	%Rank	Allele	MHC	TAP	Cle	Comb	%Rank	Allele	MHC	TAP	Cle	Comb	%Rank	Allele	MHC	TAP	Cle	Comb	%Rank	Allele	MHC	TAP	Cle	Comb
0	135	HRRARSAA	HLA-A*01:01	0.015000	-0.214000	0.211509	0.057240	50000000	HLA-A*02:01	0.014000	-0.214000	0.211509	0.056240	50000000	HLA-A*03:01	0.020000	-0.214000	0.211509	0.062240	50000000	HLA-A*24:02	0.007000	-0.214000	0.211509	0.049240	50000000	HLA-A*26:01	0.011000	-0.214000	0.211509	0.053240	50000000	HLA-B*07:02	0.259000	-0.214000	0.211509	0.301240	16000000	HLA-B*08:01	0.391000	-0.214000	0.211509	0.433240	5000000	HLA-B*27:05	0.389000	-0.214000	0.211509	0.431240
N	Sequence Name	Peptide	Allele	MHC	TAP	Cle	Comb	%Rank	Allele	MHC	TAP	Cle	Comb	%Rank	Allele	MHC	TAP	Cle	Comb	%Rank	Allele	MHC	TAP	Cle	Comb	%Rank	Allele	MHC	TAP	Cle	Comb	%Rank	Allele	MHC	TAP	Cle	Comb	%Rank	Allele	MHC	TAP	Cle	Comb	%Rank	Allele	MHC	TAP	Cle	Comb
0	136	YDNAPRIT	HLA-A*01:01	0.020000	-1306000	0.102851	0.010491	50000000	HLA-A*02:01	0.015000	-1306000	0.102851	0.005491	50000000	HLA-A*03:01	0.008000	-1306000	0.102851	-0.001509	50000000	HLA-A*24:02	0.008000	-1306000	0.102851	-0.001509	50000000	HLA-A*26:01	0.005000	-1306000	0.102851	-0.004509	50000000	HLA-B*07:02	0.030000	-1306000	0.102851	0.020491	50000000	HLA-B*08:01	0.028000	-1306000	0.102851	0.018491	50000000	HLA-B*27:05	0.041000	-1306000	0.102851	0.031491
N	Sequence Name	Peptide	Allele	MHC	TAP	Cle	Comb	%Rank	Allele	MHC	TAP	Cle	Comb	%Rank	Allele	MHC	TAP	Cle	Comb	%Rank	Allele	MHC	TAP	Cle	Comb	%Rank	Allele	MHC	TAP	Cle	Comb	%Rank	Allele	MHC	TAP	Cle	Comb	%Rank	Allele	MHC	TAP	Cle	Comb	%Rank	Allele	MHC	TAP	Cle	Comb
0	137	DNAPRITF	HLA-A*01:01	0.028000	2128000	0.860105	0.274724	16000000	HLA-A*02:01	0.020000	2128000	0.860105	0.266724	32000000	HLA-A*03:01	0.015000	2128000	0.860105	0.261724	32000000	HLA-A*24:02	0.057000	2128000	0.860105	0.303724	16000000	HLA-A*26:01	0.137000	2128000	0.860105	0.383724	4000000	HLA-B*07:02	0.060000	2128000	0.860105	0.306724	16000000	HLA-B*08:01	0.124000	2128000	0.860105	0.370724	7000000	HLA-B*27:05	0.043000	2128000	0.860105	0.289724
N	Sequence Name	Peptide	Allele	MHC	TAP	Cle	Comb	%Rank	Allele	MHC	TAP	Cle	Comb	%Rank	Allele	MHC	TAP	Cle	Comb	%Rank	Allele	MHC	TAP	Cle	Comb	%Rank	Allele	MHC	TAP	Cle	Comb	%Rank	Allele	MHC	TAP	Cle	Comb	%Rank	Allele	MHC	TAP	Cle	Comb	%Rank	Allele	MHC	TAP	Cle	Comb
0	138	CANALRIT	HLA-A*01:01	0.038000	-0.882000	0.032630	0.023292	50000000	HLA-A*02:01	0.042000	-0.882000	0.032630	0.027292	50000000	HLA-A*03:01	0.035000	-0.882000	0.032630	0.020292	50000000	HLA-A*24:02	0.012000	-0.882000	0.032630	-0.002708	50000000	HLA-A*26:01	0.016000	-0.882000	0.032630	0.001292	50000000	HLA-B*07:02	0.062000	-0.882000	0.032630	0.047292	50000000	HLA-B*08:01	0.055000	-0.882000	0.032630	0.040292	50000000	HLA-B*27:05	0.034000	-0.882000	0.032630	0.019292
N	Sequence Name	Peptide	Allele	MHC	TAP	Cle	Comb	%Rank	Allele	MHC	TAP	Cle	Comb	%Rank	Allele	MHC	TAP	Cle	Comb	%Rank	Allele	MHC	TAP	Cle	Comb	%Rank	Allele	MHC	TAP	Cle	Comb	%Rank	Allele	MHC	TAP	Cle	Comb	%Rank	Allele	MHC	TAP	Cle	Comb	%Rank	Allele	MHC	TAP	Cle	Comb
0	139	ANALRITI	HLA-A*01:01	0.046000	0.714000	0.503097	0.177047	32000000	HLA-A*02:01	0.063000	0.714000	0.503097	0.194047	50000000	HLA-A*03:01	0.031000	0.714000	0.503097	0.162047	50000000	HLA-A*24:02	0.091000	0.714000	0.503097	0.222047	32000000	HLA-A*26:01	0.014000	0.714000	0.503097	0.145047	50000000	HLA-B*07:02	0.106000	0.714000	0.503097	0.237047	32000000	HLA-B*08:01	0.251000	0.714000	0.503097	0.382047	7000000	HLA-B*27:05	0.079000	0.714000	0.503097	0.210047
N	Sequence Name	Peptide	Allele	MHC	TAP	Cle	Comb	%Rank	Allele	MHC	TAP	Cle	Comb	%Rank	Allele	MHC	TAP	Cle	Comb	%Rank	Allele	MHC	TAP	Cle	Comb	%Rank	Allele	MHC	TAP	Cle	Comb	%Rank	Allele	MHC	TAP	Cle	Comb	%Rank	Allele	MHC	TAP	Cle	Comb	%Rank	Allele	MHC	TAP	Cle	Comb
0	140	NALRITIF	HLA-A*01:01	0.045000	2878000	0.705834	0.275763	16000000	HLA-A*02:01	0.063000	2878000	0.705834	0.293763	16000000	HLA-A*03:01	0.035000	2878000	0.705834	0.265763	32000000	HLA-A*24:02	0.178000	2878000	0.705834	0.408763	4000000	HLA-A*26:01	0.073000	2878000	0.705834	0.303763	9000000	HLA-B*07:02	0.137000	2878000	0.705834	0.367763	6000000	HLA-B*08:01	0.270000	2878000	0.705834	0.500763	3000000	HLA-B*27:05	0.083000	2878000	0.705834	0.313763
N	Sequence Name	Peptide	Allele	MHC	TAP	Cle	Comb	%Rank	Allele	MHC	TAP	Cle	Comb	%Rank	Allele	MHC	TAP	Cle	Comb	%Rank	Allele	MHC	TAP	Cle	Comb	%Rank	Allele	MHC	TAP	Cle	Comb	%Rank	Allele	MHC	TAP	Cle	Comb	%Rank	Allele	MHC	TAP	Cle	Comb	%Rank	Allele	MHC	TAP	Cle	Comb
0	141	TYNALRIT	HLA-A*01:01	0.017000	-0.764000	0.132759	0.027771	50000000	HLA-A*02:01	0.015000	-0.764000	0.132759	0.025771	50000000	HLA-A*03:01	0.023000	-0.764000	0.132759	0.033771	50000000	HLA-A*24:02	0.073000	-0.764000	0.132759	0.083771	50000000	HLA-A*26:01	0.007000	-0.764000	0.132759	0.017771	50000000	HLA-B*07:02	0.018000	-0.764000	0.132759	0.028771	50000000	HLA-B*08:01	0.027000	-0.764000	0.132759	0.037771	50000000	HLA-B*27:05	0.034000	-0.764000	0.132759	0.044771
N	Sequence Name	Peptide	Allele	MHC	TAP	Cle	Comb	%Rank	Allele	MHC	TAP	Cle	Comb	%Rank	Allele	MHC	TAP	Cle	Comb	%Rank	Allele	MHC	TAP	Cle	Comb	%Rank	Allele	MHC	TAP	Cle	Comb	%Rank	Allele	MHC	TAP	Cle	Comb	%Rank	Allele	MHC	TAP	Cle	Comb	%Rank	Allele	MHC	TAP	Cle	Comb
0	142	YNALRITF	HLA-A*01:01	0.068000	2302000	0.870058	0.321313	6000000	HLA-A*02:01	0.048000	2302000	0.870058	0.301313	16000000	HLA-A*03:01	0.028000	2302000	0.870058	0.281313	16000000	HLA-A*24:02	0.210000	2302000	0.870058	0.463313	3000000	HLA-A*26:01	0.104000	2302000	0.870058	0.357313	5000000	HLA-B*07:02	0.149000	2302000	0.870058	0.402313	4000000	HLA-B*08:01	0.306000	2302000	0.870058	0.559313	1500000	HLA-B*27:05	0.098000	2302000	0.870058	0.351313
N	Sequence Name	Peptide	Allele	MHC	TAP	Cle	Comb	%Rank	Allele	MHC	TAP	Cle	Comb	%Rank	Allele	MHC	TAP	Cle	Comb	%Rank	Allele	MHC	TAP	Cle	Comb	%Rank	Allele	MHC	TAP	Cle	Comb	%Rank	Allele	MHC	TAP	Cle	Comb	%Rank	Allele	MHC	TAP	Cle	Comb	%Rank	Allele	MHC	TAP	Cle	Comb
0	143	DSAPRITF	HLA-A*01:01	0.095000	2334000	0.878775	0.351074	4000000	HLA-A*02:01	0.035000	2334000	0.878775	0.291074	16000000	HLA-A*03:01	0.037000	2334000	0.878775	0.293074	16000000	HLA-A*24:02	0.105000	2334000	0.878775	0.361074	6000000	HLA-A*26:01	0.367000	2334000	0.878775	0.623074	0.800000	HLA-B*07:02	0.087000	2334000	0.878775	0.343074	7000000	HLA-B*08:01	0.117000	2334000	0.878775	0.373074	7000000	HLA-B*27:05	0.044000	2334000	0.878775	0.300074
N	Sequence Name	Peptide	Allele	MHC	TAP	Cle	Comb	%Rank	Allele	MHC	TAP	Cle	Comb	%Rank	Allele	MHC	TAP	Cle	Comb	%Rank	Allele	MHC	TAP	Cle	Comb	%Rank	Allele	MHC	TAP	Cle	Comb	%Rank	Allele	MHC	TAP	Cle	Comb	%Rank	Allele	MHC	TAP	Cle	Comb	%Rank	Allele	MHC	TAP	Cle	Comb
0	144	DNAPRITF	HLA-A*01:01	0.028000	2128000	0.860105	0.274724	16000000	HLA-A*02:01	0.020000	2128000	0.860105	0.266724	32000000	HLA-A*03:01	0.015000	2128000	0.860105	0.261724	32000000	HLA-A*24:02	0.057000	2128000	0.860105	0.303724	16000000	HLA-A*26:01	0.137000	2128000	0.860105	0.383724	4000000	HLA-B*07:02	0.060000	2128000	0.860105	0.306724	16000000	HLA-B*08:01	0.124000	2128000	0.860105	0.370724	7000000	HLA-B*27:05	0.043000	2128000	0.860105	0.289724
N	Sequence Name	Peptide	Allele	MHC	TAP	Cle	Comb	%Rank	Allele	MHC	TAP	Cle	Comb	%Rank	Allele	MHC	TAP	Cle	Comb	%Rank	Allele	MHC	TAP	Cle	Comb	%Rank	Allele	MHC	TAP	Cle	Comb	%Rank	Allele	MHC	TAP	Cle	Comb	%Rank	Allele	MHC	TAP	Cle	Comb	%Rank	Allele	MHC	TAP	Cle	Comb
0	145	NSAPRITF	HLA-A*01:01	0.132000	2894000	0.824444	0.389850	3000000	HLA-A*02:01	0.057000	2894000	0.824444	0.314850	16000000	HLA-A*03:01	0.064000	2894000	0.824444	0.321850	9000000	HLA-A*24:02	0.199000	2894000	0.824444	0.456850	3000000	HLA-A*26:01	0.206000	2894000	0.824444	0.463850	2000000	HLA-B*07:02	0.157000	2894000	0.824444	0.414850	4000000	HLA-B*08:01	0.198000	2894000	0.824444	0.455850	4000000	HLA-B*27:05	0.063000	2894000	0.824444	0.320850
N	Sequence Name	Peptide	Allele	MHC	TAP	Cle	Comb	%Rank	Allele	MHC	TAP	Cle	Comb	%Rank	Allele	MHC	TAP	Cle	Comb	%Rank	Allele	MHC	TAP	Cle	Comb	%Rank	Allele	MHC	TAP	Cle	Comb	%Rank	Allele	MHC	TAP	Cle	Comb	%Rank	Allele	MHC	TAP	Cle	Comb	%Rank	Allele	MHC	TAP	Cle	Comb
0	146	ARAPRITF	HLA-A*01:01	0.027000	3146000	0.887777	0.305400	7000000	HLA-A*02:01	0.029000	3146000	0.887777	0.307400	16000000	HLA-A*03:01	0.039000	3146000	0.887777	0.317400	10000000	HLA-A*24:02	0.116000	3146000	0.887777	0.394400	5000000	HLA-A*26:01	0.019000	3146000	0.887777	0.297400	9000000	HLA-B*07:02	0.118000	3146000	0.887777	0.396400	4000000	HLA-B*08:01	0.154000	3146000	0.887777	0.432400	5000000	HLA-B*27:05	0.533000	3146000	0.887777	0.811400
N	Sequence Name	Peptide	Allele	MHC	TAP	Cle	Comb	%Rank	Allele	MHC	TAP	Cle	Comb	%Rank	Allele	MHC	TAP	Cle	Comb	%Rank	Allele	MHC	TAP	Cle	Comb	%Rank	Allele	MHC	TAP	Cle	Comb	%Rank	Allele	MHC	TAP	Cle	Comb	%Rank	Allele	MHC	TAP	Cle	Comb	%Rank	Allele	MHC	TAP	Cle	Comb
0	147	RAPRITFG	HLA-A*01:01	0.026000	-1136000	0.355711	0.077635	50000000	HLA-A*02:01	0.026000	-1136000	0.355711	0.077635	50000000	HLA-A*03:01	0.032000	-1136000	0.355711	0.083635	50000000	HLA-A*24:02	0.058000	-1136000	0.355711	0.109635	50000000	HLA-A*26:01	0.010000	-1136000	0.355711	0.061635	50000000	HLA-B*07:02	0.048000	-1136000	0.355711	0.099635	50000000	HLA-B*08:01	0.057000	-1136000	0.355711	0.108635	50000000	HLA-B*27:05	0.038000	-1136000	0.355711	0.089635
N	Sequence Name	Peptide	Allele	MHC	TAP	Cle	Comb	%Rank	Allele	MHC	TAP	Cle	Comb	%Rank	Allele	MHC	TAP	Cle	Comb	%Rank	Allele	MHC	TAP	Cle	Comb	%Rank	Allele	MHC	TAP	Cle	Comb	%Rank	Allele	MHC	TAP	Cle	Comb	%Rank	Allele	MHC	TAP	Cle	Comb	%Rank	Allele	MHC	TAP	Cle	Comb
0	148	APRITFGG	HLA-A*01:01	0.019000	-1614000	0.261093	0.037396	50000000	HLA-A*02:01	0.011000	-1614000	0.261093	0.029396	50000000	HLA-A*03:01	0.011000	-1614000	0.261093	0.029396	50000000	HLA-A*24:02	0.006000	-1614000	0.261093	0.024396	50000000	HLA-A*26:01	0.006000	-1614000	0.261093	0.024396	50000000	HLA-B*07:02	0.278000	-1614000	0.261093	0.296396	16000000	HLA-B*08:01	0.120000	-1614000	0.261093	0.138396	50000000	HLA-B*27:05	0.026000	-1614000	0.261093	0.044396
N	Sequence Name	Peptide	Allele	MHC	TAP	Cle	Comb	%Rank	Allele	MHC	TAP	Cle	Comb	%Rank	Allele	MHC	TAP	Cle	Comb	%Rank	Allele	MHC	TAP	Cle	Comb	%Rank	Allele	MHC	TAP	Cle	Comb	%Rank	Allele	MHC	TAP	Cle	Comb	%Rank	Allele	MHC	TAP	Cle	Comb	%Rank	Allele	MHC	TAP	Cle	Comb
0	149	YIALRITF	HLA-A*01:01	0.122000	2538000	0.840571	0.374578	3000000	HLA-A*02:01	0.185000	2538000	0.840571	0.437578	7000000	HLA-A*03:01	0.076000	2538000	0.840571	0.328578	9000000	HLA-A*24:02	0.267000	2538000	0.840571	0.519578	2000000	HLA-A*26:01	0.320000	2538000	0.840571	0.572578	1000000	HLA-B*07:02	0.212000	2538000	0.840571	0.464578	3000000	HLA-B*08:01	0.409000	2538000	0.840571	0.661578	0.800000	HLA-B*27:05	0.101000	2538000	0.840571	0.353578
N	Sequence Name	Peptide	Allele	MHC	TAP	Cle	Comb	%Rank	Allele	MHC	TAP	Cle	Comb	%Rank	Allele	MHC	TAP	Cle	Comb	%Rank	Allele	MHC	TAP	Cle	Comb	%Rank	Allele	MHC	TAP	Cle	Comb	%Rank	Allele	MHC	TAP	Cle	Comb	%Rank	Allele	MHC	TAP	Cle	Comb	%Rank	Allele	MHC	TAP	Cle	Comb
0	150	DGALRITF	HLA-A*01:01	0.032000	2038000	0.485797	0.192254	32000000	HLA-A*02:01	0.021000	2038000	0.485797	0.181254	50000000	HLA-A*03:01	0.019000	2038000	0.485797	0.179254	50000000	HLA-A*24:02	0.071000	2038000	0.485797	0.231254	32000000	HLA-A*26:01	0.109000	2038000	0.485797	0.269254	16000000	HLA-B*07:02	0.062000	2038000	0.485797	0.222254	32000000	HLA-B*08:01	0.148000	2038000	0.485797	0.308254	16000000	HLA-B*27:05	0.045000	2038000	0.485797	0.205254
N	Sequence Name	Peptide	Allele	MHC	TAP	Cle	Comb	%Rank	Allele	MHC	TAP	Cle	Comb	%Rank	Allele	MHC	TAP	Cle	Comb	%Rank	Allele	MHC	TAP	Cle	Comb	%Rank	Allele	MHC	TAP	Cle	Comb	%Rank	Allele	MHC	TAP	Cle	Comb	%Rank	Allele	MHC	TAP	Cle	Comb	%Rank	Allele	MHC	TAP	Cle	Comb
0	151	GALRITFG	HLA-A*01:01	0.022000	-1394000	0.061998	0.001100	50000000	HLA-A*02:01	0.034000	-1394000	0.061998	0.013100	50000000	HLA-A*03:01	0.036000	-1394000	0.061998	0.015100	50000000	HLA-A*24:02	0.016000	-1394000	0.061998	-0.004900	50000000	HLA-A*26:01	0.007000	-1394000	0.061998	-0.013900	50000000	HLA-B*07:02	0.020000	-1394000	0.061998	-0.000900	50000000	HLA-B*08:01	0.052000	-1394000	0.061998	0.031100	50000000	HLA-B*27:05	0.042000	-1394000	0.061998	0.021100
N	Sequence Name	Peptide	Allele	MHC	TAP	Cle	Comb	%Rank	Allele	MHC	TAP	Cle	Comb	%Rank	Allele	MHC	TAP	Cle	Comb	%Rank	Allele	MHC	TAP	Cle	Comb	%Rank	Allele	MHC	TAP	Cle	Comb	%Rank	Allele	MHC	TAP	Cle	Comb	%Rank	Allele	MHC	TAP	Cle	Comb	%Rank	Allele	MHC	TAP	Cle	Comb
0	152	ALRITFGG	HLA-A*01:01	0.026000	-1032000	0.198125	0.044778	50000000	HLA-A*02:01	0.063000	-1032000	0.198125	0.081778	50000000	HLA-A*03:01	0.072000	-1032000	0.198125	0.090778	50000000	HLA-A*24:02	0.013000	-1032000	0.198125	0.031778	50000000	HLA-A*26:01	0.011000	-1032000	0.198125	0.029778	50000000	HLA-B*07:02	0.043000	-1032000	0.198125	0.061778	50000000	HLA-B*08:01	0.107000	-1032000	0.198125	0.125778	50000000	HLA-B*27:05	0.028000	-1032000	0.198125	0.046778
N	Sequence Name	Peptide	Allele	MHC	TAP	Cle	Comb	%Rank	Allele	MHC	TAP	Cle	Comb	%Rank	Allele	MHC	TAP	Cle	Comb	%Rank	Allele	MHC	TAP	Cle	Comb	%Rank	Allele	MHC	TAP	Cle	Comb	%Rank	Allele	MHC	TAP	Cle	Comb	%Rank	Allele	MHC	TAP	Cle	Comb	%Rank	Allele	MHC	TAP	Cle	Comb
0	153	YNALRITF	HLA-A*01:01	0.068000	2302000	0.870058	0.321313	6000000	HLA-A*02:01	0.048000	2302000	0.870058	0.301313	16000000	HLA-A*03:01	0.028000	2302000	0.870058	0.281313	16000000	HLA-A*24:02	0.210000	2302000	0.870058	0.463313	3000000	HLA-A*26:01	0.104000	2302000	0.870058	0.357313	5000000	HLA-B*07:02	0.149000	2302000	0.870058	0.402313	4000000	HLA-B*08:01	0.306000	2302000	0.870058	0.559313	1500000	HLA-B*27:05	0.098000	2302000	0.870058	0.351313
N	Sequence Name	Peptide	Allele	MHC	TAP	Cle	Comb	%Rank	Allele	MHC	TAP	Cle	Comb	%Rank	Allele	MHC	TAP	Cle	Comb	%Rank	Allele	MHC	TAP	Cle	Comb	%Rank	Allele	MHC	TAP	Cle	Comb	%Rank	Allele	MHC	TAP	Cle	Comb	%Rank	Allele	MHC	TAP	Cle	Comb	%Rank	Allele	MHC	TAP	Cle	Comb
0	154	PLPRITFG	HLA-A*01:01	0.029000	-1758000	0.545245	0.107730	50000000	HLA-A*02:01	0.028000	-1758000	0.545245	0.106730	50000000	HLA-A*03:01	0.019000	-1758000	0.545245	0.097730	50000000	HLA-A*24:02	0.033000	-1758000	0.545245	0.111730	50000000	HLA-A*26:01	0.008000	-1758000	0.545245	0.086730	50000000	HLA-B*07:02	0.005000	-1758000	0.545245	0.083730	50000000	HLA-B*08:01	0.028000	-1758000	0.545245	0.106730	50000000	HLA-B*27:05	0.011000	-1758000	0.545245	0.089730
N	Sequence Name	Peptide	Allele	MHC	TAP	Cle	Comb	%Rank	Allele	MHC	TAP	Cle	Comb	%Rank	Allele	MHC	TAP	Cle	Comb	%Rank	Allele	MHC	TAP	Cle	Comb	%Rank	Allele	MHC	TAP	Cle	Comb	%Rank	Allele	MHC	TAP	Cle	Comb	%Rank	Allele	MHC	TAP	Cle	Comb	%Rank	Allele	MHC	TAP	Cle	Comb
0	155	LPRITFGR	HLA-A*01:01	0.032000	1054000	0.915475	0.264332	16000000	HLA-A*02:01	0.015000	1054000	0.915475	0.247332	32000000	HLA-A*03:01	0.043000	1054000	0.915475	0.275332	16000000	HLA-A*24:02	0.022000	1054000	0.915475	0.254332	32000000	HLA-A*26:01	0.019000	1054000	0.915475	0.251332	16000000	HLA-B*07:02	0.123000	1054000	0.915475	0.355332	6000000	HLA-B*08:01	0.159000	1054000	0.915475	0.391332	6000000	HLA-B*27:05	0.064000	1054000	0.915475	0.296332
N	Sequence Name	Peptide	Allele	MHC	TAP	Cle	Comb	%Rank	Allele	MHC	TAP	Cle	Comb	%Rank	Allele	MHC	TAP	Cle	Comb	%Rank	Allele	MHC	TAP	Cle	Comb	%Rank	Allele	MHC	TAP	Cle	Comb	%Rank	Allele	MHC	TAP	Cle	Comb	%Rank	Allele	MHC	TAP	Cle	Comb	%Rank	Allele	MHC	TAP	Cle	Comb
0	156	PRITFGRG	HLA-A*01:01	0.007000	-1278000	0.429285	0.071639	50000000	HLA-A*02:01	0.006000	-1278000	0.429285	0.070639	50000000	HLA-A*03:01	0.007000	-1278000	0.429285	0.071639	50000000	HLA-A*24:02	0.005000	-1278000	0.429285	0.069639	50000000	HLA-A*26:01	0.003000	-1278000	0.429285	0.067639	50000000	HLA-B*07:02	0.006000	-1278000	0.429285	0.070639	50000000	HLA-B*08:01	0.016000	-1278000	0.429285	0.080639	50000000	HLA-B*27:05	0.141000	-1278000	0.429285	0.205639
N	Sequence Name	Peptide	Allele	MHC	TAP	Cle	Comb	%Rank	Allele	MHC	TAP	Cle	Comb	%Rank	Allele	MHC	TAP	Cle	Comb	%Rank	Allele	MHC	TAP	Cle	Comb	%Rank	Allele	MHC	TAP	Cle	Comb	%Rank	Allele	MHC	TAP	Cle	Comb	%Rank	Allele	MHC	TAP	Cle	Comb	%Rank	Allele	MHC	TAP	Cle	Comb
0	157	PLPRITFG	HLA-A*01:01	0.029000	-1758000	0.545245	0.107730	50000000	HLA-A*02:01	0.028000	-1758000	0.545245	0.106730	50000000	HLA-A*03:01	0.019000	-1758000	0.545245	0.097730	50000000	HLA-A*24:02	0.033000	-1758000	0.545245	0.111730	50000000	HLA-A*26:01	0.008000	-1758000	0.545245	0.086730	50000000	HLA-B*07:02	0.005000	-1758000	0.545245	0.083730	50000000	HLA-B*08:01	0.028000	-1758000	0.545245	0.106730	50000000	HLA-B*27:05	0.011000	-1758000	0.545245	0.089730
N	Sequence Name	Peptide	Allele	MHC	TAP	Cle	Comb	%Rank	Allele	MHC	TAP	Cle	Comb	%Rank	Allele	MHC	TAP	Cle	Comb	%Rank	Allele	MHC	TAP	Cle	Comb	%Rank	Allele	MHC	TAP	Cle	Comb	%Rank	Allele	MHC	TAP	Cle	Comb	%Rank	Allele	MHC	TAP	Cle	Comb	%Rank	Allele	MHC	TAP	Cle	Comb
0	158	LPRITFGL	HLA-A*01:01	0.037000	0.524000	0.976015	0.269703	16000000	HLA-A*02:01	0.040000	0.524000	0.976015	0.272703	32000000	HLA-A*03:01	0.016000	0.524000	0.976015	0.248703	32000000	HLA-A*24:02	0.036000	0.524000	0.976015	0.268703	16000000	HLA-A*26:01	0.023000	0.524000	0.976015	0.255703	16000000	HLA-B*07:02	0.760000	0.524000	0.976015	0.992703	0.100000	HLA-B*08:01	0.467000	0.524000	0.976015	0.699703	0.800000	HLA-B*27:05	0.057000	0.524000	0.976015	0.289703
N	Sequence Name	Peptide	Allele	MHC	TAP	Cle	Comb	%Rank	Allele	MHC	TAP	Cle	Comb	%Rank	Allele	MHC	TAP	Cle	Comb	%Rank	Allele	MHC	TAP	Cle	Comb	%Rank	Allele	MHC	TAP	Cle	Comb	%Rank	Allele	MHC	TAP	Cle	Comb	%Rank	Allele	MHC	TAP	Cle	Comb	%Rank	Allele	MHC	TAP	Cle	Comb
0	159	PRITFGLR	HLA-A*01:01	0.012000	1602000	0.839102	0.240848	32000000	HLA-A*02:01	0.009000	1602000	0.839102	0.237848	32000000	HLA-A*03:01	0.022000	1602000	0.839102	0.250848	32000000	HLA-A*24:02	0.019000	1602000	0.839102	0.247848	32000000	HLA-A*26:01	0.009000	1602000	0.839102	0.237848	32000000	HLA-B*07:02	0.006000	1602000	0.839102	0.234848	32000000	HLA-B*08:01	0.019000	1602000	0.839102	0.247848	32000000	HLA-B*27:05	0.348000	1602000	0.839102	0.576848
N	Sequence Name	Peptide	Allele	MHC	TAP	Cle	Comb	%Rank	Allele	MHC	TAP	Cle	Comb	%Rank	Allele	MHC	TAP	Cle	Comb	%Rank	Allele	MHC	TAP	Cle	Comb	%Rank	Allele	MHC	TAP	Cle	Comb	%Rank	Allele	MHC	TAP	Cle	Comb	%Rank	Allele	MHC	TAP	Cle	Comb	%Rank	Allele	MHC	TAP	Cle	Comb
0	160	PLPRITFG	HLA-A*01:01	0.029000	-1758000	0.545245	0.107730	50000000	HLA-A*02:01	0.028000	-1758000	0.545245	0.106730	50000000	HLA-A*03:01	0.019000	-1758000	0.545245	0.097730	50000000	HLA-A*24:02	0.033000	-1758000	0.545245	0.111730	50000000	HLA-A*26:01	0.008000	-1758000	0.545245	0.086730	50000000	HLA-B*07:02	0.005000	-1758000	0.545245	0.083730	50000000	HLA-B*08:01	0.028000	-1758000	0.545245	0.106730	50000000	HLA-B*27:05	0.011000	-1758000	0.545245	0.089730
N	Sequence Name	Peptide	Allele	MHC	TAP	Cle	Comb	%Rank	Allele	MHC	TAP	Cle	Comb	%Rank	Allele	MHC	TAP	Cle	Comb	%Rank	Allele	MHC	TAP	Cle	Comb	%Rank	Allele	MHC	TAP	Cle	Comb	%Rank	Allele	MHC	TAP	Cle	Comb	%Rank	Allele	MHC	TAP	Cle	Comb	%Rank	Allele	MHC	TAP	Cle	Comb
0	161	LPRITFGL	HLA-A*01:01	0.037000	0.524000	0.976015	0.269703	16000000	HLA-A*02:01	0.040000	0.524000	0.976015	0.272703	32000000	HLA-A*03:01	0.016000	0.524000	0.976015	0.248703	32000000	HLA-A*24:02	0.036000	0.524000	0.976015	0.268703	16000000	HLA-A*26:01	0.023000	0.524000	0.976015	0.255703	16000000	HLA-B*07:02	0.760000	0.524000	0.976015	0.992703	0.100000	HLA-B*08:01	0.467000	0.524000	0.976015	0.699703	0.800000	HLA-B*27:05	0.057000	0.524000	0.976015	0.289703
N	Sequence Name	Peptide	Allele	MHC	TAP	Cle	Comb	%Rank	Allele	MHC	TAP	Cle	Comb	%Rank	Allele	MHC	TAP	Cle	Comb	%Rank	Allele	MHC	TAP	Cle	Comb	%Rank	Allele	MHC	TAP	Cle	Comb	%Rank	Allele	MHC	TAP	Cle	Comb	%Rank	Allele	MHC	TAP	Cle	Comb	%Rank	Allele	MHC	TAP	Cle	Comb
0	162	PRITFGLG	HLA-A*01:01	0.010000	-1278000	0.368216	0.060899	50000000	HLA-A*02:01	0.007000	-1278000	0.368216	0.057899	50000000	HLA-A*03:01	0.009000	-1278000	0.368216	0.059899	50000000	HLA-A*24:02	0.007000	-1278000	0.368216	0.057899	50000000	HLA-A*26:01	0.004000	-1278000	0.368216	0.054899	50000000	HLA-B*07:02	0.007000	-1278000	0.368216	0.057899	50000000	HLA-B*08:01	0.017000	-1278000	0.368216	0.067899	50000000	HLA-B*27:05	0.175000	-1278000	0.368216	0.225899
N	Sequence Name	Peptide	Allele	MHC	TAP	Cle	Comb	%Rank	Allele	MHC	TAP	Cle	Comb	%Rank	Allele	MHC	TAP	Cle	Comb	%Rank	Allele	MHC	TAP	Cle	Comb	%Rank	Allele	MHC	TAP	Cle	Comb	%Rank	Allele	MHC	TAP	Cle	Comb	%Rank	Allele	MHC	TAP	Cle	Comb	%Rank	Allele	MHC	TAP	Cle	Comb
0	163	PLPRITFG	HLA-A*01:01	0.029000	-1758000	0.545245	0.107730	50000000	HLA-A*02:01	0.028000	-1758000	0.545245	0.106730	50000000	HLA-A*03:01	0.019000	-1758000	0.545245	0.097730	50000000	HLA-A*24:02	0.033000	-1758000	0.545245	0.111730	50000000	HLA-A*26:01	0.008000	-1758000	0.545245	0.086730	50000000	HLA-B*07:02	0.005000	-1758000	0.545245	0.083730	50000000	HLA-B*08:01	0.028000	-1758000	0.545245	0.106730	50000000	HLA-B*27:05	0.011000	-1758000	0.545245	0.089730
N	Sequence Name	Peptide	Allele	MHC	TAP	Cle	Comb	%Rank	Allele	MHC	TAP	Cle	Comb	%Rank	Allele	MHC	TAP	Cle	Comb	%Rank	Allele	MHC	TAP	Cle	Comb	%Rank	Allele	MHC	TAP	Cle	Comb	%Rank	Allele	MHC	TAP	Cle	Comb	%Rank	Allele	MHC	TAP	Cle	Comb	%Rank	Allele	MHC	TAP	Cle	Comb
0	164	LPRITFGP	HLA-A*01:01	0.018000	-0.326000	0.354708	0.089659	50000000	HLA-A*02:01	0.011000	-0.326000	0.354708	0.082659	50000000	HLA-A*03:01	0.009000	-0.326000	0.354708	0.080659	50000000	HLA-A*24:02	0.005000	-0.326000	0.354708	0.076659	50000000	HLA-A*26:01	0.007000	-0.326000	0.354708	0.078659	50000000	HLA-B*07:02	0.242000	-0.326000	0.354708	0.313659	10000000	HLA-B*08:01	0.154000	-0.326000	0.354708	0.225659	32000000	HLA-B*27:05	0.023000	-0.326000	0.354708	0.094659
N	Sequence Name	Peptide	Allele	MHC	TAP	Cle	Comb	%Rank	Allele	MHC	TAP	Cle	Comb	%Rank	Allele	MHC	TAP	Cle	Comb	%Rank	Allele	MHC	TAP	Cle	Comb	%Rank	Allele	MHC	TAP	Cle	Comb	%Rank	Allele	MHC	TAP	Cle	Comb	%Rank	Allele	MHC	TAP	Cle	Comb	%Rank	Allele	MHC	TAP	Cle	Comb
0	165	PRITFGPG	HLA-A*01:01	0.006000	-1278000	0.370286	0.057364	50000000	HLA-A*02:01	0.007000	-1278000	0.370286	0.058364	50000000	HLA-A*03:01	0.008000	-1278000	0.370286	0.059364	50000000	HLA-A*24:02	0.005000	-1278000	0.370286	0.056364	50000000	HLA-A*26:01	0.003000	-1278000	0.370286	0.054364	50000000	HLA-B*07:02	0.009000	-1278000	0.370286	0.060364	50000000	HLA-B*08:01	0.020000	-1278000	0.370286	0.071364	50000000	HLA-B*27:05	0.159000	-1278000	0.370286	0.210364
N	Sequence Name	Peptide	Allele	MHC	TAP	Cle	Comb	%Rank	Allele	MHC	TAP	Cle	Comb	%Rank	Allele	MHC	TAP	Cle	Comb	%Rank	Allele	MHC	TAP	Cle	Comb	%Rank	Allele	MHC	TAP	Cle	Comb	%Rank	Allele	MHC	TAP	Cle	Comb	%Rank	Allele	MHC	TAP	Cle	Comb	%Rank	Allele	MHC	TAP	Cle	Comb
0	166	PLPRITFG	HLA-A*01:01	0.029000	-1758000	0.545245	0.107730	50000000	HLA-A*02:01	0.028000	-1758000	0.545245	0.106730	50000000	HLA-A*03:01	0.019000	-1758000	0.545245	0.097730	50000000	HLA-A*24:02	0.033000	-1758000	0.545245	0.111730	50000000	HLA-A*26:01	0.008000	-1758000	0.545245	0.086730	50000000	HLA-B*07:02	0.005000	-1758000	0.545245	0.083730	50000000	HLA-B*08:01	0.028000	-1758000	0.545245	0.106730	50000000	HLA-B*27:05	0.011000	-1758000	0.545245	0.089730
N	Sequence Name	Peptide	Allele	MHC	TAP	Cle	Comb	%Rank	Allele	MHC	TAP	Cle	Comb	%Rank	Allele	MHC	TAP	Cle	Comb	%Rank	Allele	MHC	TAP	Cle	Comb	%Rank	Allele	MHC	TAP	Cle	Comb	%Rank	Allele	MHC	TAP	Cle	Comb	%Rank	Allele	MHC	TAP	Cle	Comb	%Rank	Allele	MHC	TAP	Cle	Comb
0	167	LPRITFGL	HLA-A*01:01	0.037000	0.524000	0.976015	0.269703	16000000	HLA-A*02:01	0.040000	0.524000	0.976015	0.272703	32000000	HLA-A*03:01	0.016000	0.524000	0.976015	0.248703	32000000	HLA-A*24:02	0.036000	0.524000	0.976015	0.268703	16000000	HLA-A*26:01	0.023000	0.524000	0.976015	0.255703	16000000	HLA-B*07:02	0.760000	0.524000	0.976015	0.992703	0.100000	HLA-B*08:01	0.467000	0.524000	0.976015	0.699703	0.800000	HLA-B*27:05	0.057000	0.524000	0.976015	0.289703
N	Sequence Name	Peptide	Allele	MHC	TAP	Cle	Comb	%Rank	Allele	MHC	TAP	Cle	Comb	%Rank	Allele	MHC	TAP	Cle	Comb	%Rank	Allele	MHC	TAP	Cle	Comb	%Rank	Allele	MHC	TAP	Cle	Comb	%Rank	Allele	MHC	TAP	Cle	Comb	%Rank	Allele	MHC	TAP	Cle	Comb	%Rank	Allele	MHC	TAP	Cle	Comb
0	168	PRITFGLD	HLA-A*01:01	0.008000	-1698000	0.271430	0.026622	50000000	HLA-A*02:01	0.005000	-1698000	0.271430	0.023622	50000000	HLA-A*03:01	0.006000	-1698000	0.271430	0.024622	50000000	HLA-A*24:02	0.004000	-1698000	0.271430	0.022622	50000000	HLA-A*26:01	0.003000	-1698000	0.271430	0.021622	50000000	HLA-B*07:02	0.004000	-1698000	0.271430	0.022622	50000000	HLA-B*08:01	0.012000	-1698000	0.271430	0.030622	50000000	HLA-B*27:05	0.130000	-1698000	0.271430	0.148622
N	Sequence Name	Peptide	Allele	MHC	TAP	Cle	Comb	%Rank	Allele	MHC	TAP	Cle	Comb	%Rank	Allele	MHC	TAP	Cle	Comb	%Rank	Allele	MHC	TAP	Cle	Comb	%Rank	Allele	MHC	TAP	Cle	Comb	%Rank	Allele	MHC	TAP	Cle	Comb	%Rank	Allele	MHC	TAP	Cle	Comb	%Rank	Allele	MHC	TAP	Cle	Comb
0	169	GALRITFG	HLA-A*01:01	0.022000	-1394000	0.061998	0.001100	50000000	HLA-A*02:01	0.034000	-1394000	0.061998	0.013100	50000000	HLA-A*03:01	0.036000	-1394000	0.061998	0.015100	50000000	HLA-A*24:02	0.016000	-1394000	0.061998	-0.004900	50000000	HLA-A*26:01	0.007000	-1394000	0.061998	-0.013900	50000000	HLA-B*07:02	0.020000	-1394000	0.061998	-0.000900	50000000	HLA-B*08:01	0.052000	-1394000	0.061998	0.031100	50000000	HLA-B*27:05	0.042000	-1394000	0.061998	0.021100
N	Sequence Name	Peptide	Allele	MHC	TAP	Cle	Comb	%Rank	Allele	MHC	TAP	Cle	Comb	%Rank	Allele	MHC	TAP	Cle	Comb	%Rank	Allele	MHC	TAP	Cle	Comb	%Rank	Allele	MHC	TAP	Cle	Comb	%Rank	Allele	MHC	TAP	Cle	Comb	%Rank	Allele	MHC	TAP	Cle	Comb	%Rank	Allele	MHC	TAP	Cle	Comb
0	170	ALRITFGG	HLA-A*01:01	0.026000	-1032000	0.198125	0.044778	50000000	HLA-A*02:01	0.063000	-1032000	0.198125	0.081778	50000000	HLA-A*03:01	0.072000	-1032000	0.198125	0.090778	50000000	HLA-A*24:02	0.013000	-1032000	0.198125	0.031778	50000000	HLA-A*26:01	0.011000	-1032000	0.198125	0.029778	50000000	HLA-B*07:02	0.043000	-1032000	0.198125	0.061778	50000000	HLA-B*08:01	0.107000	-1032000	0.198125	0.125778	50000000	HLA-B*27:05	0.028000	-1032000	0.198125	0.046778
N	Sequence Name	Peptide	Allele	MHC	TAP	Cle	Comb	%Rank	Allele	MHC	TAP	Cle	Comb	%Rank	Allele	MHC	TAP	Cle	Comb	%Rank	Allele	MHC	TAP	Cle	Comb	%Rank	Allele	MHC	TAP	Cle	Comb	%Rank	Allele	MHC	TAP	Cle	Comb	%Rank	Allele	MHC	TAP	Cle	Comb	%Rank	Allele	MHC	TAP	Cle	Comb
0	171	LRITFGGV	HLA-A*01:01	0.028000	0.818000	0.842229	0.237952	32000000	HLA-A*02:01	0.065000	0.818000	0.842229	0.274952	32000000	HLA-A*03:01	0.016000	0.818000	0.842229	0.225952	32000000	HLA-A*24:02	0.027000	0.818000	0.842229	0.236952	32000000	HLA-A*26:01	0.035000	0.818000	0.842229	0.244952	32000000	HLA-B*07:02	0.043000	0.818000	0.842229	0.252952	32000000	HLA-B*08:01	0.085000	0.818000	0.842229	0.294952	16000000	HLA-B*27:05	0.431000	0.818000	0.842229	0.640952
N	Sequence Name	Peptide	Allele	MHC	TAP	Cle	Comb	%Rank	Allele	MHC	TAP	Cle	Comb	%Rank	Allele	MHC	TAP	Cle	Comb	%Rank	Allele	MHC	TAP	Cle	Comb	%Rank	Allele	MHC	TAP	Cle	Comb	%Rank	Allele	MHC	TAP	Cle	Comb	%Rank	Allele	MHC	TAP	Cle	Comb	%Rank	Allele	MHC	TAP	Cle	Comb
0	172	KVLRITFG	HLA-A*01:01	0.023000	-1082000	0.108680	0.020403	50000000	HLA-A*02:01	0.070000	-1082000	0.108680	0.067403	50000000	HLA-A*03:01	0.116000	-1082000	0.108680	0.113403	50000000	HLA-A*24:02	0.029000	-1082000	0.108680	0.026403	50000000	HLA-A*26:01	0.010000	-1082000	0.108680	0.007403	50000000	HLA-B*07:02	0.029000	-1082000	0.108680	0.026403	50000000	HLA-B*08:01	0.050000	-1082000	0.108680	0.047403	50000000	HLA-B*27:05	0.050000	-1082000	0.108680	0.047403
N	Sequence Name	Peptide	Allele	MHC	TAP	Cle	Comb	%Rank	Allele	MHC	TAP	Cle	Comb	%Rank	Allele	MHC	TAP	Cle	Comb	%Rank	Allele	MHC	TAP	Cle	Comb	%Rank	Allele	MHC	TAP	Cle	Comb	%Rank	Allele	MHC	TAP	Cle	Comb	%Rank	Allele	MHC	TAP	Cle	Comb	%Rank	Allele	MHC	TAP	Cle	Comb
0	173	VLRITFGG	HLA-A*01:01	0.028000	-1246000	0.234654	0.049647	50000000	HLA-A*02:01	0.071000	-1246000	0.234654	0.092647	50000000	HLA-A*03:01	0.070000	-1246000	0.234654	0.091647	50000000	HLA-A*24:02	0.016000	-1246000	0.234654	0.037647	50000000	HLA-A*26:01	0.010000	-1246000	0.234654	0.031647	50000000	HLA-B*07:02	0.037000	-1246000	0.234654	0.058647	50000000	HLA-B*08:01	0.113000	-1246000	0.234654	0.134647	50000000	HLA-B*27:05	0.025000	-1246000	0.234654	0.046647
N	Sequence Name	Peptide	Allele	MHC	TAP	Cle	Comb	%Rank	Allele	MHC	TAP	Cle	Comb	%Rank	Allele	MHC	TAP	Cle	Comb	%Rank	Allele	MHC	TAP	Cle	Comb	%Rank	Allele	MHC	TAP	Cle	Comb	%Rank	Allele	MHC	TAP	Cle	Comb	%Rank	Allele	MHC	TAP	Cle	Comb	%Rank	Allele	MHC	TAP	Cle	Comb
0	174	LRITFGGV	HLA-A*01:01	0.028000	0.818000	0.842229	0.237952	32000000	HLA-A*02:01	0.065000	0.818000	0.842229	0.274952	32000000	HLA-A*03:01	0.016000	0.818000	0.842229	0.225952	32000000	HLA-A*24:02	0.027000	0.818000	0.842229	0.236952	32000000	HLA-A*26:01	0.035000	0.818000	0.842229	0.244952	32000000	HLA-B*07:02	0.043000	0.818000	0.842229	0.252952	32000000	HLA-B*08:01	0.085000	0.818000	0.842229	0.294952	16000000	HLA-B*27:05	0.431000	0.818000	0.842229	0.640952
N	Sequence Name	Peptide	Allele	MHC	TAP	Cle	Comb	%Rank	Allele	MHC	TAP	Cle	Comb	%Rank	Allele	MHC	TAP	Cle	Comb	%Rank	Allele	MHC	TAP	Cle	Comb	%Rank	Allele	MHC	TAP	Cle	Comb	%Rank	Allele	MHC	TAP	Cle	Comb	%Rank	Allele	MHC	TAP	Cle	Comb	%Rank	Allele	MHC	TAP	Cle	Comb
0	175	QTLRITFG	HLA-A*01:01	0.047000	-1474000	0.125196	0.038319	50000000	HLA-A*02:01	0.032000	-1474000	0.125196	0.023319	50000000	HLA-A*03:01	0.054000	-1474000	0.125196	0.045319	50000000	HLA-A*24:02	0.018000	-1474000	0.125196	0.009319	50000000	HLA-A*26:01	0.020000	-1474000	0.125196	0.011319	50000000	HLA-B*07:02	0.014000	-1474000	0.125196	0.005319	50000000	HLA-B*08:01	0.041000	-1474000	0.125196	0.032319	50000000	HLA-B*27:05	0.024000	-1474000	0.125196	0.015319
N	Sequence Name	Peptide	Allele	MHC	TAP	Cle	Comb	%Rank	Allele	MHC	TAP	Cle	Comb	%Rank	Allele	MHC	TAP	Cle	Comb	%Rank	Allele	MHC	TAP	Cle	Comb	%Rank	Allele	MHC	TAP	Cle	Comb	%Rank	Allele	MHC	TAP	Cle	Comb	%Rank	Allele	MHC	TAP	Cle	Comb	%Rank	Allele	MHC	TAP	Cle	Comb
0	176	TLRITFGQ	HLA-A*01:01	0.027000	-0.030000	0.235422	0.079220	50000000	HLA-A*02:01	0.049000	-0.030000	0.235422	0.101220	50000000	HLA-A*03:01	0.087000	-0.030000	0.235422	0.139220	50000000	HLA-A*24:02	0.014000	-0.030000	0.235422	0.066220	50000000	HLA-A*26:01	0.022000	-0.030000	0.235422	0.074220	50000000	HLA-B*07:02	0.029000	-0.030000	0.235422	0.081220	50000000	HLA-B*08:01	0.100000	-0.030000	0.235422	0.152220	50000000	HLA-B*27:05	0.027000	-0.030000	0.235422	0.079220
N	Sequence Name	Peptide	Allele	MHC	TAP	Cle	Comb	%Rank	Allele	MHC	TAP	Cle	Comb	%Rank	Allele	MHC	TAP	Cle	Comb	%Rank	Allele	MHC	TAP	Cle	Comb	%Rank	Allele	MHC	TAP	Cle	Comb	%Rank	Allele	MHC	TAP	Cle	Comb	%Rank	Allele	MHC	TAP	Cle	Comb	%Rank	Allele	MHC	TAP	Cle	Comb
0	177	LRITFGQG	HLA-A*01:01	0.012000	-0.892000	0.314262	0.060409	50000000	HLA-A*02:01	0.014000	-0.892000	0.314262	0.062409	50000000	HLA-A*03:01	0.014000	-0.892000	0.314262	0.062409	50000000	HLA-A*24:02	0.010000	-0.892000	0.314262	0.058409	50000000	HLA-A*26:01	0.007000	-0.892000	0.314262	0.055409	50000000	HLA-B*07:02	0.018000	-0.892000	0.314262	0.066409	50000000	HLA-B*08:01	0.044000	-0.892000	0.314262	0.092409	50000000	HLA-B*27:05	0.273000	-0.892000	0.314262	0.321409
N	Sequence Name	Peptide	Allele	MHC	TAP	Cle	Comb	%Rank	Allele	MHC	TAP	Cle	Comb	%Rank	Allele	MHC	TAP	Cle	Comb	%Rank	Allele	MHC	TAP	Cle	Comb	%Rank	Allele	MHC	TAP	Cle	Comb	%Rank	Allele	MHC	TAP	Cle	Comb	%Rank	Allele	MHC	TAP	Cle	Comb	%Rank	Allele	MHC	TAP	Cle	Comb
0	178	DQLRITFG	HLA-A*01:01	0.015000	-1468000	0.093307	-0.000706	50000000	HLA-A*02:01	0.029000	-1468000	0.093307	0.013294	50000000	HLA-A*03:01	0.015000	-1468000	0.093307	-0.000706	50000000	HLA-A*24:02	0.017000	-1468000	0.093307	0.001294	50000000	HLA-A*26:01	0.010000	-1468000	0.093307	-0.005706	50000000	HLA-B*07:02	0.008000	-1468000	0.093307	-0.007706	50000000	HLA-B*08:01	0.045000	-1468000	0.093307	0.029294	50000000	HLA-B*27:05	0.055000	-1468000	0.093307	0.039294
N	Sequence Name	Peptide	Allele	MHC	TAP	Cle	Comb	%Rank	Allele	MHC	TAP	Cle	Comb	%Rank	Allele	MHC	TAP	Cle	Comb	%Rank	Allele	MHC	TAP	Cle	Comb	%Rank	Allele	MHC	TAP	Cle	Comb	%Rank	Allele	MHC	TAP	Cle	Comb	%Rank	Allele	MHC	TAP	Cle	Comb	%Rank	Allele	MHC	TAP	Cle	Comb
0	179	QLRITFGG	HLA-A*01:01	0.026000	-1438000	0.178823	0.030285	50000000	HLA-A*02:01	0.044000	-1438000	0.178823	0.048285	50000000	HLA-A*03:01	0.049000	-1438000	0.178823	0.053285	50000000	HLA-A*24:02	0.010000	-1438000	0.178823	0.014285	50000000	HLA-A*26:01	0.013000	-1438000	0.178823	0.017285	50000000	HLA-B*07:02	0.034000	-1438000	0.178823	0.038285	50000000	HLA-B*08:01	0.105000	-1438000	0.178823	0.109285	50000000	HLA-B*27:05	0.024000	-1438000	0.178823	0.028285
N	Sequence Name	Peptide	Allele	MHC	TAP	Cle	Comb	%Rank	Allele	MHC	TAP	Cle	Comb	%Rank	Allele	MHC	TAP	Cle	Comb	%Rank	Allele	MHC	TAP	Cle	Comb	%Rank	Allele	MHC	TAP	Cle	Comb	%Rank	Allele	MHC	TAP	Cle	Comb	%Rank	Allele	MHC	TAP	Cle	Comb	%Rank	Allele	MHC	TAP	Cle	Comb
0	180	LRITFGGV	HLA-A*01:01	0.028000	0.818000	0.842229	0.237952	32000000	HLA-A*02:01	0.065000	0.818000	0.842229	0.274952	32000000	HLA-A*03:01	0.016000	0.818000	0.842229	0.225952	32000000	HLA-A*24:02	0.027000	0.818000	0.842229	0.236952	32000000	HLA-A*26:01	0.035000	0.818000	0.842229	0.244952	32000000	HLA-B*07:02	0.043000	0.818000	0.842229	0.252952	32000000	HLA-B*08:01	0.085000	0.818000	0.842229	0.294952	16000000	HLA-B*27:05	0.431000	0.818000	0.842229	0.640952
N	Sequence Name	Peptide	Allele	MHC	TAP	Cle	Comb	%Rank	Allele	MHC	TAP	Cle	Comb	%Rank	Allele	MHC	TAP	Cle	Comb	%Rank	Allele	MHC	TAP	Cle	Comb	%Rank	Allele	MHC	TAP	Cle	Comb	%Rank	Allele	MHC	TAP	Cle	Comb	%Rank	Allele	MHC	TAP	Cle	Comb	%Rank	Allele	MHC	TAP	Cle	Comb
0	181	RRLRITFG	HLA-A*01:01	0.010000	-0.826000	0.229295	0.040941	50000000	HLA-A*02:01	0.017000	-0.826000	0.229295	0.047941	50000000	HLA-A*03:01	0.026000	-0.826000	0.229295	0.056941	50000000	HLA-A*24:02	0.024000	-0.826000	0.229295	0.054941	50000000	HLA-A*26:01	0.003000	-0.826000	0.229295	0.033941	50000000	HLA-B*07:02	0.024000	-0.826000	0.229295	0.054941	50000000	HLA-B*08:01	0.059000	-0.826000	0.229295	0.089941	50000000	HLA-B*27:05	0.531000	-0.826000	0.229295	0.561941
N	Sequence Name	Peptide	Allele	MHC	TAP	Cle	Comb	%Rank	Allele	MHC	TAP	Cle	Comb	%Rank	Allele	MHC	TAP	Cle	Comb	%Rank	Allele	MHC	TAP	Cle	Comb	%Rank	Allele	MHC	TAP	Cle	Comb	%Rank	Allele	MHC	TAP	Cle	Comb	%Rank	Allele	MHC	TAP	Cle	Comb	%Rank	Allele	MHC	TAP	Cle	Comb
0	182	RLRITFGG	HLA-A*01:01	0.025000	-1076000	0.372721	0.081962	50000000	HLA-A*02:01	0.064000	-1076000	0.372721	0.120962	50000000	HLA-A*03:01	0.099000	-1076000	0.372721	0.155962	50000000	HLA-A*24:02	0.021000	-1076000	0.372721	0.077962	50000000	HLA-A*26:01	0.009000	-1076000	0.372721	0.065962	50000000	HLA-B*07:02	0.086000	-1076000	0.372721	0.142962	50000000	HLA-B*08:01	0.124000	-1076000	0.372721	0.180962	50000000	HLA-B*27:05	0.062000	-1076000	0.372721	0.118962
N	Sequence Name	Peptide	Allele	MHC	TAP	Cle	Comb	%Rank	Allele	MHC	TAP	Cle	Comb	%Rank	Allele	MHC	TAP	Cle	Comb	%Rank	Allele	MHC	TAP	Cle	Comb	%Rank	Allele	MHC	TAP	Cle	Comb	%Rank	Allele	MHC	TAP	Cle	Comb	%Rank	Allele	MHC	TAP	Cle	Comb	%Rank	Allele	MHC	TAP	Cle	Comb
0	183	LRITFGGV	HLA-A*01:01	0.028000	0.818000	0.842229	0.237952	32000000	HLA-A*02:01	0.065000	0.818000	0.842229	0.274952	32000000	HLA-A*03:01	0.016000	0.818000	0.842229	0.225952	32000000	HLA-A*24:02	0.027000	0.818000	0.842229	0.236952	32000000	HLA-A*26:01	0.035000	0.818000	0.842229	0.244952	32000000	HLA-B*07:02	0.043000	0.818000	0.842229	0.252952	32000000	HLA-B*08:01	0.085000	0.818000	0.842229	0.294952	16000000	HLA-B*27:05	0.431000	0.818000	0.842229	0.640952
N	Sequence Name	Peptide	Allele	MHC	TAP	Cle	Comb	%Rank	Allele	MHC	TAP	Cle	Comb	%Rank	Allele	MHC	TAP	Cle	Comb	%Rank	Allele	MHC	TAP	Cle	Comb	%Rank	Allele	MHC	TAP	Cle	Comb	%Rank	Allele	MHC	TAP	Cle	Comb	%Rank	Allele	MHC	TAP	Cle	Comb	%Rank	Allele	MHC	TAP	Cle	Comb
0	184	RGLRITFG	HLA-A*01:01	0.013000	-1348000	0.188850	0.021791	50000000	HLA-A*02:01	0.023000	-1348000	0.188850	0.031791	50000000	HLA-A*03:01	0.034000	-1348000	0.188850	0.042791	50000000	HLA-A*24:02	0.028000	-1348000	0.188850	0.036791	50000000	HLA-A*26:01	0.003000	-1348000	0.188850	0.011791	50000000	HLA-B*07:02	0.027000	-1348000	0.188850	0.035791	50000000	HLA-B*08:01	0.050000	-1348000	0.188850	0.058791	50000000	HLA-B*27:05	0.078000	-1348000	0.188850	0.086791
N	Sequence Name	Peptide	Allele	MHC	TAP	Cle	Comb	%Rank	Allele	MHC	TAP	Cle	Comb	%Rank	Allele	MHC	TAP	Cle	Comb	%Rank	Allele	MHC	TAP	Cle	Comb	%Rank	Allele	MHC	TAP	Cle	Comb	%Rank	Allele	MHC	TAP	Cle	Comb	%Rank	Allele	MHC	TAP	Cle	Comb	%Rank	Allele	MHC	TAP	Cle	Comb
0	185	GLRITFGG	HLA-A*01:01	0.022000	-1400000	0.132014	0.016703	50000000	HLA-A*02:01	0.057000	-1400000	0.132014	0.051703	50000000	HLA-A*03:01	0.055000	-1400000	0.132014	0.049703	50000000	HLA-A*24:02	0.011000	-1400000	0.132014	0.005703	50000000	HLA-A*26:01	0.008000	-1400000	0.132014	0.002703	50000000	HLA-B*07:02	0.027000	-1400000	0.132014	0.021703	50000000	HLA-B*08:01	0.084000	-1400000	0.132014	0.078703	50000000	HLA-B*27:05	0.030000	-1400000	0.132014	0.024703
N	Sequence Name	Peptide	Allele	MHC	TAP	Cle	Comb	%Rank	Allele	MHC	TAP	Cle	Comb	%Rank	Allele	MHC	TAP	Cle	Comb	%Rank	Allele	MHC	TAP	Cle	Comb	%Rank	Allele	MHC	TAP	Cle	Comb	%Rank	Allele	MHC	TAP	Cle	Comb	%Rank	Allele	MHC	TAP	Cle	Comb	%Rank	Allele	MHC	TAP	Cle	Comb
0	186	LRITFGGA	HLA-A*01:01	0.020000	-0.032000	0.552663	0.143549	50000000	HLA-A*02:01	0.040000	-0.032000	0.552663	0.163549	50000000	HLA-A*03:01	0.015000	-0.032000	0.552663	0.138549	50000000	HLA-A*24:02	0.012000	-0.032000	0.552663	0.135549	50000000	HLA-A*26:01	0.020000	-0.032000	0.552663	0.143549	50000000	HLA-B*07:02	0.031000	-0.032000	0.552663	0.154549	50000000	HLA-B*08:01	0.069000	-0.032000	0.552663	0.192549	50000000	HLA-B*27:05	0.376000	-0.032000	0.552663	0.499549
N	Sequence Name	Peptide	Allele	MHC	TAP	Cle	Comb	%Rank	Allele	MHC	TAP	Cle	Comb	%Rank	Allele	MHC	TAP	Cle	Comb	%Rank	Allele	MHC	TAP	Cle	Comb	%Rank	Allele	MHC	TAP	Cle	Comb	%Rank	Allele	MHC	TAP	Cle	Comb	%Rank	Allele	MHC	TAP	Cle	Comb	%Rank	Allele	MHC	TAP	Cle	Comb
0	187	ALQNGERS	HLA-A*01:01	0.025000	-2044000	0.064893	-0.011499	50000000	HLA-A*02:01	0.066000	-2044000	0.064893	0.029501	50000000	HLA-A*03:01	0.036000	-2044000	0.064893	-0.000499	50000000	HLA-A*24:02	0.013000	-2044000	0.064893	-0.023499	50000000	HLA-A*26:01	0.010000	-2044000	0.064893	-0.026499	50000000	HLA-B*07:02	0.013000	-2044000	0.064893	-0.023499	50000000	HLA-B*08:01	0.021000	-2044000	0.064893	-0.015499	50000000	HLA-B*27:05	0.020000	-2044000	0.064893	-0.016499
N	Sequence Name	Peptide	Allele	MHC	TAP	Cle	Comb	%Rank	Allele	MHC	TAP	Cle	Comb	%Rank	Allele	MHC	TAP	Cle	Comb	%Rank	Allele	MHC	TAP	Cle	Comb	%Rank	Allele	MHC	TAP	Cle	Comb	%Rank	Allele	MHC	TAP	Cle	Comb	%Rank	Allele	MHC	TAP	Cle	Comb	%Rank	Allele	MHC	TAP	Cle	Comb
0	188	LQNGERSL	HLA-A*01:01	0.029000	1032000	0.936829	0.265586	16000000	HLA-A*02:01	0.138000	1032000	0.936829	0.374587	9000000	HLA-A*03:01	0.024000	1032000	0.936829	0.260587	32000000	HLA-A*24:02	0.038000	1032000	0.936829	0.274586	16000000	HLA-A*26:01	0.017000	1032000	0.936829	0.253587	16000000	HLA-B*07:02	0.109000	1032000	0.936829	0.345587	7000000	HLA-B*08:01	0.116000	1032000	0.936829	0.352587	9000000	HLA-B*27:05	0.115000	1032000	0.936829	0.351587
N	Sequence Name	Peptide	Allele	MHC	TAP	Cle	Comb	%Rank	Allele	MHC	TAP	Cle	Comb	%Rank	Allele	MHC	TAP	Cle	Comb	%Rank	Allele	MHC	TAP	Cle	Comb	%Rank	Allele	MHC	TAP	Cle	Comb	%Rank	Allele	MHC	TAP	Cle	Comb	%Rank	Allele	MHC	TAP	Cle	Comb	%Rank	Allele	MHC	TAP	Cle	Comb
0	189	QNGERSLK	HLA-A*01:01	0.027000	-0.122000	0.478534	0.131620	50000000	HLA-A*02:01	0.006000	-0.122000	0.478534	0.110620	50000000	HLA-A*03:01	0.123000	-0.122000	0.478534	0.227620	32000000	HLA-A*24:02	0.009000	-0.122000	0.478534	0.113620	50000000	HLA-A*26:01	0.012000	-0.122000	0.478534	0.116620	50000000	HLA-B*07:02	0.009000	-0.122000	0.478534	0.113620	50000000	HLA-B*08:01	0.030000	-0.122000	0.478534	0.134620	50000000	HLA-B*27:05	0.035000	-0.122000	0.478534	0.139620
N	Sequence Name	Peptide	Allele	MHC	TAP	Cle	Comb	%Rank	Allele	MHC	TAP	Cle	Comb	%Rank	Allele	MHC	TAP	Cle	Comb	%Rank	Allele	MHC	TAP	Cle	Comb	%Rank	Allele	MHC	TAP	Cle	Comb	%Rank	Allele	MHC	TAP	Cle	Comb	%Rank	Allele	MHC	TAP	Cle	Comb	%Rank	Allele	MHC	TAP	Cle	Comb
0	190	VVNGERSG	HLA-A*01:01	0.019000	-1414000	0.140364	0.015232	50000000	HLA-A*02:01	0.016000	-1414000	0.140364	0.012232	50000000	HLA-A*03:01	0.029000	-1414000	0.140364	0.025232	50000000	HLA-A*24:02	0.006000	-1414000	0.140364	0.002232	50000000	HLA-A*26:01	0.013000	-1414000	0.140364	0.009232	50000000	HLA-B*07:02	0.028000	-1414000	0.140364	0.024232	50000000	HLA-B*08:01	0.021000	-1414000	0.140364	0.017232	50000000	HLA-B*27:05	0.015000	-1414000	0.140364	0.011232
N	Sequence Name	Peptide	Allele	MHC	TAP	Cle	Comb	%Rank	Allele	MHC	TAP	Cle	Comb	%Rank	Allele	MHC	TAP	Cle	Comb	%Rank	Allele	MHC	TAP	Cle	Comb	%Rank	Allele	MHC	TAP	Cle	Comb	%Rank	Allele	MHC	TAP	Cle	Comb	%Rank	Allele	MHC	TAP	Cle	Comb	%Rank	Allele	MHC	TAP	Cle	Comb
0	191	VNGERSGC	HLA-A*01:01	0.016000	-0.380000	0.032573	0.013829	50000000	HLA-A*02:01	0.013000	-0.380000	0.032573	0.010829	50000000	HLA-A*03:01	0.009000	-0.380000	0.032573	0.006829	50000000	HLA-A*24:02	0.006000	-0.380000	0.032573	0.003829	50000000	HLA-A*26:01	0.004000	-0.380000	0.032573	0.001829	50000000	HLA-B*07:02	0.014000	-0.380000	0.032573	0.011829	50000000	HLA-B*08:01	0.037000	-0.380000	0.032573	0.034829	50000000	HLA-B*27:05	0.013000	-0.380000	0.032573	0.010829
N	Sequence Name	Peptide	Allele	MHC	TAP	Cle	Comb	%Rank	Allele	MHC	TAP	Cle	Comb	%Rank	Allele	MHC	TAP	Cle	Comb	%Rank	Allele	MHC	TAP	Cle	Comb	%Rank	Allele	MHC	TAP	Cle	Comb	%Rank	Allele	MHC	TAP	Cle	Comb	%Rank	Allele	MHC	TAP	Cle	Comb	%Rank	Allele	MHC	TAP	Cle	Comb
0	192	NGERSGCA	HLA-A*01:01	0.028000	-0.794000	0.250000	0.064400	50000000	HLA-A*02:01	0.012000	-0.794000	0.250000	0.048400	50000000	HLA-A*03:01	0.010000	-0.794000	0.250000	0.046400	50000000	HLA-A*24:02	0.004000	-0.794000	0.250000	0.040400	50000000	HLA-A*26:01	0.006000	-0.794000	0.250000	0.042400	50000000	HLA-B*07:02	0.033000	-0.794000	0.250000	0.069400	50000000	HLA-B*08:01	0.068000	-0.794000	0.250000	0.104400	50000000	HLA-B*27:05	0.020000	-0.794000	0.250000	0.056400
N	Sequence Name	Peptide	Allele	MHC	TAP	Cle	Comb	%Rank	Allele	MHC	TAP	Cle	Comb	%Rank	Allele	MHC	TAP	Cle	Comb	%Rank	Allele	MHC	TAP	Cle	Comb	%Rank	Allele	MHC	TAP	Cle	Comb	%Rank	Allele	MHC	TAP	Cle	Comb	%Rank	Allele	MHC	TAP	Cle	Comb	%Rank	Allele	MHC	TAP	Cle	Comb
0	193	EESNQNGG	HLA-A*01:01	0.008000	-1766000	0.090022	-0.015895	50000000	HLA-A*02:01	0.004000	-1766000	0.090022	-0.019895	50000000	HLA-A*03:01	0.002000	-1766000	0.090022	-0.021895	50000000	HLA-A*24:02	0.002000	-1766000	0.090022	-0.021895	50000000	HLA-A*26:01	0.010000	-1766000	0.090022	-0.013895	50000000	HLA-B*07:02	0.006000	-1766000	0.090022	-0.017895	50000000	HLA-B*08:01	0.007000	-1766000	0.090022	-0.016895	50000000	HLA-B*27:05	0.014000	-1766000	0.090022	-0.009895
N	Sequence Name	Peptide	Allele	MHC	TAP	Cle	Comb	%Rank	Allele	MHC	TAP	Cle	Comb	%Rank	Allele	MHC	TAP	Cle	Comb	%Rank	Allele	MHC	TAP	Cle	Comb	%Rank	Allele	MHC	TAP	Cle	Comb	%Rank	Allele	MHC	TAP	Cle	Comb	%Rank	Allele	MHC	TAP	Cle	Comb	%Rank	Allele	MHC	TAP	Cle	Comb
0	194	ESNQNGGE	HLA-A*01:01	0.025000	-2044000	0.037671	-0.017624	50000000	HLA-A*02:01	0.005000	-2044000	0.037671	-0.037624	50000000	HLA-A*03:01	0.012000	-2044000	0.037671	-0.030624	50000000	HLA-A*24:02	0.001000	-2044000	0.037671	-0.041624	50000000	HLA-A*26:01	0.054000	-2044000	0.037671	0.011376	50000000	HLA-B*07:02	0.013000	-2044000	0.037671	-0.029624	50000000	HLA-B*08:01	0.010000	-2044000	0.037671	-0.032624	50000000	HLA-B*27:05	0.009000	-2044000	0.037671	-0.033624
N	Sequence Name	Peptide	Allele	MHC	TAP	Cle	Comb	%Rank	Allele	MHC	TAP	Cle	Comb	%Rank	Allele	MHC	TAP	Cle	Comb	%Rank	Allele	MHC	TAP	Cle	Comb	%Rank	Allele	MHC	TAP	Cle	Comb	%Rank	Allele	MHC	TAP	Cle	Comb	%Rank	Allele	MHC	TAP	Cle	Comb	%Rank	Allele	MHC	TAP	Cle	Comb
0	195	SNQNGGEG	HLA-A*01:01	0.014000	-1514000	0.089247	-0.003769	50000000	HLA-A*02:01	0.006000	-1514000	0.089247	-0.011769	50000000	HLA-A*03:01	0.007000	-1514000	0.089247	-0.010769	50000000	HLA-A*24:02	0.004000	-1514000	0.089247	-0.013769	50000000	HLA-A*26:01	0.006000	-1514000	0.089247	-0.011769	50000000	HLA-B*07:02	0.018000	-1514000	0.089247	0.000231	50000000	HLA-B*08:01	0.015000	-1514000	0.089247	-0.002769	50000000	HLA-B*27:05	0.017000	-1514000	0.089247	-0.000769
N	Sequence Name	Peptide	Allele	MHC	TAP	Cle	Comb	%Rank	Allele	MHC	TAP	Cle	Comb	%Rank	Allele	MHC	TAP	Cle	Comb	%Rank	Allele	MHC	TAP	Cle	Comb	%Rank	Allele	MHC	TAP	Cle	Comb	%Rank	Allele	MHC	TAP	Cle	Comb	%Rank	Allele	MHC	TAP	Cle	Comb	%Rank	Allele	MHC	TAP	Cle	Comb
0	196	ARERSGAR	HLA-A*01:01	0.015000	1774000	0.473194	0.165819	50000000	HLA-A*02:01	0.006000	1774000	0.473194	0.156819	50000000	HLA-A*03:01	0.033000	1774000	0.473194	0.183819	50000000	HLA-A*24:02	0.006000	1774000	0.473194	0.156819	50000000	HLA-A*26:01	0.007000	1774000	0.473194	0.157819	50000000	HLA-B*07:02	0.013000	1774000	0.473194	0.163819	50000000	HLA-B*08:01	0.022000	1774000	0.473194	0.172819	50000000	HLA-B*27:05	0.336000	1774000	0.473194	0.486819
N	Sequence Name	Peptide	Allele	MHC	TAP	Cle	Comb	%Rank	Allele	MHC	TAP	Cle	Comb	%Rank	Allele	MHC	TAP	Cle	Comb	%Rank	Allele	MHC	TAP	Cle	Comb	%Rank	Allele	MHC	TAP	Cle	Comb	%Rank	Allele	MHC	TAP	Cle	Comb	%Rank	Allele	MHC	TAP	Cle	Comb	%Rank	Allele	MHC	TAP	Cle	Comb
0	197	RERSGARL	HLA-A*01:01	0.015000	1288000	0.946967	0.260268	16000000	HLA-A*02:01	0.030000	1288000	0.946967	0.275268	32000000	HLA-A*03:01	0.027000	1288000	0.946967	0.272268	16000000	HLA-A*24:02	0.057000	1288000	0.946967	0.302268	16000000	HLA-A*26:01	0.010000	1288000	0.946967	0.255268	16000000	HLA-B*07:02	0.213000	1288000	0.946967	0.458268	3000000	HLA-B*08:01	0.141000	1288000	0.946967	0.386268	7000000	HLA-B*27:05	0.157000	1288000	0.946967	0.402268
N	Sequence Name	Peptide	Allele	MHC	TAP	Cle	Comb	%Rank	Allele	MHC	TAP	Cle	Comb	%Rank	Allele	MHC	TAP	Cle	Comb	%Rank	Allele	MHC	TAP	Cle	Comb	%Rank	Allele	MHC	TAP	Cle	Comb	%Rank	Allele	MHC	TAP	Cle	Comb	%Rank	Allele	MHC	TAP	Cle	Comb	%Rank	Allele	MHC	TAP	Cle	Comb
0	198	ERSGARLS	HLA-A*01:01	0.012000	-2318000	0.069520	-0.030308	50000000	HLA-A*02:01	0.007000	-2318000	0.069520	-0.035308	50000000	HLA-A*03:01	0.009000	-2318000	0.069520	-0.033308	50000000	HLA-A*24:02	0.003000	-2318000	0.069520	-0.039308	50000000	HLA-A*26:01	0.013000	-2318000	0.069520	-0.029308	50000000	HLA-B*07:02	0.013000	-2318000	0.069520	-0.029308	50000000	HLA-B*08:01	0.025000	-2318000	0.069520	-0.017308	50000000	HLA-B*27:05	0.141000	-2318000	0.069520	0.098692
N	Sequence Name	Peptide	Allele	MHC	TAP	Cle	Comb	%Rank	Allele	MHC	TAP	Cle	Comb	%Rank	Allele	MHC	TAP	Cle	Comb	%Rank	Allele	MHC	TAP	Cle	Comb	%Rank	Allele	MHC	TAP	Cle	Comb	%Rank	Allele	MHC	TAP	Cle	Comb	%Rank	Allele	MHC	TAP	Cle	Comb	%Rank	Allele	MHC	TAP	Cle	Comb
0	199	LCERSGAR	HLA-A*01:01	0.027000	1270000	0.550505	0.182614	32000000	HLA-A*02:01	0.006000	1270000	0.550505	0.161614	50000000	HLA-A*03:01	0.045000	1270000	0.550505	0.200614	32000000	HLA-A*24:02	0.008000	1270000	0.550505	0.163614	50000000	HLA-A*26:01	0.011000	1270000	0.550505	0.166614	50000000	HLA-B*07:02	0.011000	1270000	0.550505	0.166614	50000000	HLA-B*08:01	0.026000	1270000	0.550505	0.181614	50000000	HLA-B*27:05	0.036000	1270000	0.550505	0.191614
N	Sequence Name	Peptide	Allele	MHC	TAP	Cle	Comb	%Rank	Allele	MHC	TAP	Cle	Comb	%Rank	Allele	MHC	TAP	Cle	Comb	%Rank	Allele	MHC	TAP	Cle	Comb	%Rank	Allele	MHC	TAP	Cle	Comb	%Rank	Allele	MHC	TAP	Cle	Comb	%Rank	Allele	MHC	TAP	Cle	Comb	%Rank	Allele	MHC	TAP	Cle	Comb
0	200	CERSGARS	HLA-A*01:01	0.010000	-2190000	0.039812	-0.035792	50000000	HLA-A*02:01	0.008000	-2190000	0.039812	-0.037792	50000000	HLA-A*03:01	0.013000	-2190000	0.039812	-0.032792	50000000	HLA-A*24:02	0.007000	-2190000	0.039812	-0.038792	50000000	HLA-A*26:01	0.005000	-2190000	0.039812	-0.040792	50000000	HLA-B*07:02	0.022000	-2190000	0.039812	-0.023792	50000000	HLA-B*08:01	0.030000	-2190000	0.039812	-0.015792	50000000	HLA-B*27:05	0.034000	-2190000	0.039812	-0.011792
N	Sequence Name	Peptide	Allele	MHC	TAP	Cle	Comb	%Rank	Allele	MHC	TAP	Cle	Comb	%Rank	Allele	MHC	TAP	Cle	Comb	%Rank	Allele	MHC	TAP	Cle	Comb	%Rank	Allele	MHC	TAP	Cle	Comb	%Rank	Allele	MHC	TAP	Cle	Comb	%Rank	Allele	MHC	TAP	Cle	Comb	%Rank	Allele	MHC	TAP	Cle	Comb
0	201	ERSGARSI	HLA-A*01:01	0.018000	0.462000	0.475637	0.136568	50000000	HLA-A*02:01	0.017000	0.462000	0.475637	0.135568	50000000	HLA-A*03:01	0.010000	0.462000	0.475637	0.128568	50000000	HLA-A*24:02	0.016000	0.462000	0.475637	0.134568	50000000	HLA-A*26:01	0.024000	0.462000	0.475637	0.142568	50000000	HLA-B*07:02	0.070000	0.462000	0.475637	0.188568	32000000	HLA-B*08:01	0.123000	0.462000	0.475637	0.241568	32000000	HLA-B*27:05	0.266000	0.462000	0.475637	0.384568
N	Sequence Name	Peptide	Allele	MHC	TAP	Cle	Comb	%Rank	Allele	MHC	TAP	Cle	Comb	%Rank	Allele	MHC	TAP	Cle	Comb	%Rank	Allele	MHC	TAP	Cle	Comb	%Rank	Allele	MHC	TAP	Cle	Comb	%Rank	Allele	MHC	TAP	Cle	Comb	%Rank	Allele	MHC	TAP	Cle	Comb	%Rank	Allele	MHC	TAP	Cle	Comb
0	202	RWQNGGAR	HLA-A*01:01	0.012000	1788000	0.784377	0.233185	32000000	HLA-A*02:01	0.018000	1788000	0.784377	0.239185	32000000	HLA-A*03:01	0.091000	1788000	0.784377	0.312185	10000000	HLA-A*24:02	0.065000	1788000	0.784377	0.286185	16000000	HLA-A*26:01	0.012000	1788000	0.784377	0.233185	32000000	HLA-B*07:02	0.029000	1788000	0.784377	0.250185	32000000	HLA-B*08:01	0.025000	1788000	0.784377	0.246185	32000000	HLA-B*27:05	0.186000	1788000	0.784377	0.407185
N	Sequence Name	Peptide	Allele	MHC	TAP	Cle	Comb	%Rank	Allele	MHC	TAP	Cle	Comb	%Rank	Allele	MHC	TAP	Cle	Comb	%Rank	Allele	MHC	TAP	Cle	Comb	%Rank	Allele	MHC	TAP	Cle	Comb	%Rank	Allele	MHC	TAP	Cle	Comb	%Rank	Allele	MHC	TAP	Cle	Comb	%Rank	Allele	MHC	TAP	Cle	Comb
0	203	WQNGGARG	HLA-A*01:01	0.021000	-1526000	0.144815	0.015433	50000000	HLA-A*02:01	0.037000	-1526000	0.144815	0.031433	50000000	HLA-A*03:01	0.013000	-1526000	0.144815	0.007433	50000000	HLA-A*24:02	0.012000	-1526000	0.144815	0.006433	50000000	HLA-A*26:01	0.013000	-1526000	0.144815	0.007433	50000000	HLA-B*07:02	0.024000	-1526000	0.144815	0.018433	50000000	HLA-B*08:01	0.020000	-1526000	0.144815	0.014433	50000000	HLA-B*27:05	0.078000	-1526000	0.144815	0.072433
N	Sequence Name	Peptide	Allele	MHC	TAP	Cle	Comb	%Rank	Allele	MHC	TAP	Cle	Comb	%Rank	Allele	MHC	TAP	Cle	Comb	%Rank	Allele	MHC	TAP	Cle	Comb	%Rank	Allele	MHC	TAP	Cle	Comb	%Rank	Allele	MHC	TAP	Cle	Comb	%Rank	Allele	MHC	TAP	Cle	Comb	%Rank	Allele	MHC	TAP	Cle	Comb
0	204	QNGGARGA	HLA-A*01:01	0.014000	-1122000	0.190516	0.028816	50000000	HLA-A*02:01	0.012000	-1122000	0.190516	0.026816	50000000	HLA-A*03:01	0.009000	-1122000	0.190516	0.023816	50000000	HLA-A*24:02	0.004000	-1122000	0.190516	0.018816	50000000	HLA-A*26:01	0.008000	-1122000	0.190516	0.022816	50000000	HLA-B*07:02	0.029000	-1122000	0.190516	0.043816	50000000	HLA-B*08:01	0.028000	-1122000	0.190516	0.042816	50000000	HLA-B*27:05	0.017000	-1122000	0.190516	0.031816
N	Sequence Name	Peptide	Allele	MHC	TAP	Cle	Comb	%Rank	Allele	MHC	TAP	Cle	Comb	%Rank	Allele	MHC	TAP	Cle	Comb	%Rank	Allele	MHC	TAP	Cle	Comb	%Rank	Allele	MHC	TAP	Cle	Comb	%Rank	Allele	MHC	TAP	Cle	Comb	%Rank	Allele	MHC	TAP	Cle	Comb	%Rank	Allele	MHC	TAP	Cle	Comb
0	205	GANSLKIT	HLA-A*01:01	0.022000	-0.928000	0.042297	0.008317	50000000	HLA-A*02:01	0.021000	-0.928000	0.042297	0.007317	50000000	HLA-A*03:01	0.023000	-0.928000	0.042297	0.009317	50000000	HLA-A*24:02	0.006000	-0.928000	0.042297	-0.007683	50000000	HLA-A*26:01	0.008000	-0.928000	0.042297	-0.005683	50000000	HLA-B*07:02	0.028000	-0.928000	0.042297	0.014317	50000000	HLA-B*08:01	0.027000	-0.928000	0.042297	0.013317	50000000	HLA-B*27:05	0.021000	-0.928000	0.042297	0.007317
N	Sequence Name	Peptide	Allele	MHC	TAP	Cle	Comb	%Rank	Allele	MHC	TAP	Cle	Comb	%Rank	Allele	MHC	TAP	Cle	Comb	%Rank	Allele	MHC	TAP	Cle	Comb	%Rank	Allele	MHC	TAP	Cle	Comb	%Rank	Allele	MHC	TAP	Cle	Comb	%Rank	Allele	MHC	TAP	Cle	Comb	%Rank	Allele	MHC	TAP	Cle	Comb
0	206	ANSLKITE	HLA-A*01:01	0.016000	-1428000	0.039897	-0.010723	50000000	HLA-A*02:01	0.008000	-1428000	0.039897	-0.018723	50000000	HLA-A*03:01	0.014000	-1428000	0.039897	-0.012723	50000000	HLA-A*24:02	0.006000	-1428000	0.039897	-0.020723	50000000	HLA-A*26:01	0.004000	-1428000	0.039897	-0.022723	50000000	HLA-B*07:02	0.011000	-1428000	0.039897	-0.015723	50000000	HLA-B*08:01	0.035000	-1428000	0.039897	0.008277	50000000	HLA-B*27:05	0.017000	-1428000	0.039897	-0.009723
N	Sequence Name	Peptide	Allele	MHC	TAP	Cle	Comb	%Rank	Allele	MHC	TAP	Cle	Comb	%Rank	Allele	MHC	TAP	Cle	Comb	%Rank	Allele	MHC	TAP	Cle	Comb	%Rank	Allele	MHC	TAP	Cle	Comb	%Rank	Allele	MHC	TAP	Cle	Comb	%Rank	Allele	MHC	TAP	Cle	Comb	%Rank	Allele	MHC	TAP	Cle	Comb
0	207	NSLKITEK	HLA-A*01:01	0.052000	0.826000	0.894562	0.273926	16000000	HLA-A*02:01	0.021000	0.826000	0.894562	0.242926	32000000	HLA-A*03:01	0.300000	0.826000	0.894562	0.521926	3000000	HLA-A*24:02	0.020000	0.826000	0.894562	0.241926	32000000	HLA-A*26:01	0.039000	0.826000	0.894562	0.260926	16000000	HLA-B*07:02	0.019000	0.826000	0.894562	0.240926	32000000	HLA-B*08:01	0.053000	0.826000	0.894562	0.274926	32000000	HLA-B*27:05	0.058000	0.826000	0.894562	0.279926
N	Sequence Name	Peptide	Allele	MHC	TAP	Cle	Comb	%Rank	Allele	MHC	TAP	Cle	Comb	%Rank	Allele	MHC	TAP	Cle	Comb	%Rank	Allele	MHC	TAP	Cle	Comb	%Rank	Allele	MHC	TAP	Cle	Comb	%Rank	Allele	MHC	TAP	Cle	Comb	%Rank	Allele	MHC	TAP	Cle	Comb	%Rank	Allele	MHC	TAP	Cle	Comb
0	208	GGNNIKIT	HLA-A*01:01	0.012000	-1206000	0.056624	-0.005410	50000000	HLA-A*02:01	0.012000	-1206000	0.056624	-0.005410	50000000	HLA-A*03:01	0.014000	-1206000	0.056624	-0.003410	50000000	HLA-A*24:02	0.005000	-1206000	0.056624	-0.012410	50000000	HLA-A*26:01	0.003000	-1206000	0.056624	-0.014410	50000000	HLA-B*07:02	0.014000	-1206000	0.056624	-0.003410	50000000	HLA-B*08:01	0.018000	-1206000	0.056624	0.000590	50000000	HLA-B*27:05	0.019000	-1206000	0.056624	0.001590
N	Sequence Name	Peptide	Allele	MHC	TAP	Cle	Comb	%Rank	Allele	MHC	TAP	Cle	Comb	%Rank	Allele	MHC	TAP	Cle	Comb	%Rank	Allele	MHC	TAP	Cle	Comb	%Rank	Allele	MHC	TAP	Cle	Comb	%Rank	Allele	MHC	TAP	Cle	Comb	%Rank	Allele	MHC	TAP	Cle	Comb	%Rank	Allele	MHC	TAP	Cle	Comb
0	209	GNNIKITG	HLA-A*01:01	0.012000	-1806000	0.118837	-0.006412	50000000	HLA-A*02:01	0.008000	-1806000	0.118837	-0.010412	50000000	HLA-A*03:01	0.010000	-1806000	0.118837	-0.008412	50000000	HLA-A*24:02	0.007000	-1806000	0.118837	-0.011412	50000000	HLA-A*26:01	0.002000	-1806000	0.118837	-0.016412	50000000	HLA-B*07:02	0.010000	-1806000	0.118837	-0.008412	50000000	HLA-B*08:01	0.031000	-1806000	0.118837	0.012588	50000000	HLA-B*27:05	0.018000	-1806000	0.118837	-0.000412
N	Sequence Name	Peptide	Allele	MHC	TAP	Cle	Comb	%Rank	Allele	MHC	TAP	Cle	Comb	%Rank	Allele	MHC	TAP	Cle	Comb	%Rank	Allele	MHC	TAP	Cle	Comb	%Rank	Allele	MHC	TAP	Cle	Comb	%Rank	Allele	MHC	TAP	Cle	Comb	%Rank	Allele	MHC	TAP	Cle	Comb	%Rank	Allele	MHC	TAP	Cle	Comb
0	210	NNIKITGV	HLA-A*01:01	0.033000	0.572000	0.765509	0.219540	32000000	HLA-A*02:01	0.087000	0.572000	0.765509	0.273540	32000000	HLA-A*03:01	0.016000	0.572000	0.765509	0.202540	32000000	HLA-A*24:02	0.023000	0.572000	0.765509	0.209540	32000000	HLA-A*26:01	0.109000	0.572000	0.765509	0.295540	10000000	HLA-B*07:02	0.054000	0.572000	0.765509	0.240540	32000000	HLA-B*08:01	0.129000	0.572000	0.765509	0.315540	16000000	HLA-B*27:05	0.042000	0.572000	0.765509	0.228540
N	Sequence Name	Peptide	Allele	MHC	TAP	Cle	Comb	%Rank	Allele	MHC	TAP	Cle	Comb	%Rank	Allele	MHC	TAP	Cle	Comb	%Rank	Allele	MHC	TAP	Cle	Comb	%Rank	Allele	MHC	TAP	Cle	Comb	%Rank	Allele	MHC	TAP	Cle	Comb	%Rank	Allele	MHC	TAP	Cle	Comb	%Rank	Allele	MHC	TAP	Cle	Comb
0	211	MIPQTSIT	HLA-A*01:01	0.039000	-0.590000	0.296243	0.090905	50000000	HLA-A*02:01	0.097000	-0.590000	0.296243	0.148905	50000000	HLA-A*03:01	0.028000	-0.590000	0.296243	0.079905	50000000	HLA-A*24:02	0.029000	-0.590000	0.296243	0.080905	50000000	HLA-A*26:01	0.051000	-0.590000	0.296243	0.102905	50000000	HLA-B*07:02	0.073000	-0.590000	0.296243	0.124905	50000000	HLA-B*08:01	0.081000	-0.590000	0.296243	0.132905	50000000	HLA-B*27:05	0.018000	-0.590000	0.296243	0.069905
N	Sequence Name	Peptide	Allele	MHC	TAP	Cle	Comb	%Rank	Allele	MHC	TAP	Cle	Comb	%Rank	Allele	MHC	TAP	Cle	Comb	%Rank	Allele	MHC	TAP	Cle	Comb	%Rank	Allele	MHC	TAP	Cle	Comb	%Rank	Allele	MHC	TAP	Cle	Comb	%Rank	Allele	MHC	TAP	Cle	Comb	%Rank	Allele	MHC	TAP	Cle	Comb
0	212	IPQTSITP	HLA-A*01:01	0.017000	-0.566000	0.421044	0.097585	50000000	HLA-A*02:01	0.011000	-0.566000	0.421044	0.091585	50000000	HLA-A*03:01	0.010000	-0.566000	0.421044	0.090585	50000000	HLA-A*24:02	0.008000	-0.566000	0.421044	0.088585	50000000	HLA-A*26:01	0.005000	-0.566000	0.421044	0.085585	50000000	HLA-B*07:02	0.146000	-0.566000	0.421044	0.226585	32000000	HLA-B*08:01	0.053000	-0.566000	0.421044	0.133585	50000000	HLA-B*27:05	0.021000	-0.566000	0.421044	0.101585
N	Sequence Name	Peptide	Allele	MHC	TAP	Cle	Comb	%Rank	Allele	MHC	TAP	Cle	Comb	%Rank	Allele	MHC	TAP	Cle	Comb	%Rank	Allele	MHC	TAP	Cle	Comb	%Rank	Allele	MHC	TAP	Cle	Comb	%Rank	Allele	MHC	TAP	Cle	Comb	%Rank	Allele	MHC	TAP	Cle	Comb	%Rank	Allele	MHC	TAP	Cle	Comb
0	213	PQTSITPF	HLA-A*01:01	0.033000	2342000	0.970068	0.309815	7000000	HLA-A*02:01	0.046000	2342000	0.970068	0.322815	16000000	HLA-A*03:01	0.021000	2342000	0.970068	0.297815	16000000	HLA-A*24:02	0.115000	2342000	0.970068	0.391815	5000000	HLA-A*26:01	0.030000	2342000	0.970068	0.306815	8000000	HLA-B*07:02	0.030000	2342000	0.970068	0.306815	16000000	HLA-B*08:01	0.037000	2342000	0.970068	0.313815	16000000	HLA-B*27:05	0.091000	2342000	0.970068	0.367815
N	Sequence Name	Peptide	Allele	MHC	TAP	Cle	Comb	%Rank	Allele	MHC	TAP	Cle	Comb	%Rank	Allele	MHC	TAP	Cle	Comb	%Rank	Allele	MHC	TAP	Cle	Comb	%Rank	Allele	MHC	TAP	Cle	Comb	%Rank	Allele	MHC	TAP	Cle	Comb	%Rank	Allele	MHC	TAP	Cle	Comb	%Rank	Allele	MHC	TAP	Cle	Comb
0	214	DSPQISIT	HLA-A*01:01	0.031000	-0.970000	0.250193	0.063043	50000000	HLA-A*02:01	0.016000	-0.970000	0.250193	0.048043	50000000	HLA-A*03:01	0.008000	-0.970000	0.250193	0.040043	50000000	HLA-A*24:02	0.011000	-0.970000	0.250193	0.043043	50000000	HLA-A*26:01	0.052000	-0.970000	0.250193	0.084043	50000000	HLA-B*07:02	0.020000	-0.970000	0.250193	0.052043	50000000	HLA-B*08:01	0.025000	-0.970000	0.250193	0.057043	50000000	HLA-B*27:05	0.008000	-0.970000	0.250193	0.040043
N	Sequence Name	Peptide	Allele	MHC	TAP	Cle	Comb	%Rank	Allele	MHC	TAP	Cle	Comb	%Rank	Allele	MHC	TAP	Cle	Comb	%Rank	Allele	MHC	TAP	Cle	Comb	%Rank	Allele	MHC	TAP	Cle	Comb	%Rank	Allele	MHC	TAP	Cle	Comb	%Rank	Allele	MHC	TAP	Cle	Comb	%Rank	Allele	MHC	TAP	Cle	Comb
0	215	SPQISITD	HLA-A*01:01	0.019000	-2396000	0.349575	0.037754	50000000	HLA-A*02:01	0.010000	-2396000	0.349575	0.028754	50000000	HLA-A*03:01	0.008000	-2396000	0.349575	0.026754	50000000	HLA-A*24:02	0.006000	-2396000	0.349575	0.024754	50000000	HLA-A*26:01	0.006000	-2396000	0.349575	0.024754	50000000	HLA-B*07:02	0.105000	-2396000	0.349575	0.123754	50000000	HLA-B*08:01	0.047000	-2396000	0.349575	0.065754	50000000	HLA-B*27:05	0.017000	-2396000	0.349575	0.035754
N	Sequence Name	Peptide	Allele	MHC	TAP	Cle	Comb	%Rank	Allele	MHC	TAP	Cle	Comb	%Rank	Allele	MHC	TAP	Cle	Comb	%Rank	Allele	MHC	TAP	Cle	Comb	%Rank	Allele	MHC	TAP	Cle	Comb	%Rank	Allele	MHC	TAP	Cle	Comb	%Rank	Allele	MHC	TAP	Cle	Comb	%Rank	Allele	MHC	TAP	Cle	Comb
0	216	PQISITDI	HLA-A*01:01	0.025000	0.552000	0.960288	0.254865	32000000	HLA-A*02:01	0.104000	0.552000	0.960288	0.333865	16000000	HLA-A*03:01	0.014000	0.552000	0.960288	0.243865	32000000	HLA-A*24:02	0.103000	0.552000	0.960288	0.332865	8000000	HLA-A*26:01	0.014000	0.552000	0.960288	0.243865	32000000	HLA-B*07:02	0.019000	0.552000	0.960288	0.248865	32000000	HLA-B*08:01	0.030000	0.552000	0.960288	0.259865	32000000	HLA-B*27:05	0.066000	0.552000	0.960288	0.295865
N	Sequence Name	Peptide	Allele	MHC	TAP	Cle	Comb	%Rank	Allele	MHC	TAP	Cle	Comb	%Rank	Allele	MHC	TAP	Cle	Comb	%Rank	Allele	MHC	TAP	Cle	Comb	%Rank	Allele	MHC	TAP	Cle	Comb	%Rank	Allele	MHC	TAP	Cle	Comb	%Rank	Allele	MHC	TAP	Cle	Comb	%Rank	Allele	MHC	TAP	Cle	Comb
0	217	LEPQISIT	HLA-A*01:01	0.012000	-0.668000	0.374466	0.079555	50000000	HLA-A*02:01	0.020000	-0.668000	0.374466	0.087555	50000000	HLA-A*03:01	0.003000	-0.668000	0.374466	0.070555	50000000	HLA-A*24:02	0.016000	-0.668000	0.374466	0.083555	50000000	HLA-A*26:01	0.005000	-0.668000	0.374466	0.072555	50000000	HLA-B*07:02	0.016000	-0.668000	0.374466	0.083555	50000000	HLA-B*08:01	0.025000	-0.668000	0.374466	0.092555	50000000	HLA-B*27:05	0.019000	-0.668000	0.374466	0.086555
N	Sequence Name	Peptide	Allele	MHC	TAP	Cle	Comb	%Rank	Allele	MHC	TAP	Cle	Comb	%Rank	Allele	MHC	TAP	Cle	Comb	%Rank	Allele	MHC	TAP	Cle	Comb	%Rank	Allele	MHC	TAP	Cle	Comb	%Rank	Allele	MHC	TAP	Cle	Comb	%Rank	Allele	MHC	TAP	Cle	Comb	%Rank	Allele	MHC	TAP	Cle	Comb
0	218	EPQISITT	HLA-A*01:01	0.021000	-1728000	0.595924	0.111883	50000000	HLA-A*02:01	0.017000	-1728000	0.595924	0.107883	50000000	HLA-A*03:01	0.007000	-1728000	0.595924	0.097883	50000000	HLA-A*24:02	0.005000	-1728000	0.595924	0.095883	50000000	HLA-A*26:01	0.021000	-1728000	0.595924	0.111883	50000000	HLA-B*07:02	0.149000	-1728000	0.595924	0.239883	32000000	HLA-B*08:01	0.086000	-1728000	0.595924	0.176883	50000000	HLA-B*27:05	0.019000	-1728000	0.595924	0.109883
N	Sequence Name	Peptide	Allele	MHC	TAP	Cle	Comb	%Rank	Allele	MHC	TAP	Cle	Comb	%Rank	Allele	MHC	TAP	Cle	Comb	%Rank	Allele	MHC	TAP	Cle	Comb	%Rank	Allele	MHC	TAP	Cle	Comb	%Rank	Allele	MHC	TAP	Cle	Comb	%Rank	Allele	MHC	TAP	Cle	Comb	%Rank	Allele	MHC	TAP	Cle	Comb
0	219	PQISITTK	HLA-A*01:01	0.016000	0.482000	0.976508	0.247764	32000000	HLA-A*02:01	0.023000	0.482000	0.976508	0.254764	32000000	HLA-A*03:01	0.175000	0.482000	0.976508	0.406764	5000000	HLA-A*24:02	0.021000	0.482000	0.976508	0.252764	32000000	HLA-A*26:01	0.015000	0.482000	0.976508	0.246764	32000000	HLA-B*07:02	0.008000	0.482000	0.976508	0.239764	32000000	HLA-B*08:01	0.013000	0.482000	0.976508	0.244764	32000000	HLA-B*27:05	0.114000	0.482000	0.976508	0.345764
N	Sequence Name	Peptide	Allele	MHC	TAP	Cle	Comb	%Rank	Allele	MHC	TAP	Cle	Comb	%Rank	Allele	MHC	TAP	Cle	Comb	%Rank	Allele	MHC	TAP	Cle	Comb	%Rank	Allele	MHC	TAP	Cle	Comb	%Rank	Allele	MHC	TAP	Cle	Comb	%Rank	Allele	MHC	TAP	Cle	Comb	%Rank	Allele	MHC	TAP	Cle	Comb
0	220	NRQTSITS	HLA-A*01:01	0.012000	-1758000	0.150846	0.001990	50000000	HLA-A*02:01	0.010000	-1758000	0.150846	-0.000010	50000000	HLA-A*03:01	0.010000	-1758000	0.150846	-0.000010	50000000	HLA-A*24:02	0.008000	-1758000	0.150846	-0.002010	50000000	HLA-A*26:01	0.004000	-1758000	0.150846	-0.006010	50000000	HLA-B*07:02	0.018000	-1758000	0.150846	0.007990	50000000	HLA-B*08:01	0.047000	-1758000	0.150846	0.036990	50000000	HLA-B*27:05	0.215000	-1758000	0.150846	0.204990
N	Sequence Name	Peptide	Allele	MHC	TAP	Cle	Comb	%Rank	Allele	MHC	TAP	Cle	Comb	%Rank	Allele	MHC	TAP	Cle	Comb	%Rank	Allele	MHC	TAP	Cle	Comb	%Rank	Allele	MHC	TAP	Cle	Comb	%Rank	Allele	MHC	TAP	Cle	Comb	%Rank	Allele	MHC	TAP	Cle	Comb	%Rank	Allele	MHC	TAP	Cle	Comb
0	221	RQTSITSV	HLA-A*01:01	0.040000	0.676000	0.969792	0.275103	16000000	HLA-A*02:01	0.411000	0.676000	0.969792	0.646103	3000000	HLA-A*03:01	0.077000	0.676000	0.969792	0.312103	10000000	HLA-A*24:02	0.088000	0.676000	0.969792	0.323103	9000000	HLA-A*26:01	0.031000	0.676000	0.969792	0.266103	16000000	HLA-B*07:02	0.108000	0.676000	0.969792	0.343103	7000000	HLA-B*08:01	0.101000	0.676000	0.969792	0.336103	16000000	HLA-B*27:05	0.307000	0.676000	0.969792	0.542103
N	Sequence Name	Peptide	Allele	MHC	TAP	Cle	Comb	%Rank	Allele	MHC	TAP	Cle	Comb	%Rank	Allele	MHC	TAP	Cle	Comb	%Rank	Allele	MHC	TAP	Cle	Comb	%Rank	Allele	MHC	TAP	Cle	Comb	%Rank	Allele	MHC	TAP	Cle	Comb	%Rank	Allele	MHC	TAP	Cle	Comb	%Rank	Allele	MHC	TAP	Cle	Comb
0	222	QTSITSVI	HLA-A*01:01	0.176000	0.412000	0.827923	0.372583	3000000	HLA-A*02:01	0.112000	0.412000	0.827923	0.308583	16000000	HLA-A*03:01	0.060000	0.412000	0.827923	0.256583	32000000	HLA-A*24:02	0.099000	0.412000	0.827923	0.295583	16000000	HLA-A*26:01	0.128000	0.412000	0.827923	0.324583	7000000	HLA-B*07:02	0.120000	0.412000	0.827923	0.316583	10000000	HLA-B*08:01	0.091000	0.412000	0.827923	0.287583	32000000	HLA-B*27:05	0.037000	0.412000	0.827923	0.233583
N	Sequence Name	Peptide	Allele	MHC	TAP	Cle	Comb	%Rank	Allele	MHC	TAP	Cle	Comb	%Rank	Allele	MHC	TAP	Cle	Comb	%Rank	Allele	MHC	TAP	Cle	Comb	%Rank	Allele	MHC	TAP	Cle	Comb	%Rank	Allele	MHC	TAP	Cle	Comb	%Rank	Allele	MHC	TAP	Cle	Comb	%Rank	Allele	MHC	TAP	Cle	Comb
0	223	TIQISITS	HLA-A*01:01	0.038000	-2216000	0.260045	0.041110	50000000	HLA-A*02:01	0.065000	-2216000	0.260045	0.068110	50000000	HLA-A*03:01	0.061000	-2216000	0.260045	0.064110	50000000	HLA-A*24:02	0.022000	-2216000	0.260045	0.025110	50000000	HLA-A*26:01	0.025000	-2216000	0.260045	0.028110	50000000	HLA-B*07:02	0.024000	-2216000	0.260045	0.027110	50000000	HLA-B*08:01	0.048000	-2216000	0.260045	0.051110	50000000	HLA-B*27:05	0.021000	-2216000	0.260045	0.024110
N	Sequence Name	Peptide	Allele	MHC	TAP	Cle	Comb	%Rank	Allele	MHC	TAP	Cle	Comb	%Rank	Allele	MHC	TAP	Cle	Comb	%Rank	Allele	MHC	TAP	Cle	Comb	%Rank	Allele	MHC	TAP	Cle	Comb	%Rank	Allele	MHC	TAP	Cle	Comb	%Rank	Allele	MHC	TAP	Cle	Comb	%Rank	Allele	MHC	TAP	Cle	Comb
0	224	IQISITST	HLA-A*01:01	0.023000	-0.380000	0.282356	0.077030	50000000	HLA-A*02:01	0.214000	-0.380000	0.282356	0.268030	32000000	HLA-A*03:01	0.036000	-0.380000	0.282356	0.090030	50000000	HLA-A*24:02	0.033000	-0.380000	0.282356	0.087030	50000000	HLA-A*26:01	0.026000	-0.380000	0.282356	0.080030	50000000	HLA-B*07:02	0.035000	-0.380000	0.282356	0.089030	50000000	HLA-B*08:01	0.045000	-0.380000	0.282356	0.099030	50000000	HLA-B*27:05	0.099000	-0.380000	0.282356	0.153030
N	Sequence Name	Peptide	Allele	MHC	TAP	Cle	Comb	%Rank	Allele	MHC	TAP	Cle	Comb	%Rank	Allele	MHC	TAP	Cle	Comb	%Rank	Allele	MHC	TAP	Cle	Comb	%Rank	Allele	MHC	TAP	Cle	Comb	%Rank	Allele	MHC	TAP	Cle	Comb	%Rank	Allele	MHC	TAP	Cle	Comb	%Rank	Allele	MHC	TAP	Cle	Comb
0	225	QLRPNFTI	HLA-A*01:01	0.049000	0.492000	0.904956	0.264915	16000000	HLA-A*02:01	0.296000	0.492000	0.904956	0.511915	5000000	HLA-A*03:01	0.087000	0.492000	0.904956	0.302915	16000000	HLA-A*24:02	0.152000	0.492000	0.904956	0.367915	6000000	HLA-A*26:01	0.042000	0.492000	0.904956	0.257915	16000000	HLA-B*07:02	0.238000	0.492000	0.904956	0.453915	3000000	HLA-B*08:01	0.361000	0.492000	0.904956	0.576915	1500000	HLA-B*27:05	0.057000	0.492000	0.904956	0.272915
N	Sequence Name	Peptide	Allele	MHC	TAP	Cle	Comb	%Rank	Allele	MHC	TAP	Cle	Comb	%Rank	Allele	MHC	TAP	Cle	Comb	%Rank	Allele	MHC	TAP	Cle	Comb	%Rank	Allele	MHC	TAP	Cle	Comb	%Rank	Allele	MHC	TAP	Cle	Comb	%Rank	Allele	MHC	TAP	Cle	Comb	%Rank	Allele	MHC	TAP	Cle	Comb
0	226	LRPNFTIA	HLA-A*01:01	0.025000	-0.200000	0.872298	0.216267	32000000	HLA-A*02:01	0.030000	-0.200000	0.872298	0.221267	32000000	HLA-A*03:01	0.012000	-0.200000	0.872298	0.203267	32000000	HLA-A*24:02	0.027000	-0.200000	0.872298	0.218267	32000000	HLA-A*26:01	0.010000	-0.200000	0.872298	0.201267	32000000	HLA-B*07:02	0.034000	-0.200000	0.872298	0.225267	32000000	HLA-B*08:01	0.099000	-0.200000	0.872298	0.290267	32000000	HLA-B*27:05	0.205000	-0.200000	0.872298	0.396267
N	Sequence Name	Peptide	Allele	MHC	TAP	Cle	Comb	%Rank	Allele	MHC	TAP	Cle	Comb	%Rank	Allele	MHC	TAP	Cle	Comb	%Rank	Allele	MHC	TAP	Cle	Comb	%Rank	Allele	MHC	TAP	Cle	Comb	%Rank	Allele	MHC	TAP	Cle	Comb	%Rank	Allele	MHC	TAP	Cle	Comb	%Rank	Allele	MHC	TAP	Cle	Comb
0	227	RPNFTIAM	HLA-A*01:01	0.054000	-0.244000	0.950947	0.261863	16000000	HLA-A*02:01	0.058000	-0.244000	0.950947	0.265863	32000000	HLA-A*03:01	0.055000	-0.244000	0.950947	0.262863	32000000	HLA-A*24:02	0.051000	-0.244000	0.950947	0.258863	32000000	HLA-A*26:01	0.078000	-0.244000	0.950947	0.285863	16000000	HLA-B*07:02	0.826000	-0.244000	0.950947	1033863	0.050000	HLA-B*08:01	0.328000	-0.244000	0.950947	0.535863	2000000	HLA-B*27:05	0.113000	-0.244000	0.950947	0.320863
N	Sequence Name	Peptide	Allele	MHC	TAP	Cle	Comb	%Rank	Allele	MHC	TAP	Cle	Comb	%Rank	Allele	MHC	TAP	Cle	Comb	%Rank	Allele	MHC	TAP	Cle	Comb	%Rank	Allele	MHC	TAP	Cle	Comb	%Rank	Allele	MHC	TAP	Cle	Comb	%Rank	Allele	MHC	TAP	Cle	Comb	%Rank	Allele	MHC	TAP	Cle	Comb
0	228	LDRHNFTI	HLA-A*01:01	0.046000	0.420000	0.922714	0.264111	16000000	HLA-A*02:01	0.033000	0.420000	0.922714	0.251111	32000000	HLA-A*03:01	0.019000	0.420000	0.922714	0.237111	32000000	HLA-A*24:02	0.128000	0.420000	0.922714	0.346111	7000000	HLA-A*26:01	0.011000	0.420000	0.922714	0.229111	32000000	HLA-B*07:02	0.098000	0.420000	0.922714	0.316111	10000000	HLA-B*08:01	0.293000	0.420000	0.922714	0.511111	3000000	HLA-B*27:05	0.071000	0.420000	0.922714	0.289111
N	Sequence Name	Peptide	Allele	MHC	TAP	Cle	Comb	%Rank	Allele	MHC	TAP	Cle	Comb	%Rank	Allele	MHC	TAP	Cle	Comb	%Rank	Allele	MHC	TAP	Cle	Comb	%Rank	Allele	MHC	TAP	Cle	Comb	%Rank	Allele	MHC	TAP	Cle	Comb	%Rank	Allele	MHC	TAP	Cle	Comb	%Rank	Allele	MHC	TAP	Cle	Comb
0	229	DRHNFTIM	HLA-A*01:01	0.019000	0.356000	0.742251	0.194906	32000000	HLA-A*02:01	0.015000	0.356000	0.742251	0.190906	50000000	HLA-A*03:01	0.016000	0.356000	0.742251	0.191906	32000000	HLA-A*24:02	0.014000	0.356000	0.742251	0.189906	32000000	HLA-A*26:01	0.070000	0.356000	0.742251	0.245906	32000000	HLA-B*07:02	0.051000	0.356000	0.742251	0.226906	32000000	HLA-B*08:01	0.156000	0.356000	0.742251	0.331906	16000000	HLA-B*27:05	0.282000	0.356000	0.742251	0.457906
N	Sequence Name	Peptide	Allele	MHC	TAP	Cle	Comb	%Rank	Allele	MHC	TAP	Cle	Comb	%Rank	Allele	MHC	TAP	Cle	Comb	%Rank	Allele	MHC	TAP	Cle	Comb	%Rank	Allele	MHC	TAP	Cle	Comb	%Rank	Allele	MHC	TAP	Cle	Comb	%Rank	Allele	MHC	TAP	Cle	Comb	%Rank	Allele	MHC	TAP	Cle	Comb
0	230	RHNFTIMT	HLA-A*01:01	0.021000	-0.720000	0.681771	0.156398	50000000	HLA-A*02:01	0.033000	-0.720000	0.681771	0.168398	50000000	HLA-A*03:01	0.035000	-0.720000	0.681771	0.170398	50000000	HLA-A*24:02	0.032000	-0.720000	0.681771	0.167398	50000000	HLA-A*26:01	0.005000	-0.720000	0.681771	0.140398	50000000	HLA-B*07:02	0.038000	-0.720000	0.681771	0.173398	50000000	HLA-B*08:01	0.033000	-0.720000	0.681771	0.168398	50000000	HLA-B*27:05	0.120000	-0.720000	0.681771	0.255398
N	Sequence Name	Peptide	Allele	MHC	TAP	Cle	Comb	%Rank	Allele	MHC	TAP	Cle	Comb	%Rank	Allele	MHC	TAP	Cle	Comb	%Rank	Allele	MHC	TAP	Cle	Comb	%Rank	Allele	MHC	TAP	Cle	Comb	%Rank	Allele	MHC	TAP	Cle	Comb	%Rank	Allele	MHC	TAP	Cle	Comb	%Rank	Allele	MHC	TAP	Cle	Comb
0	231	KLRHNYTI	HLA-A*01:01	0.036000	0.792000	0.784634	0.232343	32000000	HLA-A*02:01	0.383000	0.792000	0.784634	0.579343	4000000	HLA-A*03:01	0.146000	0.792000	0.784634	0.342343	8000000	HLA-A*24:02	0.197000	0.792000	0.784634	0.393343	5000000	HLA-A*26:01	0.020000	0.792000	0.784634	0.216343	32000000	HLA-B*07:02	0.295000	0.792000	0.784634	0.491343	2000000	HLA-B*08:01	0.373000	0.792000	0.784634	0.569343	1500000	HLA-B*27:05	0.102000	0.792000	0.784634	0.298343
N	Sequence Name	Peptide	Allele	MHC	TAP	Cle	Comb	%Rank	Allele	MHC	TAP	Cle	Comb	%Rank	Allele	MHC	TAP	Cle	Comb	%Rank	Allele	MHC	TAP	Cle	Comb	%Rank	Allele	MHC	TAP	Cle	Comb	%Rank	Allele	MHC	TAP	Cle	Comb	%Rank	Allele	MHC	TAP	Cle	Comb	%Rank	Allele	MHC	TAP	Cle	Comb
0	232	LRHNYTIL	HLA-A*01:01	0.026000	1380000	0.932692	0.270356	16000000	HLA-A*02:01	0.037000	1380000	0.932692	0.281356	32000000	HLA-A*03:01	0.023000	1380000	0.932692	0.267356	32000000	HLA-A*24:02	0.054000	1380000	0.932692	0.298356	16000000	HLA-A*26:01	0.013000	1380000	0.932692	0.257356	16000000	HLA-B*07:02	0.087000	1380000	0.932692	0.331356	8000000	HLA-B*08:01	0.273000	1380000	0.932692	0.517356	3000000	HLA-B*27:05	0.450000	1380000	0.932692	0.694356
N	Sequence Name	Peptide	Allele	MHC	TAP	Cle	Comb	%Rank	Allele	MHC	TAP	Cle	Comb	%Rank	Allele	MHC	TAP	Cle	Comb	%Rank	Allele	MHC	TAP	Cle	Comb	%Rank	Allele	MHC	TAP	Cle	Comb	%Rank	Allele	MHC	TAP	Cle	Comb	%Rank	Allele	MHC	TAP	Cle	Comb	%Rank	Allele	MHC	TAP	Cle	Comb
0	233	RHNYTILP	HLA-A*01:01	0.017000	0.090000	0.542480	0.141308	50000000	HLA-A*02:01	0.012000	0.090000	0.542480	0.136308	50000000	HLA-A*03:01	0.027000	0.090000	0.542480	0.151308	50000000	HLA-A*24:02	0.025000	0.090000	0.542480	0.149308	50000000	HLA-A*26:01	0.004000	0.090000	0.542480	0.128308	50000000	HLA-B*07:02	0.020000	0.090000	0.542480	0.144308	50000000	HLA-B*08:01	0.026000	0.090000	0.542480	0.150308	50000000	HLA-B*27:05	0.101000	0.090000	0.542480	0.225308
N	Sequence Name	Peptide	Allele	MHC	TAP	Cle	Comb	%Rank	Allele	MHC	TAP	Cle	Comb	%Rank	Allele	MHC	TAP	Cle	Comb	%Rank	Allele	MHC	TAP	Cle	Comb	%Rank	Allele	MHC	TAP	Cle	Comb	%Rank	Allele	MHC	TAP	Cle	Comb	%Rank	Allele	MHC	TAP	Cle	Comb	%Rank	Allele	MHC	TAP	Cle	Comb
0	234	CARGIVFW	HLA-A*01:01	0.056000	0.994000	0.567232	0.208477	32000000	HLA-A*02:01	0.045000	0.994000	0.567232	0.197477	50000000	HLA-A*03:01	0.054000	0.994000	0.567232	0.206477	32000000	HLA-A*24:02	0.132000	0.994000	0.567232	0.284477	16000000	HLA-A*26:01	0.043000	0.994000	0.567232	0.195477	32000000	HLA-B*07:02	0.066000	0.994000	0.567232	0.218477	32000000	HLA-B*08:01	0.061000	0.994000	0.567232	0.213477	32000000	HLA-B*27:05	0.074000	0.994000	0.567232	0.226477
N	Sequence Name	Peptide	Allele	MHC	TAP	Cle	Comb	%Rank	Allele	MHC	TAP	Cle	Comb	%Rank	Allele	MHC	TAP	Cle	Comb	%Rank	Allele	MHC	TAP	Cle	Comb	%Rank	Allele	MHC	TAP	Cle	Comb	%Rank	Allele	MHC	TAP	Cle	Comb	%Rank	Allele	MHC	TAP	Cle	Comb	%Rank	Allele	MHC	TAP	Cle	Comb
0	235	CARGIVFG	HLA-A*01:01	0.032000	-1286000	0.055405	0.012316	50000000	HLA-A*02:01	0.030000	-1286000	0.055405	0.010316	50000000	HLA-A*03:01	0.041000	-1286000	0.055405	0.021316	50000000	HLA-A*24:02	0.015000	-1286000	0.055405	-0.004684	50000000	HLA-A*26:01	0.016000	-1286000	0.055405	-0.003684	50000000	HLA-B*07:02	0.045000	-1286000	0.055405	0.025316	50000000	HLA-B*08:01	0.081000	-1286000	0.055405	0.061316	50000000	HLA-B*27:05	0.035000	-1286000	0.055405	0.015316
N	Sequence Name	Peptide	Allele	MHC	TAP	Cle	Comb	%Rank	Allele	MHC	TAP	Cle	Comb	%Rank	Allele	MHC	TAP	Cle	Comb	%Rank	Allele	MHC	TAP	Cle	Comb	%Rank	Allele	MHC	TAP	Cle	Comb	%Rank	Allele	MHC	TAP	Cle	Comb	%Rank	Allele	MHC	TAP	Cle	Comb	%Rank	Allele	MHC	TAP	Cle	Comb
0	236	ARGIVFGV	HLA-A*01:01	0.028000	0.566000	0.898250	0.244256	32000000	HLA-A*02:01	0.076000	0.566000	0.898250	0.292256	16000000	HLA-A*03:01	0.019000	0.566000	0.898250	0.235256	32000000	HLA-A*24:02	0.039000	0.566000	0.898250	0.255256	32000000	HLA-A*26:01	0.006000	0.566000	0.898250	0.222256	32000000	HLA-B*07:02	0.026000	0.566000	0.898250	0.242256	32000000	HLA-B*08:01	0.055000	0.566000	0.898250	0.271256	32000000	HLA-B*27:05	0.287000	0.566000	0.898250	0.503256
N	Sequence Name	Peptide	Allele	MHC	TAP	Cle	Comb	%Rank	Allele	MHC	TAP	Cle	Comb	%Rank	Allele	MHC	TAP	Cle	Comb	%Rank	Allele	MHC	TAP	Cle	Comb	%Rank	Allele	MHC	TAP	Cle	Comb	%Rank	Allele	MHC	TAP	Cle	Comb	%Rank	Allele	MHC	TAP	Cle	Comb	%Rank	Allele	MHC	TAP	Cle	Comb
0	237	YCARGIVF	HLA-A*01:01	0.054000	2442000	0.626567	0.256028	32000000	HLA-A*02:01	0.047000	2442000	0.626567	0.249028	32000000	HLA-A*03:01	0.025000	2442000	0.626567	0.227028	32000000	HLA-A*24:02	0.149000	2442000	0.626567	0.351028	7000000	HLA-A*26:01	0.080000	2442000	0.626567	0.282028	16000000	HLA-B*07:02	0.125000	2442000	0.626567	0.327028	9000000	HLA-B*08:01	0.128000	2442000	0.626567	0.330028	16000000	HLA-B*27:05	0.070000	2442000	0.626567	0.272028
N	Sequence Name	Peptide	Allele	MHC	TAP	Cle	Comb	%Rank	Allele	MHC	TAP	Cle	Comb	%Rank	Allele	MHC	TAP	Cle	Comb	%Rank	Allele	MHC	TAP	Cle	Comb	%Rank	Allele	MHC	TAP	Cle	Comb	%Rank	Allele	MHC	TAP	Cle	Comb	%Rank	Allele	MHC	TAP	Cle	Comb	%Rank	Allele	MHC	TAP	Cle	Comb
0	238	CARGIVFS	HLA-A*01:01	0.035000	-2136000	0.044262	-0.008441	50000000	HLA-A*02:01	0.039000	-2136000	0.044262	-0.004441	50000000	HLA-A*03:01	0.052000	-2136000	0.044262	0.008559	50000000	HLA-A*24:02	0.018000	-2136000	0.044262	-0.025441	50000000	HLA-A*26:01	0.021000	-2136000	0.044262	-0.022441	50000000	HLA-B*07:02	0.051000	-2136000	0.044262	0.007559	50000000	HLA-B*08:01	0.092000	-2136000	0.044262	0.048559	50000000	HLA-B*27:05	0.033000	-2136000	0.044262	-0.010441
N	Sequence Name	Peptide	Allele	MHC	TAP	Cle	Comb	%Rank	Allele	MHC	TAP	Cle	Comb	%Rank	Allele	MHC	TAP	Cle	Comb	%Rank	Allele	MHC	TAP	Cle	Comb	%Rank	Allele	MHC	TAP	Cle	Comb	%Rank	Allele	MHC	TAP	Cle	Comb	%Rank	Allele	MHC	TAP	Cle	Comb	%Rank	Allele	MHC	TAP	Cle	Comb
0	239	ARGIVFSY	HLA-A*01:01	0.053000	3176000	0.976406	0.352091	4000000	HLA-A*02:01	0.023000	3176000	0.976406	0.322091	16000000	HLA-A*03:01	0.081000	3176000	0.976406	0.380091	6000000	HLA-A*24:02	0.040000	3176000	0.976406	0.339091	8000000	HLA-A*26:01	0.020000	3176000	0.976406	0.319091	7000000	HLA-B*07:02	0.022000	3176000	0.976406	0.321091	9000000	HLA-B*08:01	0.041000	3176000	0.976406	0.340091	10000000	HLA-B*27:05	0.377000	3176000	0.976406	0.676091
N	Sequence Name	Peptide	Allele	MHC	TAP	Cle	Comb	%Rank	Allele	MHC	TAP	Cle	Comb	%Rank	Allele	MHC	TAP	Cle	Comb	%Rank	Allele	MHC	TAP	Cle	Comb	%Rank	Allele	MHC	TAP	Cle	Comb	%Rank	Allele	MHC	TAP	Cle	Comb	%Rank	Allele	MHC	TAP	Cle	Comb	%Rank	Allele	MHC	TAP	Cle	Comb
0	240	CARGIVFM	HLA-A*01:01	0.065000	0.414000	0.384343	0.161827	50000000	HLA-A*02:01	0.096000	0.414000	0.384343	0.192827	50000000	HLA-A*03:01	0.076000	0.414000	0.384343	0.172827	50000000	HLA-A*24:02	0.054000	0.414000	0.384343	0.150827	50000000	HLA-A*26:01	0.120000	0.414000	0.384343	0.216827	32000000	HLA-B*07:02	0.266000	0.414000	0.384343	0.362827	6000000	HLA-B*08:01	0.241000	0.414000	0.384343	0.337827	10000000	HLA-B*27:05	0.078000	0.414000	0.384343	0.174827
N	Sequence Name	Peptide	Allele	MHC	TAP	Cle	Comb	%Rank	Allele	MHC	TAP	Cle	Comb	%Rank	Allele	MHC	TAP	Cle	Comb	%Rank	Allele	MHC	TAP	Cle	Comb	%Rank	Allele	MHC	TAP	Cle	Comb	%Rank	Allele	MHC	TAP	Cle	Comb	%Rank	Allele	MHC	TAP	Cle	Comb	%Rank	Allele	MHC	TAP	Cle	Comb
0	241	ARGIVFMM	HLA-A*01:01	0.034000	0.556000	0.921609	0.255262	32000000	HLA-A*02:01	0.045000	0.556000	0.921609	0.266262	32000000	HLA-A*03:01	0.035000	0.556000	0.921609	0.256262	32000000	HLA-A*24:02	0.071000	0.556000	0.921609	0.292262	16000000	HLA-A*26:01	0.010000	0.556000	0.921609	0.231262	32000000	HLA-B*07:02	0.044000	0.556000	0.921609	0.265262	32000000	HLA-B*08:01	0.088000	0.556000	0.921609	0.309262	16000000	HLA-B*27:05	0.423000	0.556000	0.921609	0.644262
N	Sequence Name	Peptide	Allele	MHC	TAP	Cle	Comb	%Rank	Allele	MHC	TAP	Cle	Comb	%Rank	Allele	MHC	TAP	Cle	Comb	%Rank	Allele	MHC	TAP	Cle	Comb	%Rank	Allele	MHC	TAP	Cle	Comb	%Rank	Allele	MHC	TAP	Cle	Comb	%Rank	Allele	MHC	TAP	Cle	Comb	%Rank	Allele	MHC	TAP	Cle	Comb
0	242	CARGVVFD	HLA-A*01:01	0.027000	-1706000	0.037427	-0.007229	50000000	HLA-A*02:01	0.019000	-1706000	0.037427	-0.015229	50000000	HLA-A*03:01	0.031000	-1706000	0.037427	-0.003229	50000000	HLA-A*24:02	0.010000	-1706000	0.037427	-0.024229	50000000	HLA-A*26:01	0.014000	-1706000	0.037427	-0.020229	50000000	HLA-B*07:02	0.029000	-1706000	0.037427	-0.005229	50000000	HLA-B*08:01	0.046000	-1706000	0.037427	0.011771	50000000	HLA-B*27:05	0.023000	-1706000	0.037427	-0.011229
N	Sequence Name	Peptide	Allele	MHC	TAP	Cle	Comb	%Rank	Allele	MHC	TAP	Cle	Comb	%Rank	Allele	MHC	TAP	Cle	Comb	%Rank	Allele	MHC	TAP	Cle	Comb	%Rank	Allele	MHC	TAP	Cle	Comb	%Rank	Allele	MHC	TAP	Cle	Comb	%Rank	Allele	MHC	TAP	Cle	Comb	%Rank	Allele	MHC	TAP	Cle	Comb
0	243	ARGVVFDY	HLA-A*01:01	0.048000	3176000	0.973632	0.346467	5000000	HLA-A*02:01	0.015000	3176000	0.973632	0.313467	16000000	HLA-A*03:01	0.066000	3176000	0.973632	0.364467	7000000	HLA-A*24:02	0.028000	3176000	0.973632	0.326467	9000000	HLA-A*26:01	0.016000	3176000	0.973632	0.314467	8000000	HLA-B*07:02	0.015000	3176000	0.973632	0.313467	10000000	HLA-B*08:01	0.023000	3176000	0.973632	0.321467	16000000	HLA-B*27:05	0.315000	3176000	0.973632	0.613467
N	Sequence Name	Peptide	Allele	MHC	TAP	Cle	Comb	%Rank	Allele	MHC	TAP	Cle	Comb	%Rank	Allele	MHC	TAP	Cle	Comb	%Rank	Allele	MHC	TAP	Cle	Comb	%Rank	Allele	MHC	TAP	Cle	Comb	%Rank	Allele	MHC	TAP	Cle	Comb	%Rank	Allele	MHC	TAP	Cle	Comb	%Rank	Allele	MHC	TAP	Cle	Comb
0	244	CARGVVFF	HLA-A*01:01	0.067000	2644000	0.311852	0.203267	32000000	HLA-A*02:01	0.060000	2644000	0.311852	0.196267	50000000	HLA-A*03:01	0.071000	2644000	0.311852	0.207267	32000000	HLA-A*24:02	0.188000	2644000	0.311852	0.324267	9000000	HLA-A*26:01	0.098000	2644000	0.311852	0.234267	32000000	HLA-B*07:02	0.203000	2644000	0.311852	0.339267	8000000	HLA-B*08:01	0.196000	2644000	0.311852	0.332267	16000000	HLA-B*27:05	0.086000	2644000	0.311852	0.222267
N	Sequence Name	Peptide	Allele	MHC	TAP	Cle	Comb	%Rank	Allele	MHC	TAP	Cle	Comb	%Rank	Allele	MHC	TAP	Cle	Comb	%Rank	Allele	MHC	TAP	Cle	Comb	%Rank	Allele	MHC	TAP	Cle	Comb	%Rank	Allele	MHC	TAP	Cle	Comb	%Rank	Allele	MHC	TAP	Cle	Comb	%Rank	Allele	MHC	TAP	Cle	Comb
0	245	ARGVVFFD	HLA-A*01:01	0.012000	-1564000	0.090853	-0.006658	50000000	HLA-A*02:01	0.011000	-1564000	0.090853	-0.007658	50000000	HLA-A*03:01	0.011000	-1564000	0.090853	-0.007658	50000000	HLA-A*24:02	0.008000	-1564000	0.090853	-0.010658	50000000	HLA-A*26:01	0.002000	-1564000	0.090853	-0.016658	50000000	HLA-B*07:02	0.006000	-1564000	0.090853	-0.012658	50000000	HLA-B*08:01	0.017000	-1564000	0.090853	-0.001658	50000000	HLA-B*27:05	0.146000	-1564000	0.090853	0.127342
N	Sequence Name	Peptide	Allele	MHC	TAP	Cle	Comb	%Rank	Allele	MHC	TAP	Cle	Comb	%Rank	Allele	MHC	TAP	Cle	Comb	%Rank	Allele	MHC	TAP	Cle	Comb	%Rank	Allele	MHC	TAP	Cle	Comb	%Rank	Allele	MHC	TAP	Cle	Comb	%Rank	Allele	MHC	TAP	Cle	Comb	%Rank	Allele	MHC	TAP	Cle	Comb
0	246	AGARGVVF	HLA-A*01:01	0.037000	2624000	0.642040	0.247059	32000000	HLA-A*02:01	0.025000	2624000	0.642040	0.235059	32000000	HLA-A*03:01	0.042000	2624000	0.642040	0.252059	32000000	HLA-A*24:02	0.124000	2624000	0.642040	0.334059	8000000	HLA-A*26:01	0.028000	2624000	0.642040	0.238059	32000000	HLA-B*07:02	0.141000	2624000	0.642040	0.351059	7000000	HLA-B*08:01	0.095000	2624000	0.642040	0.305059	16000000	HLA-B*27:05	0.069000	2624000	0.642040	0.279059
N	Sequence Name	Peptide	Allele	MHC	TAP	Cle	Comb	%Rank	Allele	MHC	TAP	Cle	Comb	%Rank	Allele	MHC	TAP	Cle	Comb	%Rank	Allele	MHC	TAP	Cle	Comb	%Rank	Allele	MHC	TAP	Cle	Comb	%Rank	Allele	MHC	TAP	Cle	Comb	%Rank	Allele	MHC	TAP	Cle	Comb	%Rank	Allele	MHC	TAP	Cle	Comb
0	247	SGARGVVF	HLA-A*01:01	0.047000	2424000	0.607605	0.244311	32000000	HLA-A*02:01	0.031000	2424000	0.607605	0.228311	32000000	HLA-A*03:01	0.044000	2424000	0.607605	0.241311	32000000	HLA-A*24:02	0.152000	2424000	0.607605	0.349311	7000000	HLA-A*26:01	0.045000	2424000	0.607605	0.242311	32000000	HLA-B*07:02	0.157000	2424000	0.607605	0.354311	6000000	HLA-B*08:01	0.132000	2424000	0.607605	0.329311	16000000	HLA-B*27:05	0.069000	2424000	0.607605	0.266311
N	Sequence Name	Peptide	Allele	MHC	TAP	Cle	Comb	%Rank	Allele	MHC	TAP	Cle	Comb	%Rank	Allele	MHC	TAP	Cle	Comb	%Rank	Allele	MHC	TAP	Cle	Comb	%Rank	Allele	MHC	TAP	Cle	Comb	%Rank	Allele	MHC	TAP	Cle	Comb	%Rank	Allele	MHC	TAP	Cle	Comb	%Rank	Allele	MHC	TAP	Cle	Comb
0	248	CARGVVFA	HLA-A*01:01	0.052000	-0.426000	0.120617	0.068489	50000000	HLA-A*02:01	0.127000	-0.426000	0.120617	0.143489	50000000	HLA-A*03:01	0.064000	-0.426000	0.120617	0.080489	50000000	HLA-A*24:02	0.018000	-0.426000	0.120617	0.034489	50000000	HLA-A*26:01	0.033000	-0.426000	0.120617	0.049489	50000000	HLA-B*07:02	0.149000	-0.426000	0.120617	0.165489	50000000	HLA-B*08:01	0.170000	-0.426000	0.120617	0.186489	50000000	HLA-B*27:05	0.045000	-0.426000	0.120617	0.061489
N	Sequence Name	Peptide	Allele	MHC	TAP	Cle	Comb	%Rank	Allele	MHC	TAP	Cle	Comb	%Rank	Allele	MHC	TAP	Cle	Comb	%Rank	Allele	MHC	TAP	Cle	Comb	%Rank	Allele	MHC	TAP	Cle	Comb	%Rank	Allele	MHC	TAP	Cle	Comb	%Rank	Allele	MHC	TAP	Cle	Comb	%Rank	Allele	MHC	TAP	Cle	Comb
0	249	ARGVVFAA	HLA-A*01:01	0.019000	-0.284000	0.619835	0.151363	50000000	HLA-A*02:01	0.044000	-0.284000	0.619835	0.176363	50000000	HLA-A*03:01	0.020000	-0.284000	0.619835	0.152363	50000000	HLA-A*24:02	0.017000	-0.284000	0.619835	0.149363	50000000	HLA-A*26:01	0.004000	-0.284000	0.619835	0.136363	50000000	HLA-B*07:02	0.035000	-0.284000	0.619835	0.167363	50000000	HLA-B*08:01	0.069000	-0.284000	0.619835	0.201363	50000000	HLA-B*27:05	0.290000	-0.284000	0.619835	0.422363
N	Sequence Name	Peptide	Allele	MHC	TAP	Cle	Comb	%Rank	Allele	MHC	TAP	Cle	Comb	%Rank	Allele	MHC	TAP	Cle	Comb	%Rank	Allele	MHC	TAP	Cle	Comb	%Rank	Allele	MHC	TAP	Cle	Comb	%Rank	Allele	MHC	TAP	Cle	Comb	%Rank	Allele	MHC	TAP	Cle	Comb	%Rank	Allele	MHC	TAP	Cle	Comb
0	250	CARGVVFD	HLA-A*01:01	0.027000	-1706000	0.037427	-0.007229	50000000	HLA-A*02:01	0.019000	-1706000	0.037427	-0.015229	50000000	HLA-A*03:01	0.031000	-1706000	0.037427	-0.003229	50000000	HLA-A*24:02	0.010000	-1706000	0.037427	-0.024229	50000000	HLA-A*26:01	0.014000	-1706000	0.037427	-0.020229	50000000	HLA-B*07:02	0.029000	-1706000	0.037427	-0.005229	50000000	HLA-B*08:01	0.046000	-1706000	0.037427	0.011771	50000000	HLA-B*27:05	0.023000	-1706000	0.037427	-0.011229
N	Sequence Name	Peptide	Allele	MHC	TAP	Cle	Comb	%Rank	Allele	MHC	TAP	Cle	Comb	%Rank	Allele	MHC	TAP	Cle	Comb	%Rank	Allele	MHC	TAP	Cle	Comb	%Rank	Allele	MHC	TAP	Cle	Comb	%Rank	Allele	MHC	TAP	Cle	Comb	%Rank	Allele	MHC	TAP	Cle	Comb	%Rank	Allele	MHC	TAP	Cle	Comb
0	251	ARGVVFDW	HLA-A*01:01	0.022000	1136000	0.961488	0.266735	16000000	HLA-A*02:01	0.020000	1136000	0.961488	0.264735	32000000	HLA-A*03:01	0.018000	1136000	0.961488	0.262735	32000000	HLA-A*24:02	0.107000	1136000	0.961488	0.351735	7000000	HLA-A*26:01	0.004000	1136000	0.961488	0.248735	32000000	HLA-B*07:02	0.019000	1136000	0.961488	0.263735	32000000	HLA-B*08:01	0.026000	1136000	0.961488	0.270735	32000000	HLA-B*27:05	0.229000	1136000	0.961488	0.473735
N	Sequence Name	Peptide	Allele	MHC	TAP	Cle	Comb	%Rank	Allele	MHC	TAP	Cle	Comb	%Rank	Allele	MHC	TAP	Cle	Comb	%Rank	Allele	MHC	TAP	Cle	Comb	%Rank	Allele	MHC	TAP	Cle	Comb	%Rank	Allele	MHC	TAP	Cle	Comb	%Rank	Allele	MHC	TAP	Cle	Comb	%Rank	Allele	MHC	TAP	Cle	Comb
0	252	GRARGVVF	HLA-A*01:01	0.018000	2778000	0.521373	0.204759	32000000	HLA-A*02:01	0.020000	2778000	0.521373	0.206759	32000000	HLA-A*03:01	0.023000	2778000	0.521373	0.209759	32000000	HLA-A*24:02	0.065000	2778000	0.521373	0.251759	32000000	HLA-A*26:01	0.011000	2778000	0.521373	0.197759	32000000	HLA-B*07:02	0.066000	2778000	0.521373	0.252759	32000000	HLA-B*08:01	0.075000	2778000	0.521373	0.261759	32000000	HLA-B*27:05	0.487000	2778000	0.521373	0.673759
N	Sequence Name	Peptide	Allele	MHC	TAP	Cle	Comb	%Rank	Allele	MHC	TAP	Cle	Comb	%Rank	Allele	MHC	TAP	Cle	Comb	%Rank	Allele	MHC	TAP	Cle	Comb	%Rank	Allele	MHC	TAP	Cle	Comb	%Rank	Allele	MHC	TAP	Cle	Comb	%Rank	Allele	MHC	TAP	Cle	Comb	%Rank	Allele	MHC	TAP	Cle	Comb
0	253	RARGVVFP	HLA-A*01:01	0.020000	0.492000	0.133075	0.062242	50000000	HLA-A*02:01	0.023000	0.492000	0.133075	0.065242	50000000	HLA-A*03:01	0.057000	0.492000	0.133075	0.099242	50000000	HLA-A*24:02	0.019000	0.492000	0.133075	0.061242	50000000	HLA-A*26:01	0.011000	0.492000	0.133075	0.053242	50000000	HLA-B*07:02	0.119000	0.492000	0.133075	0.161242	50000000	HLA-B*08:01	0.067000	0.492000	0.133075	0.109242	50000000	HLA-B*27:05	0.055000	0.492000	0.133075	0.097242
N	Sequence Name	Peptide	Allele	MHC	TAP	Cle	Comb	%Rank	Allele	MHC	TAP	Cle	Comb	%Rank	Allele	MHC	TAP	Cle	Comb	%Rank	Allele	MHC	TAP	Cle	Comb	%Rank	Allele	MHC	TAP	Cle	Comb	%Rank	Allele	MHC	TAP	Cle	Comb	%Rank	Allele	MHC	TAP	Cle	Comb	%Rank	Allele	MHC	TAP	Cle	Comb
0	254	ARGVVFPR	HLA-A*01:01	0.013000	1736000	0.792452	0.234702	32000000	HLA-A*02:01	0.019000	1736000	0.792452	0.240702	32000000	HLA-A*03:01	0.063000	1736000	0.792452	0.284702	16000000	HLA-A*24:02	0.020000	1736000	0.792452	0.241702	32000000	HLA-A*26:01	0.006000	1736000	0.792452	0.227702	32000000	HLA-B*07:02	0.010000	1736000	0.792452	0.231702	32000000	HLA-B*08:01	0.032000	1736000	0.792452	0.253702	32000000	HLA-B*27:05	0.439000	1736000	0.792452	0.660702
N	Sequence Name	Peptide	Allele	MHC	TAP	Cle	Comb	%Rank	Allele	MHC	TAP	Cle	Comb	%Rank	Allele	MHC	TAP	Cle	Comb	%Rank	Allele	MHC	TAP	Cle	Comb	%Rank	Allele	MHC	TAP	Cle	Comb	%Rank	Allele	MHC	TAP	Cle	Comb	%Rank	Allele	MHC	TAP	Cle	Comb	%Rank	Allele	MHC	TAP	Cle	Comb
0	255	CARGVVFW	HLA-A*01:01	0.055000	0.994000	0.430683	0.176754	32000000	HLA-A*02:01	0.044000	0.994000	0.430683	0.165754	50000000	HLA-A*03:01	0.053000	0.994000	0.430683	0.174754	50000000	HLA-A*24:02	0.126000	0.994000	0.430683	0.247754	32000000	HLA-A*26:01	0.044000	0.994000	0.430683	0.165754	50000000	HLA-B*07:02	0.072000	0.994000	0.430683	0.193754	32000000	HLA-B*08:01	0.059000	0.994000	0.430683	0.180754	50000000	HLA-B*27:05	0.070000	0.994000	0.430683	0.191754
N	Sequence Name	Peptide	Allele	MHC	TAP	Cle	Comb	%Rank	Allele	MHC	TAP	Cle	Comb	%Rank	Allele	MHC	TAP	Cle	Comb	%Rank	Allele	MHC	TAP	Cle	Comb	%Rank	Allele	MHC	TAP	Cle	Comb	%Rank	Allele	MHC	TAP	Cle	Comb	%Rank	Allele	MHC	TAP	Cle	Comb	%Rank	Allele	MHC	TAP	Cle	Comb
0	256	ARGVVFWS	HLA-A*01:01	0.018000	-1994000	0.093424	-0.010830	50000000	HLA-A*02:01	0.022000	-1994000	0.093424	-0.006830	50000000	HLA-A*03:01	0.018000	-1994000	0.093424	-0.010830	50000000	HLA-A*24:02	0.016000	-1994000	0.093424	-0.012830	50000000	HLA-A*26:01	0.003000	-1994000	0.093424	-0.025830	50000000	HLA-B*07:02	0.012000	-1994000	0.093424	-0.016830	50000000	HLA-B*08:01	0.026000	-1994000	0.093424	-0.002830	50000000	HLA-B*27:05	0.203000	-1994000	0.093424	0.174170
N	Sequence Name	Peptide	Allele	MHC	TAP	Cle	Comb	%Rank	Allele	MHC	TAP	Cle	Comb	%Rank	Allele	MHC	TAP	Cle	Comb	%Rank	Allele	MHC	TAP	Cle	Comb	%Rank	Allele	MHC	TAP	Cle	Comb	%Rank	Allele	MHC	TAP	Cle	Comb	%Rank	Allele	MHC	TAP	Cle	Comb	%Rank	Allele	MHC	TAP	Cle	Comb
0	257	CARGVVFG	HLA-A*01:01	0.031000	-1286000	0.051622	0.010465	50000000	HLA-A*02:01	0.028000	-1286000	0.051622	0.007465	50000000	HLA-A*03:01	0.039000	-1286000	0.051622	0.018465	50000000	HLA-A*24:02	0.013000	-1286000	0.051622	-0.007535	50000000	HLA-A*26:01	0.017000	-1286000	0.051622	-0.003535	50000000	HLA-B*07:02	0.054000	-1286000	0.051622	0.033465	50000000	HLA-B*08:01	0.074000	-1286000	0.051622	0.053465	50000000	HLA-B*27:05	0.033000	-1286000	0.051622	0.012465
N	Sequence Name	Peptide	Allele	MHC	TAP	Cle	Comb	%Rank	Allele	MHC	TAP	Cle	Comb	%Rank	Allele	MHC	TAP	Cle	Comb	%Rank	Allele	MHC	TAP	Cle	Comb	%Rank	Allele	MHC	TAP	Cle	Comb	%Rank	Allele	MHC	TAP	Cle	Comb	%Rank	Allele	MHC	TAP	Cle	Comb	%Rank	Allele	MHC	TAP	Cle	Comb
0	258	ARGVVFGN	HLA-A*01:01	0.010000	-1064000	0.118676	0.010102	50000000	HLA-A*02:01	0.009000	-1064000	0.118676	0.009102	50000000	HLA-A*03:01	0.010000	-1064000	0.118676	0.010102	50000000	HLA-A*24:02	0.005000	-1064000	0.118676	0.005102	50000000	HLA-A*26:01	0.002000	-1064000	0.118676	0.002102	50000000	HLA-B*07:02	0.007000	-1064000	0.118676	0.007102	50000000	HLA-B*08:01	0.013000	-1064000	0.118676	0.013102	50000000	HLA-B*27:05	0.187000	-1064000	0.118676	0.187102
N	Sequence Name	Peptide	Allele	MHC	TAP	Cle	Comb	%Rank	Allele	MHC	TAP	Cle	Comb	%Rank	Allele	MHC	TAP	Cle	Comb	%Rank	Allele	MHC	TAP	Cle	Comb	%Rank	Allele	MHC	TAP	Cle	Comb	%Rank	Allele	MHC	TAP	Cle	Comb	%Rank	Allele	MHC	TAP	Cle	Comb	%Rank	Allele	MHC	TAP	Cle	Comb
0	259	MHFPPTSF	HLA-A*01:01	0.034000	2740000	0.972829	0.321387	6000000	HLA-A*02:01	0.058000	2740000	0.972829	0.345387	10000000	HLA-A*03:01	0.057000	2740000	0.972829	0.344387	8000000	HLA-A*24:02	0.256000	2740000	0.972829	0.543387	2000000	HLA-A*26:01	0.060000	2740000	0.972829	0.347387	6000000	HLA-B*07:02	0.178000	2740000	0.972829	0.465387	3000000	HLA-B*08:01	0.161000	2740000	0.972829	0.448386	4000000	HLA-B*27:05	0.164000	2740000	0.972829	0.451387
N	Sequence Name	Peptide	Allele	MHC	TAP	Cle	Comb	%Rank	Allele	MHC	TAP	Cle	Comb	%Rank	Allele	MHC	TAP	Cle	Comb	%Rank	Allele	MHC	TAP	Cle	Comb	%Rank	Allele	MHC	TAP	Cle	Comb	%Rank	Allele	MHC	TAP	Cle	Comb	%Rank	Allele	MHC	TAP	Cle	Comb	%Rank	Allele	MHC	TAP	Cle	Comb
0	260	HFPPTSFD	HLA-A*01:01	0.028000	-1826000	0.301500	0.050187	50000000	HLA-A*02:01	0.015000	-1826000	0.301500	0.037187	50000000	HLA-A*03:01	0.016000	-1826000	0.301500	0.038187	50000000	HLA-A*24:02	0.083000	-1826000	0.301500	0.105187	50000000	HLA-A*26:01	0.014000	-1826000	0.301500	0.036187	50000000	HLA-B*07:02	0.014000	-1826000	0.301500	0.036187	50000000	HLA-B*08:01	0.021000	-1826000	0.301500	0.043187	50000000	HLA-B*27:05	0.024000	-1826000	0.301500	0.046187
N	Sequence Name	Peptide	Allele	MHC	TAP	Cle	Comb	%Rank	Allele	MHC	TAP	Cle	Comb	%Rank	Allele	MHC	TAP	Cle	Comb	%Rank	Allele	MHC	TAP	Cle	Comb	%Rank	Allele	MHC	TAP	Cle	Comb	%Rank	Allele	MHC	TAP	Cle	Comb	%Rank	Allele	MHC	TAP	Cle	Comb	%Rank	Allele	MHC	TAP	Cle	Comb
0	261	FPPTSFDS	HLA-A*01:01	0.021000	-3110000	0.340854	0.019942	50000000	HLA-A*02:01	0.025000	-3110000	0.340854	0.023942	50000000	HLA-A*03:01	0.006000	-3110000	0.340854	0.004942	50000000	HLA-A*24:02	0.018000	-3110000	0.340854	0.016942	50000000	HLA-A*26:01	0.016000	-3110000	0.340854	0.014942	50000000	HLA-B*07:02	0.113000	-3110000	0.340854	0.111942	50000000	HLA-B*08:01	0.069000	-3110000	0.340854	0.067942	50000000	HLA-B*27:05	0.013000	-3110000	0.340854	0.011942
N	Sequence Name	Peptide	Allele	MHC	TAP	Cle	Comb	%Rank	Allele	MHC	TAP	Cle	Comb	%Rank	Allele	MHC	TAP	Cle	Comb	%Rank	Allele	MHC	TAP	Cle	Comb	%Rank	Allele	MHC	TAP	Cle	Comb	%Rank	Allele	MHC	TAP	Cle	Comb	%Rank	Allele	MHC	TAP	Cle	Comb	%Rank	Allele	MHC	TAP	Cle	Comb
0	262	QKFPLTSF	HLA-A*01:01	0.020000	2718000	0.942317	0.299971	8000000	HLA-A*02:01	0.034000	2718000	0.942317	0.313971	16000000	HLA-A*03:01	0.033000	2718000	0.942317	0.312971	10000000	HLA-A*24:02	0.065000	2718000	0.942317	0.344971	7000000	HLA-A*26:01	0.037000	2718000	0.942317	0.316971	8000000	HLA-B*07:02	0.078000	2718000	0.942317	0.357971	6000000	HLA-B*08:01	0.081000	2718000	0.942317	0.360971	8000000	HLA-B*27:05	0.170000	2718000	0.942317	0.449971
N	Sequence Name	Peptide	Allele	MHC	TAP	Cle	Comb	%Rank	Allele	MHC	TAP	Cle	Comb	%Rank	Allele	MHC	TAP	Cle	Comb	%Rank	Allele	MHC	TAP	Cle	Comb	%Rank	Allele	MHC	TAP	Cle	Comb	%Rank	Allele	MHC	TAP	Cle	Comb	%Rank	Allele	MHC	TAP	Cle	Comb	%Rank	Allele	MHC	TAP	Cle	Comb
0	263	KFPLTSFR	HLA-A*01:01	0.030000	1722000	0.516111	0.189175	32000000	HLA-A*02:01	0.044000	1722000	0.516111	0.203175	32000000	HLA-A*03:01	0.149000	1722000	0.516111	0.308175	16000000	HLA-A*24:02	0.153000	1722000	0.516111	0.312175	10000000	HLA-A*26:01	0.020000	1722000	0.516111	0.179175	32000000	HLA-B*07:02	0.016000	1722000	0.516111	0.175175	50000000	HLA-B*08:01	0.038000	1722000	0.516111	0.197175	50000000	HLA-B*27:05	0.094000	1722000	0.516111	0.253175
N	Sequence Name	Peptide	Allele	MHC	TAP	Cle	Comb	%Rank	Allele	MHC	TAP	Cle	Comb	%Rank	Allele	MHC	TAP	Cle	Comb	%Rank	Allele	MHC	TAP	Cle	Comb	%Rank	Allele	MHC	TAP	Cle	Comb	%Rank	Allele	MHC	TAP	Cle	Comb	%Rank	Allele	MHC	TAP	Cle	Comb	%Rank	Allele	MHC	TAP	Cle	Comb
0	264	FPLTSFRG	HLA-A*01:01	0.022000	-2194000	0.321891	0.039575	50000000	HLA-A*02:01	0.028000	-2194000	0.321891	0.045575	50000000	HLA-A*03:01	0.010000	-2194000	0.321891	0.027575	50000000	HLA-A*24:02	0.016000	-2194000	0.321891	0.033575	50000000	HLA-A*26:01	0.010000	-2194000	0.321891	0.027575	50000000	HLA-B*07:02	0.193000	-2194000	0.321891	0.210575	32000000	HLA-B*08:01	0.136000	-2194000	0.321891	0.153575	50000000	HLA-B*27:05	0.037000	-2194000	0.321891	0.054575
N	Sequence Name	Peptide	Allele	MHC	TAP	Cle	Comb	%Rank	Allele	MHC	TAP	Cle	Comb	%Rank	Allele	MHC	TAP	Cle	Comb	%Rank	Allele	MHC	TAP	Cle	Comb	%Rank	Allele	MHC	TAP	Cle	Comb	%Rank	Allele	MHC	TAP	Cle	Comb	%Rank	Allele	MHC	TAP	Cle	Comb	%Rank	Allele	MHC	TAP	Cle	Comb
0	265	IKPTSFGP	HLA-A*01:01	0.009000	0.150000	0.221832	0.062662	50000000	HLA-A*02:01	0.007000	0.150000	0.221832	0.060662	50000000	HLA-A*03:01	0.005000	0.150000	0.221832	0.058662	50000000	HLA-A*24:02	0.008000	0.150000	0.221832	0.061662	50000000	HLA-A*26:01	0.003000	0.150000	0.221832	0.056662	50000000	HLA-B*07:02	0.009000	0.150000	0.221832	0.062662	50000000	HLA-B*08:01	0.012000	0.150000	0.221832	0.065662	50000000	HLA-B*27:05	0.019000	0.150000	0.221832	0.072662
N	Sequence Name	Peptide	Allele	MHC	TAP	Cle	Comb	%Rank	Allele	MHC	TAP	Cle	Comb	%Rank	Allele	MHC	TAP	Cle	Comb	%Rank	Allele	MHC	TAP	Cle	Comb	%Rank	Allele	MHC	TAP	Cle	Comb	%Rank	Allele	MHC	TAP	Cle	Comb	%Rank	Allele	MHC	TAP	Cle	Comb	%Rank	Allele	MHC	TAP	Cle	Comb
0	266	KPTSFGPP	HLA-A*01:01	0.012000	-0.390000	0.120038	0.029259	50000000	HLA-A*02:01	0.012000	-0.390000	0.120038	0.029259	50000000	HLA-A*03:01	0.014000	-0.390000	0.120038	0.031259	50000000	HLA-A*24:02	0.006000	-0.390000	0.120038	0.023259	50000000	HLA-A*26:01	0.006000	-0.390000	0.120038	0.023259	50000000	HLA-B*07:02	0.216000	-0.390000	0.120038	0.233259	32000000	HLA-B*08:01	0.057000	-0.390000	0.120038	0.074259	50000000	HLA-B*27:05	0.031000	-0.390000	0.120038	0.048259
N	Sequence Name	Peptide	Allele	MHC	TAP	Cle	Comb	%Rank	Allele	MHC	TAP	Cle	Comb	%Rank	Allele	MHC	TAP	Cle	Comb	%Rank	Allele	MHC	TAP	Cle	Comb	%Rank	Allele	MHC	TAP	Cle	Comb	%Rank	Allele	MHC	TAP	Cle	Comb	%Rank	Allele	MHC	TAP	Cle	Comb	%Rank	Allele	MHC	TAP	Cle	Comb
0	267	PTSFGPPD	HLA-A*01:01	0.035000	-2130000	0.268108	0.042074	50000000	HLA-A*02:01	0.006000	-2130000	0.268108	0.013074	50000000	HLA-A*03:01	0.017000	-2130000	0.268108	0.024074	50000000	HLA-A*24:02	0.003000	-2130000	0.268108	0.010074	50000000	HLA-A*26:01	0.011000	-2130000	0.268108	0.018074	50000000	HLA-B*07:02	0.005000	-2130000	0.268108	0.012074	50000000	HLA-B*08:01	0.006000	-2130000	0.268108	0.013074	50000000	HLA-B*27:05	0.007000	-2130000	0.268108	0.014074
N	Sequence Name	Peptide	Allele	MHC	TAP	Cle	Comb	%Rank	Allele	MHC	TAP	Cle	Comb	%Rank	Allele	MHC	TAP	Cle	Comb	%Rank	Allele	MHC	TAP	Cle	Comb	%Rank	Allele	MHC	TAP	Cle	Comb	%Rank	Allele	MHC	TAP	Cle	Comb	%Rank	Allele	MHC	TAP	Cle	Comb	%Rank	Allele	MHC	TAP	Cle	Comb
0	268	PVPTSFGP	HLA-A*01:01	0.017000	-0.140000	0.626207	0.154397	50000000	HLA-A*02:01	0.010000	-0.140000	0.626207	0.147397	50000000	HLA-A*03:01	0.009000	-0.140000	0.626207	0.146397	50000000	HLA-A*24:02	0.013000	-0.140000	0.626207	0.150397	50000000	HLA-A*26:01	0.011000	-0.140000	0.626207	0.148397	50000000	HLA-B*07:02	0.005000	-0.140000	0.626207	0.142397	50000000	HLA-B*08:01	0.009000	-0.140000	0.626207	0.146397	50000000	HLA-B*27:05	0.006000	-0.140000	0.626207	0.143397
N	Sequence Name	Peptide	Allele	MHC	TAP	Cle	Comb	%Rank	Allele	MHC	TAP	Cle	Comb	%Rank	Allele	MHC	TAP	Cle	Comb	%Rank	Allele	MHC	TAP	Cle	Comb	%Rank	Allele	MHC	TAP	Cle	Comb	%Rank	Allele	MHC	TAP	Cle	Comb	%Rank	Allele	MHC	TAP	Cle	Comb	%Rank	Allele	MHC	TAP	Cle	Comb
0	269	VPTSFGPL	HLA-A*01:01	0.028000	0.352000	0.948521	0.250217	32000000	HLA-A*02:01	0.045000	0.352000	0.948521	0.267217	32000000	HLA-A*03:01	0.016000	0.352000	0.948521	0.238217	32000000	HLA-A*24:02	0.032000	0.352000	0.948521	0.254217	32000000	HLA-A*26:01	0.038000	0.352000	0.948521	0.260217	16000000	HLA-B*07:02	0.675000	0.352000	0.948521	0.897217	0.300000	HLA-B*08:01	0.250000	0.352000	0.948521	0.472217	3000000	HLA-B*27:05	0.050000	0.352000	0.948521	0.272217
N	Sequence Name	Peptide	Allele	MHC	TAP	Cle	Comb	%Rank	Allele	MHC	TAP	Cle	Comb	%Rank	Allele	MHC	TAP	Cle	Comb	%Rank	Allele	MHC	TAP	Cle	Comb	%Rank	Allele	MHC	TAP	Cle	Comb	%Rank	Allele	MHC	TAP	Cle	Comb	%Rank	Allele	MHC	TAP	Cle	Comb	%Rank	Allele	MHC	TAP	Cle	Comb
0	270	PTSFGPLR	HLA-A*01:01	0.082000	1170000	0.857177	0.304115	8000000	HLA-A*02:01	0.016000	1170000	0.857177	0.238115	32000000	HLA-A*03:01	0.128000	1170000	0.857177	0.350115	7000000	HLA-A*24:02	0.025000	1170000	0.857177	0.247115	32000000	HLA-A*26:01	0.043000	1170000	0.857177	0.265115	16000000	HLA-B*07:02	0.005000	1170000	0.857177	0.227115	32000000	HLA-B*08:01	0.008000	1170000	0.857177	0.230115	32000000	HLA-B*27:05	0.020000	1170000	0.857177	0.242115
N	Sequence Name	Peptide	Allele	MHC	TAP	Cle	Comb	%Rank	Allele	MHC	TAP	Cle	Comb	%Rank	Allele	MHC	TAP	Cle	Comb	%Rank	Allele	MHC	TAP	Cle	Comb	%Rank	Allele	MHC	TAP	Cle	Comb	%Rank	Allele	MHC	TAP	Cle	Comb	%Rank	Allele	MHC	TAP	Cle	Comb	%Rank	Allele	MHC	TAP	Cle	Comb
0	271	KELTSFGP	HLA-A*01:01	0.006000	0.314000	0.059249	0.027181	50000000	HLA-A*02:01	0.020000	0.314000	0.059249	0.041181	50000000	HLA-A*03:01	0.010000	0.314000	0.059249	0.031181	50000000	HLA-A*24:02	0.017000	0.314000	0.059249	0.038181	50000000	HLA-A*26:01	0.002000	0.314000	0.059249	0.023181	50000000	HLA-B*07:02	0.011000	0.314000	0.059249	0.032181	50000000	HLA-B*08:01	0.013000	0.314000	0.059249	0.034181	50000000	HLA-B*27:05	0.059000	0.314000	0.059249	0.080181
N	Sequence Name	Peptide	Allele	MHC	TAP	Cle	Comb	%Rank	Allele	MHC	TAP	Cle	Comb	%Rank	Allele	MHC	TAP	Cle	Comb	%Rank	Allele	MHC	TAP	Cle	Comb	%Rank	Allele	MHC	TAP	Cle	Comb	%Rank	Allele	MHC	TAP	Cle	Comb	%Rank	Allele	MHC	TAP	Cle	Comb	%Rank	Allele	MHC	TAP	Cle	Comb
0	272	ELTSFGPF	HLA-A*01:01	0.088000	2086000	0.775485	0.314634	7000000	HLA-A*02:01	0.080000	2086000	0.775485	0.306634	16000000	HLA-A*03:01	0.055000	2086000	0.775485	0.281634	16000000	HLA-A*24:02	0.104000	2086000	0.775485	0.330634	8000000	HLA-A*26:01	0.588000	2086000	0.775485	0.814634	0.200000	HLA-B*07:02	0.114000	2086000	0.775485	0.340634	7000000	HLA-B*08:01	0.207000	2086000	0.775485	0.433634	5000000	HLA-B*27:05	0.061000	2086000	0.775485	0.287634
N	Sequence Name	Peptide	Allele	MHC	TAP	Cle	Comb	%Rank	Allele	MHC	TAP	Cle	Comb	%Rank	Allele	MHC	TAP	Cle	Comb	%Rank	Allele	MHC	TAP	Cle	Comb	%Rank	Allele	MHC	TAP	Cle	Comb	%Rank	Allele	MHC	TAP	Cle	Comb	%Rank	Allele	MHC	TAP	Cle	Comb	%Rank	Allele	MHC	TAP	Cle	Comb
0	273	LTSFGPFD	HLA-A*01:01	0.101000	-1744000	0.080215	0.075448	50000000	HLA-A*02:01	0.024000	-1744000	0.080215	-0.001552	50000000	HLA-A*03:01	0.048000	-1744000	0.080215	0.022448	50000000	HLA-A*24:02	0.012000	-1744000	0.080215	-0.013552	50000000	HLA-A*26:01	0.030000	-1744000	0.080215	0.004448	50000000	HLA-B*07:02	0.010000	-1744000	0.080215	-0.015552	50000000	HLA-B*08:01	0.014000	-1744000	0.080215	-0.011552	50000000	HLA-B*27:05	0.014000	-1744000	0.080215	-0.011552
N	Sequence Name	Peptide	Allele	MHC	TAP	Cle	Comb	%Rank	Allele	MHC	TAP	Cle	Comb	%Rank	Allele	MHC	TAP	Cle	Comb	%Rank	Allele	MHC	TAP	Cle	Comb	%Rank	Allele	MHC	TAP	Cle	Comb	%Rank	Allele	MHC	TAP	Cle	Comb	%Rank	Allele	MHC	TAP	Cle	Comb	%Rank	Allele	MHC	TAP	Cle	Comb
0	274	ELLTSFGP	HLA-A*01:01	0.020000	-0.236000	0.089215	0.034173	50000000	HLA-A*02:01	0.057000	-0.236000	0.089215	0.071173	50000000	HLA-A*03:01	0.024000	-0.236000	0.089215	0.038173	50000000	HLA-A*24:02	0.012000	-0.236000	0.089215	0.026173	50000000	HLA-A*26:01	0.031000	-0.236000	0.089215	0.045173	50000000	HLA-B*07:02	0.013000	-0.236000	0.089215	0.027173	50000000	HLA-B*08:01	0.048000	-0.236000	0.089215	0.062173	50000000	HLA-B*27:05	0.022000	-0.236000	0.089215	0.036173
N	Sequence Name	Peptide	Allele	MHC	TAP	Cle	Comb	%Rank	Allele	MHC	TAP	Cle	Comb	%Rank	Allele	MHC	TAP	Cle	Comb	%Rank	Allele	MHC	TAP	Cle	Comb	%Rank	Allele	MHC	TAP	Cle	Comb	%Rank	Allele	MHC	TAP	Cle	Comb	%Rank	Allele	MHC	TAP	Cle	Comb	%Rank	Allele	MHC	TAP	Cle	Comb
0	275	LLTSFGPL	HLA-A*01:01	0.071000	0.936000	0.949319	0.307997	7000000	HLA-A*02:01	0.537000	0.936000	0.949319	0.773997	1500000	HLA-A*03:01	0.070000	0.936000	0.949319	0.306997	16000000	HLA-A*24:02	0.069000	0.936000	0.949319	0.305997	16000000	HLA-A*26:01	0.117000	0.936000	0.949319	0.353997	5000000	HLA-B*07:02	0.194000	0.936000	0.949319	0.430997	3000000	HLA-B*08:01	0.309000	0.936000	0.949319	0.545997	2000000	HLA-B*27:05	0.083000	0.936000	0.949319	0.319997
N	Sequence Name	Peptide	Allele	MHC	TAP	Cle	Comb	%Rank	Allele	MHC	TAP	Cle	Comb	%Rank	Allele	MHC	TAP	Cle	Comb	%Rank	Allele	MHC	TAP	Cle	Comb	%Rank	Allele	MHC	TAP	Cle	Comb	%Rank	Allele	MHC	TAP	Cle	Comb	%Rank	Allele	MHC	TAP	Cle	Comb	%Rank	Allele	MHC	TAP	Cle	Comb
0	276	LTSFGPLK	HLA-A*01:01	0.190000	0.536000	0.896426	0.405096	3000000	HLA-A*02:01	0.030000	0.536000	0.896426	0.245096	32000000	HLA-A*03:01	0.563000	0.536000	0.896426	0.778096	0.800000	HLA-A*24:02	0.028000	0.536000	0.896426	0.243096	32000000	HLA-A*26:01	0.065000	0.536000	0.896426	0.280096	16000000	HLA-B*07:02	0.016000	0.536000	0.896426	0.231096	32000000	HLA-B*08:01	0.022000	0.536000	0.896426	0.237096	32000000	HLA-B*27:05	0.049000	0.536000	0.896426	0.264096
N	Sequence Name	Peptide	Allele	MHC	TAP	Cle	Comb	%Rank	Allele	MHC	TAP	Cle	Comb	%Rank	Allele	MHC	TAP	Cle	Comb	%Rank	Allele	MHC	TAP	Cle	Comb	%Rank	Allele	MHC	TAP	Cle	Comb	%Rank	Allele	MHC	TAP	Cle	Comb	%Rank	Allele	MHC	TAP	Cle	Comb	%Rank	Allele	MHC	TAP	Cle	Comb
0	277	LILTSFGP	HLA-A*01:01	0.025000	0.310000	0.115087	0.058645	50000000	HLA-A*02:01	0.071000	0.310000	0.115087	0.104645	50000000	HLA-A*03:01	0.043000	0.310000	0.115087	0.076645	50000000	HLA-A*24:02	0.011000	0.310000	0.115087	0.044645	50000000	HLA-A*26:01	0.012000	0.310000	0.115087	0.045645	50000000	HLA-B*07:02	0.017000	0.310000	0.115087	0.050645	50000000	HLA-B*08:01	0.039000	0.310000	0.115087	0.072645	50000000	HLA-B*27:05	0.029000	0.310000	0.115087	0.062645
N	Sequence Name	Peptide	Allele	MHC	TAP	Cle	Comb	%Rank	Allele	MHC	TAP	Cle	Comb	%Rank	Allele	MHC	TAP	Cle	Comb	%Rank	Allele	MHC	TAP	Cle	Comb	%Rank	Allele	MHC	TAP	Cle	Comb	%Rank	Allele	MHC	TAP	Cle	Comb	%Rank	Allele	MHC	TAP	Cle	Comb	%Rank	Allele	MHC	TAP	Cle	Comb
0	278	ILTSFGPY	HLA-A*01:01	0.282000	2828000	0.941376	0.564510	0.800000	HLA-A*02:01	0.103000	2828000	0.941376	0.385510	8000000	HLA-A*03:01	0.402000	2828000	0.941376	0.684510	1000000	HLA-A*24:02	0.050000	2828000	0.941376	0.332510	8000000	HLA-A*26:01	0.291000	2828000	0.941376	0.573510	1000000	HLA-B*07:02	0.062000	2828000	0.941376	0.344510	7000000	HLA-B*08:01	0.074000	2828000	0.941376	0.356510	9000000	HLA-B*27:05	0.098000	2828000	0.941376	0.380510
N	Sequence Name	Peptide	Allele	MHC	TAP	Cle	Comb	%Rank	Allele	MHC	TAP	Cle	Comb	%Rank	Allele	MHC	TAP	Cle	Comb	%Rank	Allele	MHC	TAP	Cle	Comb	%Rank	Allele	MHC	TAP	Cle	Comb	%Rank	Allele	MHC	TAP	Cle	Comb	%Rank	Allele	MHC	TAP	Cle	Comb	%Rank	Allele	MHC	TAP	Cle	Comb
0	279	LTSFGPYG	HLA-A*01:01	0.104000	-1324000	0.245734	0.126190	50000000	HLA-A*02:01	0.036000	-1324000	0.245734	0.058190	50000000	HLA-A*03:01	0.064000	-1324000	0.245734	0.086190	50000000	HLA-A*24:02	0.017000	-1324000	0.245734	0.039190	50000000	HLA-A*26:01	0.036000	-1324000	0.245734	0.058190	50000000	HLA-B*07:02	0.019000	-1324000	0.245734	0.041190	50000000	HLA-B*08:01	0.020000	-1324000	0.245734	0.042190	50000000	HLA-B*27:05	0.019000	-1324000	0.245734	0.041190
N	Sequence Name	Peptide	Allele	MHC	TAP	Cle	Comb	%Rank	Allele	MHC	TAP	Cle	Comb	%Rank	Allele	MHC	TAP	Cle	Comb	%Rank	Allele	MHC	TAP	Cle	Comb	%Rank	Allele	MHC	TAP	Cle	Comb	%Rank	Allele	MHC	TAP	Cle	Comb	%Rank	Allele	MHC	TAP	Cle	Comb	%Rank	Allele	MHC	TAP	Cle	Comb
0	280	FEDIPGIP	HLA-A*01:01	0.020000	-0.486000	0.084730	0.026914	50000000	HLA-A*02:01	0.015000	-0.486000	0.084730	0.021914	50000000	HLA-A*03:01	0.004000	-0.486000	0.084730	0.010914	50000000	HLA-A*24:02	0.009000	-0.486000	0.084730	0.015914	50000000	HLA-A*26:01	0.005000	-0.486000	0.084730	0.011914	50000000	HLA-B*07:02	0.015000	-0.486000	0.084730	0.021914	50000000	HLA-B*08:01	0.013000	-0.486000	0.084730	0.019914	50000000	HLA-B*27:05	0.023000	-0.486000	0.084730	0.029914
N	Sequence Name	Peptide	Allele	MHC	TAP	Cle	Comb	%Rank	Allele	MHC	TAP	Cle	Comb	%Rank	Allele	MHC	TAP	Cle	Comb	%Rank	Allele	MHC	TAP	Cle	Comb	%Rank	Allele	MHC	TAP	Cle	Comb	%Rank	Allele	MHC	TAP	Cle	Comb	%Rank	Allele	MHC	TAP	Cle	Comb	%Rank	Allele	MHC	TAP	Cle	Comb
0	281	EDIPGIPK	HLA-A*01:01	0.014000	-0.040000	0.913596	0.218559	32000000	HLA-A*02:01	0.011000	-0.040000	0.913596	0.215559	32000000	HLA-A*03:01	0.040000	-0.040000	0.913596	0.244559	32000000	HLA-A*24:02	0.006000	-0.040000	0.913596	0.210559	32000000	HLA-A*26:01	0.059000	-0.040000	0.913596	0.263559	16000000	HLA-B*07:02	0.012000	-0.040000	0.913596	0.216559	32000000	HLA-B*08:01	0.017000	-0.040000	0.913596	0.221559	32000000	HLA-B*27:05	0.054000	-0.040000	0.913596	0.258559
N	Sequence Name	Peptide	Allele	MHC	TAP	Cle	Comb	%Rank	Allele	MHC	TAP	Cle	Comb	%Rank	Allele	MHC	TAP	Cle	Comb	%Rank	Allele	MHC	TAP	Cle	Comb	%Rank	Allele	MHC	TAP	Cle	Comb	%Rank	Allele	MHC	TAP	Cle	Comb	%Rank	Allele	MHC	TAP	Cle	Comb	%Rank	Allele	MHC	TAP	Cle	Comb
0	282	DIPGIPKQ	HLA-A*01:01	0.017000	-0.340000	0.514317	0.124221	50000000	HLA-A*02:01	0.012000	-0.340000	0.514317	0.119221	50000000	HLA-A*03:01	0.009000	-0.340000	0.514317	0.116221	50000000	HLA-A*24:02	0.008000	-0.340000	0.514317	0.115221	50000000	HLA-A*26:01	0.058000	-0.340000	0.514317	0.165221	50000000	HLA-B*07:02	0.007000	-0.340000	0.514317	0.114221	50000000	HLA-B*08:01	0.015000	-0.340000	0.514317	0.122221	50000000	HLA-B*27:05	0.008000	-0.340000	0.514317	0.115221
N	Sequence Name	Peptide	Allele	MHC	TAP	Cle	Comb	%Rank	Allele	MHC	TAP	Cle	Comb	%Rank	Allele	MHC	TAP	Cle	Comb	%Rank	Allele	MHC	TAP	Cle	Comb	%Rank	Allele	MHC	TAP	Cle	Comb	%Rank	Allele	MHC	TAP	Cle	Comb	%Rank	Allele	MHC	TAP	Cle	Comb	%Rank	Allele	MHC	TAP	Cle	Comb
0	283	RDDVPGIP	HLA-A*01:01	0.018000	-0.292000	0.315468	0.081680	50000000	HLA-A*02:01	0.007000	-0.292000	0.315468	0.070680	50000000	HLA-A*03:01	0.008000	-0.292000	0.315468	0.071680	50000000	HLA-A*24:02	0.005000	-0.292000	0.315468	0.068680	50000000	HLA-A*26:01	0.002000	-0.292000	0.315468	0.065680	50000000	HLA-B*07:02	0.014000	-0.292000	0.315468	0.077680	50000000	HLA-B*08:01	0.007000	-0.292000	0.315468	0.070680	50000000	HLA-B*27:05	0.030000	-0.292000	0.315468	0.093680
N	Sequence Name	Peptide	Allele	MHC	TAP	Cle	Comb	%Rank	Allele	MHC	TAP	Cle	Comb	%Rank	Allele	MHC	TAP	Cle	Comb	%Rank	Allele	MHC	TAP	Cle	Comb	%Rank	Allele	MHC	TAP	Cle	Comb	%Rank	Allele	MHC	TAP	Cle	Comb	%Rank	Allele	MHC	TAP	Cle	Comb	%Rank	Allele	MHC	TAP	Cle	Comb
0	284	DDVPGIPD	HLA-A*01:01	0.005000	-2246000	0.081294	-0.032859	50000000	HLA-A*02:01	0.006000	-2246000	0.081294	-0.031859	50000000	HLA-A*03:01	0.003000	-2246000	0.081294	-0.034859	50000000	HLA-A*24:02	0.002000	-2246000	0.081294	-0.035859	50000000	HLA-A*26:01	0.009000	-2246000	0.081294	-0.028859	50000000	HLA-B*07:02	0.006000	-2246000	0.081294	-0.031859	50000000	HLA-B*08:01	0.006000	-2246000	0.081294	-0.031859	50000000	HLA-B*27:05	0.012000	-2246000	0.081294	-0.025859
N	Sequence Name	Peptide	Allele	MHC	TAP	Cle	Comb	%Rank	Allele	MHC	TAP	Cle	Comb	%Rank	Allele	MHC	TAP	Cle	Comb	%Rank	Allele	MHC	TAP	Cle	Comb	%Rank	Allele	MHC	TAP	Cle	Comb	%Rank	Allele	MHC	TAP	Cle	Comb	%Rank	Allele	MHC	TAP	Cle	Comb	%Rank	Allele	MHC	TAP	Cle	Comb
0	285	DVPGIPDY	HLA-A*01:01	0.105000	2692000	0.971359	0.390856	3000000	HLA-A*02:01	0.023000	2692000	0.971359	0.308856	16000000	HLA-A*03:01	0.029000	2692000	0.971359	0.314856	10000000	HLA-A*24:02	0.020000	2692000	0.971359	0.305856	16000000	HLA-A*26:01	0.490000	2692000	0.971359	0.775856	0.300000	HLA-B*07:02	0.020000	2692000	0.971359	0.305856	16000000	HLA-B*08:01	0.023000	2692000	0.971359	0.308856	16000000	HLA-B*27:05	0.021000	2692000	0.971359	0.306856
N	Sequence Name	Peptide	Allele	MHC	TAP	Cle	Comb	%Rank	Allele	MHC	TAP	Cle	Comb	%Rank	Allele	MHC	TAP	Cle	Comb	%Rank	Allele	MHC	TAP	Cle	Comb	%Rank	Allele	MHC	TAP	Cle	Comb	%Rank	Allele	MHC	TAP	Cle	Comb	%Rank	Allele	MHC	TAP	Cle	Comb	%Rank	Allele	MHC	TAP	Cle	Comb
0	286	CPDVPGIP	HLA-A*01:01	0.032000	-0.886000	0.061580	0.023706	50000000	HLA-A*02:01	0.009000	-0.886000	0.061580	0.000705	50000000	HLA-A*03:01	0.007000	-0.886000	0.061580	-0.001295	50000000	HLA-A*24:02	0.003000	-0.886000	0.061580	-0.005295	50000000	HLA-A*26:01	0.005000	-0.886000	0.061580	-0.003295	50000000	HLA-B*07:02	0.083000	-0.886000	0.061580	0.074705	50000000	HLA-B*08:01	0.024000	-0.886000	0.061580	0.015705	50000000	HLA-B*27:05	0.011000	-0.886000	0.061580	0.002705
N	Sequence Name	Peptide	Allele	MHC	TAP	Cle	Comb	%Rank	Allele	MHC	TAP	Cle	Comb	%Rank	Allele	MHC	TAP	Cle	Comb	%Rank	Allele	MHC	TAP	Cle	Comb	%Rank	Allele	MHC	TAP	Cle	Comb	%Rank	Allele	MHC	TAP	Cle	Comb	%Rank	Allele	MHC	TAP	Cle	Comb	%Rank	Allele	MHC	TAP	Cle	Comb
0	287	PDVPGIPF	HLA-A*01:01	0.014000	2092000	0.971205	0.284821	10000000	HLA-A*02:01	0.014000	2092000	0.971205	0.284821	32000000	HLA-A*03:01	0.009000	2092000	0.971205	0.279821	16000000	HLA-A*24:02	0.039000	2092000	0.971205	0.309821	16000000	HLA-A*26:01	0.013000	2092000	0.971205	0.283821	16000000	HLA-B*07:02	0.025000	2092000	0.971205	0.295821	16000000	HLA-B*08:01	0.016000	2092000	0.971205	0.286821	32000000	HLA-B*27:05	0.032000	2092000	0.971205	0.302821
N	Sequence Name	Peptide	Allele	MHC	TAP	Cle	Comb	%Rank	Allele	MHC	TAP	Cle	Comb	%Rank	Allele	MHC	TAP	Cle	Comb	%Rank	Allele	MHC	TAP	Cle	Comb	%Rank	Allele	MHC	TAP	Cle	Comb	%Rank	Allele	MHC	TAP	Cle	Comb	%Rank	Allele	MHC	TAP	Cle	Comb	%Rank	Allele	MHC	TAP	Cle	Comb
0	288	DVPGIPFP	HLA-A*01:01	0.021000	-0.128000	0.129208	0.046872	50000000	HLA-A*02:01	0.019000	-0.128000	0.129208	0.044872	50000000	HLA-A*03:01	0.010000	-0.128000	0.129208	0.035872	50000000	HLA-A*24:02	0.011000	-0.128000	0.129208	0.036872	50000000	HLA-A*26:01	0.063000	-0.128000	0.129208	0.088872	50000000	HLA-B*07:02	0.008000	-0.128000	0.129208	0.033872	50000000	HLA-B*08:01	0.015000	-0.128000	0.129208	0.040872	50000000	HLA-B*27:05	0.006000	-0.128000	0.129208	0.031872
N	Sequence Name	Peptide	Allele	MHC	TAP	Cle	Comb	%Rank	Allele	MHC	TAP	Cle	Comb	%Rank	Allele	MHC	TAP	Cle	Comb	%Rank	Allele	MHC	TAP	Cle	Comb	%Rank	Allele	MHC	TAP	Cle	Comb	%Rank	Allele	MHC	TAP	Cle	Comb	%Rank	Allele	MHC	TAP	Cle	Comb	%Rank	Allele	MHC	TAP	Cle	Comb
0	289	RYHPALRL	HLA-A*01:01	0.035000	1388000	0.970078	0.287968	10000000	HLA-A*02:01	0.050000	1388000	0.970078	0.302968	16000000	HLA-A*03:01	0.061000	1388000	0.970078	0.313968	10000000	HLA-A*24:02	0.574000	1388000	0.970078	0.826968	0.200000	HLA-A*26:01	0.011000	1388000	0.970078	0.263968	16000000	HLA-B*07:02	0.100000	1388000	0.970078	0.352968	7000000	HLA-B*08:01	0.094000	1388000	0.970078	0.346968	9000000	HLA-B*27:05	0.149000	1388000	0.970078	0.401968
N	Sequence Name	Peptide	Allele	MHC	TAP	Cle	Comb	%Rank	Allele	MHC	TAP	Cle	Comb	%Rank	Allele	MHC	TAP	Cle	Comb	%Rank	Allele	MHC	TAP	Cle	Comb	%Rank	Allele	MHC	TAP	Cle	Comb	%Rank	Allele	MHC	TAP	Cle	Comb	%Rank	Allele	MHC	TAP	Cle	Comb	%Rank	Allele	MHC	TAP	Cle	Comb
0	290	YHPALRLQ	HLA-A*01:01	0.019000	-0.330000	0.250145	0.067033	50000000	HLA-A*02:01	0.013000	-0.330000	0.250145	0.061033	50000000	HLA-A*03:01	0.010000	-0.330000	0.250145	0.058033	50000000	HLA-A*24:02	0.027000	-0.330000	0.250145	0.075033	50000000	HLA-A*26:01	0.010000	-0.330000	0.250145	0.058033	50000000	HLA-B*07:02	0.021000	-0.330000	0.250145	0.069033	50000000	HLA-B*08:01	0.033000	-0.330000	0.250145	0.081033	50000000	HLA-B*27:05	0.058000	-0.330000	0.250145	0.106033
N	Sequence Name	Peptide	Allele	MHC	TAP	Cle	Comb	%Rank	Allele	MHC	TAP	Cle	Comb	%Rank	Allele	MHC	TAP	Cle	Comb	%Rank	Allele	MHC	TAP	Cle	Comb	%Rank	Allele	MHC	TAP	Cle	Comb	%Rank	Allele	MHC	TAP	Cle	Comb	%Rank	Allele	MHC	TAP	Cle	Comb	%Rank	Allele	MHC	TAP	Cle	Comb
0	291	HPALRLQK	HLA-A*01:01	0.054000	-0.172000	0.685300	0.203892	32000000	HLA-A*02:01	0.012000	-0.172000	0.685300	0.161892	50000000	HLA-A*03:01	0.098000	-0.172000	0.685300	0.247892	32000000	HLA-A*24:02	0.013000	-0.172000	0.685300	0.162892	50000000	HLA-A*26:01	0.036000	-0.172000	0.685300	0.185892	32000000	HLA-B*07:02	0.182000	-0.172000	0.685300	0.331892	8000000	HLA-B*08:01	0.192000	-0.172000	0.685300	0.341892	10000000	HLA-B*27:05	0.106000	-0.172000	0.685300	0.255892
N	Sequence Name	Peptide	Allele	MHC	TAP	Cle	Comb	%Rank	Allele	MHC	TAP	Cle	Comb	%Rank	Allele	MHC	TAP	Cle	Comb	%Rank	Allele	MHC	TAP	Cle	Comb	%Rank	Allele	MHC	TAP	Cle	Comb	%Rank	Allele	MHC	TAP	Cle	Comb	%Rank	Allele	MHC	TAP	Cle	Comb	%Rank	Allele	MHC	TAP	Cle	Comb
0	292	DAHPALRL	HLA-A*01:01	0.038000	0.762000	0.896327	0.258724	16000000	HLA-A*02:01	0.034000	0.762000	0.896327	0.254724	32000000	HLA-A*03:01	0.026000	0.762000	0.896327	0.246724	32000000	HLA-A*24:02	0.027000	0.762000	0.896327	0.247724	32000000	HLA-A*26:01	0.113000	0.762000	0.896327	0.333724	6000000	HLA-B*07:02	0.123000	0.762000	0.896327	0.343724	7000000	HLA-B*08:01	0.131000	0.762000	0.896327	0.351724	9000000	HLA-B*27:05	0.032000	0.762000	0.896327	0.252724
N	Sequence Name	Peptide	Allele	MHC	TAP	Cle	Comb	%Rank	Allele	MHC	TAP	Cle	Comb	%Rank	Allele	MHC	TAP	Cle	Comb	%Rank	Allele	MHC	TAP	Cle	Comb	%Rank	Allele	MHC	TAP	Cle	Comb	%Rank	Allele	MHC	TAP	Cle	Comb	%Rank	Allele	MHC	TAP	Cle	Comb	%Rank	Allele	MHC	TAP	Cle	Comb
0	293	AHPALRLH	HLA-A*01:01	0.022000	-0.348000	0.252828	0.070186	50000000	HLA-A*02:01	0.012000	-0.348000	0.252828	0.060186	50000000	HLA-A*03:01	0.028000	-0.348000	0.252828	0.076186	50000000	HLA-A*24:02	0.028000	-0.348000	0.252828	0.076186	50000000	HLA-A*26:01	0.011000	-0.348000	0.252828	0.059186	50000000	HLA-B*07:02	0.022000	-0.348000	0.252828	0.070186	50000000	HLA-B*08:01	0.025000	-0.348000	0.252828	0.073186	50000000	HLA-B*27:05	0.087000	-0.348000	0.252828	0.135186
N	Sequence Name	Peptide	Allele	MHC	TAP	Cle	Comb	%Rank	Allele	MHC	TAP	Cle	Comb	%Rank	Allele	MHC	TAP	Cle	Comb	%Rank	Allele	MHC	TAP	Cle	Comb	%Rank	Allele	MHC	TAP	Cle	Comb	%Rank	Allele	MHC	TAP	Cle	Comb	%Rank	Allele	MHC	TAP	Cle	Comb	%Rank	Allele	MHC	TAP	Cle	Comb
0	294	HPALRLHS	HLA-A*01:01	0.027000	-2882000	0.076775	-0.027776	50000000	HLA-A*02:01	0.017000	-2882000	0.076775	-0.037776	50000000	HLA-A*03:01	0.017000	-2882000	0.076775	-0.037776	50000000	HLA-A*24:02	0.007000	-2882000	0.076775	-0.047776	50000000	HLA-A*26:01	0.022000	-2882000	0.076775	-0.032776	50000000	HLA-B*07:02	0.343000	-2882000	0.076775	0.288224	16000000	HLA-B*08:01	0.211000	-2882000	0.076775	0.156224	50000000	HLA-B*27:05	0.044000	-2882000	0.076775	-0.010776
N	Sequence Name	Peptide	Allele	MHC	TAP	Cle	Comb	%Rank	Allele	MHC	TAP	Cle	Comb	%Rank	Allele	MHC	TAP	Cle	Comb	%Rank	Allele	MHC	TAP	Cle	Comb	%Rank	Allele	MHC	TAP	Cle	Comb	%Rank	Allele	MHC	TAP	Cle	Comb	%Rank	Allele	MHC	TAP	Cle	Comb	%Rank	Allele	MHC	TAP	Cle	Comb
0	295	PAHPALRL	HLA-A*01:01	0.041000	0.750000	0.973930	0.278884	16000000	HLA-A*02:01	0.027000	0.750000	0.973930	0.264884	32000000	HLA-A*03:01	0.024000	0.750000	0.973930	0.261884	32000000	HLA-A*24:02	0.041000	0.750000	0.973930	0.278884	16000000	HLA-A*26:01	0.016000	0.750000	0.973930	0.253884	16000000	HLA-B*07:02	0.072000	0.750000	0.973930	0.309884	16000000	HLA-B*08:01	0.066000	0.750000	0.973930	0.303884	16000000	HLA-B*27:05	0.027000	0.750000	0.973930	0.264884
N	Sequence Name	Peptide	Allele	MHC	TAP	Cle	Comb	%Rank	Allele	MHC	TAP	Cle	Comb	%Rank	Allele	MHC	TAP	Cle	Comb	%Rank	Allele	MHC	TAP	Cle	Comb	%Rank	Allele	MHC	TAP	Cle	Comb	%Rank	Allele	MHC	TAP	Cle	Comb	%Rank	Allele	MHC	TAP	Cle	Comb	%Rank	Allele	MHC	TAP	Cle	Comb
0	296	AHPALRLL	HLA-A*01:01	0.029000	1142000	0.913435	0.263073	16000000	HLA-A*02:01	0.035000	1142000	0.913435	0.269073	32000000	HLA-A*03:01	0.015000	1142000	0.913435	0.249073	32000000	HLA-A*24:02	0.127000	1142000	0.913435	0.361073	6000000	HLA-A*26:01	0.008000	1142000	0.913435	0.242073	32000000	HLA-B*07:02	0.066000	1142000	0.913435	0.300073	16000000	HLA-B*08:01	0.081000	1142000	0.913435	0.315073	16000000	HLA-B*27:05	0.109000	1142000	0.913435	0.343073
N	Sequence Name	Peptide	Allele	MHC	TAP	Cle	Comb	%Rank	Allele	MHC	TAP	Cle	Comb	%Rank	Allele	MHC	TAP	Cle	Comb	%Rank	Allele	MHC	TAP	Cle	Comb	%Rank	Allele	MHC	TAP	Cle	Comb	%Rank	Allele	MHC	TAP	Cle	Comb	%Rank	Allele	MHC	TAP	Cle	Comb	%Rank	Allele	MHC	TAP	Cle	Comb
0	297	HPALRLLR	HLA-A*01:01	0.059000	0.848000	0.342804	0.157331	50000000	HLA-A*02:01	0.017000	0.848000	0.342804	0.115331	50000000	HLA-A*03:01	0.069000	0.848000	0.342804	0.167331	50000000	HLA-A*24:02	0.044000	0.848000	0.342804	0.142331	50000000	HLA-A*26:01	0.069000	0.848000	0.342804	0.167331	50000000	HLA-B*07:02	0.106000	0.848000	0.342804	0.204331	32000000	HLA-B*08:01	0.151000	0.848000	0.342804	0.249331	32000000	HLA-B*27:05	0.114000	0.848000	0.342804	0.212331
N	Sequence Name	Peptide	Allele	MHC	TAP	Cle	Comb	%Rank	Allele	MHC	TAP	Cle	Comb	%Rank	Allele	MHC	TAP	Cle	Comb	%Rank	Allele	MHC	TAP	Cle	Comb	%Rank	Allele	MHC	TAP	Cle	Comb	%Rank	Allele	MHC	TAP	Cle	Comb	%Rank	Allele	MHC	TAP	Cle	Comb	%Rank	Allele	MHC	TAP	Cle	Comb
0	298	DRHSALRL	HLA-A*01:01	0.018000	1006000	0.801649	0.223521	32000000	HLA-A*02:01	0.015000	1006000	0.801649	0.220521	32000000	HLA-A*03:01	0.014000	1006000	0.801649	0.219521	32000000	HLA-A*24:02	0.018000	1006000	0.801649	0.223521	32000000	HLA-A*26:01	0.022000	1006000	0.801649	0.227521	32000000	HLA-B*07:02	0.042000	1006000	0.801649	0.247521	32000000	HLA-B*08:01	0.117000	1006000	0.801649	0.322521	16000000	HLA-B*27:05	0.291000	1006000	0.801649	0.496521
N	Sequence Name	Peptide	Allele	MHC	TAP	Cle	Comb	%Rank	Allele	MHC	TAP	Cle	Comb	%Rank	Allele	MHC	TAP	Cle	Comb	%Rank	Allele	MHC	TAP	Cle	Comb	%Rank	Allele	MHC	TAP	Cle	Comb	%Rank	Allele	MHC	TAP	Cle	Comb	%Rank	Allele	MHC	TAP	Cle	Comb	%Rank	Allele	MHC	TAP	Cle	Comb
0	299	RHSALRLE	HLA-A*01:01	0.016000	-1400000	0.073004	-0.002574	50000000	HLA-A*02:01	0.010000	-1400000	0.073004	-0.008574	50000000	HLA-A*03:01	0.023000	-1400000	0.073004	0.004426	50000000	HLA-A*24:02	0.014000	-1400000	0.073004	-0.004574	50000000	HLA-A*26:01	0.005000	-1400000	0.073004	-0.013574	50000000	HLA-B*07:02	0.025000	-1400000	0.073004	0.006426	50000000	HLA-B*08:01	0.026000	-1400000	0.073004	0.007426	50000000	HLA-B*27:05	0.129000	-1400000	0.073004	0.110426
N	Sequence Name	Peptide	Allele	MHC	TAP	Cle	Comb	%Rank	Allele	MHC	TAP	Cle	Comb	%Rank	Allele	MHC	TAP	Cle	Comb	%Rank	Allele	MHC	TAP	Cle	Comb	%Rank	Allele	MHC	TAP	Cle	Comb	%Rank	Allele	MHC	TAP	Cle	Comb	%Rank	Allele	MHC	TAP	Cle	Comb	%Rank	Allele	MHC	TAP	Cle	Comb
0	300	HSALRLES	HLA-A*01:01	0.091000	-2214000	0.064071	0.050066	50000000	HLA-A*02:01	0.027000	-2214000	0.064071	-0.013934	50000000	HLA-A*03:01	0.073000	-2214000	0.064071	0.032066	50000000	HLA-A*24:02	0.018000	-2214000	0.064071	-0.022934	50000000	HLA-A*26:01	0.049000	-2214000	0.064071	0.008066	50000000	HLA-B*07:02	0.057000	-2214000	0.064071	0.016066	50000000	HLA-B*08:01	0.089000	-2214000	0.064071	0.048066	50000000	HLA-B*27:05	0.044000	-2214000	0.064071	0.003066
N	Sequence Name	Peptide	Allele	MHC	TAP	Cle	Comb	%Rank	Allele	MHC	TAP	Cle	Comb	%Rank	Allele	MHC	TAP	Cle	Comb	%Rank	Allele	MHC	TAP	Cle	Comb	%Rank	Allele	MHC	TAP	Cle	Comb	%Rank	Allele	MHC	TAP	Cle	Comb	%Rank	Allele	MHC	TAP	Cle	Comb	%Rank	Allele	MHC	TAP	Cle	Comb
0	301	SVRMENAV	HLA-A*01:01	0.060000	0.596000	0.317304	0.146293	50000000	HLA-A*02:01	0.138000	0.596000	0.317304	0.224293	32000000	HLA-A*03:01	0.066000	0.596000	0.317304	0.152293	50000000	HLA-A*24:02	0.023000	0.596000	0.317304	0.109293	50000000	HLA-A*26:01	0.106000	0.596000	0.317304	0.192293	32000000	HLA-B*07:02	0.416000	0.596000	0.317304	0.502293	2000000	HLA-B*08:01	0.383000	0.596000	0.317304	0.469293	3000000	HLA-B*27:05	0.039000	0.596000	0.317304	0.125293
N	Sequence Name	Peptide	Allele	MHC	TAP	Cle	Comb	%Rank	Allele	MHC	TAP	Cle	Comb	%Rank	Allele	MHC	TAP	Cle	Comb	%Rank	Allele	MHC	TAP	Cle	Comb	%Rank	Allele	MHC	TAP	Cle	Comb	%Rank	Allele	MHC	TAP	Cle	Comb	%Rank	Allele	MHC	TAP	Cle	Comb	%Rank	Allele	MHC	TAP	Cle	Comb
0	302	VRMENAVP	HLA-A*01:01	0.010000	0.598000	0.046472	0.035406	50000000	HLA-A*02:01	0.013000	0.598000	0.046472	0.038406	50000000	HLA-A*03:01	0.010000	0.598000	0.046472	0.035406	50000000	HLA-A*24:02	0.009000	0.598000	0.046472	0.034406	50000000	HLA-A*26:01	0.003000	0.598000	0.046472	0.028406	50000000	HLA-B*07:02	0.019000	0.598000	0.046472	0.044406	50000000	HLA-B*08:01	0.038000	0.598000	0.046472	0.063406	50000000	HLA-B*27:05	0.217000	0.598000	0.046472	0.242406
N	Sequence Name	Peptide	Allele	MHC	TAP	Cle	Comb	%Rank	Allele	MHC	TAP	Cle	Comb	%Rank	Allele	MHC	TAP	Cle	Comb	%Rank	Allele	MHC	TAP	Cle	Comb	%Rank	Allele	MHC	TAP	Cle	Comb	%Rank	Allele	MHC	TAP	Cle	Comb	%Rank	Allele	MHC	TAP	Cle	Comb	%Rank	Allele	MHC	TAP	Cle	Comb
0	303	RMENAVPI	HLA-A*01:01	0.061000	0.578000	0.894562	0.276726	16000000	HLA-A*02:01	0.431000	0.578000	0.894562	0.646726	3000000	HLA-A*03:01	0.101000	0.578000	0.894562	0.316726	10000000	HLA-A*24:02	0.168000	0.578000	0.894562	0.383726	5000000	HLA-A*26:01	0.021000	0.578000	0.894562	0.236726	32000000	HLA-B*07:02	0.179000	0.578000	0.894562	0.394726	4000000	HLA-B*08:01	0.132000	0.578000	0.894562	0.347726	9000000	HLA-B*27:05	0.196000	0.578000	0.894562	0.411726
N	Sequence Name	Peptide	Allele	MHC	TAP	Cle	Comb	%Rank	Allele	MHC	TAP	Cle	Comb	%Rank	Allele	MHC	TAP	Cle	Comb	%Rank	Allele	MHC	TAP	Cle	Comb	%Rank	Allele	MHC	TAP	Cle	Comb	%Rank	Allele	MHC	TAP	Cle	Comb	%Rank	Allele	MHC	TAP	Cle	Comb	%Rank	Allele	MHC	TAP	Cle	Comb
0	304	SNMENAVG	HLA-A*01:01	0.018000	-1320000	0.056910	-0.002195	50000000	HLA-A*02:01	0.017000	-1320000	0.056910	-0.003195	50000000	HLA-A*03:01	0.012000	-1320000	0.056910	-0.008195	50000000	HLA-A*24:02	0.010000	-1320000	0.056910	-0.010195	50000000	HLA-A*26:01	0.009000	-1320000	0.056910	-0.011195	50000000	HLA-B*07:02	0.032000	-1320000	0.056910	0.011805	50000000	HLA-B*08:01	0.053000	-1320000	0.056910	0.032805	50000000	HLA-B*27:05	0.026000	-1320000	0.056910	0.005805
N	Sequence Name	Peptide	Allele	MHC	TAP	Cle	Comb	%Rank	Allele	MHC	TAP	Cle	Comb	%Rank	Allele	MHC	TAP	Cle	Comb	%Rank	Allele	MHC	TAP	Cle	Comb	%Rank	Allele	MHC	TAP	Cle	Comb	%Rank	Allele	MHC	TAP	Cle	Comb	%Rank	Allele	MHC	TAP	Cle	Comb	%Rank	Allele	MHC	TAP	Cle	Comb
0	305	NMENAVGS	HLA-A*01:01	0.032000	-2184000	0.043955	-0.012710	50000000	HLA-A*02:01	0.059000	-2184000	0.043955	0.014290	50000000	HLA-A*03:01	0.019000	-2184000	0.043955	-0.025710	50000000	HLA-A*24:02	0.009000	-2184000	0.043955	-0.035710	50000000	HLA-A*26:01	0.016000	-2184000	0.043955	-0.028710	50000000	HLA-B*07:02	0.022000	-2184000	0.043955	-0.022710	50000000	HLA-B*08:01	0.030000	-2184000	0.043955	-0.014710	50000000	HLA-B*27:05	0.026000	-2184000	0.043955	-0.018710
N	Sequence Name	Peptide	Allele	MHC	TAP	Cle	Comb	%Rank	Allele	MHC	TAP	Cle	Comb	%Rank	Allele	MHC	TAP	Cle	Comb	%Rank	Allele	MHC	TAP	Cle	Comb	%Rank	Allele	MHC	TAP	Cle	Comb	%Rank	Allele	MHC	TAP	Cle	Comb	%Rank	Allele	MHC	TAP	Cle	Comb	%Rank	Allele	MHC	TAP	Cle	Comb
0	306	MENAVGSL	HLA-A*01:01	0.036000	0.810000	0.953393	0.270763	16000000	HLA-A*02:01	0.082000	0.810000	0.953393	0.316763	16000000	HLA-A*03:01	0.021000	0.810000	0.953393	0.255763	32000000	HLA-A*24:02	0.041000	0.810000	0.953393	0.275763	16000000	HLA-A*26:01	0.040000	0.810000	0.953393	0.274763	16000000	HLA-B*07:02	0.119000	0.810000	0.953393	0.353763	6000000	HLA-B*08:01	0.130000	0.810000	0.953393	0.364763	8000000	HLA-B*27:05	0.088000	0.810000	0.953393	0.322763
N	Sequence Name	Peptide	Allele	MHC	TAP	Cle	Comb	%Rank	Allele	MHC	TAP	Cle	Comb	%Rank	Allele	MHC	TAP	Cle	Comb	%Rank	Allele	MHC	TAP	Cle	Comb	%Rank	Allele	MHC	TAP	Cle	Comb	%Rank	Allele	MHC	TAP	Cle	Comb	%Rank	Allele	MHC	TAP	Cle	Comb	%Rank	Allele	MHC	TAP	Cle	Comb
0	307	GNMENAVG	HLA-A*01:01	0.013000	-1488000	0.041214	-0.014927	50000000	HLA-A*02:01	0.013000	-1488000	0.041214	-0.014927	50000000	HLA-A*03:01	0.010000	-1488000	0.041214	-0.017927	50000000	HLA-A*24:02	0.007000	-1488000	0.041214	-0.020927	50000000	HLA-A*26:01	0.004000	-1488000	0.041214	-0.023927	50000000	HLA-B*07:02	0.017000	-1488000	0.041214	-0.010927	50000000	HLA-B*08:01	0.027000	-1488000	0.041214	-0.000927	50000000	HLA-B*27:05	0.024000	-1488000	0.041214	-0.003927
N	Sequence Name	Peptide	Allele	MHC	TAP	Cle	Comb	%Rank	Allele	MHC	TAP	Cle	Comb	%Rank	Allele	MHC	TAP	Cle	Comb	%Rank	Allele	MHC	TAP	Cle	Comb	%Rank	Allele	MHC	TAP	Cle	Comb	%Rank	Allele	MHC	TAP	Cle	Comb	%Rank	Allele	MHC	TAP	Cle	Comb	%Rank	Allele	MHC	TAP	Cle	Comb
0	308	NMENAVGR	HLA-A*01:01	0.037000	1546000	0.274904	0.137503	50000000	HLA-A*02:01	0.031000	1546000	0.274904	0.131503	50000000	HLA-A*03:01	0.093000	1546000	0.274904	0.193503	32000000	HLA-A*24:02	0.016000	1546000	0.274904	0.116503	50000000	HLA-A*26:01	0.035000	1546000	0.274904	0.135503	50000000	HLA-B*07:02	0.012000	1546000	0.274904	0.112503	50000000	HLA-B*08:01	0.036000	1546000	0.274904	0.136503	50000000	HLA-B*27:05	0.062000	1546000	0.274904	0.162503
N	Sequence Name	Peptide	Allele	MHC	TAP	Cle	Comb	%Rank	Allele	MHC	TAP	Cle	Comb	%Rank	Allele	MHC	TAP	Cle	Comb	%Rank	Allele	MHC	TAP	Cle	Comb	%Rank	Allele	MHC	TAP	Cle	Comb	%Rank	Allele	MHC	TAP	Cle	Comb	%Rank	Allele	MHC	TAP	Cle	Comb	%Rank	Allele	MHC	TAP	Cle	Comb
0	309	MENAVGRL	HLA-A*01:01	0.037000	0.810000	0.945394	0.269964	16000000	HLA-A*02:01	0.061000	0.810000	0.945394	0.293964	16000000	HLA-A*03:01	0.020000	0.810000	0.945394	0.252964	32000000	HLA-A*24:02	0.040000	0.810000	0.945394	0.272964	16000000	HLA-A*26:01	0.027000	0.810000	0.945394	0.259964	16000000	HLA-B*07:02	0.079000	0.810000	0.945394	0.311964	16000000	HLA-B*08:01	0.087000	0.810000	0.945394	0.319964	16000000	HLA-B*27:05	0.089000	0.810000	0.945394	0.321964
N	Sequence Name	Peptide	Allele	MHC	TAP	Cle	Comb	%Rank	Allele	MHC	TAP	Cle	Comb	%Rank	Allele	MHC	TAP	Cle	Comb	%Rank	Allele	MHC	TAP	Cle	Comb	%Rank	Allele	MHC	TAP	Cle	Comb	%Rank	Allele	MHC	TAP	Cle	Comb	%Rank	Allele	MHC	TAP	Cle	Comb	%Rank	Allele	MHC	TAP	Cle	Comb
0	310	TAENAVGR	HLA-A*01:01	0.043000	1242000	0.407899	0.165827	50000000	HLA-A*02:01	0.015000	1242000	0.407899	0.137827	50000000	HLA-A*03:01	0.073000	1242000	0.407899	0.195827	32000000	HLA-A*24:02	0.011000	1242000	0.407899	0.133827	50000000	HLA-A*26:01	0.040000	1242000	0.407899	0.162827	50000000	HLA-B*07:02	0.015000	1242000	0.407899	0.137827	50000000	HLA-B*08:01	0.015000	1242000	0.407899	0.137827	50000000	HLA-B*27:05	0.032000	1242000	0.407899	0.154827
N	Sequence Name	Peptide	Allele	MHC	TAP	Cle	Comb	%Rank	Allele	MHC	TAP	Cle	Comb	%Rank	Allele	MHC	TAP	Cle	Comb	%Rank	Allele	MHC	TAP	Cle	Comb	%Rank	Allele	MHC	TAP	Cle	Comb	%Rank	Allele	MHC	TAP	Cle	Comb	%Rank	Allele	MHC	TAP	Cle	Comb	%Rank	Allele	MHC	TAP	Cle	Comb
0	311	AENAVGRA	HLA-A*01:01	0.016000	-0.444000	0.448834	0.105888	50000000	HLA-A*02:01	0.028000	-0.444000	0.448834	0.117888	50000000	HLA-A*03:01	0.014000	-0.444000	0.448834	0.103888	50000000	HLA-A*24:02	0.010000	-0.444000	0.448834	0.099888	50000000	HLA-A*26:01	0.007000	-0.444000	0.448834	0.096888	50000000	HLA-B*07:02	0.024000	-0.444000	0.448834	0.113888	50000000	HLA-B*08:01	0.023000	-0.444000	0.448834	0.112888	50000000	HLA-B*27:05	0.059000	-0.444000	0.448834	0.148888
N	Sequence Name	Peptide	Allele	MHC	TAP	Cle	Comb	%Rank	Allele	MHC	TAP	Cle	Comb	%Rank	Allele	MHC	TAP	Cle	Comb	%Rank	Allele	MHC	TAP	Cle	Comb	%Rank	Allele	MHC	TAP	Cle	Comb	%Rank	Allele	MHC	TAP	Cle	Comb	%Rank	Allele	MHC	TAP	Cle	Comb	%Rank	Allele	MHC	TAP	Cle	Comb
0	312	ENAVGRAR	HLA-A*01:01	0.017000	1022000	0.177436	0.082473	50000000	HLA-A*02:01	0.007000	1022000	0.177436	0.072473	50000000	HLA-A*03:01	0.027000	1022000	0.177436	0.092473	50000000	HLA-A*24:02	0.006000	1022000	0.177436	0.071473	50000000	HLA-A*26:01	0.052000	1022000	0.177436	0.117473	50000000	HLA-B*07:02	0.012000	1022000	0.177436	0.077473	50000000	HLA-B*08:01	0.032000	1022000	0.177436	0.097473	50000000	HLA-B*27:05	0.034000	1022000	0.177436	0.099473
N	Sequence Name	Peptide	Allele	MHC	TAP	Cle	Comb	%Rank	Allele	MHC	TAP	Cle	Comb	%Rank	Allele	MHC	TAP	Cle	Comb	%Rank	Allele	MHC	TAP	Cle	Comb	%Rank	Allele	MHC	TAP	Cle	Comb	%Rank	Allele	MHC	TAP	Cle	Comb	%Rank	Allele	MHC	TAP	Cle	Comb	%Rank	Allele	MHC	TAP	Cle	Comb
0	313	CARMVGRD	HLA-A*01:01	0.023000	-1706000	0.032431	-0.012353	50000000	HLA-A*02:01	0.009000	-1706000	0.032431	-0.026353	50000000	HLA-A*03:01	0.031000	-1706000	0.032431	-0.004353	50000000	HLA-A*24:02	0.005000	-1706000	0.032431	-0.030353	50000000	HLA-A*26:01	0.012000	-1706000	0.032431	-0.023353	50000000	HLA-B*07:02	0.048000	-1706000	0.032431	0.012647	50000000	HLA-B*08:01	0.063000	-1706000	0.032431	0.027647	50000000	HLA-B*27:05	0.021000	-1706000	0.032431	-0.014353
N	Sequence Name	Peptide	Allele	MHC	TAP	Cle	Comb	%Rank	Allele	MHC	TAP	Cle	Comb	%Rank	Allele	MHC	TAP	Cle	Comb	%Rank	Allele	MHC	TAP	Cle	Comb	%Rank	Allele	MHC	TAP	Cle	Comb	%Rank	Allele	MHC	TAP	Cle	Comb	%Rank	Allele	MHC	TAP	Cle	Comb	%Rank	Allele	MHC	TAP	Cle	Comb
0	314	ARMVGRDY	HLA-A*01:01	0.038000	3632000	0.642486	0.273359	16000000	HLA-A*02:01	0.017000	3632000	0.642486	0.252359	32000000	HLA-A*03:01	0.068000	3632000	0.642486	0.303359	16000000	HLA-A*24:02	0.016000	3632000	0.642486	0.251359	32000000	HLA-A*26:01	0.025000	3632000	0.642486	0.260359	16000000	HLA-B*07:02	0.038000	3632000	0.642486	0.273359	16000000	HLA-B*08:01	0.043000	3632000	0.642486	0.278359	32000000	HLA-B*27:05	0.463000	3632000	0.642486	0.698359
N	Sequence Name	Peptide	Allele	MHC	TAP	Cle	Comb	%Rank	Allele	MHC	TAP	Cle	Comb	%Rank	Allele	MHC	TAP	Cle	Comb	%Rank	Allele	MHC	TAP	Cle	Comb	%Rank	Allele	MHC	TAP	Cle	Comb	%Rank	Allele	MHC	TAP	Cle	Comb	%Rank	Allele	MHC	TAP	Cle	Comb	%Rank	Allele	MHC	TAP	Cle	Comb
0	315	RMVGRDYG	HLA-A*01:01	0.020000	-0.908000	0.075773	0.014349	50000000	HLA-A*02:01	0.085000	-0.908000	0.075773	0.079349	50000000	HLA-A*03:01	0.069000	-0.908000	0.075773	0.063349	50000000	HLA-A*24:02	0.032000	-0.908000	0.075773	0.026349	50000000	HLA-A*26:01	0.012000	-0.908000	0.075773	0.006349	50000000	HLA-B*07:02	0.047000	-0.908000	0.075773	0.041349	50000000	HLA-B*08:01	0.054000	-0.908000	0.075773	0.048349	50000000	HLA-B*27:05	0.081000	-0.908000	0.075773	0.075349
N	Sequence Name	Peptide	Allele	MHC	TAP	Cle	Comb	%Rank	Allele	MHC	TAP	Cle	Comb	%Rank	Allele	MHC	TAP	Cle	Comb	%Rank	Allele	MHC	TAP	Cle	Comb	%Rank	Allele	MHC	TAP	Cle	Comb	%Rank	Allele	MHC	TAP	Cle	Comb	%Rank	Allele	MHC	TAP	Cle	Comb	%Rank	Allele	MHC	TAP	Cle	Comb
0	316	VQFVSEET	HLA-A*01:01	0.015000	-0.218000	0.270599	0.070435	50000000	HLA-A*02:01	0.114000	-0.218000	0.270599	0.169435	50000000	HLA-A*03:01	0.025000	-0.218000	0.270599	0.080435	50000000	HLA-A*24:02	0.016000	-0.218000	0.270599	0.071435	50000000	HLA-A*26:01	0.006000	-0.218000	0.270599	0.061435	50000000	HLA-B*07:02	0.015000	-0.218000	0.270599	0.070435	50000000	HLA-B*08:01	0.019000	-0.218000	0.270599	0.074435	50000000	HLA-B*27:05	0.068000	-0.218000	0.270599	0.123435
N	Sequence Name	Peptide	Allele	MHC	TAP	Cle	Comb	%Rank	Allele	MHC	TAP	Cle	Comb	%Rank	Allele	MHC	TAP	Cle	Comb	%Rank	Allele	MHC	TAP	Cle	Comb	%Rank	Allele	MHC	TAP	Cle	Comb	%Rank	Allele	MHC	TAP	Cle	Comb	%Rank	Allele	MHC	TAP	Cle	Comb	%Rank	Allele	MHC	TAP	Cle	Comb
0	317	QFVSEETV	HLA-A*01:01	0.032000	0.438000	0.755522	0.212942	32000000	HLA-A*02:01	0.085000	0.438000	0.755522	0.265942	32000000	HLA-A*03:01	0.016000	0.438000	0.755522	0.196942	32000000	HLA-A*24:02	0.116000	0.438000	0.755522	0.296942	16000000	HLA-A*26:01	0.022000	0.438000	0.755522	0.202942	32000000	HLA-B*07:02	0.026000	0.438000	0.755522	0.206942	32000000	HLA-B*08:01	0.034000	0.438000	0.755522	0.214942	32000000	HLA-B*27:05	0.031000	0.438000	0.755522	0.211942
N	Sequence Name	Peptide	Allele	MHC	TAP	Cle	Comb	%Rank	Allele	MHC	TAP	Cle	Comb	%Rank	Allele	MHC	TAP	Cle	Comb	%Rank	Allele	MHC	TAP	Cle	Comb	%Rank	Allele	MHC	TAP	Cle	Comb	%Rank	Allele	MHC	TAP	Cle	Comb	%Rank	Allele	MHC	TAP	Cle	Comb	%Rank	Allele	MHC	TAP	Cle	Comb
0	318	FVSEETVP	HLA-A*01:01	0.036000	-0.038000	0.055634	0.047568	50000000	HLA-A*02:01	0.056000	-0.038000	0.055634	0.067568	50000000	HLA-A*03:01	0.014000	-0.038000	0.055634	0.025568	50000000	HLA-A*24:02	0.008000	-0.038000	0.055634	0.019568	50000000	HLA-A*26:01	0.057000	-0.038000	0.055634	0.068568	50000000	HLA-B*07:02	0.033000	-0.038000	0.055634	0.044568	50000000	HLA-B*08:01	0.025000	-0.038000	0.055634	0.036568	50000000	HLA-B*27:05	0.016000	-0.038000	0.055634	0.027568
N	Sequence Name	Peptide	Allele	MHC	TAP	Cle	Comb	%Rank	Allele	MHC	TAP	Cle	Comb	%Rank	Allele	MHC	TAP	Cle	Comb	%Rank	Allele	MHC	TAP	Cle	Comb	%Rank	Allele	MHC	TAP	Cle	Comb	%Rank	Allele	MHC	TAP	Cle	Comb	%Rank	Allele	MHC	TAP	Cle	Comb	%Rank	Allele	MHC	TAP	Cle	Comb
0	319	WKFVSEEI	HLA-A*01:01	0.021000	0.704000	0.821633	0.223467	32000000	HLA-A*02:01	0.057000	0.704000	0.821633	0.259467	32000000	HLA-A*03:01	0.010000	0.704000	0.821633	0.212467	32000000	HLA-A*24:02	0.051000	0.704000	0.821633	0.253467	32000000	HLA-A*26:01	0.010000	0.704000	0.821633	0.212467	32000000	HLA-B*07:02	0.048000	0.704000	0.821633	0.250467	32000000	HLA-B*08:01	0.067000	0.704000	0.821633	0.269467	32000000	HLA-B*27:05	0.148000	0.704000	0.821633	0.350467
N	Sequence Name	Peptide	Allele	MHC	TAP	Cle	Comb	%Rank	Allele	MHC	TAP	Cle	Comb	%Rank	Allele	MHC	TAP	Cle	Comb	%Rank	Allele	MHC	TAP	Cle	Comb	%Rank	Allele	MHC	TAP	Cle	Comb	%Rank	Allele	MHC	TAP	Cle	Comb	%Rank	Allele	MHC	TAP	Cle	Comb	%Rank	Allele	MHC	TAP	Cle	Comb
0	320	KFVSEEIE	HLA-A*01:01	0.010000	-1142000	0.031468	-0.011470	50000000	HLA-A*02:01	0.012000	-1142000	0.031468	-0.009470	50000000	HLA-A*03:01	0.015000	-1142000	0.031468	-0.006470	50000000	HLA-A*24:02	0.026000	-1142000	0.031468	0.004530	50000000	HLA-A*26:01	0.004000	-1142000	0.031468	-0.017470	50000000	HLA-B*07:02	0.006000	-1142000	0.031468	-0.015470	50000000	HLA-B*08:01	0.009000	-1142000	0.031468	-0.012470	50000000	HLA-B*27:05	0.023000	-1142000	0.031468	0.001530
N	Sequence Name	Peptide	Allele	MHC	TAP	Cle	Comb	%Rank	Allele	MHC	TAP	Cle	Comb	%Rank	Allele	MHC	TAP	Cle	Comb	%Rank	Allele	MHC	TAP	Cle	Comb	%Rank	Allele	MHC	TAP	Cle	Comb	%Rank	Allele	MHC	TAP	Cle	Comb	%Rank	Allele	MHC	TAP	Cle	Comb	%Rank	Allele	MHC	TAP	Cle	Comb
0	321	FVSEEIER	HLA-A*01:01	0.057000	1342000	0.367177	0.173165	50000000	HLA-A*02:01	0.066000	1342000	0.367177	0.182165	50000000	HLA-A*03:01	0.104000	1342000	0.367177	0.220165	32000000	HLA-A*24:02	0.025000	1342000	0.367177	0.141165	50000000	HLA-A*26:01	0.152000	1342000	0.367177	0.268165	16000000	HLA-B*07:02	0.016000	1342000	0.367177	0.132165	50000000	HLA-B*08:01	0.030000	1342000	0.367177	0.146165	50000000	HLA-B*27:05	0.039000	1342000	0.367177	0.155165
N	Sequence Name	Peptide	Allele	MHC	TAP	Cle	Comb	%Rank	Allele	MHC	TAP	Cle	Comb	%Rank	Allele	MHC	TAP	Cle	Comb	%Rank	Allele	MHC	TAP	Cle	Comb	%Rank	Allele	MHC	TAP	Cle	Comb	%Rank	Allele	MHC	TAP	Cle	Comb	%Rank	Allele	MHC	TAP	Cle	Comb	%Rank	Allele	MHC	TAP	Cle	Comb
0	322	AKEETGTL	HLA-A*01:01	0.019000	1032000	0.956712	0.260060	16000000	HLA-A*02:01	0.028000	1032000	0.956712	0.269060	32000000	HLA-A*03:01	0.008000	1032000	0.956712	0.249060	32000000	HLA-A*24:02	0.012000	1032000	0.956712	0.253060	32000000	HLA-A*26:01	0.008000	1032000	0.956712	0.249060	32000000	HLA-B*07:02	0.068000	1032000	0.956712	0.309060	16000000	HLA-B*08:01	0.041000	1032000	0.956712	0.282060	32000000	HLA-B*27:05	0.066000	1032000	0.956712	0.307060
N	Sequence Name	Peptide	Allele	MHC	TAP	Cle	Comb	%Rank	Allele	MHC	TAP	Cle	Comb	%Rank	Allele	MHC	TAP	Cle	Comb	%Rank	Allele	MHC	TAP	Cle	Comb	%Rank	Allele	MHC	TAP	Cle	Comb	%Rank	Allele	MHC	TAP	Cle	Comb	%Rank	Allele	MHC	TAP	Cle	Comb	%Rank	Allele	MHC	TAP	Cle	Comb
0	323	KEETGTLR	HLA-A*01:01	0.016000	1370000	0.541673	0.172126	50000000	HLA-A*02:01	0.017000	1370000	0.541673	0.173126	50000000	HLA-A*03:01	0.033000	1370000	0.541673	0.189126	32000000	HLA-A*24:02	0.022000	1370000	0.541673	0.178126	32000000	HLA-A*26:01	0.008000	1370000	0.541673	0.164126	50000000	HLA-B*07:02	0.014000	1370000	0.541673	0.170126	50000000	HLA-B*08:01	0.012000	1370000	0.541673	0.168126	50000000	HLA-B*27:05	0.094000	1370000	0.541673	0.250126
N	Sequence Name	Peptide	Allele	MHC	TAP	Cle	Comb	%Rank	Allele	MHC	TAP	Cle	Comb	%Rank	Allele	MHC	TAP	Cle	Comb	%Rank	Allele	MHC	TAP	Cle	Comb	%Rank	Allele	MHC	TAP	Cle	Comb	%Rank	Allele	MHC	TAP	Cle	Comb	%Rank	Allele	MHC	TAP	Cle	Comb	%Rank	Allele	MHC	TAP	Cle	Comb
0	324	EETGTLRK	HLA-A*01:01	0.013000	0.030000	0.957130	0.229104	32000000	HLA-A*02:01	0.008000	0.030000	0.957130	0.224104	32000000	HLA-A*03:01	0.026000	0.030000	0.957130	0.242104	32000000	HLA-A*24:02	0.007000	0.030000	0.957130	0.223104	32000000	HLA-A*26:01	0.041000	0.030000	0.957130	0.257104	16000000	HLA-B*07:02	0.011000	0.030000	0.957130	0.227104	32000000	HLA-B*08:01	0.013000	0.030000	0.957130	0.229104	32000000	HLA-B*27:05	0.073000	0.030000	0.957130	0.289104
N	Sequence Name	Peptide	Allele	MHC	TAP	Cle	Comb	%Rank	Allele	MHC	TAP	Cle	Comb	%Rank	Allele	MHC	TAP	Cle	Comb	%Rank	Allele	MHC	TAP	Cle	Comb	%Rank	Allele	MHC	TAP	Cle	Comb	%Rank	Allele	MHC	TAP	Cle	Comb	%Rank	Allele	MHC	TAP	Cle	Comb	%Rank	Allele	MHC	TAP	Cle	Comb
0	325	AEEEIGTL	HLA-A*01:01	0.030000	0.946000	0.950565	0.267527	16000000	HLA-A*02:01	0.063000	0.946000	0.950565	0.300527	16000000	HLA-A*03:01	0.007000	0.946000	0.950565	0.244527	32000000	HLA-A*24:02	0.033000	0.946000	0.950565	0.270527	16000000	HLA-A*26:01	0.010000	0.946000	0.950565	0.247527	32000000	HLA-B*07:02	0.036000	0.946000	0.950565	0.273527	16000000	HLA-B*08:01	0.044000	0.946000	0.950565	0.281527	32000000	HLA-B*27:05	0.056000	0.946000	0.950565	0.293527
N	Sequence Name	Peptide	Allele	MHC	TAP	Cle	Comb	%Rank	Allele	MHC	TAP	Cle	Comb	%Rank	Allele	MHC	TAP	Cle	Comb	%Rank	Allele	MHC	TAP	Cle	Comb	%Rank	Allele	MHC	TAP	Cle	Comb	%Rank	Allele	MHC	TAP	Cle	Comb	%Rank	Allele	MHC	TAP	Cle	Comb	%Rank	Allele	MHC	TAP	Cle	Comb
0	326	EEEIGTLS	HLA-A*01:01	0.014000	-2896000	0.187053	-0.016313	50000000	HLA-A*02:01	0.008000	-2896000	0.187053	-0.022313	50000000	HLA-A*03:01	0.004000	-2896000	0.187053	-0.026313	50000000	HLA-A*24:02	0.006000	-2896000	0.187053	-0.024313	50000000	HLA-A*26:01	0.011000	-2896000	0.187053	-0.019313	50000000	HLA-B*07:02	0.011000	-2896000	0.187053	-0.019313	50000000	HLA-B*08:01	0.010000	-2896000	0.187053	-0.020313	50000000	HLA-B*27:05	0.016000	-2896000	0.187053	-0.014313
N	Sequence Name	Peptide	Allele	MHC	TAP	Cle	Comb	%Rank	Allele	MHC	TAP	Cle	Comb	%Rank	Allele	MHC	TAP	Cle	Comb	%Rank	Allele	MHC	TAP	Cle	Comb	%Rank	Allele	MHC	TAP	Cle	Comb	%Rank	Allele	MHC	TAP	Cle	Comb	%Rank	Allele	MHC	TAP	Cle	Comb	%Rank	Allele	MHC	TAP	Cle	Comb
0	327	EEIGTLSR	HLA-A*01:01	0.016000	1260000	0.912137	0.252731	32000000	HLA-A*02:01	0.016000	1260000	0.912137	0.252731	32000000	HLA-A*03:01	0.016000	1260000	0.912137	0.252731	32000000	HLA-A*24:02	0.023000	1260000	0.912137	0.259731	32000000	HLA-A*26:01	0.113000	1260000	0.912137	0.349731	5000000	HLA-B*07:02	0.014000	1260000	0.912137	0.250731	32000000	HLA-B*08:01	0.022000	1260000	0.912137	0.258731	32000000	HLA-B*27:05	0.073000	1260000	0.912137	0.309731
N	Sequence Name	Peptide	Allele	MHC	TAP	Cle	Comb	%Rank	Allele	MHC	TAP	Cle	Comb	%Rank	Allele	MHC	TAP	Cle	Comb	%Rank	Allele	MHC	TAP	Cle	Comb	%Rank	Allele	MHC	TAP	Cle	Comb	%Rank	Allele	MHC	TAP	Cle	Comb	%Rank	Allele	MHC	TAP	Cle	Comb	%Rank	Allele	MHC	TAP	Cle	Comb
0	328	DFTGTLIV	HLA-A*01:01	0.048000	0.030000	0.921638	0.256119	32000000	HLA-A*02:01	0.053000	0.030000	0.921638	0.261119	32000000	HLA-A*03:01	0.021000	0.030000	0.921638	0.229119	32000000	HLA-A*24:02	0.095000	0.030000	0.921638	0.303119	16000000	HLA-A*26:01	0.098000	0.030000	0.921638	0.306119	8000000	HLA-B*07:02	0.032000	0.030000	0.921638	0.240119	32000000	HLA-B*08:01	0.066000	0.030000	0.921638	0.274119	32000000	HLA-B*27:05	0.036000	0.030000	0.921638	0.244119
N	Sequence Name	Peptide	Allele	MHC	TAP	Cle	Comb	%Rank	Allele	MHC	TAP	Cle	Comb	%Rank	Allele	MHC	TAP	Cle	Comb	%Rank	Allele	MHC	TAP	Cle	Comb	%Rank	Allele	MHC	TAP	Cle	Comb	%Rank	Allele	MHC	TAP	Cle	Comb	%Rank	Allele	MHC	TAP	Cle	Comb	%Rank	Allele	MHC	TAP	Cle	Comb
0	329	FTGTLIVV	HLA-A*01:01	0.198000	-0.238000	0.916494	0.398261	3000000	HLA-A*02:01	0.508000	-0.238000	0.916494	0.708261	2000000	HLA-A*03:01	0.050000	-0.238000	0.916494	0.250261	32000000	HLA-A*24:02	0.068000	-0.238000	0.916494	0.268261	16000000	HLA-A*26:01	0.156000	-0.238000	0.916494	0.356261	5000000	HLA-B*07:02	0.066000	-0.238000	0.916494	0.266261	32000000	HLA-B*08:01	0.118000	-0.238000	0.916494	0.318261	16000000	HLA-B*27:05	0.026000	-0.238000	0.916494	0.226261
N	Sequence Name	Peptide	Allele	MHC	TAP	Cle	Comb	%Rank	Allele	MHC	TAP	Cle	Comb	%Rank	Allele	MHC	TAP	Cle	Comb	%Rank	Allele	MHC	TAP	Cle	Comb	%Rank	Allele	MHC	TAP	Cle	Comb	%Rank	Allele	MHC	TAP	Cle	Comb	%Rank	Allele	MHC	TAP	Cle	Comb	%Rank	Allele	MHC	TAP	Cle	Comb
0	330	TGTLIVVP	HLA-A*01:01	0.015000	-0.200000	0.108268	0.034360	50000000	HLA-A*02:01	0.011000	-0.200000	0.108268	0.030360	50000000	HLA-A*03:01	0.012000	-0.200000	0.108268	0.031360	50000000	HLA-A*24:02	0.009000	-0.200000	0.108268	0.028360	50000000	HLA-A*26:01	0.006000	-0.200000	0.108268	0.025360	50000000	HLA-B*07:02	0.011000	-0.200000	0.108268	0.030360	50000000	HLA-B*08:01	0.021000	-0.200000	0.108268	0.040360	50000000	HLA-B*27:05	0.020000	-0.200000	0.108268	0.039360
N	Sequence Name	Peptide	Allele	MHC	TAP	Cle	Comb	%Rank	Allele	MHC	TAP	Cle	Comb	%Rank	Allele	MHC	TAP	Cle	Comb	%Rank	Allele	MHC	TAP	Cle	Comb	%Rank	Allele	MHC	TAP	Cle	Comb	%Rank	Allele	MHC	TAP	Cle	Comb	%Rank	Allele	MHC	TAP	Cle	Comb	%Rank	Allele	MHC	TAP	Cle	Comb
0	331	RNTGTLIV	HLA-A*01:01	0.044000	0.344000	0.965555	0.269850	16000000	HLA-A*02:01	0.084000	0.344000	0.965555	0.309850	16000000	HLA-A*03:01	0.035000	0.344000	0.965555	0.260850	32000000	HLA-A*24:02	0.048000	0.344000	0.965555	0.273850	16000000	HLA-A*26:01	0.017000	0.344000	0.965555	0.242850	32000000	HLA-B*07:02	0.082000	0.344000	0.965555	0.307850	16000000	HLA-B*08:01	0.076000	0.344000	0.965555	0.301850	16000000	HLA-B*27:05	0.095000	0.344000	0.965555	0.320850
N	Sequence Name	Peptide	Allele	MHC	TAP	Cle	Comb	%Rank	Allele	MHC	TAP	Cle	Comb	%Rank	Allele	MHC	TAP	Cle	Comb	%Rank	Allele	MHC	TAP	Cle	Comb	%Rank	Allele	MHC	TAP	Cle	Comb	%Rank	Allele	MHC	TAP	Cle	Comb	%Rank	Allele	MHC	TAP	Cle	Comb	%Rank	Allele	MHC	TAP	Cle	Comb
0	332	NTGTLIVS	HLA-A*01:01	0.063000	-2306000	0.131387	0.034912	50000000	HLA-A*02:01	0.029000	-2306000	0.131387	0.000912	50000000	HLA-A*03:01	0.031000	-2306000	0.131387	0.002912	50000000	HLA-A*24:02	0.012000	-2306000	0.131387	-0.016088	50000000	HLA-A*26:01	0.035000	-2306000	0.131387	0.006912	50000000	HLA-B*07:02	0.015000	-2306000	0.131387	-0.013088	50000000	HLA-B*08:01	0.037000	-2306000	0.131387	0.008912	50000000	HLA-B*27:05	0.013000	-2306000	0.131387	-0.015088
N	Sequence Name	Peptide	Allele	MHC	TAP	Cle	Comb	%Rank	Allele	MHC	TAP	Cle	Comb	%Rank	Allele	MHC	TAP	Cle	Comb	%Rank	Allele	MHC	TAP	Cle	Comb	%Rank	Allele	MHC	TAP	Cle	Comb	%Rank	Allele	MHC	TAP	Cle	Comb	%Rank	Allele	MHC	TAP	Cle	Comb	%Rank	Allele	MHC	TAP	Cle	Comb
0	333	TGTLIVSL	HLA-A*01:01	0.035000	0.650000	0.962481	0.267808	16000000	HLA-A*02:01	0.069000	0.650000	0.962481	0.301808	16000000	HLA-A*03:01	0.023000	0.650000	0.962481	0.255808	32000000	HLA-A*24:02	0.062000	0.650000	0.962481	0.294808	16000000	HLA-A*26:01	0.026000	0.650000	0.962481	0.258808	16000000	HLA-B*07:02	0.065000	0.650000	0.962481	0.297808	16000000	HLA-B*08:01	0.124000	0.650000	0.962481	0.356808	9000000	HLA-B*27:05	0.050000	0.650000	0.962481	0.282808
N	Sequence Name	Peptide	Allele	MHC	TAP	Cle	Comb	%Rank	Allele	MHC	TAP	Cle	Comb	%Rank	Allele	MHC	TAP	Cle	Comb	%Rank	Allele	MHC	TAP	Cle	Comb	%Rank	Allele	MHC	TAP	Cle	Comb	%Rank	Allele	MHC	TAP	Cle	Comb	%Rank	Allele	MHC	TAP	Cle	Comb	%Rank	Allele	MHC	TAP	Cle	Comb
0	334	PETGTLIV	HLA-A*01:01	0.019000	-0.076000	0.971057	0.235588	32000000	HLA-A*02:01	0.023000	-0.076000	0.971057	0.239588	32000000	HLA-A*03:01	0.006000	-0.076000	0.971057	0.222588	32000000	HLA-A*24:02	0.025000	-0.076000	0.971057	0.241588	32000000	HLA-A*26:01	0.008000	-0.076000	0.971057	0.224588	32000000	HLA-B*07:02	0.012000	-0.076000	0.971057	0.228588	32000000	HLA-B*08:01	0.018000	-0.076000	0.971057	0.234588	32000000	HLA-B*27:05	0.029000	-0.076000	0.971057	0.245588
N	Sequence Name	Peptide	Allele	MHC	TAP	Cle	Comb	%Rank	Allele	MHC	TAP	Cle	Comb	%Rank	Allele	MHC	TAP	Cle	Comb	%Rank	Allele	MHC	TAP	Cle	Comb	%Rank	Allele	MHC	TAP	Cle	Comb	%Rank	Allele	MHC	TAP	Cle	Comb	%Rank	Allele	MHC	TAP	Cle	Comb	%Rank	Allele	MHC	TAP	Cle	Comb
0	335	ETGTLIVP	HLA-A*01:01	0.043000	-0.572000	0.177447	0.068626	50000000	HLA-A*02:01	0.012000	-0.572000	0.177447	0.037626	50000000	HLA-A*03:01	0.020000	-0.572000	0.177447	0.045626	50000000	HLA-A*24:02	0.006000	-0.572000	0.177447	0.031626	50000000	HLA-A*26:01	0.066000	-0.572000	0.177447	0.091626	50000000	HLA-B*07:02	0.011000	-0.572000	0.177447	0.036626	50000000	HLA-B*08:01	0.023000	-0.572000	0.177447	0.048626	50000000	HLA-B*27:05	0.009000	-0.572000	0.177447	0.034626
N	Sequence Name	Peptide	Allele	MHC	TAP	Cle	Comb	%Rank	Allele	MHC	TAP	Cle	Comb	%Rank	Allele	MHC	TAP	Cle	Comb	%Rank	Allele	MHC	TAP	Cle	Comb	%Rank	Allele	MHC	TAP	Cle	Comb	%Rank	Allele	MHC	TAP	Cle	Comb	%Rank	Allele	MHC	TAP	Cle	Comb	%Rank	Allele	MHC	TAP	Cle	Comb
0	336	TGTLIVPI	HLA-A*01:01	0.036000	0.230000	0.652057	0.188463	32000000	HLA-A*02:01	0.083000	0.230000	0.652057	0.235463	32000000	HLA-A*03:01	0.024000	0.230000	0.652057	0.176463	50000000	HLA-A*24:02	0.085000	0.230000	0.652057	0.237463	32000000	HLA-A*26:01	0.020000	0.230000	0.652057	0.172463	32000000	HLA-B*07:02	0.052000	0.230000	0.652057	0.204463	32000000	HLA-B*08:01	0.093000	0.230000	0.652057	0.245463	32000000	HLA-B*27:05	0.056000	0.230000	0.652057	0.208463
N	Sequence Name	Peptide	Allele	MHC	TAP	Cle	Comb	%Rank	Allele	MHC	TAP	Cle	Comb	%Rank	Allele	MHC	TAP	Cle	Comb	%Rank	Allele	MHC	TAP	Cle	Comb	%Rank	Allele	MHC	TAP	Cle	Comb	%Rank	Allele	MHC	TAP	Cle	Comb	%Rank	Allele	MHC	TAP	Cle	Comb	%Rank	Allele	MHC	TAP	Cle	Comb
0	337	KAIGTLIV	HLA-A*01:01	0.061000	0.680000	0.807392	0.259663	16000000	HLA-A*02:01	0.419000	0.680000	0.807392	0.617663	3000000	HLA-A*03:01	0.090000	0.680000	0.807392	0.288663	16000000	HLA-A*24:02	0.101000	0.680000	0.807392	0.299663	16000000	HLA-A*26:01	0.070000	0.680000	0.807392	0.268663	16000000	HLA-B*07:02	0.165000	0.680000	0.807392	0.363663	6000000	HLA-B*08:01	0.088000	0.680000	0.807392	0.286663	32000000	HLA-B*27:05	0.089000	0.680000	0.807392	0.287663
N	Sequence Name	Peptide	Allele	MHC	TAP	Cle	Comb	%Rank	Allele	MHC	TAP	Cle	Comb	%Rank	Allele	MHC	TAP	Cle	Comb	%Rank	Allele	MHC	TAP	Cle	Comb	%Rank	Allele	MHC	TAP	Cle	Comb	%Rank	Allele	MHC	TAP	Cle	Comb	%Rank	Allele	MHC	TAP	Cle	Comb	%Rank	Allele	MHC	TAP	Cle	Comb
0	338	AIGTLIVT	HLA-A*01:01	0.032000	-0.650000	0.193096	0.059197	50000000	HLA-A*02:01	0.128000	-0.650000	0.193096	0.155197	50000000	HLA-A*03:01	0.056000	-0.650000	0.193096	0.083197	50000000	HLA-A*24:02	0.010000	-0.650000	0.193096	0.037197	50000000	HLA-A*26:01	0.014000	-0.650000	0.193096	0.041197	50000000	HLA-B*07:02	0.021000	-0.650000	0.193096	0.048197	50000000	HLA-B*08:01	0.032000	-0.650000	0.193096	0.059197	50000000	HLA-B*27:05	0.024000	-0.650000	0.193096	0.051197
N	Sequence Name	Peptide	Allele	MHC	TAP	Cle	Comb	%Rank	Allele	MHC	TAP	Cle	Comb	%Rank	Allele	MHC	TAP	Cle	Comb	%Rank	Allele	MHC	TAP	Cle	Comb	%Rank	Allele	MHC	TAP	Cle	Comb	%Rank	Allele	MHC	TAP	Cle	Comb	%Rank	Allele	MHC	TAP	Cle	Comb	%Rank	Allele	MHC	TAP	Cle	Comb
0	339	IGTLIVTK	HLA-A*01:01	0.029000	0.158000	0.922240	0.240454	32000000	HLA-A*02:01	0.020000	0.158000	0.922240	0.231454	32000000	HLA-A*03:01	0.235000	0.158000	0.922240	0.446454	4000000	HLA-A*24:02	0.032000	0.158000	0.922240	0.243454	32000000	HLA-A*26:01	0.014000	0.158000	0.922240	0.225454	32000000	HLA-B*07:02	0.015000	0.158000	0.922240	0.226454	32000000	HLA-B*08:01	0.027000	0.158000	0.922240	0.238454	32000000	HLA-B*27:05	0.092000	0.158000	0.922240	0.303454
N	Sequence Name	Peptide	Allele	MHC	TAP	Cle	Comb	%Rank	Allele	MHC	TAP	Cle	Comb	%Rank	Allele	MHC	TAP	Cle	Comb	%Rank	Allele	MHC	TAP	Cle	Comb	%Rank	Allele	MHC	TAP	Cle	Comb	%Rank	Allele	MHC	TAP	Cle	Comb	%Rank	Allele	MHC	TAP	Cle	Comb	%Rank	Allele	MHC	TAP	Cle	Comb
0	340	RLKKLLEQ	HLA-A*01:01	0.021000	0.112000	0.420173	0.118339	50000000	HLA-A*02:01	0.046000	0.112000	0.420173	0.143339	50000000	HLA-A*03:01	0.140000	0.112000	0.420173	0.237339	32000000	HLA-A*24:02	0.025000	0.112000	0.420173	0.122339	50000000	HLA-A*26:01	0.020000	0.112000	0.420173	0.117339	50000000	HLA-B*07:02	0.032000	0.112000	0.420173	0.129339	50000000	HLA-B*08:01	0.131000	0.112000	0.420173	0.228339	32000000	HLA-B*27:05	0.070000	0.112000	0.420173	0.167339
N	Sequence Name	Peptide	Allele	MHC	TAP	Cle	Comb	%Rank	Allele	MHC	TAP	Cle	Comb	%Rank	Allele	MHC	TAP	Cle	Comb	%Rank	Allele	MHC	TAP	Cle	Comb	%Rank	Allele	MHC	TAP	Cle	Comb	%Rank	Allele	MHC	TAP	Cle	Comb	%Rank	Allele	MHC	TAP	Cle	Comb	%Rank	Allele	MHC	TAP	Cle	Comb
0	341	LKKLLEQE	HLA-A*01:01	0.006000	-1416000	0.071949	-0.013211	50000000	HLA-A*02:01	0.005000	-1416000	0.071949	-0.014211	50000000	HLA-A*03:01	0.006000	-1416000	0.071949	-0.013211	50000000	HLA-A*24:02	0.002000	-1416000	0.071949	-0.017211	50000000	HLA-A*26:01	0.002000	-1416000	0.071949	-0.017211	50000000	HLA-B*07:02	0.005000	-1416000	0.071949	-0.014211	50000000	HLA-B*08:01	0.029000	-1416000	0.071949	0.009789	50000000	HLA-B*27:05	0.032000	-1416000	0.071949	0.012789
N	Sequence Name	Peptide	Allele	MHC	TAP	Cle	Comb	%Rank	Allele	MHC	TAP	Cle	Comb	%Rank	Allele	MHC	TAP	Cle	Comb	%Rank	Allele	MHC	TAP	Cle	Comb	%Rank	Allele	MHC	TAP	Cle	Comb	%Rank	Allele	MHC	TAP	Cle	Comb	%Rank	Allele	MHC	TAP	Cle	Comb	%Rank	Allele	MHC	TAP	Cle	Comb
0	342	KKLLEQEK	HLA-A*01:01	0.006000	0.760000	0.628925	0.166508	50000000	HLA-A*02:01	0.008000	0.760000	0.628925	0.168508	50000000	HLA-A*03:01	0.066000	0.760000	0.628925	0.226508	32000000	HLA-A*24:02	0.007000	0.760000	0.628925	0.167508	50000000	HLA-A*26:01	0.002000	0.760000	0.628925	0.162508	50000000	HLA-B*07:02	0.009000	0.760000	0.628925	0.169508	50000000	HLA-B*08:01	0.013000	0.760000	0.628925	0.173508	50000000	HLA-B*27:05	0.180000	0.760000	0.628925	0.340508
N	Sequence Name	Peptide	Allele	MHC	TAP	Cle	Comb	%Rank	Allele	MHC	TAP	Cle	Comb	%Rank	Allele	MHC	TAP	Cle	Comb	%Rank	Allele	MHC	TAP	Cle	Comb	%Rank	Allele	MHC	TAP	Cle	Comb	%Rank	Allele	MHC	TAP	Cle	Comb	%Rank	Allele	MHC	TAP	Cle	Comb	%Rank	Allele	MHC	TAP	Cle	Comb
0	343	EQKKLLEQ	HLA-A*01:01	0.018000	-0.274000	0.193255	0.054632	50000000	HLA-A*02:01	0.014000	-0.274000	0.193255	0.050632	50000000	HLA-A*03:01	0.018000	-0.274000	0.193255	0.054632	50000000	HLA-A*24:02	0.008000	-0.274000	0.193255	0.044632	50000000	HLA-A*26:01	0.033000	-0.274000	0.193255	0.069632	50000000	HLA-B*07:02	0.012000	-0.274000	0.193255	0.048632	50000000	HLA-B*08:01	0.081000	-0.274000	0.193255	0.117632	50000000	HLA-B*27:05	0.046000	-0.274000	0.193255	0.082632
N	Sequence Name	Peptide	Allele	MHC	TAP	Cle	Comb	%Rank	Allele	MHC	TAP	Cle	Comb	%Rank	Allele	MHC	TAP	Cle	Comb	%Rank	Allele	MHC	TAP	Cle	Comb	%Rank	Allele	MHC	TAP	Cle	Comb	%Rank	Allele	MHC	TAP	Cle	Comb	%Rank	Allele	MHC	TAP	Cle	Comb	%Rank	Allele	MHC	TAP	Cle	Comb
0	344	QKKLLEQR	HLA-A*01:01	0.008000	1440000	0.301098	0.111747	50000000	HLA-A*02:01	0.005000	1440000	0.301098	0.108747	50000000	HLA-A*03:01	0.015000	1440000	0.301098	0.118747	50000000	HLA-A*24:02	0.006000	1440000	0.301098	0.109747	50000000	HLA-A*26:01	0.005000	1440000	0.301098	0.108747	50000000	HLA-B*07:02	0.004000	1440000	0.301098	0.107747	50000000	HLA-B*08:01	0.018000	1440000	0.301098	0.121747	50000000	HLA-B*27:05	0.077000	1440000	0.301098	0.180747
N	Sequence Name	Peptide	Allele	MHC	TAP	Cle	Comb	%Rank	Allele	MHC	TAP	Cle	Comb	%Rank	Allele	MHC	TAP	Cle	Comb	%Rank	Allele	MHC	TAP	Cle	Comb	%Rank	Allele	MHC	TAP	Cle	Comb	%Rank	Allele	MHC	TAP	Cle	Comb	%Rank	Allele	MHC	TAP	Cle	Comb	%Rank	Allele	MHC	TAP	Cle	Comb
0	345	KKLLEQRA	HLA-A*01:01	0.008000	-0.240000	0.282522	0.065567	50000000	HLA-A*02:01	0.020000	-0.240000	0.282522	0.077567	50000000	HLA-A*03:01	0.010000	-0.240000	0.282522	0.067567	50000000	HLA-A*24:02	0.008000	-0.240000	0.282522	0.065567	50000000	HLA-A*26:01	0.002000	-0.240000	0.282522	0.059567	50000000	HLA-B*07:02	0.015000	-0.240000	0.282522	0.072567	50000000	HLA-B*08:01	0.029000	-0.240000	0.282522	0.086567	50000000	HLA-B*27:05	0.099000	-0.240000	0.282522	0.156567
N	Sequence Name	Peptide	Allele	MHC	TAP	Cle	Comb	%Rank	Allele	MHC	TAP	Cle	Comb	%Rank	Allele	MHC	TAP	Cle	Comb	%Rank	Allele	MHC	TAP	Cle	Comb	%Rank	Allele	MHC	TAP	Cle	Comb	%Rank	Allele	MHC	TAP	Cle	Comb	%Rank	Allele	MHC	TAP	Cle	Comb	%Rank	Allele	MHC	TAP	Cle	Comb
0	346	GIKKLLEE	HLA-A*01:01	0.017000	-1556000	0.042131	-0.012421	50000000	HLA-A*02:01	0.018000	-1556000	0.042131	-0.011421	50000000	HLA-A*03:01	0.048000	-1556000	0.042131	0.018579	50000000	HLA-A*24:02	0.007000	-1556000	0.042131	-0.022421	50000000	HLA-A*26:01	0.016000	-1556000	0.042131	-0.013421	50000000	HLA-B*07:02	0.011000	-1556000	0.042131	-0.018421	50000000	HLA-B*08:01	0.065000	-1556000	0.042131	0.035579	50000000	HLA-B*27:05	0.022000	-1556000	0.042131	-0.007421
N	Sequence Name	Peptide	Allele	MHC	TAP	Cle	Comb	%Rank	Allele	MHC	TAP	Cle	Comb	%Rank	Allele	MHC	TAP	Cle	Comb	%Rank	Allele	MHC	TAP	Cle	Comb	%Rank	Allele	MHC	TAP	Cle	Comb	%Rank	Allele	MHC	TAP	Cle	Comb	%Rank	Allele	MHC	TAP	Cle	Comb	%Rank	Allele	MHC	TAP	Cle	Comb
0	347	IKKLLEEQ	HLA-A*01:01	0.007000	-0.034000	0.138793	0.037378	50000000	HLA-A*02:01	0.005000	-0.034000	0.138793	0.035378	50000000	HLA-A*03:01	0.007000	-0.034000	0.138793	0.037378	50000000	HLA-A*24:02	0.004000	-0.034000	0.138793	0.034378	50000000	HLA-A*26:01	0.002000	-0.034000	0.138793	0.032378	50000000	HLA-B*07:02	0.005000	-0.034000	0.138793	0.035378	50000000	HLA-B*08:01	0.022000	-0.034000	0.138793	0.052378	50000000	HLA-B*27:05	0.037000	-0.034000	0.138793	0.067378
N	Sequence Name	Peptide	Allele	MHC	TAP	Cle	Comb	%Rank	Allele	MHC	TAP	Cle	Comb	%Rank	Allele	MHC	TAP	Cle	Comb	%Rank	Allele	MHC	TAP	Cle	Comb	%Rank	Allele	MHC	TAP	Cle	Comb	%Rank	Allele	MHC	TAP	Cle	Comb	%Rank	Allele	MHC	TAP	Cle	Comb	%Rank	Allele	MHC	TAP	Cle	Comb
0	348	KKLLEEQG	HLA-A*01:01	0.004000	-1100000	0.064024	-0.009095	50000000	HLA-A*02:01	0.007000	-1100000	0.064024	-0.006095	50000000	HLA-A*03:01	0.005000	-1100000	0.064024	-0.008095	50000000	HLA-A*24:02	0.004000	-1100000	0.064024	-0.009095	50000000	HLA-A*26:01	0.001000	-1100000	0.064024	-0.012095	50000000	HLA-B*07:02	0.005000	-1100000	0.064024	-0.008095	50000000	HLA-B*08:01	0.008000	-1100000	0.064024	-0.005095	50000000	HLA-B*27:05	0.041000	-1100000	0.064024	0.027905
N	Sequence Name	Peptide	Allele	MHC	TAP	Cle	Comb	%Rank	Allele	MHC	TAP	Cle	Comb	%Rank	Allele	MHC	TAP	Cle	Comb	%Rank	Allele	MHC	TAP	Cle	Comb	%Rank	Allele	MHC	TAP	Cle	Comb	%Rank	Allele	MHC	TAP	Cle	Comb	%Rank	Allele	MHC	TAP	Cle	Comb	%Rank	Allele	MHC	TAP	Cle	Comb
0	349	NTTLACFV	HLA-A*01:01	0.146000	0.508000	0.273197	0.220169	32000000	HLA-A*02:01	0.234000	0.508000	0.273197	0.308169	16000000	HLA-A*03:01	0.041000	0.508000	0.273197	0.115169	50000000	HLA-A*24:02	0.040000	0.508000	0.273197	0.114169	50000000	HLA-A*26:01	0.156000	0.508000	0.273197	0.230169	32000000	HLA-B*07:02	0.046000	0.508000	0.273197	0.120169	50000000	HLA-B*08:01	0.079000	0.508000	0.273197	0.153169	50000000	HLA-B*27:05	0.026000	0.508000	0.273197	0.100169
N	Sequence Name	Peptide	Allele	MHC	TAP	Cle	Comb	%Rank	Allele	MHC	TAP	Cle	Comb	%Rank	Allele	MHC	TAP	Cle	Comb	%Rank	Allele	MHC	TAP	Cle	Comb	%Rank	Allele	MHC	TAP	Cle	Comb	%Rank	Allele	MHC	TAP	Cle	Comb	%Rank	Allele	MHC	TAP	Cle	Comb	%Rank	Allele	MHC	TAP	Cle	Comb
0	350	TTLACFVA	HLA-A*01:01	0.084000	-0.496000	0.613582	0.209656	32000000	HLA-A*02:01	0.322000	-0.496000	0.613582	0.447656	6000000	HLA-A*03:01	0.103000	-0.496000	0.613582	0.228656	32000000	HLA-A*24:02	0.048000	-0.496000	0.613582	0.173656	50000000	HLA-A*26:01	0.046000	-0.496000	0.613582	0.171656	32000000	HLA-B*07:02	0.055000	-0.496000	0.613582	0.180656	50000000	HLA-B*08:01	0.087000	-0.496000	0.613582	0.212656	32000000	HLA-B*27:05	0.037000	-0.496000	0.613582	0.162656
N	Sequence Name	Peptide	Allele	MHC	TAP	Cle	Comb	%Rank	Allele	MHC	TAP	Cle	Comb	%Rank	Allele	MHC	TAP	Cle	Comb	%Rank	Allele	MHC	TAP	Cle	Comb	%Rank	Allele	MHC	TAP	Cle	Comb	%Rank	Allele	MHC	TAP	Cle	Comb	%Rank	Allele	MHC	TAP	Cle	Comb	%Rank	Allele	MHC	TAP	Cle	Comb
0	351	TLACFVAI	HLA-A*01:01	0.094000	0.546000	0.437511	0.206090	32000000	HLA-A*02:01	0.697000	0.546000	0.437511	0.809090	1500000	HLA-A*03:01	0.105000	0.546000	0.437511	0.217090	32000000	HLA-A*24:02	0.125000	0.546000	0.437511	0.237090	32000000	HLA-A*26:01	0.133000	0.546000	0.437511	0.245090	32000000	HLA-B*07:02	0.130000	0.546000	0.437511	0.242090	32000000	HLA-B*08:01	0.286000	0.546000	0.437511	0.398090	6000000	HLA-B*27:05	0.071000	0.546000	0.437511	0.183090
N	Sequence Name	Peptide	Allele	MHC	TAP	Cle	Comb	%Rank	Allele	MHC	TAP	Cle	Comb	%Rank	Allele	MHC	TAP	Cle	Comb	%Rank	Allele	MHC	TAP	Cle	Comb	%Rank	Allele	MHC	TAP	Cle	Comb	%Rank	Allele	MHC	TAP	Cle	Comb	%Rank	Allele	MHC	TAP	Cle	Comb	%Rank	Allele	MHC	TAP	Cle	Comb
0	352	AGTLTCFV	HLA-A*01:01	0.055000	0.298000	0.422747	0.157568	50000000	HLA-A*02:01	0.129000	0.298000	0.422747	0.231568	32000000	HLA-A*03:01	0.031000	0.298000	0.422747	0.133568	50000000	HLA-A*24:02	0.046000	0.298000	0.422747	0.148568	50000000	HLA-A*26:01	0.014000	0.298000	0.422747	0.116568	50000000	HLA-B*07:02	0.041000	0.298000	0.422747	0.143568	50000000	HLA-B*08:01	0.065000	0.298000	0.422747	0.167568	50000000	HLA-B*27:05	0.046000	0.298000	0.422747	0.148568
N	Sequence Name	Peptide	Allele	MHC	TAP	Cle	Comb	%Rank	Allele	MHC	TAP	Cle	Comb	%Rank	Allele	MHC	TAP	Cle	Comb	%Rank	Allele	MHC	TAP	Cle	Comb	%Rank	Allele	MHC	TAP	Cle	Comb	%Rank	Allele	MHC	TAP	Cle	Comb	%Rank	Allele	MHC	TAP	Cle	Comb	%Rank	Allele	MHC	TAP	Cle	Comb
0	353	GTLTCFVL	HLA-A*01:01	0.091000	0.914000	0.928967	0.322868	6000000	HLA-A*02:01	0.316000	0.914000	0.928967	0.547868	4000000	HLA-A*03:01	0.088000	0.914000	0.928967	0.319868	9000000	HLA-A*24:02	0.172000	0.914000	0.928967	0.403868	5000000	HLA-A*26:01	0.030000	0.914000	0.928967	0.261868	16000000	HLA-B*07:02	0.087000	0.914000	0.928967	0.318868	10000000	HLA-B*08:01	0.135000	0.914000	0.928967	0.366868	8000000	HLA-B*27:05	0.081000	0.914000	0.928967	0.312868
N	Sequence Name	Peptide	Allele	MHC	TAP	Cle	Comb	%Rank	Allele	MHC	TAP	Cle	Comb	%Rank	Allele	MHC	TAP	Cle	Comb	%Rank	Allele	MHC	TAP	Cle	Comb	%Rank	Allele	MHC	TAP	Cle	Comb	%Rank	Allele	MHC	TAP	Cle	Comb	%Rank	Allele	MHC	TAP	Cle	Comb	%Rank	Allele	MHC	TAP	Cle	Comb
0	354	TLTCFVLL	HLA-A*01:01	0.092000	0.860000	0.919127	0.320304	6000000	HLA-A*02:01	0.578000	0.860000	0.919127	0.806304	1500000	HLA-A*03:01	0.088000	0.860000	0.919127	0.316304	10000000	HLA-A*24:02	0.117000	0.860000	0.919127	0.345304	7000000	HLA-A*26:01	0.097000	0.860000	0.919127	0.325304	7000000	HLA-B*07:02	0.060000	0.860000	0.919127	0.288304	16000000	HLA-B*08:01	0.207000	0.860000	0.919127	0.435304	4000000	HLA-B*27:05	0.077000	0.860000	0.919127	0.305304
N	Sequence Name	Peptide	Allele	MHC	TAP	Cle	Comb	%Rank	Allele	MHC	TAP	Cle	Comb	%Rank	Allele	MHC	TAP	Cle	Comb	%Rank	Allele	MHC	TAP	Cle	Comb	%Rank	Allele	MHC	TAP	Cle	Comb	%Rank	Allele	MHC	TAP	Cle	Comb	%Rank	Allele	MHC	TAP	Cle	Comb	%Rank	Allele	MHC	TAP	Cle	Comb
0	355	LFLACFVL	HLA-A*01:01	0.043000	1152000	0.970836	0.290238	10000000	HLA-A*02:01	0.257000	1152000	0.970836	0.504238	5000000	HLA-A*03:01	0.041000	1152000	0.970836	0.288238	16000000	HLA-A*24:02	0.372000	1152000	0.970836	0.619238	1000000	HLA-A*26:01	0.011000	1152000	0.970836	0.258238	16000000	HLA-B*07:02	0.063000	1152000	0.970836	0.310238	16000000	HLA-B*08:01	0.205000	1152000	0.970836	0.452238	4000000	HLA-B*27:05	0.097000	1152000	0.970836	0.344238
N	Sequence Name	Peptide	Allele	MHC	TAP	Cle	Comb	%Rank	Allele	MHC	TAP	Cle	Comb	%Rank	Allele	MHC	TAP	Cle	Comb	%Rank	Allele	MHC	TAP	Cle	Comb	%Rank	Allele	MHC	TAP	Cle	Comb	%Rank	Allele	MHC	TAP	Cle	Comb	%Rank	Allele	MHC	TAP	Cle	Comb	%Rank	Allele	MHC	TAP	Cle	Comb
0	356	FLACFVLV	HLA-A*01:01	0.166000	0.096000	0.619450	0.307776	7000000	HLA-A*02:01	0.909000	0.096000	0.619450	1050776	0.150000	HLA-A*03:01	0.094000	0.096000	0.619450	0.235776	32000000	HLA-A*24:02	0.085000	0.096000	0.619450	0.226776	32000000	HLA-A*26:01	0.161000	0.096000	0.619450	0.302776	9000000	HLA-B*07:02	0.080000	0.096000	0.619450	0.221776	32000000	HLA-B*08:01	0.257000	0.096000	0.619450	0.398776	6000000	HLA-B*27:05	0.078000	0.096000	0.619450	0.219776
N	Sequence Name	Peptide	Allele	MHC	TAP	Cle	Comb	%Rank	Allele	MHC	TAP	Cle	Comb	%Rank	Allele	MHC	TAP	Cle	Comb	%Rank	Allele	MHC	TAP	Cle	Comb	%Rank	Allele	MHC	TAP	Cle	Comb	%Rank	Allele	MHC	TAP	Cle	Comb	%Rank	Allele	MHC	TAP	Cle	Comb	%Rank	Allele	MHC	TAP	Cle	Comb
0	357	LACFVLVL	HLA-A*01:01	0.065000	1094000	0.959582	0.308256	7000000	HLA-A*02:01	0.158000	1094000	0.959582	0.401256	8000000	HLA-A*03:01	0.050000	1094000	0.959582	0.293256	16000000	HLA-A*24:02	0.073000	1094000	0.959582	0.316256	10000000	HLA-A*26:01	0.036000	1094000	0.959582	0.279256	16000000	HLA-B*07:02	0.103000	1094000	0.959582	0.346256	7000000	HLA-B*08:01	0.143000	1094000	0.959582	0.386256	7000000	HLA-B*27:05	0.048000	1094000	0.959582	0.291256
N	Sequence Name	Peptide	Allele	MHC	TAP	Cle	Comb	%Rank	Allele	MHC	TAP	Cle	Comb	%Rank	Allele	MHC	TAP	Cle	Comb	%Rank	Allele	MHC	TAP	Cle	Comb	%Rank	Allele	MHC	TAP	Cle	Comb	%Rank	Allele	MHC	TAP	Cle	Comb	%Rank	Allele	MHC	TAP	Cle	Comb	%Rank	Allele	MHC	TAP	Cle	Comb
0	358	GTLTCFVL	HLA-A*01:01	0.091000	0.914000	0.928967	0.322868	6000000	HLA-A*02:01	0.316000	0.914000	0.928967	0.547868	4000000	HLA-A*03:01	0.088000	0.914000	0.928967	0.319868	9000000	HLA-A*24:02	0.172000	0.914000	0.928967	0.403868	5000000	HLA-A*26:01	0.030000	0.914000	0.928967	0.261868	16000000	HLA-B*07:02	0.087000	0.914000	0.928967	0.318868	10000000	HLA-B*08:01	0.135000	0.914000	0.928967	0.366868	8000000	HLA-B*27:05	0.081000	0.914000	0.928967	0.312868
N	Sequence Name	Peptide	Allele	MHC	TAP	Cle	Comb	%Rank	Allele	MHC	TAP	Cle	Comb	%Rank	Allele	MHC	TAP	Cle	Comb	%Rank	Allele	MHC	TAP	Cle	Comb	%Rank	Allele	MHC	TAP	Cle	Comb	%Rank	Allele	MHC	TAP	Cle	Comb	%Rank	Allele	MHC	TAP	Cle	Comb	%Rank	Allele	MHC	TAP	Cle	Comb
0	359	TLTCFVLL	HLA-A*01:01	0.092000	0.860000	0.919127	0.320304	6000000	HLA-A*02:01	0.578000	0.860000	0.919127	0.806304	1500000	HLA-A*03:01	0.088000	0.860000	0.919127	0.316304	10000000	HLA-A*24:02	0.117000	0.860000	0.919127	0.345304	7000000	HLA-A*26:01	0.097000	0.860000	0.919127	0.325304	7000000	HLA-B*07:02	0.060000	0.860000	0.919127	0.288304	16000000	HLA-B*08:01	0.207000	0.860000	0.919127	0.435304	4000000	HLA-B*27:05	0.077000	0.860000	0.919127	0.305304
N	Sequence Name	Peptide	Allele	MHC	TAP	Cle	Comb	%Rank	Allele	MHC	TAP	Cle	Comb	%Rank	Allele	MHC	TAP	Cle	Comb	%Rank	Allele	MHC	TAP	Cle	Comb	%Rank	Allele	MHC	TAP	Cle	Comb	%Rank	Allele	MHC	TAP	Cle	Comb	%Rank	Allele	MHC	TAP	Cle	Comb	%Rank	Allele	MHC	TAP	Cle	Comb
0	360	LTCFVLLE	HLA-A*01:01	0.102000	-1468000	0.176643	0.105045	50000000	HLA-A*02:01	0.029000	-1468000	0.176643	0.032045	50000000	HLA-A*03:01	0.076000	-1468000	0.176643	0.079045	50000000	HLA-A*24:02	0.015000	-1468000	0.176643	0.018045	50000000	HLA-A*26:01	0.030000	-1468000	0.176643	0.033045	50000000	HLA-B*07:02	0.006000	-1468000	0.176643	0.009045	50000000	HLA-B*08:01	0.018000	-1468000	0.176643	0.021045	50000000	HLA-B*27:05	0.017000	-1468000	0.176643	0.020045
N	Sequence Name	Peptide	Allele	MHC	TAP	Cle	Comb	%Rank	Allele	MHC	TAP	Cle	Comb	%Rank	Allele	MHC	TAP	Cle	Comb	%Rank	Allele	MHC	TAP	Cle	Comb	%Rank	Allele	MHC	TAP	Cle	Comb	%Rank	Allele	MHC	TAP	Cle	Comb	%Rank	Allele	MHC	TAP	Cle	Comb	%Rank	Allele	MHC	TAP	Cle	Comb
0	361	TEACFVLA	HLA-A*01:01	0.040000	-0.510000	0.259154	0.085560	50000000	HLA-A*02:01	0.083000	-0.510000	0.259154	0.128560	50000000	HLA-A*03:01	0.023000	-0.510000	0.259154	0.068560	50000000	HLA-A*24:02	0.039000	-0.510000	0.259154	0.084560	50000000	HLA-A*26:01	0.023000	-0.510000	0.259154	0.068560	50000000	HLA-B*07:02	0.027000	-0.510000	0.259154	0.072560	50000000	HLA-B*08:01	0.052000	-0.510000	0.259154	0.097560	50000000	HLA-B*27:05	0.070000	-0.510000	0.259154	0.115560
N	Sequence Name	Peptide	Allele	MHC	TAP	Cle	Comb	%Rank	Allele	MHC	TAP	Cle	Comb	%Rank	Allele	MHC	TAP	Cle	Comb	%Rank	Allele	MHC	TAP	Cle	Comb	%Rank	Allele	MHC	TAP	Cle	Comb	%Rank	Allele	MHC	TAP	Cle	Comb	%Rank	Allele	MHC	TAP	Cle	Comb	%Rank	Allele	MHC	TAP	Cle	Comb
0	362	EACFVLAE	HLA-A*01:01	0.021000	-1856000	0.058457	-0.012247	50000000	HLA-A*02:01	0.018000	-1856000	0.058457	-0.015247	50000000	HLA-A*03:01	0.023000	-1856000	0.058457	-0.010247	50000000	HLA-A*24:02	0.006000	-1856000	0.058457	-0.027247	50000000	HLA-A*26:01	0.068000	-1856000	0.058457	0.034753	50000000	HLA-B*07:02	0.016000	-1856000	0.058457	-0.017247	50000000	HLA-B*08:01	0.032000	-1856000	0.058457	-0.001247	50000000	HLA-B*27:05	0.017000	-1856000	0.058457	-0.016247
N	Sequence Name	Peptide	Allele	MHC	TAP	Cle	Comb	%Rank	Allele	MHC	TAP	Cle	Comb	%Rank	Allele	MHC	TAP	Cle	Comb	%Rank	Allele	MHC	TAP	Cle	Comb	%Rank	Allele	MHC	TAP	Cle	Comb	%Rank	Allele	MHC	TAP	Cle	Comb	%Rank	Allele	MHC	TAP	Cle	Comb	%Rank	Allele	MHC	TAP	Cle	Comb
0	363	ACFVLAEG	HLA-A*01:01	0.015000	-0.886000	0.158825	0.028586	50000000	HLA-A*02:01	0.024000	-0.886000	0.158825	0.037586	50000000	HLA-A*03:01	0.013000	-0.886000	0.158825	0.026586	50000000	HLA-A*24:02	0.008000	-0.886000	0.158825	0.021586	50000000	HLA-A*26:01	0.005000	-0.886000	0.158825	0.018586	50000000	HLA-B*07:02	0.010000	-0.886000	0.158825	0.023586	50000000	HLA-B*08:01	0.016000	-0.886000	0.158825	0.029586	50000000	HLA-B*27:05	0.026000	-0.886000	0.158825	0.039586
N	Sequence Name	Peptide	Allele	MHC	TAP	Cle	Comb	%Rank	Allele	MHC	TAP	Cle	Comb	%Rank	Allele	MHC	TAP	Cle	Comb	%Rank	Allele	MHC	TAP	Cle	Comb	%Rank	Allele	MHC	TAP	Cle	Comb	%Rank	Allele	MHC	TAP	Cle	Comb	%Rank	Allele	MHC	TAP	Cle	Comb	%Rank	Allele	MHC	TAP	Cle	Comb
0	Predicted-later	QISITSTT	HLA-A*01:01	0.045000	-0.738000	0.318480	0.098208	50000000	HLA-A*02:01	0.073000	-0.738000	0.318480	0.126208	50000000	HLA-A*03:01	0.037000	-0.738000	0.318480	0.090208	50000000	HLA-A*24:02	0.011000	-0.738000	0.318480	0.064208	50000000	HLA-A*26:01	0.034000	-0.738000	0.318480	0.087208	50000000	HLA-B*07:02	0.042000	-0.738000	0.318480	0.095208	50000000	HLA-B*08:01	0.041000	-0.738000	0.318480	0.094208	50000000	HLA-B*27:05	0.021000	-0.738000	0.318480	0.074208
[truncated: 25 more columns]
