# Supplementary material for: Shared 6mer Peptides of Human and Omicron (21K and 21L) at SARS-CoV-2 Mutation Sites
Source: Antibodies (Basel). 2022 Oct 25;11(4):68. doi: 10.3390/antib11040068 (PMC9680445; doi:10.3390/antib11040068)
Supplement: Supplementary file 1 [file antibodies-11-00068-s001.zip › DocumentS6.xls]

## Sheet: DocumentS6
NetMHCcons HLA prediction-results of 364 human sequences sharing 6mers with sequences involving Omicron 21K-specific mutations and with sequences involving mutations common to both Omicron 21K and Omicron 21L (Last 1peptide prediction performed after 363)
				HLA-A01:01			HLA-A02:01			HLA-A03:01			HLA-A24:02			HLA-A26:01			HLA-B07:02			HLA-B08:01			HLA-B27:05			HLA-B39:01			HLA-B40:01			HLA-B58:01			HLA-B15:01
Pos	Peptide	ID	1-log50k	nM	Rank	1-log50k	nM	Rank	1-log50k	nM	Rank	1-log50k	nM	Rank	1-log50k	nM	Rank	1-log50k	nM	Rank	1-log50k	nM	Rank	1-log50k	nM	Rank	1-log50k	nM	Rank	1-log50k	nM	Rank	1-log50k	nM	Rank	1-log50k	nM	Rank	Ave	NB
0	VGFASTEK	1	0.053	28026.90	50.00	0.038	33144.32	50.00	0.429	482.07	2.00	0.019	40708.92	50.00	0.036	33869.37	50.00	0.033	35176.57	50.00	0.039	32787.64	50.00	0.077	21617.22	32.00	0.051	28640.00	50.00	0.039	32787.64	50.00	0.073	22573.33	32.00	0.075	22209.93	50.00	0.0802	1
0	GFASTEKV	2	0.061	25842.40	50.00	0.082	20478.82	32.00	0.050	29108.61	50.00	0.109	15373.84	15.00	0.039	32787.64	50.00	0.040	32434.80	50.00	0.055	27575.71	50.00	0.039	32787.64	50.00	0.053	28026.90	50.00	0.068	24087.38	32.00	0.059	26265.23	50.00	0.068	23957.42	50.00	0.0602	0
0	FASTEKVE	3	0.049	29425.27	50.00	0.029	36534.22	50.00	0.038	32965.50	50.00	0.011	44630.40	50.00	0.037	33324.12	50.00	0.036	34053.09	50.00	0.054	27725.29	50.00	0.024	38357.05	50.00	0.059	26407.71	50.00	0.039	32787.64	50.00	0.053	28026.90	50.00	0.064	25017.04	50.00	0.0411	0
0	GEFASIEK	4	0.045	30560.95	50.00	0.041	32259.80	50.00	0.199	5805.97	6.00	0.017	41599.44	50.00	0.041	32259.80	50.00	0.029	36534.22	50.00	0.035	34423.54	50.00	0.133	11857.88	10.00	0.065	24882.07	50.00	0.249	3361.84	3.00	0.054	27725.29	50.00	0.097	17600.27	50.00	0.0838	0
0	EFASIEKM	5	0.065	24882.07	32.00	0.042	31740.46	50.00	0.042	31740.46	50.00	0.110	15290.89	15.00	0.208	5267.25	3.00	0.045	30560.95	50.00	0.074	22573.33	50.00	0.040	32610.74	50.00	0.070	23444.56	50.00	0.069	23828.16	32.00	0.070	23318.07	32.00	0.086	19717.81	50.00	0.0767	0
0	FASIEKML	6	0.075	22209.93	32.00	0.106	15881.05	32.00	0.049	29425.27	50.00	0.041	32085.75	50.00	0.055	27426.93	50.00	0.097	17600.27	16.00	0.163	8524.88	15.00	0.048	29906.73	50.00	0.208	5267.25	8.00	0.090	18780.76	15.00	0.147	10191.11	15.00	0.093	18180.94	50.00	0.0977	0
0	VNINLVRD	7	0.044	30893.41	50.00	0.029	36534.22	50.00	0.038	32965.50	50.00	0.015	42280.10	50.00	0.035	34237.82	50.00	0.024	38565.12	50.00	0.036	33869.37	50.00	0.029	36534.22	50.00	0.041	32085.75	50.00	0.035	34237.82	50.00	0.040	32434.80	50.00	0.053	28026.90	50.00	0.0349	0
0	NINLVRDK	8	0.060	26123.53	50.00	0.031	35752.13	50.00	0.246	3472.75	4.00	0.020	40270.83	50.00	0.054	27875.69	50.00	0.031	35752.13	50.00	0.043	31398.89	50.00	0.050	29108.61	50.00	0.047	30068.96	50.00	0.038	33324.12	50.00	0.041	32259.80	50.00	0.059	26550.96	50.00	0.0600	0
0	INLVRDKK	9	0.044	30893.41	50.00	0.028	36732.40	50.00	0.121	13501.89	15.00	0.020	40270.83	50.00	0.032	35559.24	50.00	0.029	36534.22	50.00	0.050	29266.51	50.00	0.077	21617.22	32.00	0.044	31060.99	50.00	0.029	36534.22	50.00	0.041	32085.75	50.00	0.049	29425.27	50.00	0.0470	0
0	TVREPEDF	10	0.058	26694.99	50.00	0.037	33504.88	50.00	0.050	29266.51	50.00	0.074	22573.33	32.00	0.115	14329.76	9.00	0.097	17505.31	16.00	0.090	18882.64	32.00	0.040	32434.80	50.00	0.052	28331.79	50.00	0.056	27426.93	50.00	0.101	16763.86	32.00	0.214	4909.54	15.00	0.0820	0
0	VREPEDFC	11	0.050	29108.61	50.00	0.025	38150.11	50.00	0.033	34986.78	50.00	0.013	43439.36	50.00	0.028	36931.66	50.00	0.028	37132.00	50.00	0.030	36141.06	50.00	0.047	30068.96	50.00	0.062	25564.30	50.00	0.043	31398.89	50.00	0.039	32787.64	50.00	0.046	30396.07	50.00	0.0370	0
0	REPEDFCT	12	0.043	31229.48	50.00	0.039	32787.64	50.00	0.037	33504.88	50.00	0.039	32787.64	50.00	0.033	34986.78	50.00	0.032	35559.24	50.00	0.033	35176.57	50.00	0.036	33869.37	50.00	0.054	27875.69	50.00	0.148	10027.04	6.00	0.039	32787.64	50.00	0.057	26985.39	50.00	0.0492	0
0	QFVREPED	13	0.040	32434.80	50.00	0.025	38150.11	50.00	0.033	35176.57	50.00	0.021	39837.46	50.00	0.028	36732.40	50.00	0.022	39622.53	50.00	0.030	36141.06	50.00	0.021	40053.56	50.00	0.040	32610.74	50.00	0.034	34798.02	50.00	0.041	32259.80	50.00	0.048	29906.73	50.00	0.0319	0
0	FVREPEDE	14	0.048	29745.37	50.00	0.035	34423.54	50.00	0.037	33504.88	50.00	0.011	44389.61	50.00	0.045	30560.95	50.00	0.042	31740.46	50.00	0.069	23699.60	50.00	0.025	38150.11	50.00	0.043	31398.89	50.00	0.041	32259.80	50.00	0.039	32965.50	50.00	0.065	24747.82	50.00	0.0417	0
0	VREPEDEE	15	0.043	31229.48	50.00	0.021	39622.53	50.00	0.028	36732.40	50.00	0.009	45360.65	50.00	0.028	36931.66	50.00	0.025	37944.28	50.00	0.028	36931.66	50.00	0.040	32610.74	50.00	0.048	29745.37	50.00	0.034	34610.27	50.00	0.036	33869.37	50.00	0.046	30396.07	50.00	0.0322	0
0	TPVREPED	16	0.040	32610.74	50.00	0.025	38357.05	50.00	0.032	35559.24	50.00	0.008	45854.11	50.00	0.031	35752.13	50.00	0.054	27875.69	50.00	0.044	30893.41	50.00	0.019	40708.92	50.00	0.050	29108.61	50.00	0.029	36534.22	50.00	0.038	33324.12	50.00	0.046	30560.95	50.00	0.0347	0
0	PVREPEDS	17	0.042	31740.46	50.00	0.025	37944.28	50.00	0.032	35559.24	50.00	0.009	45606.71	50.00	0.031	35752.13	50.00	0.026	37739.56	50.00	0.038	32965.50	50.00	0.019	40708.92	50.00	0.038	33144.32	50.00	0.029	36337.11	50.00	0.035	34423.54	50.00	0.047	30068.96	50.00	0.0309	0
0	VREPEDSP	18	0.042	31569.21	50.00	0.021	39622.53	50.00	0.031	35752.13	50.00	0.009	45360.65	50.00	0.027	37535.94	50.00	0.029	36534.22	50.00	0.030	36141.06	50.00	0.043	31569.21	50.00	0.056	27426.93	50.00	0.036	33686.63	50.00	0.037	33686.63	50.00	0.046	30560.95	50.00	0.0339	0
0	RPVREPED	19	0.040	32434.80	50.00	0.026	37739.56	50.00	0.034	34610.27	50.00	0.013	43675.00	50.00	0.029	36534.22	50.00	0.080	21040.32	32.00	0.045	30726.73	50.00	0.027	37132.00	50.00	0.050	29266.51	50.00	0.033	34986.78	50.00	0.043	31398.89	50.00	0.048	29906.73	50.00	0.0390	0
0	PVREPEDT	20	0.042	31740.46	50.00	0.026	37944.28	50.00	0.033	35176.57	50.00	0.009	45360.65	50.00	0.031	35752.13	50.00	0.031	35752.13	50.00	0.041	32085.75	50.00	0.019	40708.92	50.00	0.038	32965.50	50.00	0.030	35946.07	50.00	0.036	34053.09	50.00	0.048	29906.73	50.00	0.0320	0
0	VREPEDTV	21	0.066	24481.50	32.00	0.037	33504.88	50.00	0.035	34237.82	50.00	0.019	40708.92	50.00	0.032	35559.24	50.00	0.053	28026.90	50.00	0.043	31229.48	50.00	0.085	19824.77	32.00	0.149	10027.04	15.00	0.063	25289.19	32.00	0.044	30893.41	50.00	0.051	28951.56	50.00	0.0564	0
0	QANLVRDL	22	0.061	25702.97	50.00	0.053	28026.90	50.00	0.049	29425.27	50.00	0.034	34798.02	50.00	0.051	28795.36	50.00	0.107	15795.37	15.00	0.106	15881.05	32.00	0.057	26985.39	50.00	0.132	11986.87	15.00	0.076	21852.38	32.00	0.121	13501.89	15.00	0.087	19400.38	50.00	0.0778	0
0	ANLVRDLQ	23	0.045	30560.95	50.00	0.028	37132.00	50.00	0.042	31740.46	50.00	0.015	42280.10	50.00	0.034	34610.27	50.00	0.029	36732.40	50.00	0.049	29425.27	50.00	0.037	33504.88	50.00	0.043	31229.48	50.00	0.034	34798.02	50.00	0.039	32965.50	50.00	0.049	29425.27	50.00	0.0370	0
0	NLVRDLQD	24	0.046	30396.07	50.00	0.054	27725.29	50.00	0.039	32787.64	50.00	0.014	42740.04	50.00	0.037	33504.88	50.00	0.026	37739.56	50.00	0.043	31229.48	50.00	0.026	37739.56	50.00	0.045	30560.95	50.00	0.036	34053.09	50.00	0.040	32610.74	50.00	0.056	27278.95	50.00	0.0385	0
0	CAREPEDL	25	0.058	26550.96	50.00	0.044	30893.41	50.00	0.045	30893.41	50.00	0.028	37132.00	50.00	0.042	31569.21	50.00	0.123	13141.57	15.00	0.133	11922.20	15.00	0.049	29266.51	50.00	0.087	19505.61	32.00	0.064	25152.75	32.00	0.091	18679.43	32.00	0.081	20701.60	50.00	0.0704	0
0	AREPEDLI	26	0.059	26265.23	50.00	0.032	35559.24	50.00	0.037	33504.88	50.00	0.034	34798.02	50.00	0.034	34610.27	50.00	0.043	31398.89	50.00	0.043	31398.89	50.00	0.113	14802.53	15.00	0.119	13797.25	32.00	0.072	22942.68	32.00	0.050	29108.61	50.00	0.050	29266.51	50.00	0.0572	0
0	REPEDLIY	27	0.069	23828.16	32.00	0.034	34610.27	50.00	0.062	25564.30	50.00	0.072	23067.13	32.00	0.058	26694.99	32.00	0.035	34423.54	50.00	0.037	33324.12	50.00	0.072	23067.13	50.00	0.059	26265.23	50.00	0.223	4478.16	3.00	0.069	23699.60	32.00	0.218	4727.10	15.00	0.0840	0
0	SPREPEDL	28	0.049	29584.89	50.00	0.031	35752.13	50.00	0.037	33504.88	50.00	0.018	41151.77	50.00	0.042	31912.64	50.00	0.574	100.95	0.80	0.190	6399.79	8.00	0.036	34053.09	50.00	0.106	15795.37	32.00	0.048	29906.73	50.00	0.048	29906.73	50.00	0.058	26694.99	50.00	0.1031	1
0	PREPEDLP	29	0.041	32085.75	50.00	0.021	40053.56	50.00	0.030	36337.11	50.00	0.009	45360.65	50.00	0.026	37535.94	50.00	0.023	38984.65	50.00	0.027	37333.42	50.00	0.029	36337.11	50.00	0.041	31912.64	50.00	0.029	36337.11	50.00	0.035	34423.54	50.00	0.043	31398.89	50.00	0.0295	0
0	REPEDLPD	30	0.040	32610.74	50.00	0.030	36141.06	50.00	0.036	34053.09	50.00	0.028	37132.00	50.00	0.031	35752.13	50.00	0.026	37739.56	50.00	0.027	37132.00	50.00	0.034	34798.02	50.00	0.050	29108.61	50.00	0.120	13648.77	8.00	0.039	32965.50	50.00	0.054	27875.69	50.00	0.0429	0
0	GPREPEDL	31	0.046	30232.07	50.00	0.030	36141.06	50.00	0.035	34053.09	50.00	0.014	43204.99	50.00	0.036	33686.63	50.00	0.454	367.82	1950-01-01	0.159	8950.22	15.00	0.034	34610.27	50.00	0.083	20478.82	32.00	0.052	28331.79	50.00	0.046	30232.07	50.00	0.055	27575.71	50.00	0.0870	1
0	PREPEDLN	32	0.041	32085.75	50.00	0.021	39837.46	50.00	0.029	36732.40	50.00	0.009	45115.92	50.00	0.026	37739.56	50.00	0.023	39196.13	50.00	0.027	37333.42	50.00	0.029	36337.11	50.00	0.041	32085.75	50.00	0.027	37132.00	50.00	0.035	34423.54	50.00	0.043	31398.89	50.00	0.0293	0
0	REPEDLNS	33	0.042	31912.64	50.00	0.032	35367.39	50.00	0.037	33504.88	50.00	0.035	34237.82	50.00	0.032	35367.39	50.00	0.027	37333.42	50.00	0.027	37132.00	50.00	0.033	35176.57	50.00	0.046	30396.07	50.00	0.096	17695.75	15.00	0.040	32610.74	50.00	0.054	27875.69	50.00	0.0418	0
0	QRLVRDLP	34	0.042	31912.64	50.00	0.026	37535.94	50.00	0.037	33686.63	50.00	0.013	43204.99	50.00	0.030	35946.07	50.00	0.028	36732.40	50.00	0.053	28178.94	50.00	0.163	8617.62	7.00	0.067	24349.41	50.00	0.034	34610.27	50.00	0.038	32965.50	50.00	0.046	30396.07	50.00	0.0481	0
0	RLVRDLPK	35	0.061	25842.40	50.00	0.098	17316.93	32.00	0.585	88.66	0.80	0.043	31569.21	50.00	0.055	27426.93	50.00	0.048	29745.37	50.00	0.069	23699.60	50.00	0.240	3725.78	4.00	0.057	27131.77	50.00	0.066	24614.30	32.00	0.072	23067.13	32.00	0.122	13284.53	32.00	0.1263	1
0	LVRDLPKG	36	0.044	30893.41	50.00	0.038	32965.50	50.00	0.049	29584.89	50.00	0.012	43911.91	50.00	0.045	30726.73	50.00	0.042	31569.21	50.00	0.064	25017.04	50.00	0.032	35559.24	50.00	0.040	32434.80	50.00	0.037	33686.63	50.00	0.046	30232.07	50.00	0.096	17695.75	50.00	0.0454	0
0	KSLVRDLP	37	0.048	29906.73	50.00	0.035	34053.09	50.00	0.064	25152.75	50.00	0.025	38150.11	50.00	0.029	36534.22	50.00	0.033	35176.57	50.00	0.045	30726.73	50.00	0.041	32259.80	50.00	0.043	31398.89	50.00	0.037	33324.12	50.00	0.111	15126.34	15.00	0.059	26407.71	50.00	0.0475	0
0	SLVRDLPE	38	0.051	28795.36	50.00	0.094	18082.85	32.00	0.064	25152.75	50.00	0.018	41151.77	50.00	0.058	26694.99	32.00	0.036	33869.37	50.00	0.079	21384.59	50.00	0.043	31229.48	50.00	0.056	27426.93	50.00	0.050	29266.51	50.00	0.046	30396.07	50.00	0.108	15541.08	32.00	0.0586	0
0	LVRDLPEG	39	0.046	30232.07	50.00	0.046	30232.07	50.00	0.045	30560.95	50.00	0.013	43675.00	50.00	0.047	30068.96	50.00	0.054	27875.69	50.00	0.061	25702.97	50.00	0.029	36534.22	50.00	0.042	31740.46	50.00	0.039	32787.64	50.00	0.050	29266.51	50.00	0.124	13070.67	32.00	0.0497	0
0	MEPEDLPW	40	0.054	27875.69	50.00	0.050	29266.51	50.00	0.038	32965.50	50.00	0.105	16053.81	15.00	0.060	26123.53	32.00	0.035	34237.82	50.00	0.045	30560.95	50.00	0.042	31912.64	50.00	0.087	19400.38	32.00	0.185	6719.10	4.00	0.180	7131.08	8.00	0.100	17038.15	32.00	0.0817	0
0	EPEDLPWP	41	0.044	30893.41	50.00	0.024	38565.12	50.00	0.031	35946.07	50.00	0.009	45360.65	50.00	0.040	32434.80	50.00	0.054	27725.29	50.00	0.041	32085.75	50.00	0.019	40708.92	50.00	0.050	29108.61	50.00	0.033	35176.57	50.00	0.036	34053.09	50.00	0.044	31229.48	50.00	0.0354	0
0	CARDLPQG	42	0.048	29906.73	50.00	0.030	35946.07	50.00	0.043	31398.89	50.00	0.013	43439.36	50.00	0.036	34053.09	50.00	0.041	32259.80	50.00	0.068	24087.38	50.00	0.034	34610.27	50.00	0.042	31569.21	50.00	0.033	35176.57	50.00	0.057	27131.77	50.00	0.074	22451.54	50.00	0.0433	0
0	ARDLPQGG	43	0.045	30560.95	50.00	0.026	37535.94	50.00	0.033	34986.78	50.00	0.012	43911.91	50.00	0.032	35367.39	50.00	0.027	37132.00	50.00	0.033	35176.57	50.00	0.086	19717.81	32.00	0.068	23957.42	50.00	0.038	32965.50	50.00	0.038	33144.32	50.00	0.047	30068.96	50.00	0.0404	0
0	RDLPQGGS	44	0.043	31569.21	50.00	0.029	36534.22	50.00	0.042	31569.21	50.00	0.018	40929.75	50.00	0.032	35559.24	50.00	0.035	34423.54	50.00	0.036	33869.37	50.00	0.045	30726.73	50.00	0.043	31398.89	50.00	0.042	31740.46	50.00	0.040	32610.74	50.00	0.055	27575.71	50.00	0.0383	0
0	PPRDLPQG	45	0.040	32610.74	50.00	0.022	39408.75	50.00	0.030	36337.11	50.00	0.007	46102.85	50.00	0.031	35752.13	50.00	0.068	24087.38	32.00	0.059	26265.23	50.00	0.018	41151.77	50.00	0.040	32610.74	50.00	0.025	38357.05	50.00	0.036	34053.09	50.00	0.045	30726.73	50.00	0.0351	0
0	PRDLPQGP	46	0.041	32259.80	50.00	0.022	39196.13	50.00	0.029	36534.22	50.00	0.010	44872.50	50.00	0.030	36337.11	50.00	0.023	38984.65	50.00	0.029	36732.40	50.00	0.037	33324.12	50.00	0.046	30396.07	50.00	0.029	36534.22	50.00	0.035	34237.82	50.00	0.043	31398.89	50.00	0.0312	0
0	RDLPQGPP	47	0.042	31740.46	50.00	0.030	35946.07	50.00	0.043	31229.48	50.00	0.018	41375.00	50.00	0.032	35559.24	50.00	0.038	33144.32	50.00	0.036	33869.37	50.00	0.053	28331.79	50.00	0.047	30068.96	50.00	0.055	27575.71	50.00	0.041	32085.75	50.00	0.061	25842.40	50.00	0.0413	0
0	CARDLPQG	48	0.048	29906.73	50.00	0.030	35946.07	50.00	0.043	31398.89	50.00	0.013	43439.36	50.00	0.036	34053.09	50.00	0.041	32259.80	50.00	0.068	24087.38	50.00	0.034	34610.27	50.00	0.042	31569.21	50.00	0.033	35176.57	50.00	0.057	27131.77	50.00	0.074	22451.54	50.00	0.0433	0
0	ARDLPQGY	49	0.142	10815.98	4.00	0.030	36141.06	50.00	0.052	28485.48	50.00	0.020	40270.83	50.00	0.048	29906.73	50.00	0.037	33324.12	50.00	0.039	32787.64	50.00	0.215	4856.71	5.00	0.070	23444.56	50.00	0.051	28795.36	50.00	0.050	29266.51	50.00	0.070	23318.07	50.00	0.0687	0
0	RDLPQGYC	50	0.044	31060.99	50.00	0.036	33686.63	50.00	0.044	30893.41	50.00	0.027	37535.94	50.00	0.031	35752.13	50.00	0.038	33144.32	50.00	0.036	33869.37	50.00	0.048	29745.37	50.00	0.046	30232.07	50.00	0.058	26694.99	50.00	0.045	30560.95	50.00	0.058	26550.96	50.00	0.0426	0
0	SAEDLPQG	51	0.055	27575.71	50.00	0.029	36534.22	50.00	0.035	34053.09	50.00	0.012	43911.91	50.00	0.032	35367.39	50.00	0.028	36931.66	50.00	0.036	34053.09	50.00	0.023	38984.65	50.00	0.049	29584.89	50.00	0.037	33324.12	50.00	0.045	30560.95	50.00	0.054	27875.69	50.00	0.0362	0
0	AEDLPQGL	52	0.064	25017.04	32.00	0.046	30232.07	50.00	0.041	32259.80	50.00	0.032	35559.24	50.00	0.039	32787.64	50.00	0.046	30396.07	50.00	0.047	30068.96	50.00	0.044	31060.99	50.00	0.155	9346.08	15.00	0.629	55.38	0.50	0.050	29108.61	50.00	0.069	23699.60	50.00	0.1052	1
0	EDLPQGLL	53	0.058	26694.99	50.00	0.032	35367.39	50.00	0.042	31569.21	50.00	0.036	33686.63	50.00	0.067	24218.04	32.00	0.047	30068.96	50.00	0.077	21617.22	50.00	0.044	30893.41	50.00	0.120	13648.77	32.00	0.083	20368.33	32.00	0.044	30893.41	50.00	0.063	25289.19	50.00	0.0594	0
0	GRPGQTGK	54	0.042	31569.21	50.00	0.025	38357.05	50.00	0.060	25982.58	50.00	0.014	42740.04	50.00	0.040	32434.80	50.00	0.029	36534.22	50.00	0.033	35176.57	50.00	0.262	2936.57	4.00	0.051	28951.56	50.00	0.032	35367.39	50.00	0.037	33686.63	50.00	0.052	28640.00	50.00	0.0564	0
0	RPGQTGKE	55	0.043	31398.89	50.00	0.024	38565.12	50.00	0.038	32965.50	50.00	0.024	38357.05	50.00	0.032	35367.39	50.00	0.153	9499.00	8.00	0.057	26985.39	50.00	0.033	35176.57	50.00	0.046	30396.07	50.00	0.032	35367.39	50.00	0.039	32610.74	50.00	0.051	28951.56	50.00	0.0477	0
0	PGQTGKEA	56	0.041	32085.75	50.00	0.022	39196.13	50.00	0.033	35176.57	50.00	0.010	44630.40	50.00	0.029	36732.40	50.00	0.025	38150.11	50.00	0.035	34423.54	50.00	0.019	40489.28	50.00	0.040	32259.80	50.00	0.029	36534.22	50.00	0.035	34237.82	50.00	0.047	30068.96	50.00	0.0304	0
0	IIPGQTGN	57	0.044	30893.41	50.00	0.038	33144.32	50.00	0.046	30396.07	50.00	0.016	42051.98	50.00	0.047	30068.96	50.00	0.029	36337.11	50.00	0.035	34237.82	50.00	0.022	39622.53	50.00	0.040	32434.80	50.00	0.032	35559.24	50.00	0.036	33869.37	50.00	0.054	27725.29	50.00	0.0366	0
0	IPGQTGNR	58	0.052	28331.79	50.00	0.031	35752.13	50.00	0.053	28331.79	50.00	0.019	40489.28	50.00	0.041	32259.80	50.00	0.079	21384.59	32.00	0.058	26839.80	50.00	0.032	35367.39	50.00	0.046	30396.07	50.00	0.027	37333.42	50.00	0.042	31740.46	50.00	0.050	29266.51	50.00	0.0442	0
0	PGQTGNRG	59	0.038	32965.50	50.00	0.022	39622.53	50.00	0.031	35946.07	50.00	0.010	44872.50	50.00	0.028	37132.00	50.00	0.022	39622.53	50.00	0.030	36141.06	50.00	0.019	40929.75	50.00	0.038	32965.50	50.00	0.026	37944.28	50.00	0.035	34237.82	50.00	0.047	30068.96	50.00	0.0288	0
0	VAGKIADY	60	0.177	7326.61	3.00	0.052	28331.79	50.00	0.088	19295.70	32.00	0.036	34053.09	50.00	0.071	23192.26	32.00	0.043	31398.89	50.00	0.056	27278.95	50.00	0.060	26123.53	50.00	0.050	29266.51	50.00	0.043	31229.48	50.00	0.217	4752.74	6.00	0.250	3343.70	9.00	0.0953	0
0	AGKIADYW	61	0.048	29745.37	50.00	0.031	35752.13	50.00	0.042	31740.46	50.00	0.072	23067.13	32.00	0.036	33869.37	50.00	0.030	36141.06	50.00	0.044	31060.99	50.00	0.035	34237.82	50.00	0.044	30893.41	50.00	0.044	30893.41	50.00	0.342	1242.43	3.00	0.083	20368.33	50.00	0.0709	0
0	NNGKIADY	62	0.106	15795.37	8.00	0.048	29906.73	50.00	0.047	30068.96	50.00	0.028	36931.66	50.00	0.071	23318.07	32.00	0.029	36337.11	50.00	0.057	27131.77	50.00	0.051	28951.56	50.00	0.052	28331.79	50.00	0.034	34610.27	50.00	0.049	29584.89	50.00	0.097	17600.27	50.00	0.0558	0
0	NGKIADYW	63	0.049	29425.27	50.00	0.030	36141.06	50.00	0.037	33504.88	50.00	0.063	25289.19	32.00	0.037	33504.88	50.00	0.028	36732.40	50.00	0.050	29266.51	50.00	0.032	35367.39	50.00	0.052	28485.48	50.00	0.038	32965.50	50.00	0.217	4778.52	6.00	0.066	24614.30	50.00	0.0582	0
0	DYGNIADY	64	0.075	22209.93	32.00	0.046	30396.07	50.00	0.037	33324.12	50.00	0.135	11604.04	10.00	0.103	16404.99	15.00	0.029	36337.11	50.00	0.038	32965.50	50.00	0.048	29906.73	50.00	0.045	30560.95	50.00	0.036	33869.37	50.00	0.048	29906.73	50.00	0.067	24218.04	50.00	0.0589	0
0	YGNIADYW	65	0.080	20926.80	15.00	0.044	31060.99	50.00	0.044	31229.48	50.00	0.121	13501.89	15.00	0.043	31569.21	50.00	0.037	33324.12	50.00	0.045	30726.73	50.00	0.049	29584.89	50.00	0.065	24747.82	50.00	0.055	27426.93	50.00	0.659	39.81	0.50	0.102	16673.41	32.00	0.1120	1
0	QEGGNYNY	66	0.068	24087.38	32.00	0.034	34610.27	50.00	0.048	29745.37	50.00	0.049	29425.27	32.00	0.062	25564.30	32.00	0.029	36534.22	50.00	0.039	32787.64	50.00	0.056	27278.95	50.00	0.062	25564.30	50.00	0.150	9865.62	6.00	0.058	26694.99	50.00	0.183	6903.33	15.00	0.0698	0
0	EGGNYNYW	67	0.054	27875.69	50.00	0.030	35946.07	50.00	0.037	33324.12	50.00	0.077	21617.22	32.00	0.043	31229.48	50.00	0.026	37535.94	50.00	0.045	30726.73	50.00	0.028	36732.40	50.00	0.050	28951.56	50.00	0.038	33144.32	50.00	0.278	2456.44	5.00	0.058	26550.96	50.00	0.0637	0
0	KKGGNYNY	68	0.059	26407.71	50.00	0.037	33504.88	50.00	0.065	24882.07	32.00	0.048	29584.89	32.00	0.040	32434.80	50.00	0.033	34986.78	50.00	0.036	33869.37	50.00	0.125	12930.01	15.00	0.056	27426.93	50.00	0.041	32085.75	50.00	0.088	19400.38	32.00	0.143	10641.85	32.00	0.0643	0
0	KGGNYNYF	69	0.058	26694.99	50.00	0.050	29108.61	50.00	0.064	25017.04	50.00	0.222	4526.88	5.00	0.037	33504.88	50.00	0.040	32434.80	50.00	0.059	26550.96	50.00	0.059	26407.71	50.00	0.053	28178.94	50.00	0.055	27575.71	50.00	0.320	1567.83	4.00	0.177	7366.35	15.00	0.0995	0
0	GGNYNYFD	70	0.044	30893.41	50.00	0.029	36534.22	50.00	0.042	31740.46	50.00	0.022	39408.75	50.00	0.028	36931.66	50.00	0.023	38984.65	50.00	0.032	35367.39	50.00	0.026	37535.94	50.00	0.042	31569.21	50.00	0.040	32610.74	50.00	0.048	29745.37	50.00	0.052	28640.00	50.00	0.0357	0
0	RVGGNYNY	71	0.154	9396.78	4.00	0.062	25564.30	50.00	0.270	2678.54	4.00	0.137	11294.36	10.00	0.102	16673.41	15.00	0.066	24481.50	32.00	0.046	30232.07	50.00	0.124	13000.15	15.00	0.056	27426.93	50.00	0.060	26123.53	50.00	0.251	3325.66	5.00	0.396	692.67	4.00	0.1437	0
0	VGGNYNYV	72	0.073	22818.90	32.00	0.112	14882.82	32.00	0.057	26985.39	50.00	0.064	25017.04	32.00	0.035	34237.82	50.00	0.043	31398.89	50.00	0.068	24087.38	50.00	0.033	35176.57	50.00	0.063	25289.19	50.00	0.048	29906.73	50.00	0.075	22090.10	32.00	0.067	24349.41	50.00	0.0615	0
0	GGNYNYVD	73	0.042	31740.46	50.00	0.025	37944.28	50.00	0.040	32610.74	50.00	0.015	42280.10	50.00	0.027	37333.42	50.00	0.024	38565.12	50.00	0.034	34610.27	50.00	0.025	37944.28	50.00	0.045	30726.73	50.00	0.040	32610.74	50.00	0.045	30726.73	50.00	0.055	27426.93	50.00	0.0347	0
0	SGSGNYNY	74	0.141	10874.65	4.00	0.037	33686.63	50.00	0.097	17505.31	15.00	0.045	30560.95	32.00	0.083	20368.33	16.00	0.036	34053.09	50.00	0.045	30560.95	50.00	0.056	27131.77	50.00	0.068	24087.38	50.00	0.050	29266.51	50.00	0.157	9146.01	10.00	0.262	2936.57	8.00	0.0898	0
0	GSGNYNYM	75	0.111	15044.73	7.00	0.066	24614.30	50.00	0.072	23067.13	32.00	0.051	28795.36	32.00	0.072	23067.13	32.00	0.048	29745.37	50.00	0.070	23571.74	50.00	0.052	28331.79	50.00	0.066	24481.50	50.00	0.075	22090.10	32.00	0.203	5560.06	7.00	0.181	7016.28	15.00	0.0889	0
0	SGNYNYMD	76	0.045	30560.95	50.00	0.026	37739.56	50.00	0.043	31569.21	50.00	0.026	37739.56	50.00	0.029	36534.22	50.00	0.025	38357.05	50.00	0.037	33324.12	50.00	0.026	37739.56	50.00	0.047	30068.96	50.00	0.035	34053.09	50.00	0.045	30560.95	50.00	0.053	28026.90	50.00	0.0364	0
0	RGSGNYNY	77	0.109	15373.84	7.00	0.037	33324.12	50.00	0.133	11857.88	9.00	0.069	23699.60	32.00	0.052	28485.48	50.00	0.044	30893.41	50.00	0.041	32085.75	50.00	0.110	15290.89	15.00	0.059	26265.23	50.00	0.058	26550.96	50.00	0.295	2043.73	4.00	0.311	1728.19	6.00	0.1098	0
0	GSGNYNYW	78	0.088	19295.70	15.00	0.042	31912.64	50.00	0.054	27725.29	50.00	0.107	15625.39	15.00	0.041	32085.75	50.00	0.030	35946.07	50.00	0.042	31740.46	50.00	0.041	32085.75	50.00	0.049	29425.27	50.00	0.051	28795.36	50.00	0.667	36.91	0.50	0.096	17695.75	50.00	0.1090	1
0	GLSGNYNY	79	0.200	5774.65	2.00	0.106	15967.20	32.00	0.278	2469.77	4.00	0.058	26839.80	32.00	0.121	13429.05	8.00	0.043	31398.89	50.00	0.050	29266.51	50.00	0.081	20813.90	32.00	0.061	25842.40	50.00	0.067	24218.04	32.00	0.118	13872.10	15.00	0.453	373.84	3.00	0.1363	2
0	LSGNYNYF	80	0.178	7287.08	3.00	0.066	24614.30	50.00	0.064	25017.04	50.00	0.214	4936.17	5.00	0.081	20813.90	16.00	0.047	30068.96	50.00	0.090	18882.64	32.00	0.051	28951.56	50.00	0.063	25289.19	50.00	0.065	24882.07	32.00	0.520	180.10	1950-01-01	0.435	449.33	3.00	0.1562	2
0	SGNYNYFD	81	0.049	29584.89	50.00	0.029	36534.22	50.00	0.045	30726.73	50.00	0.029	36337.11	50.00	0.030	36141.06	50.00	0.024	38565.12	50.00	0.037	33504.88	50.00	0.026	37535.94	50.00	0.047	30068.96	50.00	0.037	33504.88	50.00	0.051	28640.00	50.00	0.054	27875.69	50.00	0.0382	0
0	YGSGNYNY	82	0.212	5044.15	2.00	0.049	29425.27	50.00	0.083	20258.44	32.00	0.067	24349.41	32.00	0.117	14023.00	9.00	0.042	31740.46	50.00	0.054	27875.69	50.00	0.072	22942.68	50.00	0.084	20149.14	32.00	0.059	26407.71	50.00	0.223	4478.16	6.00	0.375	864.68	4.00	0.1198	1
0	GSGNYNYF	83	0.123	13141.57	6.00	0.053	28178.94	50.00	0.064	25017.04	50.00	0.160	8901.93	8.00	0.065	24747.82	32.00	0.040	32434.80	50.00	0.060	25982.58	50.00	0.052	28485.48	50.00	0.054	27725.29	50.00	0.074	22451.54	32.00	0.332	1376.93	4.00	0.283	2327.08	7.00	0.1133	0
0	SGNYNYFD	84	0.049	29584.89	50.00	0.029	36534.22	50.00	0.045	30726.73	50.00	0.029	36337.11	50.00	0.030	36141.06	50.00	0.024	38565.12	50.00	0.037	33504.88	50.00	0.026	37535.94	50.00	0.047	30068.96	50.00	0.037	33504.88	50.00	0.051	28640.00	50.00	0.054	27875.69	50.00	0.0382	0
0	LESGNYNY	85	0.105	16053.81	8.00	0.037	33324.12	50.00	0.065	24747.82	32.00	0.035	34237.82	50.00	0.071	23318.07	32.00	0.035	34423.54	50.00	0.045	30560.95	50.00	0.071	23318.07	50.00	0.071	23318.07	50.00	0.249	3380.08	3.00	0.088	19191.60	32.00	0.349	1145.59	5.00	0.1017	0
0	ESGNYNYM	86	0.122	13284.53	6.00	0.045	30726.73	50.00	0.049	29425.27	50.00	0.048	29906.73	32.00	0.198	5900.97	4.00	0.047	30068.96	50.00	0.089	19088.05	32.00	0.036	33869.37	50.00	0.085	19932.31	32.00	0.054	27725.29	50.00	0.137	11355.63	15.00	0.120	13648.77	32.00	0.0858	0
0	SGNYNYMD	87	0.045	30560.95	50.00	0.026	37739.56	50.00	0.043	31569.21	50.00	0.026	37739.56	50.00	0.029	36534.22	50.00	0.025	38357.05	50.00	0.037	33324.12	50.00	0.026	37739.56	50.00	0.047	30068.96	50.00	0.035	34053.09	50.00	0.045	30560.95	50.00	0.053	28026.90	50.00	0.0364	0
0	AGSGNYNY	88	0.120	13648.77	6.00	0.036	34053.09	50.00	0.101	16854.80	15.00	0.040	32434.80	50.00	0.065	24882.07	32.00	0.036	34053.09	50.00	0.039	32787.64	50.00	0.054	27875.69	50.00	0.056	27278.95	50.00	0.052	28485.48	50.00	0.154	9396.78	10.00	0.269	2722.37	8.00	0.0852	0
0	GSGNYNYR	89	0.069	23699.60	32.00	0.040	32434.80	50.00	0.175	7527.49	7.00	0.032	35367.39	50.00	0.040	32434.80	50.00	0.027	37333.42	50.00	0.041	32085.75	50.00	0.056	27278.95	50.00	0.041	31912.64	50.00	0.039	32787.64	50.00	0.058	26550.96	50.00	0.060	25982.58	50.00	0.0565	0
0	SGNYNYRY	90	0.171	7818.02	3.00	0.036	34053.09	50.00	0.107	15710.15	15.00	0.053	28331.79	32.00	0.076	21970.92	32.00	0.037	33324.12	50.00	0.059	26265.23	50.00	0.063	25289.19	50.00	0.061	25842.40	50.00	0.044	30893.41	50.00	0.170	7903.07	9.00	0.257	3099.81	8.00	0.0945	0
0	EGSGNYNY	91	0.123	13212.86	6.00	0.030	35946.07	50.00	0.054	27875.69	50.00	0.027	37333.42	50.00	0.168	8119.76	5.00	0.032	35367.39	50.00	0.048	29745.37	50.00	0.043	31229.48	50.00	0.068	23957.42	50.00	0.045	30560.95	50.00	0.098	17410.87	32.00	0.149	9972.95	32.00	0.0737	0
0	GSGNYNYY	92	0.468	317.83	0.40	0.051	28951.56	50.00	0.153	9550.53	8.00	0.037	33324.12	50.00	0.091	18578.65	15.00	0.033	35176.57	50.00	0.044	31060.99	50.00	0.057	27131.77	50.00	0.049	29584.89	50.00	0.054	27725.29	50.00	0.246	3472.75	5.00	0.330	1414.68	6.00	0.1344	1
0	SGNYNYYF	93	0.088	19191.60	15.00	0.057	26839.80	50.00	0.066	24481.50	32.00	0.255	3184.80	4.00	0.065	24882.07	32.00	0.051	28640.00	50.00	0.090	18882.64	32.00	0.067	24349.41	50.00	0.098	17316.93	32.00	0.072	22942.68	32.00	0.294	2065.97	4.00	0.273	2607.06	8.00	0.1230	0
0	YGSGNYNY	94	0.212	5044.15	2.00	0.049	29425.27	50.00	0.083	20258.44	32.00	0.067	24349.41	32.00	0.117	14023.00	9.00	0.042	31740.46	50.00	0.054	27875.69	50.00	0.072	22942.68	50.00	0.084	20149.14	32.00	0.059	26407.71	50.00	0.223	4478.16	6.00	0.375	864.68	4.00	0.1198	1
0	GSGNYNYF	95	0.123	13141.57	6.00	0.053	28178.94	50.00	0.064	25017.04	50.00	0.160	8901.93	8.00	0.065	24747.82	32.00	0.040	32434.80	50.00	0.060	25982.58	50.00	0.052	28485.48	50.00	0.054	27725.29	50.00	0.074	22451.54	32.00	0.332	1376.93	4.00	0.283	2327.08	7.00	0.1133	0
0	SGNYNYFD	96	0.049	29584.89	50.00	0.029	36534.22	50.00	0.045	30726.73	50.00	0.029	36337.11	50.00	0.030	36141.06	50.00	0.024	38565.12	50.00	0.037	33504.88	50.00	0.026	37535.94	50.00	0.047	30068.96	50.00	0.037	33504.88	50.00	0.051	28640.00	50.00	0.054	27875.69	50.00	0.0382	0
0	SGSGNYNY	97	0.141	10874.65	4.00	0.037	33686.63	50.00	0.097	17505.31	15.00	0.045	30560.95	32.00	0.083	20368.33	16.00	0.036	34053.09	50.00	0.045	30560.95	50.00	0.056	27131.77	50.00	0.068	24087.38	50.00	0.050	29266.51	50.00	0.157	9146.01	10.00	0.262	2936.57	8.00	0.0898	0
0	GSGNYNYF	98	0.123	13141.57	6.00	0.053	28178.94	50.00	0.064	25017.04	50.00	0.160	8901.93	8.00	0.065	24747.82	32.00	0.040	32434.80	50.00	0.060	25982.58	50.00	0.052	28485.48	50.00	0.054	27725.29	50.00	0.074	22451.54	32.00	0.332	1376.93	4.00	0.283	2327.08	7.00	0.1133	0
0	SGNYNYFY	99	0.236	3869.58	1950-01-01	0.045	30560.95	50.00	0.152	9602.34	8.00	0.076	21852.38	32.00	0.089	18985.07	15.00	0.036	33686.63	50.00	0.056	27278.95	50.00	0.068	24087.38	50.00	0.070	23571.74	50.00	0.054	28026.90	50.00	0.231	4106.84	6.00	0.286	2264.98	7.00	0.1166	1
0	SDSGNYNY	100	0.117	14175.55	6.00	0.031	35752.13	50.00	0.061	25842.40	50.00	0.038	33144.32	50.00	0.084	20149.14	15.00	0.033	34986.78	50.00	0.042	31740.46	50.00	0.054	27875.69	50.00	0.064	25017.04	50.00	0.056	27278.95	50.00	0.058	26550.96	50.00	0.165	8387.64	16.00	0.0669	0
0	DSGNYNYF	101	0.125	12930.01	5.00	0.040	32610.74	50.00	0.042	31740.46	50.00	0.128	12517.05	15.00	0.145	10414.04	6.00	0.035	34423.54	50.00	0.070	23444.56	50.00	0.035	34423.54	50.00	0.064	25017.04	50.00	0.048	29745.37	50.00	0.163	8524.88	9.00	0.114	14485.65	32.00	0.0841	0
0	SGNYNYFY	102	0.236	3869.58	1950-01-01	0.045	30560.95	50.00	0.152	9602.34	8.00	0.076	21852.38	32.00	0.089	18985.07	15.00	0.036	33686.63	50.00	0.056	27278.95	50.00	0.068	24087.38	50.00	0.070	23571.74	50.00	0.054	28026.90	50.00	0.231	4106.84	6.00	0.286	2264.98	7.00	0.1166	1
0	QYTNSPRR	103	0.041	31912.64	50.00	0.026	37739.56	50.00	0.062	25564.30	50.00	0.079	21384.59	32.00	0.035	34237.82	50.00	0.026	37535.94	50.00	0.036	33869.37	50.00	0.069	23828.16	50.00	0.042	31740.46	50.00	0.032	35367.39	50.00	0.044	31060.99	50.00	0.048	29745.37	50.00	0.0450	0
0	YTNSPRRF	104	0.170	7945.94	3.00	0.053	28026.90	50.00	0.080	21040.32	32.00	0.182	6940.78	7.00	0.237	3848.70	3.00	0.143	10584.44	9.00	0.089	19088.05	32.00	0.070	23444.56	50.00	0.073	22818.90	50.00	0.067	24349.41	32.00	0.391	731.18	3.00	0.437	442.10	3.00	0.1660	1
0	TNSPRRFT	105	0.051	28795.36	50.00	0.030	36141.06	50.00	0.050	29266.51	50.00	0.016	42051.98	50.00	0.036	33686.63	50.00	0.044	30893.41	50.00	0.083	20258.44	50.00	0.028	36931.66	50.00	0.053	28178.94	50.00	0.034	34610.27	50.00	0.040	32259.80	50.00	0.050	29108.61	50.00	0.0429	0
0	QSTKSHRR	106	0.060	25982.58	50.00	0.028	36732.40	50.00	0.113	14722.66	15.00	0.020	40270.83	50.00	0.046	30396.07	50.00	0.028	36732.40	50.00	0.042	31740.46	50.00	0.057	27131.77	50.00	0.043	31229.48	50.00	0.033	34986.78	50.00	0.065	24882.07	50.00	0.056	27131.77	50.00	0.0492	0
0	STKSHRRT	107	0.051	28640.00	50.00	0.028	36931.66	50.00	0.058	26694.99	50.00	0.015	42280.10	50.00	0.055	27575.71	50.00	0.063	25289.19	50.00	0.129	12382.34	16.00	0.029	36534.22	50.00	0.045	30726.73	50.00	0.036	34053.09	50.00	0.040	32610.74	50.00	0.070	23444.56	50.00	0.0516	0
0	TKSHRRTG	108	0.038	32965.50	50.00	0.025	38150.11	50.00	0.037	33504.88	50.00	0.011	44389.61	50.00	0.028	37132.00	50.00	0.035	34237.82	50.00	0.081	20813.90	50.00	0.037	33324.12	50.00	0.066	24614.30	50.00	0.029	36732.40	50.00	0.038	33144.32	50.00	0.051	28640.00	50.00	0.0397	0
0	ELTKSHRR	109	0.055	27575.71	50.00	0.035	34237.82	50.00	0.110	15290.89	15.00	0.021	39622.53	50.00	0.082	20589.91	16.00	0.030	36141.06	50.00	0.073	22573.33	50.00	0.052	28640.00	50.00	0.044	30893.41	50.00	0.036	33686.63	50.00	0.042	31740.46	50.00	0.055	27575.71	50.00	0.0529	0
0	LTKSHRRN	110	0.045	30560.95	50.00	0.026	37944.28	50.00	0.050	28951.56	50.00	0.013	43439.36	50.00	0.037	33324.12	50.00	0.033	34986.78	50.00	0.083	20368.33	50.00	0.025	37944.28	50.00	0.040	32259.80	50.00	0.031	35752.13	50.00	0.043	31569.21	50.00	0.070	23444.56	50.00	0.0413	0
0	TKSHRRNT	111	0.041	32259.80	50.00	0.025	37944.28	50.00	0.038	33144.32	50.00	0.010	44630.40	50.00	0.028	36732.40	50.00	0.048	29906.73	50.00	0.080	21040.32	50.00	0.040	32259.80	50.00	0.060	25982.58	50.00	0.030	36141.06	50.00	0.037	33504.88	50.00	0.049	29584.89	50.00	0.0405	0
0	YKSPRRAR	112	0.045	30560.95	50.00	0.029	36534.22	50.00	0.060	26123.53	50.00	0.017	41599.44	50.00	0.044	31060.99	50.00	0.048	29745.37	50.00	0.084	20040.43	50.00	0.152	9602.34	8.00	0.085	19824.77	32.00	0.037	33324.12	50.00	0.042	31740.46	50.00	0.062	25426.37	50.00	0.0588	0
0	KSPRRARI	113	0.060	26123.53	50.00	0.052	28331.79	50.00	0.077	21734.48	32.00	0.155	9295.66	8.00	0.042	31740.46	50.00	0.071	23318.07	32.00	0.121	13501.89	32.00	0.051	28795.36	50.00	0.052	28331.79	50.00	0.048	29745.37	50.00	0.191	6365.26	8.00	0.079	21269.21	50.00	0.0833	0
0	SPRRARII	114	0.049	29584.89	50.00	0.034	34798.02	50.00	0.048	29906.73	50.00	0.037	33686.63	50.00	0.050	28951.56	50.00	0.655	41.57	0.40	0.379	832.55	2.00	0.053	28026.90	50.00	0.085	19932.31	32.00	0.044	31060.99	50.00	0.054	27725.29	50.00	0.066	24481.50	50.00	0.1295	2
0	GDSPRRAR	115	0.044	30893.41	50.00	0.025	38357.05	50.00	0.057	26985.39	50.00	0.012	43911.91	50.00	0.036	33869.37	50.00	0.033	34986.78	50.00	0.043	31229.48	50.00	0.058	26694.99	50.00	0.045	30560.95	50.00	0.034	34610.27	50.00	0.038	33144.32	50.00	0.049	29425.27	50.00	0.0395	0
0	DSPRRARG	116	0.043	31398.89	50.00	0.023	38984.65	50.00	0.034	34798.02	50.00	0.017	41825.10	50.00	0.043	31229.48	50.00	0.023	38984.65	50.00	0.059	26407.71	50.00	0.020	40270.83	50.00	0.041	31912.64	50.00	0.024	38565.12	50.00	0.036	34053.09	50.00	0.048	29584.89	50.00	0.0342	0
0	SPRRARGH	117	0.048	29906.73	50.00	0.026	37944.28	50.00	0.054	27725.29	50.00	0.011	44150.12	50.00	0.057	26985.39	32.00	0.388	751.22	2.00	0.125	12930.01	32.00	0.038	33144.32	50.00	0.049	29584.89	50.00	0.031	35752.13	50.00	0.039	32787.64	50.00	0.062	25564.30	50.00	0.0773	1
0	RLSHRRAR	118	0.052	28331.79	50.00	0.050	29266.51	50.00	0.451	382.02	1950-01-01	0.035	34423.54	50.00	0.047	30068.96	50.00	0.076	21970.92	32.00	0.130	12249.09	16.00	0.148	10136.12	8.00	0.054	27725.29	50.00	0.055	27575.71	50.00	0.048	29745.37	50.00	0.092	18478.42	50.00	0.1032	1
0	LSHRRARA	119	0.078	21384.59	32.00	0.045	30560.95	50.00	0.076	21852.38	32.00	0.019	40708.92	50.00	0.050	29266.51	50.00	0.073	22695.78	32.00	0.289	2180.81	4.00	0.052	28485.48	50.00	0.056	27278.95	50.00	0.043	31398.89	50.00	0.070	23318.07	32.00	0.125	12930.01	32.00	0.0813	0
0	SHRRARAP	120	0.041	31912.64	50.00	0.022	39408.75	50.00	0.041	31912.64	50.00	0.014	42971.89	50.00	0.035	34053.09	50.00	0.063	25289.19	50.00	0.105	15967.20	32.00	0.042	31740.46	50.00	0.087	19505.61	32.00	0.035	34237.82	50.00	0.038	33144.32	50.00	0.052	28485.48	50.00	0.0479	0
0	RPPRRARS	121	0.043	31229.48	50.00	0.029	36534.22	50.00	0.041	32259.80	50.00	0.029	36534.22	50.00	0.036	34053.09	50.00	0.216	4856.71	5.00	0.160	8853.90	15.00	0.037	33324.12	50.00	0.050	29266.51	50.00	0.030	35946.07	50.00	0.039	32965.50	50.00	0.049	29584.89	50.00	0.0633	0
0	PPRRARSG	122	0.038	32965.50	50.00	0.022	39408.75	50.00	0.032	35367.39	50.00	0.009	45606.71	50.00	0.032	35367.39	50.00	0.120	13648.77	15.00	0.114	14485.65	32.00	0.020	40053.56	50.00	0.040	32434.80	50.00	0.024	38565.12	50.00	0.035	34237.82	50.00	0.047	30068.96	50.00	0.0444	0
0	PRRARSGA	123	0.041	32085.75	50.00	0.022	39408.75	50.00	0.036	33869.37	50.00	0.010	44872.50	50.00	0.035	34237.82	50.00	0.040	32434.80	50.00	0.118	13947.35	32.00	0.098	17410.87	32.00	0.047	30068.96	50.00	0.029	36337.11	50.00	0.035	34237.82	50.00	0.049	29584.89	50.00	0.0467	0
0	LGPRRARS	124	0.042	31740.46	50.00	0.027	37132.00	50.00	0.041	32085.75	50.00	0.019	40929.75	50.00	0.031	35752.13	50.00	0.027	37333.42	50.00	0.071	23318.07	50.00	0.024	38774.32	50.00	0.042	31740.46	50.00	0.029	36534.22	50.00	0.038	32965.50	50.00	0.051	28795.36	50.00	0.0368	0
0	GPRRARSA	125	0.048	29745.37	50.00	0.029	36732.40	50.00	0.042	31740.46	50.00	0.010	44872.50	50.00	0.041	32085.75	50.00	0.551	128.78	0.80	0.286	2252.76	4.00	0.037	33504.88	50.00	0.053	28178.94	50.00	0.037	33686.63	50.00	0.038	32965.50	50.00	0.061	25702.97	50.00	0.1027	1
0	PRRARSAP	126	0.038	32965.50	50.00	0.021	40053.56	50.00	0.035	34237.82	50.00	0.009	45606.71	50.00	0.032	35367.39	50.00	0.040	32610.74	50.00	0.082	20589.91	50.00	0.066	24614.30	50.00	0.048	29906.73	50.00	0.028	37132.00	50.00	0.035	34237.82	50.00	0.046	30232.07	50.00	0.0400	0
0	VPPRRARS	127	0.043	31229.48	50.00	0.028	37132.00	50.00	0.035	34237.82	50.00	0.018	40929.75	50.00	0.035	34237.82	50.00	0.121	13429.05	15.00	0.145	10357.86	15.00	0.022	39408.75	50.00	0.045	30560.95	50.00	0.028	37132.00	50.00	0.036	33869.37	50.00	0.046	30396.07	50.00	0.0502	0
0	PPRRARSV	128	0.045	30726.73	50.00	0.027	37535.94	50.00	0.040	32610.74	50.00	0.013	43439.36	50.00	0.041	32259.80	50.00	0.484	265.87	1950-01-01	0.246	3472.75	5.00	0.026	37535.94	50.00	0.050	29266.51	50.00	0.032	35559.24	50.00	0.038	33324.12	50.00	0.049	29584.89	50.00	0.0909	1
0	PRRARSVL	129	0.044	30893.41	50.00	0.024	38565.12	50.00	0.042	31740.46	50.00	0.021	39837.46	50.00	0.042	31569.21	50.00	0.100	16946.23	15.00	0.258	3066.45	5.00	0.188	6539.79	6.00	0.146	10301.97	15.00	0.050	29266.51	50.00	0.040	32259.80	50.00	0.060	25982.58	50.00	0.0846	0
0	PSPRRARS	130	0.043	31398.89	50.00	0.024	38774.32	50.00	0.036	33686.63	50.00	0.018	41151.77	50.00	0.033	35176.57	50.00	0.024	38774.32	50.00	0.043	31398.89	50.00	0.019	40489.28	50.00	0.038	32965.50	50.00	0.025	38150.11	50.00	0.036	34053.09	50.00	0.047	30068.96	50.00	0.0322	0
0	SPRRARSS	131	0.044	31060.99	50.00	0.027	37333.42	50.00	0.040	32434.80	50.00	0.010	44630.40	50.00	0.042	31912.64	50.00	0.480	277.63	1950-01-01	0.216	4856.71	6.00	0.031	35752.13	50.00	0.050	29108.61	50.00	0.029	36337.11	50.00	0.038	33324.12	50.00	0.056	27278.95	50.00	0.0886	1
0	PRRARSSQ	132	0.040	32610.74	50.00	0.020	40270.83	50.00	0.032	35367.39	50.00	0.009	45360.65	50.00	0.036	33869.37	50.00	0.038	33144.32	50.00	0.082	20589.91	50.00	0.094	18082.85	32.00	0.050	29266.51	50.00	0.028	37132.00	50.00	0.035	34237.82	50.00	0.048	29906.73	50.00	0.0427	0
0	PPHRRARS	133	0.041	32085.75	50.00	0.024	38774.32	50.00	0.033	35176.57	50.00	0.010	44872.50	50.00	0.033	35176.57	50.00	0.086	19717.81	32.00	0.129	12449.51	16.00	0.021	39622.53	50.00	0.042	31740.46	50.00	0.026	37739.56	50.00	0.035	34237.82	50.00	0.045	30893.41	50.00	0.0438	0
0	PHRRARSA	134	0.041	31912.64	50.00	0.022	39408.75	50.00	0.037	33504.88	50.00	0.014	42971.89	50.00	0.032	35367.39	50.00	0.045	30560.95	50.00	0.102	16673.41	32.00	0.034	34798.02	50.00	0.059	26407.71	50.00	0.032	35559.24	50.00	0.037	33686.63	50.00	0.049	29425.27	50.00	0.0420	0
0	HRRARSAA	135	0.049	29425.27	50.00	0.030	36337.11	50.00	0.048	29745.37	50.00	0.013	43675.00	50.00	0.045	30560.95	50.00	0.184	6829.04	6.00	0.365	958.29	2.00	0.294	2065.97	3.00	0.159	8998.77	15.00	0.047	30068.96	50.00	0.040	32259.80	50.00	0.080	21154.46	50.00	0.1128	1
0	YDNAPRIT	136	0.052	28485.48	50.00	0.035	34053.09	50.00	0.040	32434.80	50.00	0.016	42051.98	50.00	0.037	33324.12	50.00	0.040	32434.80	50.00	0.048	29906.73	50.00	0.041	32259.80	50.00	0.067	24349.41	50.00	0.051	28951.56	50.00	0.040	32610.74	50.00	0.064	25017.04	50.00	0.0442	0
0	DNAPRITF	137	0.062	25564.30	32.00	0.033	34986.78	50.00	0.043	31398.89	50.00	0.088	19191.60	32.00	0.164	8524.88	5.00	0.052	28640.00	50.00	0.131	12183.00	16.00	0.046	30232.07	50.00	0.101	16763.86	32.00	0.050	28951.56	50.00	0.068	23957.42	32.00	0.098	17316.93	32.00	0.0780	0
0	CANALRIT	138	0.061	25702.97	50.00	0.048	29906.73	50.00	0.057	27131.77	50.00	0.017	41825.10	50.00	0.042	31740.46	50.00	0.057	26985.39	50.00	0.068	23957.42	50.00	0.048	29745.37	50.00	0.066	24614.30	50.00	0.044	30893.41	50.00	0.062	25564.30	50.00	0.073	22695.78	50.00	0.0536	0
0	ANALRITI	139	0.065	24882.07	32.00	0.068	23957.42	50.00	0.059	26407.71	50.00	0.093	18279.56	16.00	0.052	28485.48	50.00	0.094	18082.85	32.00	0.173	7650.66	10.00	0.080	21154.46	32.00	0.120	13575.13	32.00	0.084	20040.43	32.00	0.074	22451.54	32.00	0.087	19400.38	50.00	0.0874	0
0	NALRITIF	140	0.073	22818.90	32.00	0.066	24614.30	50.00	0.056	27131.77	50.00	0.150	9865.62	9.00	0.108	15541.08	10.00	0.092	18378.72	32.00	0.233	3997.24	6.00	0.086	19717.81	32.00	0.155	9295.66	15.00	0.069	23828.16	32.00	0.310	1737.56	4.00	0.191	6365.26	15.00	0.1324	0
0	TYNALRIT	141	0.045	30726.73	50.00	0.034	34610.27	50.00	0.045	30560.95	50.00	0.101	16763.86	15.00	0.035	34423.54	50.00	0.044	31060.99	50.00	0.048	29745.37	50.00	0.045	30726.73	50.00	0.061	25702.97	50.00	0.038	33144.32	50.00	0.044	30893.41	50.00	0.055	27575.71	50.00	0.0496	0
0	YNALRITF	142	0.096	17695.75	10.00	0.062	25426.37	50.00	0.058	26839.80	50.00	0.237	3848.70	4.00	0.139	11052.58	6.00	0.105	16053.81	15.00	0.234	3975.68	6.00	0.107	15625.39	15.00	0.165	8387.64	15.00	0.085	19932.31	32.00	0.126	12860.25	15.00	0.336	1325.76	5.00	0.1458	0
0	DSAPRITF	143	0.098	17316.93	9.00	0.041	32259.80	50.00	0.052	28640.00	50.00	0.126	12860.25	15.00	0.287	2228.52	1950-01-01	0.065	24882.07	32.00	0.123	13141.57	32.00	0.049	29425.27	50.00	0.101	16763.86	32.00	0.058	26694.99	50.00	0.233	4018.93	6.00	0.191	6330.92	15.00	0.1187	1
0	DNAPRITF	144	0.062	25564.30	32.00	0.033	34986.78	50.00	0.043	31398.89	50.00	0.088	19191.60	32.00	0.164	8524.88	5.00	0.052	28640.00	50.00	0.131	12183.00	16.00	0.046	30232.07	50.00	0.101	16763.86	32.00	0.050	28951.56	50.00	0.068	23957.42	32.00	0.098	17316.93	32.00	0.0780	0
0	NSAPRITF	145	0.128	12584.95	5.00	0.057	26985.39	50.00	0.068	24087.38	32.00	0.195	6095.65	6.00	0.176	7446.48	4.00	0.106	15795.37	15.00	0.165	8433.14	10.00	0.072	22818.90	50.00	0.145	10414.04	15.00	0.071	23318.07	32.00	0.364	968.71	3.00	0.377	846.17	4.00	0.1603	0
0	ARAPRITF	146	0.059	26407.71	50.00	0.046	30396.07	50.00	0.062	25564.30	50.00	0.118	13947.35	15.00	0.068	24087.38	32.00	0.094	18082.85	32.00	0.129	12449.51	16.00	0.472	302.73	1.00	0.213	4989.87	7.00	0.080	21040.32	32.00	0.086	19611.42	32.00	0.163	8524.88	16.00	0.1325	1
0	RAPRITFG	147	0.048	29906.73	50.00	0.044	31060.99	50.00	0.057	26839.80	50.00	0.065	24747.82	32.00	0.046	30396.07	50.00	0.037	33504.88	50.00	0.053	28026.90	50.00	0.048	29906.73	50.00	0.048	29906.73	50.00	0.043	31229.48	50.00	0.092	18478.42	32.00	0.073	22695.78	50.00	0.0545	0
0	APRITFGG	148	0.044	30893.41	50.00	0.030	36141.06	50.00	0.039	32787.64	50.00	0.014	42740.04	50.00	0.039	32787.64	50.00	0.205	5441.03	5.00	0.116	14175.55	32.00	0.027	37333.42	50.00	0.047	30068.96	50.00	0.032	35559.24	50.00	0.040	32434.80	50.00	0.058	26694.99	50.00	0.0576	0
0	YIALRITF	149	0.117	14099.07	6.00	0.170	7903.07	15.00	0.089	18985.07	32.00	0.285	2289.62	3.00	0.302	1894.66	1950-01-01	0.182	6978.43	6.00	0.310	1746.99	3.00	0.100	16946.23	32.00	0.143	10641.85	15.00	0.083	20368.33	32.00	0.206	5411.67	7.00	0.563	113.10	1950-01-01	0.2125	2
0	DGALRITF	150	0.059	26407.71	50.00	0.033	35176.57	50.00	0.043	31569.21	50.00	0.085	20040.43	32.00	0.098	17316.93	15.00	0.048	29906.73	50.00	0.134	11730.27	15.00	0.047	30068.96	50.00	0.090	18780.76	32.00	0.049	29425.27	50.00	0.081	20701.60	32.00	0.100	16946.23	32.00	0.0722	0
0	GALRITFG	151	0.047	30068.96	50.00	0.052	28640.00	50.00	0.056	27131.77	50.00	0.022	39196.13	50.00	0.039	32787.64	50.00	0.029	36534.22	50.00	0.061	25702.97	50.00	0.046	30232.07	50.00	0.046	30396.07	50.00	0.048	29906.73	50.00	0.090	18780.76	32.00	0.070	23571.74	50.00	0.0505	0
0	ALRITFGG	152	0.049	29425.27	50.00	0.085	19824.77	32.00	0.082	20589.91	32.00	0.022	39196.13	50.00	0.045	30726.73	50.00	0.047	30068.96	50.00	0.099	17223.50	32.00	0.042	31912.64	50.00	0.043	31229.48	50.00	0.047	30068.96	50.00	0.045	30726.73	50.00	0.152	9706.80	32.00	0.0632	0
0	YNALRITF	153	0.096	17695.75	10.00	0.062	25426.37	50.00	0.058	26839.80	50.00	0.237	3848.70	4.00	0.139	11052.58	6.00	0.105	16053.81	15.00	0.234	3975.68	6.00	0.107	15625.39	15.00	0.165	8387.64	15.00	0.085	19932.31	32.00	0.126	12860.25	15.00	0.336	1325.76	5.00	0.1458	0
0	PLPRITFG	154	0.046	30232.07	50.00	0.057	26839.80	50.00	0.043	31569.21	50.00	0.037	33504.88	50.00	0.043	31229.48	50.00	0.023	38984.65	50.00	0.041	32085.75	50.00	0.022	39408.75	50.00	0.040	32610.74	50.00	0.032	35559.24	50.00	0.037	33686.63	50.00	0.055	27426.93	50.00	0.0397	0
0	LPRITFGR	155	0.052	28640.00	50.00	0.034	34610.27	50.00	0.070	23571.74	32.00	0.019	40489.28	50.00	0.053	28331.79	50.00	0.131	12183.00	10.00	0.130	12315.54	16.00	0.048	29906.73	50.00	0.052	28331.79	50.00	0.032	35559.24	50.00	0.045	30893.41	50.00	0.055	27725.29	50.00	0.0601	0
0	PRITFGRG	156	0.038	32965.50	50.00	0.024	38774.32	50.00	0.032	35559.24	50.00	0.013	43675.00	50.00	0.035	34423.54	50.00	0.024	38565.12	50.00	0.041	32259.80	50.00	0.089	19088.05	32.00	0.050	29108.61	50.00	0.030	36337.11	50.00	0.036	33869.37	50.00	0.051	28795.36	50.00	0.0386	0
0	PLPRITFG	157	0.046	30232.07	50.00	0.057	26839.80	50.00	0.043	31569.21	50.00	0.037	33504.88	50.00	0.043	31229.48	50.00	0.023	38984.65	50.00	0.041	32085.75	50.00	0.022	39408.75	50.00	0.040	32610.74	50.00	0.032	35559.24	50.00	0.037	33686.63	50.00	0.055	27426.93	50.00	0.0397	0
0	LPRITFGL	158	0.057	26985.39	50.00	0.058	26839.80	50.00	0.048	29745.37	50.00	0.040	32610.74	50.00	0.062	25564.30	32.00	0.682	31.04	0.30	0.368	932.72	2.00	0.054	27875.69	50.00	0.132	11986.87	15.00	0.063	25289.19	32.00	0.063	25289.19	50.00	0.084	20040.43	50.00	0.1426	2
0	PRITFGLR	159	0.042	31569.21	50.00	0.026	37944.28	50.00	0.050	29108.61	50.00	0.025	38357.05	50.00	0.048	29906.73	50.00	0.025	38150.11	50.00	0.041	32085.75	50.00	0.254	3219.45	4.00	0.049	29425.27	50.00	0.030	35946.07	50.00	0.037	33504.88	50.00	0.049	29425.27	50.00	0.0563	0
0	PLPRITFG	160	0.046	30232.07	50.00	0.057	26839.80	50.00	0.043	31569.21	50.00	0.037	33504.88	50.00	0.043	31229.48	50.00	0.023	38984.65	50.00	0.041	32085.75	50.00	0.022	39408.75	50.00	0.040	32610.74	50.00	0.032	35559.24	50.00	0.037	33686.63	50.00	0.055	27426.93	50.00	0.0397	0
0	LPRITFGL	161	0.057	26985.39	50.00	0.058	26839.80	50.00	0.048	29745.37	50.00	0.040	32610.74	50.00	0.062	25564.30	32.00	0.682	31.04	0.30	0.368	932.72	2.00	0.054	27875.69	50.00	0.132	11986.87	15.00	0.063	25289.19	32.00	0.063	25289.19	50.00	0.084	20040.43	50.00	0.1426	2
0	PRITFGLG	162	0.041	32085.75	50.00	0.025	37944.28	50.00	0.034	34610.27	50.00	0.017	41825.10	50.00	0.037	33686.63	50.00	0.025	38357.05	50.00	0.041	32085.75	50.00	0.108	15541.08	15.00	0.055	27575.71	50.00	0.032	35367.39	50.00	0.037	33686.63	50.00	0.051	28795.36	50.00	0.0419	0
0	PLPRITFG	163	0.046	30232.07	50.00	0.057	26839.80	50.00	0.043	31569.21	50.00	0.037	33504.88	50.00	0.043	31229.48	50.00	0.023	38984.65	50.00	0.041	32085.75	50.00	0.022	39408.75	50.00	0.040	32610.74	50.00	0.032	35559.24	50.00	0.037	33686.63	50.00	0.055	27426.93	50.00	0.0397	0
0	LPRITFGP	164	0.045	30560.95	50.00	0.032	35559.24	50.00	0.040	32434.80	50.00	0.013	43439.36	50.00	0.037	33504.88	50.00	0.193	6229.00	6.00	0.135	11666.98	15.00	0.027	37333.42	50.00	0.047	30068.96	50.00	0.032	35367.39	50.00	0.040	32434.80	50.00	0.055	27725.29	50.00	0.0580	0
0	PRITFGPG	165	0.040	32610.74	50.00	0.028	37132.00	50.00	0.032	35559.24	50.00	0.013	43439.36	50.00	0.040	32610.74	50.00	0.027	37333.42	50.00	0.045	30726.73	50.00	0.112	14882.82	15.00	0.071	23192.26	50.00	0.035	34423.54	50.00	0.036	33869.37	50.00	0.056	27426.93	50.00	0.0446	0
0	PLPRITFG	166	0.046	30232.07	50.00	0.057	26839.80	50.00	0.043	31569.21	50.00	0.037	33504.88	50.00	0.043	31229.48	50.00	0.023	38984.65	50.00	0.041	32085.75	50.00	0.022	39408.75	50.00	0.040	32610.74	50.00	0.032	35559.24	50.00	0.037	33686.63	50.00	0.055	27426.93	50.00	0.0397	0
0	LPRITFGL	167	0.057	26985.39	50.00	0.058	26839.80	50.00	0.048	29745.37	50.00	0.040	32610.74	50.00	0.062	25564.30	32.00	0.682	31.04	0.30	0.368	932.72	2.00	0.054	27875.69	50.00	0.132	11986.87	15.00	0.063	25289.19	32.00	0.063	25289.19	50.00	0.084	20040.43	50.00	0.1426	2
0	PRITFGLD	168	0.040	32434.80	50.00	0.024	38774.32	50.00	0.032	35559.24	50.00	0.013	43439.36	50.00	0.033	35176.57	50.00	0.024	38774.32	50.00	0.035	34423.54	50.00	0.076	21852.38	32.00	0.048	29745.37	50.00	0.031	35752.13	50.00	0.035	34237.82	50.00	0.046	30232.07	50.00	0.0364	0
0	GALRITFG	169	0.047	30068.96	50.00	0.052	28640.00	50.00	0.056	27131.77	50.00	0.022	39196.13	50.00	0.039	32787.64	50.00	0.029	36534.22	50.00	0.061	25702.97	50.00	0.046	30232.07	50.00	0.046	30396.07	50.00	0.048	29906.73	50.00	0.090	18780.76	32.00	0.070	23571.74	50.00	0.0505	0
0	ALRITFGG	170	0.049	29425.27	50.00	0.085	19824.77	32.00	0.082	20589.91	32.00	0.022	39196.13	50.00	0.045	30726.73	50.00	0.047	30068.96	50.00	0.099	17223.50	32.00	0.042	31912.64	50.00	0.043	31229.48	50.00	0.047	30068.96	50.00	0.045	30726.73	50.00	0.152	9706.80	32.00	0.0632	0
0	LRITFGGV	171	0.058	26550.96	50.00	0.074	22330.41	32.00	0.046	30396.07	50.00	0.027	37535.94	50.00	0.064	25152.75	32.00	0.052	28331.79	50.00	0.095	17985.29	32.00	0.377	846.17	2.00	0.170	7903.07	10.00	0.073	22695.78	32.00	0.049	29584.89	50.00	0.076	21852.38	50.00	0.0968	1
0	KVLRITFG	172	0.048	29906.73	50.00	0.093	18180.94	32.00	0.121	13501.89	15.00	0.040	32259.80	50.00	0.042	31912.64	50.00	0.036	33869.37	50.00	0.054	27725.29	50.00	0.062	25564.30	50.00	0.043	31398.89	50.00	0.044	30893.41	50.00	0.146	10246.39	15.00	0.090	18780.76	50.00	0.0682	0
0	VLRITFGG	173	0.051	28951.56	50.00	0.088	19191.60	32.00	0.078	21617.22	32.00	0.026	37944.28	50.00	0.040	32610.74	50.00	0.043	31229.48	50.00	0.102	16583.46	32.00	0.039	32787.64	50.00	0.044	30893.41	50.00	0.041	32085.75	50.00	0.045	30560.95	50.00	0.137	11417.23	32.00	0.0612	0
0	LRITFGGV	174	0.058	26550.96	50.00	0.074	22330.41	32.00	0.046	30396.07	50.00	0.027	37535.94	50.00	0.064	25152.75	32.00	0.052	28331.79	50.00	0.095	17985.29	32.00	0.377	846.17	2.00	0.170	7903.07	10.00	0.073	22695.78	32.00	0.049	29584.89	50.00	0.076	21852.38	50.00	0.0968	1
0	QTLRITFG	175	0.060	25982.58	50.00	0.053	28026.90	50.00	0.064	25017.04	50.00	0.026	37535.94	50.00	0.055	27575.71	50.00	0.027	37333.42	50.00	0.056	27278.95	50.00	0.040	32259.80	50.00	0.045	30560.95	50.00	0.040	32434.80	50.00	0.120	13648.77	15.00	0.074	22330.41	50.00	0.0550	0
0	TLRITFGQ	176	0.051	28795.36	50.00	0.070	23318.07	50.00	0.094	18082.85	16.00	0.022	39196.13	50.00	0.060	26123.53	32.00	0.046	30232.07	50.00	0.094	18082.85	32.00	0.047	30068.96	50.00	0.049	29425.27	50.00	0.046	30396.07	50.00	0.041	32259.80	50.00	0.099	17130.58	32.00	0.0599	0
0	LRITFGQG	177	0.043	31398.89	50.00	0.032	35367.39	50.00	0.037	33324.12	50.00	0.016	42051.98	50.00	0.036	33686.63	50.00	0.031	35752.13	50.00	0.060	26123.53	50.00	0.225	4358.65	4.00	0.080	21154.46	32.00	0.041	32259.80	50.00	0.043	31398.89	50.00	0.075	22090.10	50.00	0.0599	0
0	DQLRITFG	178	0.045	30726.73	50.00	0.042	31740.46	50.00	0.037	33504.88	50.00	0.022	39196.13	50.00	0.048	29745.37	50.00	0.025	38150.11	50.00	0.060	25982.58	50.00	0.056	27278.95	50.00	0.075	22209.93	50.00	0.052	28485.48	50.00	0.040	32434.80	50.00	0.064	25017.04	50.00	0.0472	0
0	QLRITFGG	179	0.048	29745.37	50.00	0.065	24882.07	50.00	0.065	24747.82	32.00	0.021	39622.53	50.00	0.046	30560.95	50.00	0.038	33144.32	50.00	0.100	16946.23	32.00	0.040	32610.74	50.00	0.045	30560.95	50.00	0.042	31740.46	50.00	0.044	31060.99	50.00	0.124	13000.15	32.00	0.0565	0
0	LRITFGGV	180	0.058	26550.96	50.00	0.074	22330.41	32.00	0.046	30396.07	50.00	0.027	37535.94	50.00	0.064	25152.75	32.00	0.052	28331.79	50.00	0.095	17985.29	32.00	0.377	846.17	2.00	0.170	7903.07	10.00	0.073	22695.78	32.00	0.049	29584.89	50.00	0.076	21852.38	50.00	0.0968	1
0	RRLRITFG	181	0.044	31060.99	50.00	0.038	32965.50	50.00	0.050	28951.56	50.00	0.041	32259.80	50.00	0.035	34423.54	50.00	0.033	34986.78	50.00	0.073	22818.90	50.00	0.526	167.87	0.80	0.081	20926.80	32.00	0.051	28951.56	50.00	0.052	28485.48	50.00	0.057	26839.80	50.00	0.0901	1
0	RLRITFGG	182	0.048	29906.73	50.00	0.080	21154.46	32.00	0.105	15967.20	15.00	0.043	31398.89	50.00	0.041	32085.75	50.00	0.071	23318.07	32.00	0.115	14407.49	32.00	0.086	19717.81	32.00	0.045	30560.95	50.00	0.052	28485.48	50.00	0.056	27131.77	50.00	0.182	6978.43	15.00	0.0770	0
0	LRITFGGV	183	0.058	26550.96	50.00	0.074	22330.41	32.00	0.046	30396.07	50.00	0.027	37535.94	50.00	0.064	25152.75	32.00	0.052	28331.79	50.00	0.095	17985.29	32.00	0.377	846.17	2.00	0.170	7903.07	10.00	0.073	22695.78	32.00	0.049	29584.89	50.00	0.076	21852.38	50.00	0.0968	1
0	RGLRITFG	184	0.042	31569.21	50.00	0.041	32259.80	50.00	0.065	24747.82	32.00	0.045	30726.73	32.00	0.033	34986.78	50.00	0.029	36534.22	50.00	0.058	26550.96	50.00	0.090	18882.64	32.00	0.047	30068.96	50.00	0.043	31398.89	50.00	0.111	15044.73	15.00	0.066	24481.50	50.00	0.0558	0
0	GLRITFGG	185	0.047	30068.96	50.00	0.080	21040.32	32.00	0.072	23067.13	32.00	0.021	40053.56	50.00	0.042	31912.64	50.00	0.039	32787.64	50.00	0.088	19191.60	32.00	0.043	31229.48	50.00	0.042	31569.21	50.00	0.049	29584.89	50.00	0.043	31398.89	50.00	0.123	13141.57	32.00	0.0574	0
0	LRITFGGA	186	0.052	28485.48	50.00	0.049	29425.27	50.00	0.042	31912.64	50.00	0.015	42280.10	50.00	0.049	29266.51	50.00	0.041	31912.64	50.00	0.086	19717.81	32.00	0.324	1501.43	3.00	0.100	17038.15	32.00	0.054	28026.90	50.00	0.041	31912.64	50.00	0.083	20478.82	50.00	0.0780	0
0	ALQNGERS	187	0.051	28951.56	50.00	0.083	20368.33	32.00	0.051	28795.36	50.00	0.018	41151.77	50.00	0.036	34053.09	50.00	0.033	34986.78	50.00	0.038	32965.50	50.00	0.032	35559.24	50.00	0.043	31398.89	50.00	0.049	29584.89	50.00	0.041	32259.80	50.00	0.079	21384.59	50.00	0.0462	0
0	LQNGERSL	188	0.050	29108.61	50.00	0.109	15457.23	32.00	0.054	27725.29	50.00	0.034	34610.27	50.00	0.048	29906.73	50.00	0.117	14175.55	15.00	0.103	16404.99	32.00	0.119	13722.81	15.00	0.406	618.28	2.00	0.214	4909.54	3.00	0.076	21970.92	32.00	0.461	342.84	3.00	0.1493	2
0	QNGERSLK	189	0.053	28178.94	50.00	0.028	36931.66	50.00	0.130	12315.54	10.00	0.020	40270.83	50.00	0.043	31229.48	50.00	0.029	36732.40	50.00	0.054	27875.69	50.00	0.054	27725.29	50.00	0.046	30396.07	50.00	0.029	36534.22	50.00	0.041	32085.75	50.00	0.051	28795.36	50.00	0.0482	0
0	VVNGERSG	190	0.044	30893.41	50.00	0.032	35367.39	50.00	0.049	29266.51	50.00	0.013	43675.00	50.00	0.036	33869.37	50.00	0.041	31912.64	50.00	0.038	32965.50	50.00	0.026	37739.56	50.00	0.044	31060.99	50.00	0.037	33504.88	50.00	0.051	28951.56	50.00	0.095	17985.29	50.00	0.0422	0
0	VNGERSGC	191	0.044	31060.99	50.00	0.031	35752.13	50.00	0.041	32085.75	50.00	0.016	42051.98	50.00	0.032	35559.24	50.00	0.033	34986.78	50.00	0.062	25564.30	50.00	0.025	38357.05	50.00	0.044	31060.99	50.00	0.032	35559.24	50.00	0.038	33144.32	50.00	0.050	28951.56	50.00	0.0373	0
0	NGERSGCA	192	0.064	25152.75	32.00	0.027	37535.94	50.00	0.036	33869.37	50.00	0.011	44630.40	50.00	0.033	34986.78	50.00	0.034	34610.27	50.00	0.081	20926.80	50.00	0.025	38150.11	50.00	0.070	23571.74	50.00	0.037	33324.12	50.00	0.035	34237.82	50.00	0.050	28951.56	50.00	0.0419	0
0	EESNQNGG	193	0.040	32434.80	50.00	0.024	38774.32	50.00	0.033	34986.78	50.00	0.011	44150.12	50.00	0.037	33324.12	50.00	0.024	38357.05	50.00	0.036	33686.63	50.00	0.024	38565.12	50.00	0.052	28485.48	50.00	0.059	26407.71	50.00	0.038	33144.32	50.00	0.057	26839.80	50.00	0.0362	0
0	ESNQNGGE	194	0.060	25982.58	50.00	0.024	38774.32	50.00	0.038	32965.50	50.00	0.011	44389.61	50.00	0.081	20926.80	16.00	0.029	36534.22	50.00	0.043	31229.48	50.00	0.023	39196.13	50.00	0.045	30560.95	50.00	0.036	33869.37	50.00	0.041	32259.80	50.00	0.064	25152.75	50.00	0.0413	0
0	SNQNGGEG	195	0.044	31060.99	50.00	0.025	38150.11	50.00	0.036	33869.37	50.00	0.013	43204.99	50.00	0.035	34053.09	50.00	0.029	36337.11	50.00	0.041	32085.75	50.00	0.025	37944.28	50.00	0.045	30726.73	50.00	0.036	34053.09	50.00	0.037	33504.88	50.00	0.068	24087.38	50.00	0.0362	0
0	ARERSGAR	196	0.049	29425.27	50.00	0.024	38774.32	50.00	0.051	28795.36	50.00	0.013	43675.00	50.00	0.040	32434.80	50.00	0.035	34237.82	50.00	0.052	28640.00	50.00	0.227	4265.35	4.00	0.065	24747.82	50.00	0.041	32259.80	50.00	0.038	33144.32	50.00	0.053	28331.79	50.00	0.0573	0
0	RERSGARL	197	0.048	29906.73	50.00	0.036	33869.37	50.00	0.053	28178.94	50.00	0.048	29906.73	32.00	0.040	32434.80	50.00	0.200	5774.65	5.00	0.116	14252.45	32.00	0.151	9706.80	8.00	0.105	15967.20	32.00	0.608	69.50	0.80	0.064	25017.04	50.00	0.215	4909.54	15.00	0.1403	1
0	ERSGARLS	198	0.045	30726.73	50.00	0.026	37535.94	50.00	0.037	33324.12	50.00	0.011	44150.12	50.00	0.043	31569.21	50.00	0.032	35559.24	50.00	0.044	30893.41	50.00	0.125	12930.01	15.00	0.101	16854.80	32.00	0.035	34423.54	50.00	0.039	32965.50	50.00	0.049	29425.27	50.00	0.0489	0
0	LCERSGAR	199	0.052	28485.48	50.00	0.024	38565.12	50.00	0.060	26123.53	50.00	0.013	43675.00	50.00	0.035	34423.54	50.00	0.030	35946.07	50.00	0.052	28640.00	50.00	0.035	34237.82	50.00	0.043	31398.89	50.00	0.040	32434.80	50.00	0.039	32787.64	50.00	0.053	28178.94	50.00	0.0397	0
0	CERSGARS	200	0.043	31229.48	50.00	0.026	37535.94	50.00	0.038	32965.50	50.00	0.013	43675.00	50.00	0.034	34798.02	50.00	0.034	34610.27	50.00	0.053	28331.79	50.00	0.037	33504.88	50.00	0.049	29266.51	50.00	0.079	21269.21	32.00	0.040	32434.80	50.00	0.074	22451.54	50.00	0.0433	0
0	ERSGARSI	201	0.047	30068.96	50.00	0.032	35559.24	50.00	0.038	32965.50	50.00	0.028	36931.66	50.00	0.052	28485.48	50.00	0.081	20701.60	32.00	0.101	16854.80	32.00	0.213	4962.95	5.00	0.391	723.31	3.00	0.060	26123.53	50.00	0.052	28485.48	50.00	0.060	26123.53	50.00	0.0963	0
0	RWQNGGAR	202	0.045	30560.95	50.00	0.030	35946.07	50.00	0.086	19611.42	32.00	0.077	21734.48	32.00	0.039	32787.64	50.00	0.041	31912.64	50.00	0.045	30726.73	50.00	0.148	10081.44	8.00	0.045	30560.95	50.00	0.046	30232.07	50.00	0.044	31060.99	50.00	0.063	25289.19	50.00	0.0591	0
0	WQNGGARG	203	0.047	30068.96	50.00	0.046	30396.07	50.00	0.041	32085.75	50.00	0.019	40708.92	50.00	0.041	32259.80	50.00	0.035	34237.82	50.00	0.046	30396.07	50.00	0.080	21154.46	32.00	0.136	11541.43	15.00	0.089	19088.05	16.00	0.050	29108.61	50.00	0.275	2551.25	8.00	0.0754	0
0	QNGGARGA	204	0.047	30068.96	50.00	0.034	34798.02	50.00	0.040	32610.74	50.00	0.014	42971.89	50.00	0.038	33144.32	50.00	0.033	34986.78	50.00	0.050	29108.61	50.00	0.033	35176.57	50.00	0.050	29266.51	50.00	0.035	34237.82	50.00	0.038	33144.32	50.00	0.055	27575.71	50.00	0.0389	0
0	GANSLKIT	205	0.048	29906.73	50.00	0.038	32965.50	50.00	0.048	29745.37	50.00	0.012	43911.91	50.00	0.034	34610.27	50.00	0.040	32434.80	50.00	0.046	30396.07	50.00	0.032	35559.24	50.00	0.051	28795.36	50.00	0.046	30396.07	50.00	0.051	28795.36	50.00	0.063	25289.19	50.00	0.0424	0
0	ANSLKITE	206	0.046	30396.07	50.00	0.028	36732.40	50.00	0.044	31229.48	50.00	0.013	43675.00	50.00	0.036	33869.37	50.00	0.028	37132.00	50.00	0.050	29108.61	50.00	0.029	36337.11	50.00	0.044	31060.99	50.00	0.040	32610.74	50.00	0.038	33144.32	50.00	0.053	28178.94	50.00	0.0374	0
0	NSLKITEK	207	0.070	23444.56	32.00	0.040	32610.74	50.00	0.260	3017.08	4.00	0.027	37535.94	50.00	0.052	28640.00	50.00	0.030	35946.07	50.00	0.054	27725.29	50.00	0.073	22573.33	32.00	0.053	28331.79	50.00	0.037	33324.12	50.00	0.063	25289.19	50.00	0.065	24747.82	50.00	0.0687	0
0	GGNNIKIT	208	0.042	31569.21	50.00	0.033	35176.57	50.00	0.045	30726.73	50.00	0.012	43911.91	50.00	0.031	35752.13	50.00	0.027	37132.00	50.00	0.041	32259.80	50.00	0.030	35946.07	50.00	0.044	31060.99	50.00	0.040	32610.74	50.00	0.042	31740.46	50.00	0.056	27426.93	50.00	0.0369	0
0	GNNIKITG	209	0.043	31398.89	50.00	0.029	36337.11	50.00	0.042	31912.64	50.00	0.013	43439.36	50.00	0.033	35176.57	50.00	0.025	38150.11	50.00	0.056	27131.77	50.00	0.033	34986.78	50.00	0.043	31398.89	50.00	0.037	33504.88	50.00	0.040	32434.80	50.00	0.057	26839.80	50.00	0.0376	0
0	NNIKITGV	210	0.065	24882.07	32.00	0.089	19088.05	32.00	0.047	30068.96	50.00	0.032	35559.24	50.00	0.137	11417.23	7.00	0.049	29584.89	50.00	0.120	13648.77	32.00	0.049	29425.27	50.00	0.122	13356.59	32.00	0.056	27131.77	50.00	0.046	30232.07	50.00	0.070	23571.74	50.00	0.0735	0
0	MIPQTSIT	211	0.058	26550.96	50.00	0.094	18082.85	32.00	0.054	27875.69	50.00	0.029	36534.22	50.00	0.081	20813.90	16.00	0.056	27278.95	50.00	0.074	22330.41	50.00	0.025	38150.11	50.00	0.060	25982.58	50.00	0.043	31569.21	50.00	0.043	31398.89	50.00	0.088	19191.60	50.00	0.0588	0
0	IPQTSITP	212	0.043	31229.48	50.00	0.034	34798.02	50.00	0.039	32787.64	50.00	0.014	42971.89	50.00	0.034	34423.54	50.00	0.124	13000.15	15.00	0.060	25982.58	50.00	0.027	37333.42	50.00	0.069	23828.16	50.00	0.034	34798.02	50.00	0.045	30726.73	50.00	0.054	27875.69	50.00	0.0481	0
0	PQTSITPF	213	0.053	28026.90	50.00	0.055	27575.71	50.00	0.046	30232.07	50.00	0.124	13000.15	15.00	0.062	25564.30	32.00	0.041	32259.80	50.00	0.049	29425.27	50.00	0.087	19505.61	32.00	0.098	17316.93	32.00	0.143	10584.44	6.00	0.075	22209.93	32.00	0.323	1517.76	6.00	0.0963	0
0	DSPQISIT	214	0.055	27575.71	50.00	0.034	34610.27	50.00	0.034	34423.54	50.00	0.018	41151.77	50.00	0.082	20589.91	16.00	0.028	36732.40	50.00	0.041	32259.80	50.00	0.021	39837.46	50.00	0.049	29584.89	50.00	0.033	34986.78	50.00	0.037	33324.12	50.00	0.053	28178.94	50.00	0.0404	0
0	SPQISITD	215	0.045	30726.73	50.00	0.027	37535.94	50.00	0.035	34423.54	50.00	0.011	44389.61	50.00	0.032	35367.39	50.00	0.107	15710.15	15.00	0.057	26839.80	50.00	0.024	38565.12	50.00	0.068	24087.38	50.00	0.033	34986.78	50.00	0.039	32787.64	50.00	0.050	29108.61	50.00	0.0440	0
0	PQISITDI	216	0.047	30068.96	50.00	0.086	19611.42	32.00	0.041	32259.80	50.00	0.086	19717.81	32.00	0.047	30068.96	50.00	0.035	34237.82	50.00	0.045	30726.73	50.00	0.059	26265.23	50.00	0.090	18882.64	32.00	0.126	12790.86	8.00	0.061	25842.40	50.00	0.104	16140.90	32.00	0.0689	0
0	LEPQISIT	217	0.044	30893.41	50.00	0.040	32434.80	50.00	0.037	33504.88	50.00	0.021	40053.56	50.00	0.040	32434.80	50.00	0.029	36337.11	50.00	0.046	30396.07	50.00	0.029	36534.22	50.00	0.057	26839.80	50.00	0.112	14882.82	10.00	0.038	33324.12	50.00	0.066	24481.50	50.00	0.0466	0
0	EPQISITT	218	0.049	29425.27	50.00	0.029	36337.11	50.00	0.034	34610.27	50.00	0.012	43911.91	50.00	0.050	29108.61	50.00	0.151	9759.45	8.00	0.086	19824.77	32.00	0.027	37333.42	50.00	0.093	18180.94	32.00	0.035	34237.82	50.00	0.038	33144.32	50.00	0.051	28951.56	50.00	0.0546	0
0	PQISITTK	219	0.044	30893.41	50.00	0.038	33144.32	50.00	0.171	7860.43	7.00	0.032	35367.39	50.00	0.049	29425.27	50.00	0.027	37535.94	50.00	0.036	34053.09	50.00	0.113	14802.53	15.00	0.054	27875.69	50.00	0.058	26550.96	50.00	0.044	31229.48	50.00	0.088	19191.60	50.00	0.0628	0
0	NRQTSITS	220	0.047	30068.96	50.00	0.032	35367.39	50.00	0.034	34610.27	50.00	0.013	43439.36	50.00	0.035	34423.54	50.00	0.034	34610.27	50.00	0.058	26694.99	50.00	0.140	10992.95	9.00	0.167	8208.09	15.00	0.038	32965.50	50.00	0.038	32965.50	50.00	0.054	27875.69	50.00	0.0575	0
0	RQTSITSV	221	0.060	25982.58	50.00	0.346	1183.39	6.00	0.089	19088.05	32.00	0.086	19611.42	32.00	0.051	28795.36	50.00	0.127	12721.85	10.00	0.083	20368.33	50.00	0.301	1915.27	3.00	0.253	3254.47	6.00	0.289	2192.64	2.00	0.114	14564.23	15.00	0.331	1391.91	6.00	0.1775	1
0	QTSITSVI	222	0.116	14252.45	6.00	0.090	18882.64	32.00	0.072	22942.68	32.00	0.086	19611.42	32.00	0.107	15625.39	10.00	0.085	19824.77	32.00	0.082	20589.91	50.00	0.046	30396.07	50.00	0.141	10874.65	15.00	0.079	21384.59	32.00	0.343	1229.06	3.00	0.171	7818.02	15.00	0.1182	0
0	TIQISITS	223	0.056	27278.95	50.00	0.070	23444.56	50.00	0.063	25289.19	50.00	0.024	38565.12	50.00	0.046	30232.07	50.00	0.039	32787.64	50.00	0.048	29906.73	50.00	0.029	36337.11	50.00	0.054	27875.69	50.00	0.046	30232.07	50.00	0.044	31229.48	50.00	0.076	21970.92	50.00	0.0496	0
0	IQISITST	224	0.048	29906.73	50.00	0.194	6128.72	15.00	0.057	26985.39	50.00	0.033	34986.78	50.00	0.052	28485.48	50.00	0.051	28951.56	50.00	0.053	28026.90	50.00	0.090	18780.76	32.00	0.118	13872.10	32.00	0.106	15795.37	15.00	0.060	26123.53	50.00	0.279	2430.01	7.00	0.0951	0
0	QLRPNFTI	225	0.058	26550.96	50.00	0.264	2889.29	9.00	0.084	20149.14	32.00	0.166	8297.38	8.00	0.060	25982.58	32.00	0.161	8806.13	7.00	0.293	2099.77	4.00	0.071	23318.07	50.00	0.095	17888.25	32.00	0.079	21384.59	32.00	0.111	15126.34	15.00	0.220	4625.90	10.00	0.1385	0
0	LRPNFTIA	226	0.058	26694.99	50.00	0.047	30068.96	50.00	0.043	31398.89	50.00	0.030	36141.06	50.00	0.041	32085.75	50.00	0.038	33144.32	50.00	0.088	19295.70	32.00	0.157	9195.62	8.00	0.087	19400.38	32.00	0.048	29745.37	50.00	0.040	32434.80	50.00	0.069	23699.60	50.00	0.0622	0
0	RPNFTIAM	227	0.079	21269.21	16.00	0.060	25982.58	50.00	0.075	22209.93	32.00	0.050	29266.51	32.00	0.075	22090.10	32.00	0.758	13.79	0.12	0.210	5154.50	7.00	0.098	17316.93	32.00	0.361	1011.56	3.00	0.085	19932.31	32.00	0.107	15710.15	16.00	0.147	10246.39	32.00	0.1754	1
0	LDRHNFTI	228	0.056	27278.95	50.00	0.052	28485.48	50.00	0.048	29745.37	50.00	0.095	17985.29	15.00	0.042	31912.64	50.00	0.119	13722.81	15.00	0.164	8478.89	10.00	0.061	25702.97	50.00	0.076	21970.92	50.00	0.104	16228.45	15.00	0.066	24614.30	50.00	0.109	15373.84	32.00	0.0827	0
0	DRHNFTIM	229	0.055	27575.71	50.00	0.032	35559.24	50.00	0.041	32259.80	50.00	0.028	36931.66	50.00	0.100	16946.23	15.00	0.058	26550.96	50.00	0.140	10992.95	15.00	0.257	3116.62	4.00	0.344	1209.27	3.00	0.068	23957.42	32.00	0.046	30232.07	50.00	0.073	22818.90	50.00	0.1035	0
0	RHNFTIMT	230	0.056	27426.93	50.00	0.048	29906.73	50.00	0.063	25289.19	50.00	0.067	24349.41	32.00	0.035	34053.09	50.00	0.051	28951.56	50.00	0.043	31229.48	50.00	0.110	15126.34	15.00	0.184	6829.04	9.00	0.065	24747.82	32.00	0.054	28026.90	50.00	0.066	24614.30	50.00	0.0702	0
0	KLRHNYTI	231	0.056	27426.93	50.00	0.321	1559.37	7.00	0.130	12315.54	10.00	0.211	5099.03	5.00	0.043	31569.21	50.00	0.221	4551.43	5.00	0.301	1925.66	3.00	0.108	15457.23	15.00	0.075	22209.93	50.00	0.079	21269.21	32.00	0.158	9096.67	10.00	0.242	3626.35	9.00	0.1621	0
0	LRHNYTIL	232	0.065	24882.07	32.00	0.060	26123.53	50.00	0.052	28331.79	50.00	0.046	30232.07	32.00	0.050	29266.51	50.00	0.089	19088.05	32.00	0.244	3548.72	5.00	0.489	250.51	0.80	0.548	132.31	0.80	0.118	13872.10	9.00	0.060	25982.58	50.00	0.092	18478.42	50.00	0.1594	2
0	RHNYTILP	233	0.050	29108.61	50.00	0.032	35367.39	50.00	0.061	25702.97	50.00	0.072	22942.68	32.00	0.035	34423.54	50.00	0.037	33504.88	50.00	0.039	32787.64	50.00	0.104	16228.45	15.00	0.128	12517.05	16.00	0.059	26407.71	50.00	0.052	28485.48	50.00	0.057	26985.39	50.00	0.0605	0
0	CARGIVFW	234	0.061	25842.40	50.00	0.046	30396.07	50.00	0.067	24349.41	32.00	0.127	12721.85	15.00	0.068	24087.38	32.00	0.058	26550.96	50.00	0.077	21617.22	50.00	0.076	21970.92	32.00	0.061	25702.97	50.00	0.051	28951.56	50.00	0.658	40.46	0.50	0.123	13212.86	32.00	0.1228	1
0	CARGIVFG	235	0.051	28951.56	50.00	0.043	31398.89	50.00	0.057	26839.80	50.00	0.022	39408.75	50.00	0.046	30232.07	50.00	0.041	32085.75	50.00	0.079	21384.59	50.00	0.048	29906.73	50.00	0.046	30232.07	50.00	0.040	32610.74	50.00	0.064	25017.04	50.00	0.083	20258.44	50.00	0.0517	0
0	ARGIVFGV	236	0.058	26694.99	50.00	0.119	13797.25	32.00	0.047	30068.96	50.00	0.060	26123.53	32.00	0.041	32085.75	50.00	0.043	31569.21	50.00	0.066	24614.30	50.00	0.280	2416.90	3.00	0.106	15967.20	32.00	0.070	23571.74	32.00	0.048	29906.73	50.00	0.056	27426.93	50.00	0.0828	0
0	YCARGIVF	237	0.076	21970.92	32.00	0.058	26694.99	50.00	0.053	28026.90	50.00	0.185	6719.10	6.00	0.095	17985.29	15.00	0.096	17791.74	16.00	0.111	15126.34	32.00	0.071	23192.26	50.00	0.143	10641.85	15.00	0.086	19717.81	32.00	0.198	5900.97	7.00	0.379	832.55	4.00	0.1293	0
0	CARGIVFS	238	0.053	28178.94	50.00	0.051	28795.36	50.00	0.065	24747.82	32.00	0.020	40270.83	50.00	0.051	28795.36	50.00	0.046	30232.07	50.00	0.076	21970.92	50.00	0.044	30893.41	50.00	0.048	29745.37	50.00	0.042	31912.64	50.00	0.058	26694.99	50.00	0.070	23318.07	50.00	0.0520	0
0	ARGIVFSY	239	0.085	19824.77	15.00	0.063	25289.19	50.00	0.074	22451.54	32.00	0.070	23444.56	32.00	0.054	27875.69	50.00	0.042	31740.46	50.00	0.055	27575.71	50.00	0.375	864.68	2.00	0.077	21617.22	50.00	0.057	26985.39	50.00	0.071	23192.26	32.00	0.162	8617.62	16.00	0.0988	1
0	CARGIVFM	240	0.070	23571.74	32.00	0.077	21617.22	32.00	0.080	20926.80	32.00	0.049	29584.89	32.00	0.142	10815.98	6.00	0.166	8297.38	7.00	0.175	7486.88	9.00	0.084	20149.14	32.00	0.087	19400.38	32.00	0.068	23957.42	32.00	0.177	7326.61	8.00	0.199	5837.47	15.00	0.1145	0
0	ARGIVFMM	241	0.059	26265.23	50.00	0.081	20813.90	32.00	0.049	29584.89	50.00	0.075	22090.10	32.00	0.052	28640.00	50.00	0.054	27875.69	50.00	0.084	20149.14	50.00	0.403	635.24	1950-01-01	0.174	7568.32	10.00	0.082	20478.82	32.00	0.060	25982.58	50.00	0.083	20258.44	50.00	0.1047	1
0	CARGVVFD	242	0.048	29745.37	50.00	0.036	34053.09	50.00	0.050	28951.56	50.00	0.014	42971.89	50.00	0.040	32610.74	50.00	0.035	34423.54	50.00	0.050	29108.61	50.00	0.031	35752.13	50.00	0.043	31398.89	50.00	0.037	33504.88	50.00	0.053	28178.94	50.00	0.060	26123.53	50.00	0.0414	0
0	ARGVVFDY	243	0.082	20478.82	15.00	0.057	26985.39	50.00	0.060	25982.58	50.00	0.057	26839.80	32.00	0.045	30726.73	50.00	0.035	34423.54	50.00	0.041	32259.80	50.00	0.305	1834.15	3.00	0.061	25702.97	50.00	0.051	28640.00	50.00	0.066	24481.50	50.00	0.109	15373.84	32.00	0.0807	0
0	CARGVVFF	244	0.071	23192.26	32.00	0.061	25842.40	50.00	0.079	21384.59	32.00	0.161	8758.62	8.00	0.131	12183.00	7.00	0.122	13356.59	15.00	0.135	11666.98	15.00	0.083	20478.82	32.00	0.068	23957.42	50.00	0.068	23957.42	32.00	0.337	1304.42	3.00	0.350	1127.15	5.00	0.1388	0
0	ARGVVFFD	245	0.044	31060.99	50.00	0.046	30232.07	50.00	0.036	33686.63	50.00	0.030	36141.06	50.00	0.031	35752.13	50.00	0.025	37944.28	50.00	0.035	34423.54	50.00	0.116	14252.45	15.00	0.051	28951.56	50.00	0.040	32610.74	50.00	0.040	32610.74	50.00	0.047	30068.96	50.00	0.0451	0
0	AGARGVVF	246	0.058	26839.80	50.00	0.042	31912.64	50.00	0.069	23828.16	32.00	0.131	12183.00	10.00	0.057	26985.39	32.00	0.089	18985.07	32.00	0.074	22451.54	50.00	0.058	26550.96	50.00	0.084	20149.14	32.00	0.081	20813.90	32.00	0.220	4651.00	6.00	0.453	371.82	3.00	0.1180	1
0	SGARGVVF	247	0.062	25426.37	32.00	0.043	31398.89	50.00	0.069	23699.60	32.00	0.158	9047.59	8.00	0.066	24481.50	32.00	0.090	18882.64	32.00	0.103	16316.49	32.00	0.060	26123.53	50.00	0.115	14485.65	32.00	0.078	21500.59	32.00	0.230	4129.12	6.00	0.458	352.24	3.00	0.1277	1
0	CARGVVFA	248	0.065	24882.07	32.00	0.088	19295.70	32.00	0.079	21154.46	32.00	0.024	38774.32	50.00	0.059	26407.71	32.00	0.083	20258.44	32.00	0.129	12382.34	16.00	0.049	29584.89	50.00	0.059	26265.23	50.00	0.049	29584.89	50.00	0.069	23571.74	32.00	0.100	17038.15	32.00	0.0711	0
0	ARGVVFAA	249	0.054	27875.69	50.00	0.073	22573.33	32.00	0.043	31569.21	50.00	0.032	35367.39	50.00	0.036	33686.63	50.00	0.046	30396.07	50.00	0.081	20701.60	50.00	0.247	3454.02	4.00	0.119	13797.25	32.00	0.057	26985.39	50.00	0.042	31569.21	50.00	0.065	24747.82	50.00	0.0746	0
0	CARGVVFD	250	0.048	29745.37	50.00	0.036	34053.09	50.00	0.050	28951.56	50.00	0.014	42971.89	50.00	0.040	32610.74	50.00	0.035	34423.54	50.00	0.050	29108.61	50.00	0.031	35752.13	50.00	0.043	31398.89	50.00	0.037	33504.88	50.00	0.053	28178.94	50.00	0.060	26123.53	50.00	0.0414	0
0	ARGVVFDW	251	0.053	28178.94	50.00	0.049	29584.89	50.00	0.041	32259.80	50.00	0.144	10584.44	9.00	0.034	34798.02	50.00	0.034	34798.02	50.00	0.040	32610.74	50.00	0.195	6062.77	5.00	0.069	23828.16	50.00	0.054	27875.69	50.00	0.161	8758.62	9.00	0.057	26985.39	50.00	0.0776	0
0	GRARGVVF	252	0.055	27575.71	50.00	0.039	32787.64	50.00	0.053	28178.94	50.00	0.076	21852.38	32.00	0.058	26694.99	32.00	0.065	24882.07	32.00	0.085	19824.77	50.00	0.436	444.50	1950-01-01	0.207	5295.83	8.00	0.101	16854.80	15.00	0.079	21269.21	32.00	0.195	6062.77	15.00	0.1208	1
0	RARGVVFP	253	0.045	30726.73	50.00	0.040	32434.80	50.00	0.076	21852.38	32.00	0.029	36534.22	50.00	0.042	31569.21	50.00	0.083	20368.33	32.00	0.058	26694.99	50.00	0.068	24087.38	50.00	0.046	30396.07	50.00	0.054	27875.69	50.00	0.083	20258.44	32.00	0.094	18082.85	50.00	0.0598	0
0	ARGVVFPR	254	0.045	30560.95	50.00	0.069	23828.16	50.00	0.073	22695.78	32.00	0.042	31569.21	50.00	0.042	31912.64	50.00	0.031	35752.13	50.00	0.048	29745.37	50.00	0.441	425.67	1950-01-01	0.066	24481.50	50.00	0.042	31740.46	50.00	0.046	30232.07	50.00	0.055	27725.29	50.00	0.0833	1
0	CARGVVFW	255	0.061	25842.40	50.00	0.045	30560.95	50.00	0.068	23957.42	32.00	0.123	13212.86	15.00	0.066	24614.30	32.00	0.061	25842.40	50.00	0.072	22818.90	50.00	0.068	24087.38	50.00	0.062	25564.30	50.00	0.051	28795.36	50.00	0.698	26.25	0.40	0.130	12249.09	32.00	0.1254	1
0	ARGVVFWS	256	0.046	30396.07	50.00	0.068	23957.42	50.00	0.038	33144.32	50.00	0.038	32965.50	50.00	0.033	35176.57	50.00	0.029	36337.11	50.00	0.043	31398.89	50.00	0.174	7609.38	6.00	0.059	26407.71	50.00	0.041	32085.75	50.00	0.041	32085.75	50.00	0.050	29266.51	50.00	0.0550	0
0	CARGVVFG	257	0.050	29266.51	50.00	0.042	31740.46	50.00	0.057	26839.80	50.00	0.020	40053.56	50.00	0.045	30560.95	50.00	0.043	31398.89	50.00	0.072	22942.68	50.00	0.041	32085.75	50.00	0.046	30232.07	50.00	0.039	32787.64	50.00	0.069	23699.60	32.00	0.086	19611.42	50.00	0.0508	0
0	ARGVVFGN	258	0.043	31569.21	50.00	0.045	30560.95	50.00	0.036	33869.37	50.00	0.033	35176.57	50.00	0.033	35176.57	50.00	0.027	37333.42	50.00	0.035	34237.82	50.00	0.152	9602.34	8.00	0.052	28485.48	50.00	0.038	33324.12	50.00	0.040	32434.80	50.00	0.048	29745.37	50.00	0.0485	0
0	MHFPPTSF	259	0.065	24747.82	32.00	0.064	25152.75	50.00	0.072	22942.68	32.00	0.213	4962.95	5.00	0.086	19611.42	15.00	0.123	13212.86	15.00	0.114	14564.23	32.00	0.107	15710.15	15.00	0.503	216.47	1950-01-01	0.107	15710.15	15.00	0.220	4625.90	6.00	0.304	1854.10	6.00	0.1648	1
0	HFPPTSFD	260	0.048	29745.37	50.00	0.029	36534.22	50.00	0.040	32610.74	50.00	0.071	23318.07	32.00	0.040	32434.80	50.00	0.028	36931.66	50.00	0.033	34986.78	50.00	0.023	38984.65	50.00	0.042	31569.21	50.00	0.034	34610.27	50.00	0.041	32085.75	50.00	0.052	28640.00	50.00	0.0401	0
0	FPPTSFDS	261	0.050	29266.51	50.00	0.047	30068.96	50.00	0.034	34798.02	50.00	0.020	40053.56	50.00	0.044	31229.48	50.00	0.089	19088.05	32.00	0.074	22573.33	50.00	0.022	39408.75	50.00	0.065	24747.82	50.00	0.032	35367.39	50.00	0.038	32965.50	50.00	0.049	29425.27	50.00	0.0470	0
0	QKFPLTSF	262	0.049	29425.27	50.00	0.048	29906.73	50.00	0.052	28485.48	50.00	0.077	21617.22	32.00	0.072	22942.68	32.00	0.065	24882.07	32.00	0.079	21269.21	50.00	0.157	9146.01	8.00	0.186	6682.85	9.00	0.090	18780.76	15.00	0.126	12860.25	15.00	0.336	1318.61	5.00	0.1114	0
0	KFPLTSFR	263	0.046	30232.07	50.00	0.038	33144.32	50.00	0.147	10191.11	8.00	0.143	10699.58	9.00	0.045	30726.73	50.00	0.031	35752.13	50.00	0.043	31229.48	50.00	0.069	23699.60	50.00	0.042	31740.46	50.00	0.035	34423.54	50.00	0.046	30396.07	50.00	0.056	27426.93	50.00	0.0618	0
0	FPLTSFRG	264	0.047	30068.96	50.00	0.045	30726.73	50.00	0.038	33144.32	50.00	0.020	40270.83	50.00	0.036	33686.63	50.00	0.131	12183.00	10.00	0.131	12117.27	16.00	0.035	34423.54	50.00	0.106	15967.20	32.00	0.033	35176.57	50.00	0.049	29425.27	50.00	0.056	27278.95	50.00	0.0606	0
0	IKPTSFGP	265	0.040	32610.74	50.00	0.032	35367.39	50.00	0.037	33686.63	50.00	0.018	40929.75	50.00	0.032	35367.39	50.00	0.025	38357.05	50.00	0.032	35559.24	50.00	0.029	36337.11	50.00	0.045	30726.73	50.00	0.030	36141.06	50.00	0.037	33504.88	50.00	0.050	29108.61	50.00	0.0339	0
0	KPTSFGPP	266	0.045	30726.73	50.00	0.034	34610.27	50.00	0.043	31229.48	50.00	0.012	43911.91	50.00	0.034	34423.54	50.00	0.220	4625.90	5.00	0.067	24218.04	50.00	0.044	31060.99	50.00	0.066	24614.30	50.00	0.041	31912.64	50.00	0.046	30232.07	50.00	0.055	27426.93	50.00	0.0589	0
0	PTSFGPPD	267	0.053	28178.94	50.00	0.028	37132.00	50.00	0.038	32965.50	50.00	0.011	44150.12	50.00	0.033	34986.78	50.00	0.023	38984.65	50.00	0.025	37944.28	50.00	0.019	40489.28	50.00	0.040	32434.80	50.00	0.038	33324.12	50.00	0.040	32434.80	50.00	0.051	28640.00	50.00	0.0332	0
0	PVPTSFGP	268	0.042	31740.46	50.00	0.029	36337.11	50.00	0.038	33144.32	50.00	0.022	39196.13	50.00	0.044	31060.99	50.00	0.024	38357.05	50.00	0.030	36337.11	50.00	0.018	40929.75	50.00	0.038	33144.32	50.00	0.030	36141.06	50.00	0.035	34423.54	50.00	0.047	29906.73	50.00	0.0331	0
0	VPTSFGPL	269	0.057	27131.77	50.00	0.061	25842.40	50.00	0.047	30068.96	50.00	0.037	33686.63	50.00	0.065	24747.82	32.00	0.642	48.11	0.50	0.231	4129.12	6.00	0.060	25982.58	50.00	0.332	1384.40	4.00	0.080	21040.32	32.00	0.070	23571.74	32.00	0.077	21617.22	50.00	0.1466	1
0	PTSFGPLR	270	0.079	21269.21	16.00	0.029	36337.11	50.00	0.122	13356.59	15.00	0.026	37739.56	50.00	0.048	29906.73	50.00	0.024	38774.32	50.00	0.029	36337.11	50.00	0.033	34986.78	50.00	0.040	32610.74	50.00	0.035	34423.54	50.00	0.049	29584.89	50.00	0.051	28951.56	50.00	0.0471	0
0	KELTSFGP	271	0.041	32259.80	50.00	0.040	32259.80	50.00	0.047	30068.96	50.00	0.024	38565.12	50.00	0.030	35946.07	50.00	0.028	37132.00	50.00	0.034	34798.02	50.00	0.050	29108.61	50.00	0.048	29906.73	50.00	0.200	5774.65	4.00	0.046	30396.07	50.00	0.069	23699.60	50.00	0.0548	0
0	ELTSFGPF	272	0.089	19088.05	15.00	0.086	19717.81	32.00	0.063	25289.19	50.00	0.116	14252.45	15.00	0.411	582.56	0.80	0.086	19717.81	32.00	0.142	10757.62	15.00	0.075	22209.93	32.00	0.112	14963.56	32.00	0.095	17985.29	15.00	0.083	20258.44	32.00	0.413	573.19	4.00	0.1476	1
0	LTSFGPFD	273	0.085	19824.77	15.00	0.041	31912.64	50.00	0.060	26123.53	50.00	0.018	41151.77	50.00	0.041	32085.75	50.00	0.027	37333.42	50.00	0.030	36141.06	50.00	0.025	38357.05	50.00	0.041	31912.64	50.00	0.045	30726.73	50.00	0.086	19717.81	32.00	0.071	23192.26	50.00	0.0475	0
0	ELLTSFGP	274	0.048	29745.37	50.00	0.078	21500.59	32.00	0.048	29745.37	50.00	0.020	40270.83	50.00	0.054	27725.29	50.00	0.032	35367.39	50.00	0.059	26265.23	50.00	0.034	34798.02	50.00	0.051	28795.36	50.00	0.042	31569.21	50.00	0.040	32610.74	50.00	0.066	24481.50	50.00	0.0477	0
0	LLTSFGPL	275	0.076	21970.92	32.00	0.472	302.73	4.00	0.084	20040.43	32.00	0.069	23828.16	32.00	0.089	19088.05	15.00	0.180	7092.61	6.00	0.254	3202.08	5.00	0.111	15044.73	15.00	0.218	4701.59	7.00	0.121	13501.89	8.00	0.103	16493.98	32.00	0.366	953.12	5.00	0.1786	1
0	LTSFGPLK	276	0.173	7650.66	3.00	0.044	31060.99	50.00	0.544	138.91	0.80	0.036	34053.09	50.00	0.061	25842.40	32.00	0.030	35946.07	50.00	0.038	33144.32	50.00	0.059	26407.71	50.00	0.044	30893.41	50.00	0.048	29745.37	50.00	0.102	16673.41	32.00	0.084	20149.14	50.00	0.1053	1
0	LILTSFGP	277	0.048	29745.37	50.00	0.102	16673.41	32.00	0.068	24087.38	32.00	0.021	39622.53	50.00	0.042	31912.64	50.00	0.034	34798.02	50.00	0.053	28331.79	50.00	0.034	34610.27	50.00	0.044	30893.41	50.00	0.043	31229.48	50.00	0.050	29266.51	50.00	0.089	18985.07	50.00	0.0523	0
0	ILTSFGPY	278	0.252	3289.87	1950-01-01	0.134	11793.90	32.00	0.357	1044.93	3.00	0.049	29425.27	32.00	0.207	5295.83	3.00	0.075	22090.10	32.00	0.074	22573.33	50.00	0.108	15541.08	15.00	0.071	23318.07	50.00	0.070	23318.07	32.00	0.154	9396.78	10.00	0.583	90.60	1.00	0.1778	2
0	LTSFGPYG	279	0.093	18180.94	10.00	0.055	27575.71	50.00	0.066	24614.30	32.00	0.021	39622.53	50.00	0.048	29906.73	50.00	0.030	35946.07	50.00	0.037	33504.88	50.00	0.027	37132.00	50.00	0.045	30726.73	50.00	0.044	30893.41	50.00	0.134	11793.90	15.00	0.126	12790.86	32.00	0.0605	0
0	FEDIPGIP	280	0.055	27575.71	50.00	0.036	34053.09	50.00	0.036	34053.09	50.00	0.015	42280.10	50.00	0.034	34610.27	50.00	0.028	36732.40	50.00	0.050	29266.51	50.00	0.030	35946.07	50.00	0.067	24218.04	50.00	0.226	4335.14	3.00	0.039	32965.50	50.00	0.054	28026.90	50.00	0.0558	0
0	EDIPGIPK	281	0.050	29108.61	50.00	0.030	36141.06	50.00	0.074	22451.54	32.00	0.015	42740.04	50.00	0.090	18780.76	15.00	0.029	36337.11	50.00	0.035	34237.82	50.00	0.054	27875.69	50.00	0.059	26550.96	50.00	0.048	29906.73	50.00	0.040	32610.74	50.00	0.060	25982.58	50.00	0.0487	0
0	DIPGIPKQ	282	0.044	30893.41	50.00	0.027	37333.42	50.00	0.033	34986.78	50.00	0.015	42280.10	50.00	0.100	16946.23	15.00	0.025	37944.28	50.00	0.033	34986.78	50.00	0.022	39622.53	50.00	0.040	32434.80	50.00	0.031	35752.13	50.00	0.034	34798.02	50.00	0.046	30232.07	50.00	0.0375	0
0	RDDVPGIP	283	0.050	29266.51	50.00	0.027	37333.42	50.00	0.040	32259.80	50.00	0.019	40708.92	50.00	0.030	35946.07	50.00	0.028	37132.00	50.00	0.034	34610.27	50.00	0.030	35946.07	50.00	0.045	30726.73	50.00	0.056	27278.95	50.00	0.038	33144.32	50.00	0.048	29745.37	50.00	0.0371	0
0	DDVPGIPD	284	0.041	32085.75	50.00	0.026	37739.56	50.00	0.030	36337.11	50.00	0.009	45360.65	50.00	0.042	31740.46	50.00	0.025	38357.05	50.00	0.027	37535.94	50.00	0.022	39196.13	50.00	0.048	29906.73	50.00	0.032	35367.39	50.00	0.035	34423.54	50.00	0.048	29906.73	50.00	0.0321	0
0	DVPGIPDY	285	0.099	17130.58	9.00	0.040	32610.74	50.00	0.048	29745.37	50.00	0.026	37739.56	50.00	0.476	291.48	0.50	0.034	34798.02	50.00	0.041	31912.64	50.00	0.031	35752.13	50.00	0.047	30068.96	50.00	0.042	31740.46	50.00	0.047	30068.96	50.00	0.099	17223.50	32.00	0.0858	1
0	CPDVPGIP	286	0.057	26985.39	50.00	0.029	36337.11	50.00	0.037	33504.88	50.00	0.010	44630.40	50.00	0.033	34986.78	50.00	0.082	20589.91	32.00	0.054	27875.69	50.00	0.023	39196.13	50.00	0.067	24349.41	50.00	0.034	34610.27	50.00	0.039	32787.64	50.00	0.047	30068.96	50.00	0.0427	0
0	PDVPGIPF	287	0.048	29745.37	50.00	0.034	34610.27	50.00	0.036	33686.63	50.00	0.048	29906.73	32.00	0.058	26839.80	32.00	0.033	35176.57	50.00	0.036	34053.09	50.00	0.033	34986.78	50.00	0.054	27875.69	50.00	0.069	23699.60	32.00	0.046	30232.07	50.00	0.100	16946.23	32.00	0.0496	0
0	DVPGIPFP	288	0.046	30396.07	50.00	0.037	33686.63	50.00	0.035	34237.82	50.00	0.020	40270.83	50.00	0.105	16140.90	10.00	0.025	38357.05	50.00	0.030	36141.06	50.00	0.021	40053.56	50.00	0.040	32434.80	50.00	0.033	35176.57	50.00	0.035	34237.82	50.00	0.046	30232.07	50.00	0.0394	0
0	RYHPALRL	289	0.056	27426.93	50.00	0.071	23318.07	32.00	0.076	21970.92	32.00	0.575	99.33	0.40	0.046	30396.07	50.00	0.120	13648.77	15.00	0.082	20589.91	50.00	0.194	6161.97	5.00	0.120	13648.77	32.00	0.111	15044.73	10.00	0.102	16673.41	32.00	0.096	17791.74	50.00	0.1374	1
0	YHPALRLQ	290	0.050	29108.61	50.00	0.029	36337.11	50.00	0.040	32610.74	50.00	0.042	31569.21	50.00	0.050	29108.61	50.00	0.030	35946.07	50.00	0.041	32085.75	50.00	0.058	26839.80	50.00	0.115	14329.76	32.00	0.037	33504.88	50.00	0.040	32434.80	50.00	0.057	27131.77	50.00	0.0491	0
0	HPALRLQK	291	0.068	24087.38	32.00	0.032	35559.24	50.00	0.161	8711.37	7.00	0.023	38984.65	50.00	0.058	26839.80	32.00	0.221	4600.95	5.00	0.127	12721.85	32.00	0.073	22573.33	32.00	0.070	23571.74	50.00	0.033	34986.78	50.00	0.049	29584.89	50.00	0.054	27875.69	50.00	0.0808	0
0	DAHPALRL	292	0.062	25564.30	32.00	0.048	29906.73	50.00	0.046	30232.07	50.00	0.043	31229.48	50.00	0.137	11417.23	7.00	0.104	16316.49	15.00	0.118	13872.10	32.00	0.044	31060.99	50.00	0.171	7860.43	10.00	0.065	24882.07	32.00	0.086	19717.81	32.00	0.072	22818.90	50.00	0.0830	0
0	AHPALRLH	293	0.049	29425.27	50.00	0.027	37333.42	50.00	0.058	26550.96	50.00	0.033	34986.78	50.00	0.054	27875.69	50.00	0.029	36337.11	50.00	0.035	34423.54	50.00	0.060	26123.53	50.00	0.069	23571.74	50.00	0.036	34053.09	50.00	0.041	32259.80	50.00	0.063	25289.19	50.00	0.0462	0
0	HPALRLHS	294	0.051	28640.00	50.00	0.038	33144.32	50.00	0.043	31398.89	50.00	0.017	41825.10	50.00	0.049	29425.27	50.00	0.274	2579.01	3.00	0.158	9047.59	15.00	0.040	32434.80	50.00	0.084	20149.14	32.00	0.033	35176.57	50.00	0.043	31229.48	50.00	0.056	27426.93	50.00	0.0738	0
0	PAHPALRL	295	0.058	26550.96	50.00	0.043	31229.48	50.00	0.049	29266.51	50.00	0.052	28485.48	32.00	0.052	28485.48	50.00	0.082	20701.60	32.00	0.076	21970.92	50.00	0.037	33686.63	50.00	0.082	20589.91	32.00	0.058	26550.96	50.00	0.097	17600.27	32.00	0.068	23957.42	50.00	0.0628	0
0	AHPALRLL	296	0.056	27426.93	50.00	0.042	31569.21	50.00	0.052	28640.00	50.00	0.115	14407.49	15.00	0.057	26985.39	32.00	0.057	26839.80	50.00	0.066	24614.30	50.00	0.075	22090.10	32.00	0.277	2496.64	5.00	0.072	23067.13	32.00	0.053	28026.90	50.00	0.062	25426.37	50.00	0.0820	0
0	HPALRLLR	297	0.071	23192.26	32.00	0.036	33869.37	50.00	0.114	14564.23	15.00	0.035	34423.54	50.00	0.081	20701.60	16.00	0.141	10933.64	9.00	0.121	13501.89	32.00	0.089	19088.05	32.00	0.079	21384.59	32.00	0.034	34610.27	50.00	0.051	28640.00	50.00	0.053	28178.94	50.00	0.0754	0
0	DRHSALRL	298	0.054	27725.29	50.00	0.035	34423.54	50.00	0.041	32085.75	50.00	0.033	35176.57	50.00	0.061	25842.40	32.00	0.059	26265.23	50.00	0.121	13429.05	32.00	0.283	2327.08	3.00	0.404	631.81	2.00	0.063	25289.19	32.00	0.046	30396.07	50.00	0.058	26839.80	50.00	0.1048	1
0	RHSALRLE	299	0.049	29584.89	50.00	0.028	36931.66	50.00	0.057	26839.80	50.00	0.033	34986.78	50.00	0.036	33686.63	50.00	0.036	33869.37	50.00	0.041	32085.75	50.00	0.111	15044.73	15.00	0.093	18180.94	32.00	0.049	29584.89	50.00	0.050	29266.51	50.00	0.054	27875.69	50.00	0.0531	0
0	HSALRLES	300	0.087	19505.61	15.00	0.051	28640.00	50.00	0.070	23444.56	32.00	0.024	38565.12	50.00	0.058	26839.80	32.00	0.052	28640.00	50.00	0.075	22209.93	50.00	0.045	30560.95	50.00	0.068	23957.42	50.00	0.044	30893.41	50.00	0.086	19611.42	32.00	0.081	20813.90	50.00	0.0617	0
0	SVRMENAV	301	0.077	21734.48	32.00	0.124	13000.15	32.00	0.071	23192.26	32.00	0.030	35946.07	50.00	0.107	15710.15	10.00	0.340	1269.61	3.00	0.284	2302.04	4.00	0.043	31398.89	50.00	0.085	19824.77	32.00	0.074	22573.33	32.00	0.054	27725.29	50.00	0.166	8252.61	15.00	0.1213	0
0	VRMENAVP	302	0.044	30893.41	50.00	0.033	34986.78	50.00	0.040	32610.74	50.00	0.018	41151.77	50.00	0.032	35559.24	50.00	0.036	33869.37	50.00	0.058	26550.96	50.00	0.203	5560.06	5.00	0.170	7945.94	10.00	0.046	30396.07	50.00	0.042	31740.46	50.00	0.058	26550.96	50.00	0.0650	0
0	RMENAVPI	303	0.075	22209.93	32.00	0.383	792.98	5.00	0.104	16228.45	15.00	0.215	4909.54	5.00	0.048	29745.37	50.00	0.146	10301.97	8.00	0.117	14175.55	32.00	0.192	6262.79	6.00	0.239	3745.99	6.00	0.181	7016.28	4.00	0.173	7692.16	9.00	0.275	2537.49	8.00	0.1790	0
0	SNMENAVG	304	0.048	29745.37	50.00	0.034	34423.54	50.00	0.042	31740.46	50.00	0.021	40053.56	50.00	0.042	31740.46	50.00	0.035	34237.82	50.00	0.081	20813.90	50.00	0.039	32787.64	50.00	0.103	16493.98	32.00	0.043	31398.89	50.00	0.046	30232.07	50.00	0.110	15208.39	32.00	0.0537	0
0	NMENAVGS	305	0.064	25152.75	32.00	0.065	24747.82	50.00	0.045	30560.95	50.00	0.018	41151.77	50.00	0.042	31569.21	50.00	0.034	34798.02	50.00	0.048	29906.73	50.00	0.037	33504.88	50.00	0.068	23957.42	50.00	0.048	29745.37	50.00	0.038	33144.32	50.00	0.061	25842.40	50.00	0.0473	0
0	MENAVGSL	306	0.061	25842.40	50.00	0.073	22695.78	32.00	0.056	27426.93	50.00	0.045	30560.95	32.00	0.084	20258.44	15.00	0.130	12249.09	10.00	0.128	12517.05	16.00	0.102	16673.41	16.00	0.468	317.83	1950-01-01	0.776	1935-11-01	0.10	0.107	15795.37	16.00	0.334	1354.76	6.00	0.1970	2
0	GNMENAVG	307	0.044	30893.41	50.00	0.035	34423.54	50.00	0.041	32259.80	50.00	0.016	42051.98	50.00	0.035	34053.09	50.00	0.030	35946.07	50.00	0.058	26694.99	50.00	0.039	32787.64	50.00	0.066	24614.30	50.00	0.049	29584.89	50.00	0.044	30893.41	50.00	0.094	18082.85	50.00	0.0459	0
0	NMENAVGR	308	0.062	25426.37	32.00	0.041	32259.80	50.00	0.102	16673.41	15.00	0.027	37535.94	50.00	0.054	28026.90	50.00	0.032	35367.39	50.00	0.055	27575.71	50.00	0.071	23318.07	50.00	0.054	27725.29	50.00	0.042	31740.46	50.00	0.041	32259.80	50.00	0.057	26985.39	50.00	0.0532	0
0	MENAVGRL	309	0.062	25426.37	32.00	0.058	26550.96	50.00	0.053	28178.94	50.00	0.043	31398.89	50.00	0.072	23067.13	32.00	0.089	19088.05	32.00	0.106	15795.37	32.00	0.097	17505.31	32.00	0.277	2510.18	5.00	0.692	2022-01-28	0.30	0.095	17888.25	32.00	0.209	5238.84	15.00	0.1544	1
0	TAENAVGR	310	0.067	24218.04	32.00	0.029	36337.11	50.00	0.085	19932.31	32.00	0.018	41375.00	50.00	0.053	28331.79	50.00	0.030	36141.06	50.00	0.043	31229.48	50.00	0.044	31060.99	50.00	0.045	30560.95	50.00	0.041	32259.80	50.00	0.047	30068.96	50.00	0.052	28640.00	50.00	0.0462	0
0	AENAVGRA	311	0.049	29425.27	50.00	0.036	33869.37	50.00	0.046	30232.07	50.00	0.016	42051.98	50.00	0.046	30396.07	50.00	0.038	33144.32	50.00	0.050	29266.51	50.00	0.052	28640.00	50.00	0.060	25982.58	50.00	0.210	5154.50	4.00	0.044	30893.41	50.00	0.110	15208.39	32.00	0.0631	0
0	ENAVGRAR	312	0.050	29108.61	50.00	0.024	38774.32	50.00	0.050	28951.56	50.00	0.013	43439.36	50.00	0.073	22818.90	32.00	0.031	35752.13	50.00	0.050	29108.61	50.00	0.039	32787.64	50.00	0.052	28640.00	50.00	0.032	35559.24	50.00	0.038	33144.32	50.00	0.051	28951.56	50.00	0.0419	0
0	CARMVGRD	313	0.046	30232.07	50.00	0.027	37333.42	50.00	0.044	31060.99	50.00	0.010	44630.40	50.00	0.037	33504.88	50.00	0.045	30726.73	50.00	0.071	23192.26	50.00	0.028	36732.40	50.00	0.041	32085.75	50.00	0.033	35176.57	50.00	0.042	31740.46	50.00	0.061	25842.40	50.00	0.0404	0
0	ARMVGRDY	314	0.069	23571.74	32.00	0.032	35559.24	50.00	0.063	25289.19	50.00	0.024	38565.12	50.00	0.059	26407.71	32.00	0.053	28026.90	50.00	0.052	28485.48	50.00	0.395	700.21	1950-01-01	0.083	20368.33	32.00	0.054	27875.69	50.00	0.060	25982.58	50.00	0.163	8571.13	16.00	0.0922	1
0	RMVGRDYG	315	0.045	30560.95	50.00	0.074	22451.54	32.00	0.073	22695.78	32.00	0.038	33144.32	50.00	0.038	33144.32	50.00	0.049	29425.27	50.00	0.073	22818.90	50.00	0.086	19717.81	32.00	0.058	26550.96	50.00	0.057	26985.39	50.00	0.087	19400.38	32.00	0.185	6755.55	15.00	0.0719	0
0	VQFVSEET	316	0.045	30726.73	50.00	0.119	13797.25	32.00	0.047	30068.96	50.00	0.019	40489.28	50.00	0.033	35176.57	50.00	0.034	34610.27	50.00	0.038	33144.32	50.00	0.059	26407.71	50.00	0.078	21500.59	50.00	0.086	19611.42	32.00	0.049	29425.27	50.00	0.146	10357.86	32.00	0.0628	0
0	QFVSEETV	317	0.052	28485.48	50.00	0.077	21852.38	32.00	0.041	32259.80	50.00	0.108	15457.23	15.00	0.042	31912.64	50.00	0.039	32787.64	50.00	0.050	29108.61	50.00	0.033	35176.57	50.00	0.068	24087.38	50.00	0.063	25289.19	32.00	0.064	25152.75	50.00	0.074	22330.41	50.00	0.0592	0
0	FVSEETVP	318	0.056	27278.95	50.00	0.065	24882.07	50.00	0.044	30893.41	50.00	0.014	42740.04	50.00	0.061	25702.97	32.00	0.040	32610.74	50.00	0.052	28485.48	50.00	0.026	37535.94	50.00	0.067	24349.41	50.00	0.051	28640.00	50.00	0.049	29425.27	50.00	0.088	19191.60	50.00	0.0511	0
0	WKFVSEEI	319	0.046	30396.07	50.00	0.076	21970.92	32.00	0.037	33324.12	50.00	0.046	30396.07	32.00	0.037	33324.12	50.00	0.051	28795.36	50.00	0.084	20149.14	50.00	0.123	13212.86	15.00	0.273	2607.06	5.00	0.152	9654.43	5.00	0.085	19824.77	32.00	0.096	17695.75	50.00	0.0922	0
0	KFVSEEIE	320	0.041	32259.80	50.00	0.028	36732.40	50.00	0.041	32259.80	50.00	0.034	34798.02	50.00	0.026	37535.94	50.00	0.024	38565.12	50.00	0.033	34986.78	50.00	0.025	37944.28	50.00	0.040	32610.74	50.00	0.040	32610.74	50.00	0.049	29425.27	50.00	0.053	28178.94	50.00	0.0362	0
0	FVSEEIER	321	0.071	23318.07	32.00	0.071	23318.07	32.00	0.102	16673.41	15.00	0.024	38565.12	50.00	0.107	15710.15	10.00	0.031	35752.13	50.00	0.046	30232.07	50.00	0.048	29906.73	50.00	0.049	29425.27	50.00	0.046	30396.07	50.00	0.059	26265.23	50.00	0.064	25152.75	50.00	0.0598	0
0	AKEETGTL	322	0.050	29266.51	50.00	0.034	34798.02	50.00	0.039	32787.64	50.00	0.018	41151.77	50.00	0.042	31740.46	50.00	0.073	22818.90	32.00	0.076	21970.92	50.00	0.060	26123.53	50.00	0.350	1133.26	3.00	0.139	11172.82	6.00	0.043	31229.48	50.00	0.068	23957.42	50.00	0.0827	0
0	KEETGTLR	323	0.048	29906.73	50.00	0.028	36931.66	50.00	0.064	25152.75	50.00	0.022	39408.75	50.00	0.035	34423.54	50.00	0.027	37333.42	50.00	0.033	35176.57	50.00	0.067	24349.41	50.00	0.049	29425.27	50.00	0.103	16404.99	15.00	0.048	29906.73	50.00	0.055	27725.29	50.00	0.0483	0
0	EETGTLRK	324	0.050	29108.61	50.00	0.024	38774.32	50.00	0.062	25426.37	50.00	0.017	41825.10	50.00	0.057	26839.80	32.00	0.028	36931.66	50.00	0.035	34237.82	50.00	0.074	22451.54	32.00	0.065	24882.07	50.00	0.070	23571.74	32.00	0.041	32085.75	50.00	0.060	26123.53	50.00	0.0486	0
0	AEEEIGTL	325	0.056	27278.95	50.00	0.051	28795.36	50.00	0.040	32610.74	50.00	0.034	34798.02	50.00	0.047	30068.96	50.00	0.052	28485.48	50.00	0.075	22209.93	50.00	0.052	28640.00	50.00	0.209	5210.57	8.00	0.800	1971-08-01	0.07	0.048	29745.37	50.00	0.088	19191.60	50.00	0.1293	1
0	EEEIGTLS	326	0.052	28640.00	50.00	0.025	37944.28	50.00	0.034	34610.27	50.00	0.014	42971.89	50.00	0.043	31398.89	50.00	0.027	37333.42	50.00	0.036	34053.09	50.00	0.025	38150.11	50.00	0.053	28178.94	50.00	0.091	18578.65	15.00	0.036	33869.37	50.00	0.050	29108.61	50.00	0.0405	0
0	EEIGTLSR	327	0.046	30396.07	50.00	0.030	36141.06	50.00	0.051	28795.36	50.00	0.027	37132.00	50.00	0.132	11986.87	7.00	0.029	36337.11	50.00	0.048	29906.73	50.00	0.075	22090.10	32.00	0.083	20258.44	32.00	0.100	16946.23	15.00	0.048	29906.73	50.00	0.075	22209.93	50.00	0.0620	0
0	DFTGTLIV	328	0.066	24481.50	32.00	0.058	26550.96	50.00	0.043	31398.89	50.00	0.089	19088.05	16.00	0.080	21040.32	32.00	0.042	31569.21	50.00	0.057	27131.77	50.00	0.035	34053.09	50.00	0.088	19191.60	32.00	0.054	27875.69	50.00	0.046	30396.07	50.00	0.055	27725.29	50.00	0.0594	0
0	FTGTLIVV	329	0.184	6792.19	3.00	0.440	430.30	4.00	0.067	24349.41	32.00	0.058	26694.99	32.00	0.105	16053.81	10.00	0.054	27875.69	50.00	0.092	18478.42	32.00	0.046	30232.07	50.00	0.127	12653.21	16.00	0.064	25017.04	32.00	0.102	16673.41	32.00	0.128	12517.05	32.00	0.1223	1
0	TGTLIVVP	330	0.042	31569.21	50.00	0.029	36534.22	50.00	0.042	31740.46	50.00	0.015	42509.45	50.00	0.033	34986.78	50.00	0.025	37944.28	50.00	0.035	34053.09	50.00	0.033	35176.57	50.00	0.052	28640.00	50.00	0.042	31912.64	50.00	0.044	31060.99	50.00	0.052	28485.48	50.00	0.0370	0
0	RNTGTLIV	331	0.072	22942.68	32.00	0.081	20813.90	32.00	0.072	22818.90	32.00	0.069	23699.60	32.00	0.048	29906.73	50.00	0.083	20478.82	32.00	0.068	23957.42	50.00	0.123	13141.57	15.00	0.128	12517.05	16.00	0.105	16140.90	15.00	0.089	19088.05	32.00	0.075	22090.10	50.00	0.0844	0
0	NTGTLIVS	332	0.074	22451.54	32.00	0.049	29425.27	50.00	0.045	30560.95	50.00	0.019	40708.92	50.00	0.051	28795.36	50.00	0.029	36337.11	50.00	0.042	31740.46	50.00	0.026	37535.94	50.00	0.052	28640.00	50.00	0.036	34053.09	50.00	0.046	30396.07	50.00	0.061	25702.97	50.00	0.0442	0
0	TGTLIVSL	333	0.055	27575.71	50.00	0.066	24614.30	50.00	0.052	28331.79	50.00	0.054	27725.29	32.00	0.046	30232.07	50.00	0.064	25152.75	50.00	0.095	17985.29	32.00	0.068	24087.38	50.00	0.210	5182.46	8.00	0.086	19717.81	32.00	0.106	15967.20	32.00	0.077	21734.48	50.00	0.0816	0
0	PETGTLIV	334	0.050	29108.61	50.00	0.037	33504.88	50.00	0.041	31912.64	50.00	0.028	37132.00	50.00	0.038	33144.32	50.00	0.040	32434.80	50.00	0.038	32965.50	50.00	0.035	34237.82	50.00	0.073	22573.33	50.00	0.321	1550.96	2.00	0.042	31740.46	50.00	0.057	27131.77	50.00	0.0667	1
0	ETGTLIVP	335	0.057	26985.39	50.00	0.030	36141.06	50.00	0.040	32610.74	50.00	0.017	41599.44	50.00	0.069	23699.60	32.00	0.027	37333.42	50.00	0.037	33504.88	50.00	0.023	38984.65	50.00	0.045	30726.73	50.00	0.035	34237.82	50.00	0.043	31569.21	50.00	0.056	27131.77	50.00	0.0399	0
0	TGTLIVPI	336	0.056	27426.93	50.00	0.084	20040.43	32.00	0.052	28331.79	50.00	0.081	20813.90	32.00	0.046	30232.07	50.00	0.051	28795.36	50.00	0.077	21617.22	50.00	0.077	21617.22	32.00	0.150	9865.62	15.00	0.077	21734.48	32.00	0.122	13284.53	15.00	0.074	22451.54	50.00	0.0789	0
0	KAIGTLIV	337	0.067	24349.41	32.00	0.321	1559.37	7.00	0.101	16763.86	15.00	0.072	22942.68	32.00	0.076	21852.38	32.00	0.127	12653.21	10.00	0.073	22818.90	50.00	0.081	20926.80	32.00	0.143	10699.58	15.00	0.092	18478.42	15.00	0.406	614.95	3.00	0.168	8119.76	15.00	0.1439	0
0	AIGTLIVT	338	0.053	28178.94	50.00	0.148	10027.04	15.00	0.064	25152.75	50.00	0.020	40270.83	50.00	0.045	30893.41	50.00	0.038	32965.50	50.00	0.045	30560.95	50.00	0.030	36141.06	50.00	0.050	29266.51	50.00	0.046	30232.07	50.00	0.044	31060.99	50.00	0.088	19191.60	50.00	0.0559	0
0	IGTLIVTK	339	0.052	28331.79	50.00	0.040	32434.80	50.00	0.202	5651.03	6.00	0.032	35367.39	50.00	0.036	33869.37	50.00	0.028	36732.40	50.00	0.037	33324.12	50.00	0.103	16404.99	16.00	0.050	29108.61	50.00	0.042	31740.46	50.00	0.071	23318.07	32.00	0.062	25426.37	50.00	0.0629	0
0	RLKKLLEQ	340	0.048	29906.73	50.00	0.083	20368.33	32.00	0.122	13356.59	15.00	0.050	28951.56	32.00	0.049	29425.27	50.00	0.047	30068.96	50.00	0.116	14252.45	32.00	0.099	17223.50	32.00	0.046	30232.07	50.00	0.051	28795.36	50.00	0.050	29266.51	50.00	0.148	10136.12	32.00	0.0758	0
0	LKKLLEQE	341	0.038	32965.50	50.00	0.024	38565.12	50.00	0.032	35559.24	50.00	0.009	45115.92	50.00	0.029	36337.11	50.00	0.025	38150.11	50.00	0.045	30560.95	50.00	0.041	31912.64	50.00	0.042	31569.21	50.00	0.030	36141.06	50.00	0.036	33869.37	50.00	0.053	28331.79	50.00	0.0337	0
0	KKLLEQEK	342	0.039	32787.64	50.00	0.026	37535.94	50.00	0.082	20478.82	32.00	0.014	42740.04	50.00	0.028	36931.66	50.00	0.027	37132.00	50.00	0.029	36732.40	50.00	0.154	9396.78	8.00	0.048	29906.73	50.00	0.031	35752.13	50.00	0.044	31060.99	50.00	0.053	28026.90	50.00	0.0479	0
0	EQKKLLEQ	343	0.044	30893.41	50.00	0.029	36337.11	50.00	0.038	32965.50	50.00	0.018	40929.75	50.00	0.067	24218.04	32.00	0.028	37132.00	50.00	0.083	20478.82	50.00	0.054	27875.69	50.00	0.057	27131.77	50.00	0.046	30232.07	50.00	0.039	32965.50	50.00	0.109	15373.84	32.00	0.0510	0
0	QKKLLEQR	344	0.040	32610.74	50.00	0.023	38984.65	50.00	0.040	32434.80	50.00	0.013	43204.99	50.00	0.034	34798.02	50.00	0.025	38150.11	50.00	0.039	32787.64	50.00	0.090	18882.64	32.00	0.045	30560.95	50.00	0.028	36931.66	50.00	0.038	33144.32	50.00	0.048	29745.37	50.00	0.0386	0
0	KKLLEQRA	345	0.041	32085.75	50.00	0.037	33504.88	50.00	0.037	33324.12	50.00	0.012	43675.00	50.00	0.027	37333.42	50.00	0.032	35367.39	50.00	0.045	30560.95	50.00	0.086	19611.42	32.00	0.053	28178.94	50.00	0.037	33504.88	50.00	0.042	31740.46	50.00	0.054	27875.69	50.00	0.0419	0
0	GIKKLLEE	346	0.043	31229.48	50.00	0.040	32610.74	50.00	0.058	26694.99	50.00	0.018	41375.00	50.00	0.050	29108.61	50.00	0.030	36141.06	50.00	0.076	21970.92	50.00	0.031	35752.13	50.00	0.041	32085.75	50.00	0.042	31740.46	50.00	0.039	32787.64	50.00	0.074	22451.54	50.00	0.0452	0
0	IKKLLEEQ	347	0.039	32787.64	50.00	0.027	37333.42	50.00	0.031	35752.13	50.00	0.013	43675.00	50.00	0.033	35176.57	50.00	0.026	37739.56	50.00	0.037	33504.88	50.00	0.048	29906.73	50.00	0.045	30726.73	50.00	0.032	35559.24	50.00	0.037	33686.63	50.00	0.053	28178.94	50.00	0.0351	0
0	KKLLEEQG	348	0.037	33504.88	50.00	0.026	37739.56	50.00	0.031	35752.13	50.00	0.011	44389.61	50.00	0.024	38565.12	50.00	0.024	38565.12	50.00	0.029	36534.22	50.00	0.046	30396.07	50.00	0.043	31229.48	50.00	0.029	36534.22	50.00	0.043	31229.48	50.00	0.049	29425.27	50.00	0.0327	0
0	NTTLACFV	349	0.158	8998.77	3.00	0.196	6030.06	15.00	0.058	26694.99	50.00	0.046	30232.07	32.00	0.115	14407.49	9.00	0.051	28795.36	50.00	0.062	25426.37	50.00	0.041	32085.75	50.00	0.088	19191.60	32.00	0.061	25702.97	50.00	0.086	19611.42	32.00	0.064	25017.04	50.00	0.0855	0
0	TTLACFVA	350	0.092	18478.42	15.00	0.230	4151.52	10.00	0.106	15795.37	15.00	0.054	27725.29	32.00	0.064	25017.04	32.00	0.057	27131.77	50.00	0.087	19400.38	32.00	0.046	30396.07	50.00	0.097	17505.31	32.00	0.060	26123.53	50.00	0.109	15457.23	16.00	0.113	14802.53	32.00	0.0929	0
0	TLACFVAI	351	0.077	21617.22	32.00	0.536	152.29	3.00	0.107	15625.39	15.00	0.151	9759.45	9.00	0.097	17600.27	15.00	0.114	14564.23	15.00	0.230	4151.52	6.00	0.069	23699.60	50.00	0.270	2707.68	5.00	0.102	16673.41	15.00	0.094	18082.85	32.00	0.283	2327.08	7.00	0.1775	1
0	AGTLTCFV	352	0.073	22818.90	32.00	0.104	16140.90	32.00	0.057	26839.80	50.00	0.043	31398.89	50.00	0.041	32259.80	50.00	0.042	31740.46	50.00	0.053	28178.94	50.00	0.044	31060.99	50.00	0.075	22209.93	50.00	0.066	24614.30	32.00	0.080	21154.46	32.00	0.070	23318.07	50.00	0.0623	0
0	GTLTCFVL	353	0.076	21852.38	32.00	0.273	2607.06	8.00	0.081	20701.60	32.00	0.119	13797.25	15.00	0.062	25564.30	32.00	0.077	21734.48	32.00	0.101	16763.86	32.00	0.075	22090.10	32.00	0.152	9602.34	15.00	0.128	12517.05	7.00	0.231	4106.84	6.00	0.143	10699.58	32.00	0.1265	0
0	TLTCFVLL	354	0.079	21269.21	16.00	0.463	331.89	4.00	0.104	16228.45	15.00	0.120	13648.77	15.00	0.074	22330.41	32.00	0.074	22451.54	32.00	0.189	6504.50	8.00	0.093	18279.56	32.00	0.217	4778.52	7.00	0.111	15126.34	10.00	0.088	19191.60	32.00	0.130	12249.09	32.00	0.1452	1
0	LFLACFVL	355	0.055	27575.71	50.00	0.208	5267.25	15.00	0.061	25702.97	50.00	0.291	2134.13	3.00	0.042	31740.46	50.00	0.077	21734.48	32.00	0.161	8758.62	15.00	0.068	23957.42	50.00	0.163	8617.62	15.00	0.114	14643.23	9.00	0.099	17130.58	32.00	0.135	11604.04	32.00	0.1228	0
0	FLACFVLV	356	0.138	11233.42	4.00	0.740	16.66	0.80	0.102	16673.41	15.00	0.087	19400.38	32.00	0.120	13575.13	8.00	0.069	23828.16	32.00	0.187	6610.93	8.00	0.082	20589.91	32.00	0.165	8342.39	15.00	0.082	20589.91	32.00	0.073	22695.78	32.00	0.211	5099.03	15.00	0.1713	1
0	LACFVLVL	357	0.073	22573.33	32.00	0.149	9972.95	15.00	0.069	23699.60	32.00	0.056	27131.77	32.00	0.053	28026.90	50.00	0.088	19295.70	32.00	0.132	11986.87	15.00	0.054	27725.29	50.00	0.172	7733.88	10.00	0.100	17038.15	15.00	0.299	1957.17	4.00	0.279	2443.19	7.00	0.1270	0
0	GTLTCFVL	358	0.076	21852.38	32.00	0.273	2607.06	8.00	0.081	20701.60	32.00	0.119	13797.25	15.00	0.062	25564.30	32.00	0.077	21734.48	32.00	0.101	16763.86	32.00	0.075	22090.10	32.00	0.152	9602.34	15.00	0.128	12517.05	7.00	0.231	4106.84	6.00	0.143	10699.58	32.00	0.1265	0
0	TLTCFVLL	359	0.079	21269.21	16.00	0.463	331.89	4.00	0.104	16228.45	15.00	0.120	13648.77	15.00	0.074	22330.41	32.00	0.074	22451.54	32.00	0.189	6504.50	8.00	0.093	18279.56	32.00	0.217	4778.52	7.00	0.111	15126.34	10.00	0.088	19191.60	32.00	0.130	12249.09	32.00	0.1452	1
0	LTCFVLLE	360	0.096	17791.74	10.00	0.054	27725.29	50.00	0.081	20701.60	32.00	0.026	37739.56	50.00	0.048	29745.37	50.00	0.025	38150.11	50.00	0.038	32965.50	50.00	0.032	35367.39	50.00	0.041	31912.64	50.00	0.042	31740.46	50.00	0.085	19824.77	32.00	0.083	20478.82	50.00	0.0542	0
0	TEACFVLA	361	0.066	24481.50	32.00	0.072	22942.68	32.00	0.054	27875.69	50.00	0.038	33144.32	50.00	0.050	29266.51	50.00	0.038	32965.50	50.00	0.068	23957.42	50.00	0.061	25842.40	50.00	0.111	15044.73	32.00	0.316	1637.18	2.00	0.048	29906.73	50.00	0.103	16404.99	32.00	0.0854	1
0	EACFVLAE	362	0.054	27725.29	50.00	0.033	35176.57	50.00	0.038	32965.50	50.00	0.016	42051.98	50.00	0.074	22451.54	32.00	0.032	35559.24	50.00	0.053	28331.79	50.00	0.026	37739.56	50.00	0.054	27725.29	50.00	0.043	31569.21	50.00	0.043	31398.89	50.00	0.066	24614.30	50.00	0.0443	0
0	ACFVLAEG	363	0.041	31912.64	50.00	0.046	30396.07	50.00	0.037	33504.88	50.00	0.017	41375.00	50.00	0.030	36141.06	50.00	0.026	37739.56	50.00	0.035	34237.82	50.00	0.034	34610.27	50.00	0.044	30893.41	50.00	0.043	31398.89	50.00	0.048	29745.37	50.00	0.068	24087.38	50.00	0.0391	0
0	QISITSTT	Predicted-later	0.057	26985.39	50.00	0.076	22090.10	32.00	0.057	27131.77	50.00	0.018	40929.75	50.00	0.055	27575.71	50.00	0.051	28795.36	50.00	0.050	29108.61	50.00	0.028	36732.40	50.00	0.060	25982.58	50.00	0.047	30068.96	50.00	0.052	28331.79	50.00	0.088	19191.60	50.00	0.0532	0
