# Supplementary material for: Shared 6mer Peptides of Human and Omicron (21K and 21L) at SARS-CoV-2 Mutation Sites
Source: Antibodies (Basel). 2022 Oct 25;11(4):68. doi: 10.3390/antib11040068 (PMC9680445; doi:10.3390/antib11040068)
Supplement: Supplementary file 1 [file antibodies-11-00068-s001.zip › DocumentS7.xls]

## Sheet: DocumentS7
NetCTLpan HLA prediction-results of 242 human sequences sharing 6mers with sequences involving Omicron 21L-specific mutations (Last 9-peptide prediction was performed after 233-peptides prediction results.)
N	Sequence Name	Peptide	Allele	MHC	TAP	Cle	Comb	%Rank	Allele	MHC	TAP	Cle	Comb	%Rank	Allele	MHC	TAP	Cle	Comb	%Rank	Allele	MHC	TAP	Cle	Comb	%Rank	Allele	MHC	TAP	Cle	Comb	%Rank	Allele	MHC	TAP	Cle	Comb	%Rank	Allele	MHC	TAP	Cle	Comb	%Rank	Allele	MHC	TAP	Cle	Comb
0	1	SIQLPPAY	HLA-A*01:01	0.244000	3042000	0.883428	0.518821	0.800000	HLA-A*02:01	0.055000	3042000	0.883428	0.329821	16000000	HLA-A*03:01	0.232000	3042000	0.883428	0.506821	3000000	HLA-A*24:02	0.025000	3042000	0.883428	0.299821	16000000	HLA-A*26:01	0.169000	3042000	0.883428	0.443821	3000000	HLA-B*07:02	0.046000	3042000	0.883428	0.320821	10000000	HLA-B*08:01	0.051000	3042000	0.883428	0.325821	16000000	HLA-B*27:05	0.065000	3042000	0.883428	0.339821
N	Sequence Name	Peptide	Allele	MHC	TAP	Cle	Comb	%Rank	Allele	MHC	TAP	Cle	Comb	%Rank	Allele	MHC	TAP	Cle	Comb	%Rank	Allele	MHC	TAP	Cle	Comb	%Rank	Allele	MHC	TAP	Cle	Comb	%Rank	Allele	MHC	TAP	Cle	Comb	%Rank	Allele	MHC	TAP	Cle	Comb	%Rank	Allele	MHC	TAP	Cle	Comb
0	2	IQLPPAYT	HLA-A*01:01	0.017000	-0.482000	0.166037	0.042308	50000000	HLA-A*02:01	0.218000	-0.482000	0.166037	0.243308	32000000	HLA-A*03:01	0.045000	-0.482000	0.166037	0.070308	50000000	HLA-A*24:02	0.032000	-0.482000	0.166037	0.057308	50000000	HLA-A*26:01	0.006000	-0.482000	0.166037	0.031308	50000000	HLA-B*07:02	0.019000	-0.482000	0.166037	0.044308	50000000	HLA-B*08:01	0.018000	-0.482000	0.166037	0.043308	50000000	HLA-B*27:05	0.084000	-0.482000	0.166037	0.109308
N	Sequence Name	Peptide	Allele	MHC	TAP	Cle	Comb	%Rank	Allele	MHC	TAP	Cle	Comb	%Rank	Allele	MHC	TAP	Cle	Comb	%Rank	Allele	MHC	TAP	Cle	Comb	%Rank	Allele	MHC	TAP	Cle	Comb	%Rank	Allele	MHC	TAP	Cle	Comb	%Rank	Allele	MHC	TAP	Cle	Comb	%Rank	Allele	MHC	TAP	Cle	Comb
0	3	QLPPAYTF	HLA-A*01:01	0.076000	2364000	0.965579	0.352355	4000000	HLA-A*02:01	0.174000	2364000	0.965579	0.450355	6000000	HLA-A*03:01	0.057000	2364000	0.965579	0.333355	8000000	HLA-A*24:02	0.505000	2364000	0.965579	0.781355	0.300000	HLA-A*26:01	0.117000	2364000	0.965579	0.393355	4000000	HLA-B*07:02	0.092000	2364000	0.965579	0.368355	6000000	HLA-B*08:01	0.121000	2364000	0.965579	0.397355	6000000	HLA-B*27:05	0.052000	2364000	0.965579	0.328355
N	Sequence Name	Peptide	Allele	MHC	TAP	Cle	Comb	%Rank	Allele	MHC	TAP	Cle	Comb	%Rank	Allele	MHC	TAP	Cle	Comb	%Rank	Allele	MHC	TAP	Cle	Comb	%Rank	Allele	MHC	TAP	Cle	Comb	%Rank	Allele	MHC	TAP	Cle	Comb	%Rank	Allele	MHC	TAP	Cle	Comb	%Rank	Allele	MHC	TAP	Cle	Comb
0	4	GIQLPPAY	HLA-A*01:01	0.159000	2874000	0.785548	0.407598	3000000	HLA-A*02:01	0.045000	2874000	0.785548	0.293598	16000000	HLA-A*03:01	0.206000	2874000	0.785548	0.454598	4000000	HLA-A*24:02	0.019000	2874000	0.785548	0.267598	16000000	HLA-A*26:01	0.073000	2874000	0.785548	0.321598	7000000	HLA-B*07:02	0.030000	2874000	0.785548	0.278598	16000000	HLA-B*08:01	0.031000	2874000	0.785548	0.279598	32000000	HLA-B*27:05	0.069000	2874000	0.785548	0.317598
N	Sequence Name	Peptide	Allele	MHC	TAP	Cle	Comb	%Rank	Allele	MHC	TAP	Cle	Comb	%Rank	Allele	MHC	TAP	Cle	Comb	%Rank	Allele	MHC	TAP	Cle	Comb	%Rank	Allele	MHC	TAP	Cle	Comb	%Rank	Allele	MHC	TAP	Cle	Comb	%Rank	Allele	MHC	TAP	Cle	Comb	%Rank	Allele	MHC	TAP	Cle	Comb
0	5	IQLPPAYW	HLA-A*01:01	0.044000	1108000	0.950502	0.285563	10000000	HLA-A*02:01	0.156000	1108000	0.950502	0.397563	8000000	HLA-A*03:01	0.046000	1108000	0.950502	0.287563	16000000	HLA-A*24:02	0.323000	1108000	0.950502	0.564563	1500000	HLA-A*26:01	0.012000	1108000	0.950502	0.253563	16000000	HLA-B*07:02	0.028000	1108000	0.950502	0.269563	32000000	HLA-B*08:01	0.021000	1108000	0.950502	0.262563	32000000	HLA-B*27:05	0.145000	1108000	0.950502	0.386563
N	Sequence Name	Peptide	Allele	MHC	TAP	Cle	Comb	%Rank	Allele	MHC	TAP	Cle	Comb	%Rank	Allele	MHC	TAP	Cle	Comb	%Rank	Allele	MHC	TAP	Cle	Comb	%Rank	Allele	MHC	TAP	Cle	Comb	%Rank	Allele	MHC	TAP	Cle	Comb	%Rank	Allele	MHC	TAP	Cle	Comb	%Rank	Allele	MHC	TAP	Cle	Comb
0	7	QYQLPPAY	HLA-A*01:01	0.059000	2872000	0.934521	0.341067	5000000	HLA-A*02:01	0.020000	2872000	0.934521	0.302067	16000000	HLA-A*03:01	0.039000	2872000	0.934521	0.321067	9000000	HLA-A*24:02	0.167000	2872000	0.934521	0.449067	4000000	HLA-A*26:01	0.043000	2872000	0.934521	0.325067	7000000	HLA-B*07:02	0.025000	2872000	0.934521	0.307067	16000000	HLA-B*08:01	0.028000	2872000	0.934521	0.310067	16000000	HLA-B*27:05	0.069000	2872000	0.934521	0.351067
N	Sequence Name	Peptide	Allele	MHC	TAP	Cle	Comb	%Rank	Allele	MHC	TAP	Cle	Comb	%Rank	Allele	MHC	TAP	Cle	Comb	%Rank	Allele	MHC	TAP	Cle	Comb	%Rank	Allele	MHC	TAP	Cle	Comb	%Rank	Allele	MHC	TAP	Cle	Comb	%Rank	Allele	MHC	TAP	Cle	Comb	%Rank	Allele	MHC	TAP	Cle	Comb
0	8	YQLPPAYY	HLA-A*01:01	0.137000	3026000	0.974604	0.431936	2000000	HLA-A*02:01	0.191000	3026000	0.974604	0.485936	6000000	HLA-A*03:01	0.161000	3026000	0.974604	0.455936	4000000	HLA-A*24:02	0.118000	3026000	0.974604	0.412936	4000000	HLA-A*26:01	0.105000	3026000	0.974604	0.399936	4000000	HLA-B*07:02	0.047000	3026000	0.974604	0.341936	7000000	HLA-B*08:01	0.038000	3026000	0.974604	0.332936	16000000	HLA-B*27:05	0.237000	3026000	0.974604	0.531936
N	Sequence Name	Peptide	Allele	MHC	TAP	Cle	Comb	%Rank	Allele	MHC	TAP	Cle	Comb	%Rank	Allele	MHC	TAP	Cle	Comb	%Rank	Allele	MHC	TAP	Cle	Comb	%Rank	Allele	MHC	TAP	Cle	Comb	%Rank	Allele	MHC	TAP	Cle	Comb	%Rank	Allele	MHC	TAP	Cle	Comb	%Rank	Allele	MHC	TAP	Cle	Comb
0	9	QLPPAYYY	HLA-A*01:01	0.189000	2754000	0.973830	0.476962	1500000	HLA-A*02:01	0.126000	2754000	0.973830	0.413962	7000000	HLA-A*03:01	0.172000	2754000	0.973830	0.459962	4000000	HLA-A*24:02	0.175000	2754000	0.973830	0.462962	3000000	HLA-A*26:01	0.250000	2754000	0.973830	0.537962	1500000	HLA-B*07:02	0.035000	2754000	0.973830	0.322962	9000000	HLA-B*08:01	0.048000	2754000	0.973830	0.335962	16000000	HLA-B*27:05	0.046000	2754000	0.973830	0.333962
N	Sequence Name	Peptide	Allele	MHC	TAP	Cle	Comb	%Rank	Allele	MHC	TAP	Cle	Comb	%Rank	Allele	MHC	TAP	Cle	Comb	%Rank	Allele	MHC	TAP	Cle	Comb	%Rank	Allele	MHC	TAP	Cle	Comb	%Rank	Allele	MHC	TAP	Cle	Comb	%Rank	Allele	MHC	TAP	Cle	Comb	%Rank	Allele	MHC	TAP	Cle	Comb
0	10	SCQLPPAY	HLA-A*01:01	0.113000	2946000	0.706386	0.345587	5000000	HLA-A*02:01	0.021000	2946000	0.706386	0.253587	32000000	HLA-A*03:01	0.054000	2946000	0.706386	0.286587	16000000	HLA-A*24:02	0.017000	2946000	0.706386	0.249587	32000000	HLA-A*26:01	0.038000	2946000	0.706386	0.270587	16000000	HLA-B*07:02	0.026000	2946000	0.706386	0.258587	32000000	HLA-B*08:01	0.029000	2946000	0.706386	0.261587	32000000	HLA-B*27:05	0.056000	2946000	0.706386	0.288587
N	Sequence Name	Peptide	Allele	MHC	TAP	Cle	Comb	%Rank	Allele	MHC	TAP	Cle	Comb	%Rank	Allele	MHC	TAP	Cle	Comb	%Rank	Allele	MHC	TAP	Cle	Comb	%Rank	Allele	MHC	TAP	Cle	Comb	%Rank	Allele	MHC	TAP	Cle	Comb	%Rank	Allele	MHC	TAP	Cle	Comb	%Rank	Allele	MHC	TAP	Cle	Comb
0	11	CQLPPAYY	HLA-A*01:01	0.112000	3116000	0.885418	0.389119	3000000	HLA-A*02:01	0.080000	3116000	0.885418	0.357119	10000000	HLA-A*03:01	0.201000	3116000	0.885418	0.478119	3000000	HLA-A*24:02	0.066000	3116000	0.885418	0.343119	7000000	HLA-A*26:01	0.045000	3116000	0.885418	0.322119	7000000	HLA-B*07:02	0.026000	3116000	0.885418	0.303119	16000000	HLA-B*08:01	0.022000	3116000	0.885418	0.299119	16000000	HLA-B*27:05	0.170000	3116000	0.885418	0.447119
N	Sequence Name	Peptide	Allele	MHC	TAP	Cle	Comb	%Rank	Allele	MHC	TAP	Cle	Comb	%Rank	Allele	MHC	TAP	Cle	Comb	%Rank	Allele	MHC	TAP	Cle	Comb	%Rank	Allele	MHC	TAP	Cle	Comb	%Rank	Allele	MHC	TAP	Cle	Comb	%Rank	Allele	MHC	TAP	Cle	Comb	%Rank	Allele	MHC	TAP	Cle	Comb
0	12	QLPPAYYD	HLA-A*01:01	0.032000	-1986000	0.214275	0.030562	50000000	HLA-A*02:01	0.067000	-1986000	0.214275	0.065562	50000000	HLA-A*03:01	0.023000	-1986000	0.214275	0.021562	50000000	HLA-A*24:02	0.039000	-1986000	0.214275	0.037562	50000000	HLA-A*26:01	0.015000	-1986000	0.214275	0.013562	50000000	HLA-B*07:02	0.009000	-1986000	0.214275	0.007562	50000000	HLA-B*08:01	0.021000	-1986000	0.214275	0.019562	50000000	HLA-B*27:05	0.011000	-1986000	0.214275	0.009562
N	Sequence Name	Peptide	Allele	MHC	TAP	Cle	Comb	%Rank	Allele	MHC	TAP	Cle	Comb	%Rank	Allele	MHC	TAP	Cle	Comb	%Rank	Allele	MHC	TAP	Cle	Comb	%Rank	Allele	MHC	TAP	Cle	Comb	%Rank	Allele	MHC	TAP	Cle	Comb	%Rank	Allele	MHC	TAP	Cle	Comb	%Rank	Allele	MHC	TAP	Cle	Comb
0	13	CQQSYTNS	HLA-A*01:01	0.030000	-2154000	0.038421	-0.015205	50000000	HLA-A*02:01	0.044000	-2154000	0.038421	-0.001205	50000000	HLA-A*03:01	0.035000	-2154000	0.038421	-0.010205	50000000	HLA-A*24:02	0.031000	-2154000	0.038421	-0.014205	50000000	HLA-A*26:01	0.009000	-2154000	0.038421	-0.036205	50000000	HLA-B*07:02	0.016000	-2154000	0.038421	-0.029205	50000000	HLA-B*08:01	0.032000	-2154000	0.038421	-0.013205	50000000	HLA-B*27:05	0.089000	-2154000	0.038421	0.043795
N	Sequence Name	Peptide	Allele	MHC	TAP	Cle	Comb	%Rank	Allele	MHC	TAP	Cle	Comb	%Rank	Allele	MHC	TAP	Cle	Comb	%Rank	Allele	MHC	TAP	Cle	Comb	%Rank	Allele	MHC	TAP	Cle	Comb	%Rank	Allele	MHC	TAP	Cle	Comb	%Rank	Allele	MHC	TAP	Cle	Comb	%Rank	Allele	MHC	TAP	Cle	Comb
0	14	QQSYTNSW	HLA-A*01:01	0.064000	0.948000	0.941424	0.299520	8000000	HLA-A*02:01	0.067000	0.948000	0.941424	0.302520	16000000	HLA-A*03:01	0.031000	0.948000	0.941424	0.266520	32000000	HLA-A*24:02	0.128000	0.948000	0.941424	0.363520	6000000	HLA-A*26:01	0.033000	0.948000	0.941424	0.268520	16000000	HLA-B*07:02	0.048000	0.948000	0.941424	0.283520	16000000	HLA-B*08:01	0.037000	0.948000	0.941424	0.272520	32000000	HLA-B*27:05	0.108000	0.948000	0.941424	0.343520
N	Sequence Name	Peptide	Allele	MHC	TAP	Cle	Comb	%Rank	Allele	MHC	TAP	Cle	Comb	%Rank	Allele	MHC	TAP	Cle	Comb	%Rank	Allele	MHC	TAP	Cle	Comb	%Rank	Allele	MHC	TAP	Cle	Comb	%Rank	Allele	MHC	TAP	Cle	Comb	%Rank	Allele	MHC	TAP	Cle	Comb	%Rank	Allele	MHC	TAP	Cle	Comb
0	15	QSYTNSWT	HLA-A*01:01	0.066000	-0.386000	0.049928	0.067584	50000000	HLA-A*02:01	0.041000	-0.386000	0.049928	0.042584	50000000	HLA-A*03:01	0.056000	-0.386000	0.049928	0.057584	50000000	HLA-A*24:02	0.015000	-0.386000	0.049928	0.016584	50000000	HLA-A*26:01	0.033000	-0.386000	0.049928	0.034584	50000000	HLA-B*07:02	0.036000	-0.386000	0.049928	0.037584	50000000	HLA-B*08:01	0.024000	-0.386000	0.049928	0.025584	50000000	HLA-B*27:05	0.032000	-0.386000	0.049928	0.033584
N	Sequence Name	Peptide	Allele	MHC	TAP	Cle	Comb	%Rank	Allele	MHC	TAP	Cle	Comb	%Rank	Allele	MHC	TAP	Cle	Comb	%Rank	Allele	MHC	TAP	Cle	Comb	%Rank	Allele	MHC	TAP	Cle	Comb	%Rank	Allele	MHC	TAP	Cle	Comb	%Rank	Allele	MHC	TAP	Cle	Comb	%Rank	Allele	MHC	TAP	Cle	Comb
0	16	GTFLGVYY	HLA-A*01:01	0.370000	3072000	0.916227	0.652951	0.300000	HLA-A*02:01	0.084000	3072000	0.916227	0.366951	9000000	HLA-A*03:01	0.492000	3072000	0.916227	0.774951	0.800000	HLA-A*24:02	0.042000	3072000	0.916227	0.324951	9000000	HLA-A*26:01	0.240000	3072000	0.916227	0.522951	1500000	HLA-B*07:02	0.037000	3072000	0.916227	0.319951	10000000	HLA-B*08:01	0.027000	3072000	0.916227	0.309951	16000000	HLA-B*27:05	0.109000	3072000	0.916227	0.391951
N	Sequence Name	Peptide	Allele	MHC	TAP	Cle	Comb	%Rank	Allele	MHC	TAP	Cle	Comb	%Rank	Allele	MHC	TAP	Cle	Comb	%Rank	Allele	MHC	TAP	Cle	Comb	%Rank	Allele	MHC	TAP	Cle	Comb	%Rank	Allele	MHC	TAP	Cle	Comb	%Rank	Allele	MHC	TAP	Cle	Comb	%Rank	Allele	MHC	TAP	Cle	Comb
0	17	TFLGVYYY	HLA-A*01:01	0.109000	3046000	0.976975	0.404969	3000000	HLA-A*02:01	0.090000	3046000	0.976975	0.385969	8000000	HLA-A*03:01	0.162000	3046000	0.976975	0.457969	4000000	HLA-A*24:02	0.304000	3046000	0.976975	0.599969	1500000	HLA-A*26:01	0.146000	3046000	0.976975	0.441969	3000000	HLA-B*07:02	0.022000	3046000	0.976975	0.317969	10000000	HLA-B*08:01	0.056000	3046000	0.976975	0.351969	9000000	HLA-B*27:05	0.103000	3046000	0.976975	0.398969
N	Sequence Name	Peptide	Allele	MHC	TAP	Cle	Comb	%Rank	Allele	MHC	TAP	Cle	Comb	%Rank	Allele	MHC	TAP	Cle	Comb	%Rank	Allele	MHC	TAP	Cle	Comb	%Rank	Allele	MHC	TAP	Cle	Comb	%Rank	Allele	MHC	TAP	Cle	Comb	%Rank	Allele	MHC	TAP	Cle	Comb	%Rank	Allele	MHC	TAP	Cle	Comb
0	18	FLGVYYYG	HLA-A*01:01	0.063000	-1974000	0.271855	0.074817	50000000	HLA-A*02:01	0.364000	-1974000	0.271855	0.375817	9000000	HLA-A*03:01	0.052000	-1974000	0.271855	0.063817	50000000	HLA-A*24:02	0.046000	-1974000	0.271855	0.057817	50000000	HLA-A*26:01	0.017000	-1974000	0.271855	0.028817	50000000	HLA-B*07:02	0.014000	-1974000	0.271855	0.025817	50000000	HLA-B*08:01	0.106000	-1974000	0.271855	0.117817	50000000	HLA-B*27:05	0.030000	-1974000	0.271855	0.041817
N	Sequence Name	Peptide	Allele	MHC	TAP	Cle	Comb	%Rank	Allele	MHC	TAP	Cle	Comb	%Rank	Allele	MHC	TAP	Cle	Comb	%Rank	Allele	MHC	TAP	Cle	Comb	%Rank	Allele	MHC	TAP	Cle	Comb	%Rank	Allele	MHC	TAP	Cle	Comb	%Rank	Allele	MHC	TAP	Cle	Comb	%Rank	Allele	MHC	TAP	Cle	Comb
0	19	CGFLGVYY	HLA-A*01:01	0.149000	2882000	0.612540	0.358871	4000000	HLA-A*02:01	0.039000	2882000	0.612540	0.248871	32000000	HLA-A*03:01	0.196000	2882000	0.612540	0.405871	5000000	HLA-A*24:02	0.043000	2882000	0.612540	0.252872	32000000	HLA-A*26:01	0.075000	2882000	0.612540	0.284871	16000000	HLA-B*07:02	0.026000	2882000	0.612540	0.235871	32000000	HLA-B*08:01	0.028000	2882000	0.612540	0.237871	32000000	HLA-B*27:05	0.101000	2882000	0.612540	0.310871
N	Sequence Name	Peptide	Allele	MHC	TAP	Cle	Comb	%Rank	Allele	MHC	TAP	Cle	Comb	%Rank	Allele	MHC	TAP	Cle	Comb	%Rank	Allele	MHC	TAP	Cle	Comb	%Rank	Allele	MHC	TAP	Cle	Comb	%Rank	Allele	MHC	TAP	Cle	Comb	%Rank	Allele	MHC	TAP	Cle	Comb	%Rank	Allele	MHC	TAP	Cle	Comb
0	20	GFLGVYYV	HLA-A*01:01	0.044000	0.356000	0.942198	0.264895	16000000	HLA-A*02:01	0.485000	0.356000	0.942198	0.705895	2000000	HLA-A*03:01	0.062000	0.356000	0.942198	0.282895	16000000	HLA-A*24:02	0.273000	0.356000	0.942198	0.493895	3000000	HLA-A*26:01	0.015000	0.356000	0.942198	0.235895	32000000	HLA-B*07:02	0.022000	0.356000	0.942198	0.242895	32000000	HLA-B*08:01	0.065000	0.356000	0.942198	0.285895	32000000	HLA-B*27:05	0.090000	0.356000	0.942198	0.310895
N	Sequence Name	Peptide	Allele	MHC	TAP	Cle	Comb	%Rank	Allele	MHC	TAP	Cle	Comb	%Rank	Allele	MHC	TAP	Cle	Comb	%Rank	Allele	MHC	TAP	Cle	Comb	%Rank	Allele	MHC	TAP	Cle	Comb	%Rank	Allele	MHC	TAP	Cle	Comb	%Rank	Allele	MHC	TAP	Cle	Comb	%Rank	Allele	MHC	TAP	Cle	Comb
0	21	FLGVYYVG	HLA-A*01:01	0.050000	-1974000	0.306606	0.069636	50000000	HLA-A*02:01	0.219000	-1974000	0.306606	0.238636	32000000	HLA-A*03:01	0.035000	-1974000	0.306606	0.054636	50000000	HLA-A*24:02	0.036000	-1974000	0.306606	0.055636	50000000	HLA-A*26:01	0.013000	-1974000	0.306606	0.032636	50000000	HLA-B*07:02	0.019000	-1974000	0.306606	0.038636	50000000	HLA-B*08:01	0.129000	-1974000	0.306606	0.148636	50000000	HLA-B*27:05	0.034000	-1974000	0.306606	0.053636
N	Sequence Name	Peptide	Allele	MHC	TAP	Cle	Comb	%Rank	Allele	MHC	TAP	Cle	Comb	%Rank	Allele	MHC	TAP	Cle	Comb	%Rank	Allele	MHC	TAP	Cle	Comb	%Rank	Allele	MHC	TAP	Cle	Comb	%Rank	Allele	MHC	TAP	Cle	Comb	%Rank	Allele	MHC	TAP	Cle	Comb	%Rank	Allele	MHC	TAP	Cle	Comb
0	22	GRFLDVYY	HLA-A*01:01	0.039000	3358000	0.875453	0.319927	6000000	HLA-A*02:01	0.026000	3358000	0.875453	0.306927	16000000	HLA-A*03:01	0.082000	3358000	0.875453	0.362927	7000000	HLA-A*24:02	0.025000	3358000	0.875453	0.305927	16000000	HLA-A*26:01	0.023000	3358000	0.875453	0.303927	9000000	HLA-B*07:02	0.018000	3358000	0.875453	0.298927	16000000	HLA-B*08:01	0.021000	3358000	0.875453	0.301927	16000000	HLA-B*27:05	0.463000	3358000	0.875453	0.743927
N	Sequence Name	Peptide	Allele	MHC	TAP	Cle	Comb	%Rank	Allele	MHC	TAP	Cle	Comb	%Rank	Allele	MHC	TAP	Cle	Comb	%Rank	Allele	MHC	TAP	Cle	Comb	%Rank	Allele	MHC	TAP	Cle	Comb	%Rank	Allele	MHC	TAP	Cle	Comb	%Rank	Allele	MHC	TAP	Cle	Comb	%Rank	Allele	MHC	TAP	Cle	Comb
0	23	RFLDVYYG	HLA-A*01:01	0.021000	-1030000	0.482278	0.103763	50000000	HLA-A*02:01	0.074000	-1030000	0.482278	0.156763	50000000	HLA-A*03:01	0.049000	-1030000	0.482278	0.131763	50000000	HLA-A*24:02	0.180000	-1030000	0.482278	0.262763	32000000	HLA-A*26:01	0.006000	-1030000	0.482278	0.088763	50000000	HLA-B*07:02	0.014000	-1030000	0.482278	0.096763	50000000	HLA-B*08:01	0.032000	-1030000	0.482278	0.114763	50000000	HLA-B*27:05	0.084000	-1030000	0.482278	0.166763
N	Sequence Name	Peptide	Allele	MHC	TAP	Cle	Comb	%Rank	Allele	MHC	TAP	Cle	Comb	%Rank	Allele	MHC	TAP	Cle	Comb	%Rank	Allele	MHC	TAP	Cle	Comb	%Rank	Allele	MHC	TAP	Cle	Comb	%Rank	Allele	MHC	TAP	Cle	Comb	%Rank	Allele	MHC	TAP	Cle	Comb	%Rank	Allele	MHC	TAP	Cle	Comb
0	24	FLDVYYGM	HLA-A*01:01	0.254000	-0.300000	0.930776	0.455925	1500000	HLA-A*02:01	0.735000	-0.300000	0.930776	0.936925	0.800000	HLA-A*03:01	0.047000	-0.300000	0.930776	0.248925	32000000	HLA-A*24:02	0.054000	-0.300000	0.930776	0.255925	32000000	HLA-A*26:01	0.156000	-0.300000	0.930776	0.357925	5000000	HLA-B*07:02	0.071000	-0.300000	0.930776	0.272925	16000000	HLA-B*08:01	0.185000	-0.300000	0.930776	0.386925	7000000	HLA-B*27:05	0.070000	-0.300000	0.930776	0.271925
N	Sequence Name	Peptide	Allele	MHC	TAP	Cle	Comb	%Rank	Allele	MHC	TAP	Cle	Comb	%Rank	Allele	MHC	TAP	Cle	Comb	%Rank	Allele	MHC	TAP	Cle	Comb	%Rank	Allele	MHC	TAP	Cle	Comb	%Rank	Allele	MHC	TAP	Cle	Comb	%Rank	Allele	MHC	TAP	Cle	Comb	%Rank	Allele	MHC	TAP	Cle	Comb
0	25	GEFLDVYY	HLA-A*01:01	0.053000	3060000	0.879594	0.327409	6000000	HLA-A*02:01	0.033000	3060000	0.879594	0.307409	16000000	HLA-A*03:01	0.070000	3060000	0.879594	0.344409	8000000	HLA-A*24:02	0.022000	3060000	0.879594	0.296409	16000000	HLA-A*26:01	0.026000	3060000	0.879594	0.300409	9000000	HLA-B*07:02	0.016000	3060000	0.879594	0.290409	16000000	HLA-B*08:01	0.017000	3060000	0.879594	0.291409	32000000	HLA-B*27:05	0.112000	3060000	0.879594	0.386409
N	Sequence Name	Peptide	Allele	MHC	TAP	Cle	Comb	%Rank	Allele	MHC	TAP	Cle	Comb	%Rank	Allele	MHC	TAP	Cle	Comb	%Rank	Allele	MHC	TAP	Cle	Comb	%Rank	Allele	MHC	TAP	Cle	Comb	%Rank	Allele	MHC	TAP	Cle	Comb	%Rank	Allele	MHC	TAP	Cle	Comb	%Rank	Allele	MHC	TAP	Cle	Comb
0	26	EFLDVYYG	HLA-A*01:01	0.022000	-1628000	0.269239	0.041879	50000000	HLA-A*02:01	0.037000	-1628000	0.269239	0.056879	50000000	HLA-A*03:01	0.016000	-1628000	0.269239	0.035879	50000000	HLA-A*24:02	0.072000	-1628000	0.269239	0.091879	50000000	HLA-A*26:01	0.025000	-1628000	0.269239	0.044879	50000000	HLA-B*07:02	0.008000	-1628000	0.269239	0.027879	50000000	HLA-B*08:01	0.035000	-1628000	0.269239	0.054879	50000000	HLA-B*27:05	0.027000	-1628000	0.269239	0.046879
N	Sequence Name	Peptide	Allele	MHC	TAP	Cle	Comb	%Rank	Allele	MHC	TAP	Cle	Comb	%Rank	Allele	MHC	TAP	Cle	Comb	%Rank	Allele	MHC	TAP	Cle	Comb	%Rank	Allele	MHC	TAP	Cle	Comb	%Rank	Allele	MHC	TAP	Cle	Comb	%Rank	Allele	MHC	TAP	Cle	Comb	%Rank	Allele	MHC	TAP	Cle	Comb
0	27	FLDVYYGM	HLA-A*01:01	0.254000	-0.300000	0.930776	0.455925	1500000	HLA-A*02:01	0.735000	-0.300000	0.930776	0.936925	0.800000	HLA-A*03:01	0.047000	-0.300000	0.930776	0.248925	32000000	HLA-A*24:02	0.054000	-0.300000	0.930776	0.255925	32000000	HLA-A*26:01	0.156000	-0.300000	0.930776	0.357925	5000000	HLA-B*07:02	0.071000	-0.300000	0.930776	0.272925	16000000	HLA-B*08:01	0.185000	-0.300000	0.930776	0.386925	7000000	HLA-B*27:05	0.070000	-0.300000	0.930776	0.271925
N	Sequence Name	Peptide	Allele	MHC	TAP	Cle	Comb	%Rank	Allele	MHC	TAP	Cle	Comb	%Rank	Allele	MHC	TAP	Cle	Comb	%Rank	Allele	MHC	TAP	Cle	Comb	%Rank	Allele	MHC	TAP	Cle	Comb	%Rank	Allele	MHC	TAP	Cle	Comb	%Rank	Allele	MHC	TAP	Cle	Comb	%Rank	Allele	MHC	TAP	Cle	Comb
0	28	VRFLDVYY	HLA-A*01:01	0.054000	3512000	0.953725	0.356388	4000000	HLA-A*02:01	0.031000	3512000	0.953725	0.333388	16000000	HLA-A*03:01	0.100000	3512000	0.953725	0.402388	5000000	HLA-A*24:02	0.035000	3512000	0.953725	0.337388	8000000	HLA-A*26:01	0.031000	3512000	0.953725	0.333388	6000000	HLA-B*07:02	0.020000	3512000	0.953725	0.322388	9000000	HLA-B*08:01	0.028000	3512000	0.953725	0.330388	16000000	HLA-B*27:05	0.364000	3512000	0.953725	0.666388
N	Sequence Name	Peptide	Allele	MHC	TAP	Cle	Comb	%Rank	Allele	MHC	TAP	Cle	Comb	%Rank	Allele	MHC	TAP	Cle	Comb	%Rank	Allele	MHC	TAP	Cle	Comb	%Rank	Allele	MHC	TAP	Cle	Comb	%Rank	Allele	MHC	TAP	Cle	Comb	%Rank	Allele	MHC	TAP	Cle	Comb	%Rank	Allele	MHC	TAP	Cle	Comb
0	29	RFLDVYYY	HLA-A*01:01	0.084000	3290000	0.977249	0.386131	3000000	HLA-A*02:01	0.097000	3290000	0.977249	0.399131	8000000	HLA-A*03:01	0.242000	3290000	0.977249	0.544131	3000000	HLA-A*24:02	0.338000	3290000	0.977249	0.640131	0.800000	HLA-A*26:01	0.061000	3290000	0.977249	0.363131	5000000	HLA-B*07:02	0.027000	3290000	0.977249	0.329131	9000000	HLA-B*08:01	0.038000	3290000	0.977249	0.340131	10000000	HLA-B*27:05	0.175000	3290000	0.977249	0.477131
N	Sequence Name	Peptide	Allele	MHC	TAP	Cle	Comb	%Rank	Allele	MHC	TAP	Cle	Comb	%Rank	Allele	MHC	TAP	Cle	Comb	%Rank	Allele	MHC	TAP	Cle	Comb	%Rank	Allele	MHC	TAP	Cle	Comb	%Rank	Allele	MHC	TAP	Cle	Comb	%Rank	Allele	MHC	TAP	Cle	Comb	%Rank	Allele	MHC	TAP	Cle	Comb
0	30	FLDVYYYY	HLA-A*01:01	0.660000	2320000	0.976725	0.937763	0.050000	HLA-A*02:01	0.346000	2320000	0.976725	0.623763	3000000	HLA-A*03:01	0.213000	2320000	0.976725	0.490763	3000000	HLA-A*24:02	0.070000	2320000	0.976725	0.347763	7000000	HLA-A*26:01	0.198000	2320000	0.976725	0.475763	2000000	HLA-B*07:02	0.035000	2320000	0.976725	0.312763	16000000	HLA-B*08:01	0.103000	2320000	0.976725	0.380763	7000000	HLA-B*27:05	0.087000	2320000	0.976725	0.364763
N	Sequence Name	Peptide	Allele	MHC	TAP	Cle	Comb	%Rank	Allele	MHC	TAP	Cle	Comb	%Rank	Allele	MHC	TAP	Cle	Comb	%Rank	Allele	MHC	TAP	Cle	Comb	%Rank	Allele	MHC	TAP	Cle	Comb	%Rank	Allele	MHC	TAP	Cle	Comb	%Rank	Allele	MHC	TAP	Cle	Comb	%Rank	Allele	MHC	TAP	Cle	Comb
0	31	KDFLDVYY	HLA-A*01:01	0.065000	3042000	0.948377	0.354435	4000000	HLA-A*02:01	0.035000	3042000	0.948377	0.324435	16000000	HLA-A*03:01	0.131000	3042000	0.948377	0.420435	5000000	HLA-A*24:02	0.036000	3042000	0.948377	0.325435	9000000	HLA-A*26:01	0.022000	3042000	0.948377	0.311435	8000000	HLA-B*07:02	0.018000	3042000	0.948377	0.307435	16000000	HLA-B*08:01	0.015000	3042000	0.948377	0.304435	16000000	HLA-B*27:05	0.122000	3042000	0.948377	0.411435
N	Sequence Name	Peptide	Allele	MHC	TAP	Cle	Comb	%Rank	Allele	MHC	TAP	Cle	Comb	%Rank	Allele	MHC	TAP	Cle	Comb	%Rank	Allele	MHC	TAP	Cle	Comb	%Rank	Allele	MHC	TAP	Cle	Comb	%Rank	Allele	MHC	TAP	Cle	Comb	%Rank	Allele	MHC	TAP	Cle	Comb	%Rank	Allele	MHC	TAP	Cle	Comb
0	32	DFLDVYYN	HLA-A*01:01	0.018000	-1492000	0.145296	0.013392	50000000	HLA-A*02:01	0.021000	-1492000	0.145296	0.016392	50000000	HLA-A*03:01	0.011000	-1492000	0.145296	0.006392	50000000	HLA-A*24:02	0.047000	-1492000	0.145296	0.042392	50000000	HLA-A*26:01	0.017000	-1492000	0.145296	0.012392	50000000	HLA-B*07:02	0.005000	-1492000	0.145296	0.000392	50000000	HLA-B*08:01	0.023000	-1492000	0.145296	0.018392	50000000	HLA-B*27:05	0.022000	-1492000	0.145296	0.017392
N	Sequence Name	Peptide	Allele	MHC	TAP	Cle	Comb	%Rank	Allele	MHC	TAP	Cle	Comb	%Rank	Allele	MHC	TAP	Cle	Comb	%Rank	Allele	MHC	TAP	Cle	Comb	%Rank	Allele	MHC	TAP	Cle	Comb	%Rank	Allele	MHC	TAP	Cle	Comb	%Rank	Allele	MHC	TAP	Cle	Comb	%Rank	Allele	MHC	TAP	Cle	Comb
0	33	FLDVYYNL	HLA-A*01:01	0.202000	0.350000	0.971171	0.429263	2000000	HLA-A*02:01	0.835000	0.350000	0.971171	1062263	0.100000	HLA-A*03:01	0.041000	0.350000	0.971171	0.268263	32000000	HLA-A*24:02	0.112000	0.350000	0.971171	0.339263	8000000	HLA-A*26:01	0.050000	0.350000	0.971171	0.277263	16000000	HLA-B*07:02	0.065000	0.350000	0.971171	0.292263	16000000	HLA-B*08:01	0.271000	0.350000	0.971171	0.498263	3000000	HLA-B*27:05	0.067000	0.350000	0.971171	0.294263
N	Sequence Name	Peptide	Allele	MHC	TAP	Cle	Comb	%Rank	Allele	MHC	TAP	Cle	Comb	%Rank	Allele	MHC	TAP	Cle	Comb	%Rank	Allele	MHC	TAP	Cle	Comb	%Rank	Allele	MHC	TAP	Cle	Comb	%Rank	Allele	MHC	TAP	Cle	Comb	%Rank	Allele	MHC	TAP	Cle	Comb	%Rank	Allele	MHC	TAP	Cle	Comb
0	34	QRLVRDLP	HLA-A*01:01	0.006000	0.312000	0.035993	0.021898	50000000	HLA-A*02:01	0.005000	0.312000	0.035993	0.020898	50000000	HLA-A*03:01	0.008000	0.312000	0.035993	0.023898	50000000	HLA-A*24:02	0.004000	0.312000	0.035993	0.019898	50000000	HLA-A*26:01	0.002000	0.312000	0.035993	0.017898	50000000	HLA-B*07:02	0.011000	0.312000	0.035993	0.026898	50000000	HLA-B*08:01	0.029000	0.312000	0.035993	0.044898	50000000	HLA-B*27:05	0.199000	0.312000	0.035993	0.214898
N	Sequence Name	Peptide	Allele	MHC	TAP	Cle	Comb	%Rank	Allele	MHC	TAP	Cle	Comb	%Rank	Allele	MHC	TAP	Cle	Comb	%Rank	Allele	MHC	TAP	Cle	Comb	%Rank	Allele	MHC	TAP	Cle	Comb	%Rank	Allele	MHC	TAP	Cle	Comb	%Rank	Allele	MHC	TAP	Cle	Comb	%Rank	Allele	MHC	TAP	Cle	Comb
0	35	RLVRDLPK	HLA-A*01:01	0.032000	0.842000	0.885208	0.252222	32000000	HLA-A*02:01	0.052000	0.842000	0.885208	0.272222	32000000	HLA-A*03:01	0.588000	0.842000	0.885208	0.808222	0.400000	HLA-A*24:02	0.019000	0.842000	0.885208	0.239222	32000000	HLA-A*26:01	0.026000	0.842000	0.885208	0.246222	32000000	HLA-B*07:02	0.034000	0.842000	0.885208	0.254222	32000000	HLA-B*08:01	0.061000	0.842000	0.885208	0.281222	32000000	HLA-B*27:05	0.146000	0.842000	0.885208	0.366222
N	Sequence Name	Peptide	Allele	MHC	TAP	Cle	Comb	%Rank	Allele	MHC	TAP	Cle	Comb	%Rank	Allele	MHC	TAP	Cle	Comb	%Rank	Allele	MHC	TAP	Cle	Comb	%Rank	Allele	MHC	TAP	Cle	Comb	%Rank	Allele	MHC	TAP	Cle	Comb	%Rank	Allele	MHC	TAP	Cle	Comb	%Rank	Allele	MHC	TAP	Cle	Comb
0	36	LVRDLPKG	HLA-A*01:01	0.024000	-1126000	0.253942	0.052987	50000000	HLA-A*02:01	0.017000	-1126000	0.253942	0.045987	50000000	HLA-A*03:01	0.034000	-1126000	0.253942	0.062987	50000000	HLA-A*24:02	0.006000	-1126000	0.253942	0.034987	50000000	HLA-A*26:01	0.018000	-1126000	0.253942	0.046987	50000000	HLA-B*07:02	0.040000	-1126000	0.253942	0.068987	50000000	HLA-B*08:01	0.046000	-1126000	0.253942	0.074987	50000000	HLA-B*27:05	0.019000	-1126000	0.253942	0.047987
N	Sequence Name	Peptide	Allele	MHC	TAP	Cle	Comb	%Rank	Allele	MHC	TAP	Cle	Comb	%Rank	Allele	MHC	TAP	Cle	Comb	%Rank	Allele	MHC	TAP	Cle	Comb	%Rank	Allele	MHC	TAP	Cle	Comb	%Rank	Allele	MHC	TAP	Cle	Comb	%Rank	Allele	MHC	TAP	Cle	Comb	%Rank	Allele	MHC	TAP	Cle	Comb
0	37	KSLVRDLP	HLA-A*01:01	0.028000	0.386000	0.040879	0.046848	50000000	HLA-A*02:01	0.014000	0.386000	0.040879	0.032848	50000000	HLA-A*03:01	0.040000	0.386000	0.040879	0.058848	50000000	HLA-A*24:02	0.018000	0.386000	0.040879	0.036848	50000000	HLA-A*26:01	0.005000	0.386000	0.040879	0.023848	50000000	HLA-B*07:02	0.019000	0.386000	0.040879	0.037848	50000000	HLA-B*08:01	0.026000	0.386000	0.040879	0.044848	50000000	HLA-B*27:05	0.043000	0.386000	0.040879	0.061848
N	Sequence Name	Peptide	Allele	MHC	TAP	Cle	Comb	%Rank	Allele	MHC	TAP	Cle	Comb	%Rank	Allele	MHC	TAP	Cle	Comb	%Rank	Allele	MHC	TAP	Cle	Comb	%Rank	Allele	MHC	TAP	Cle	Comb	%Rank	Allele	MHC	TAP	Cle	Comb	%Rank	Allele	MHC	TAP	Cle	Comb	%Rank	Allele	MHC	TAP	Cle	Comb
0	38	SLVRDLPE	HLA-A*01:01	0.024000	-1344000	0.032088	-0.002380	50000000	HLA-A*02:01	0.066000	-1344000	0.032088	0.039620	50000000	HLA-A*03:01	0.054000	-1344000	0.032088	0.027620	50000000	HLA-A*24:02	0.008000	-1344000	0.032088	-0.018380	50000000	HLA-A*26:01	0.032000	-1344000	0.032088	0.005620	50000000	HLA-B*07:02	0.019000	-1344000	0.032088	-0.007380	50000000	HLA-B*08:01	0.060000	-1344000	0.032088	0.033620	50000000	HLA-B*27:05	0.024000	-1344000	0.032088	-0.002380
N	Sequence Name	Peptide	Allele	MHC	TAP	Cle	Comb	%Rank	Allele	MHC	TAP	Cle	Comb	%Rank	Allele	MHC	TAP	Cle	Comb	%Rank	Allele	MHC	TAP	Cle	Comb	%Rank	Allele	MHC	TAP	Cle	Comb	%Rank	Allele	MHC	TAP	Cle	Comb	%Rank	Allele	MHC	TAP	Cle	Comb	%Rank	Allele	MHC	TAP	Cle	Comb
0	39	LVRDLPEG	HLA-A*01:01	0.028000	-1126000	0.223433	0.050122	50000000	HLA-A*02:01	0.022000	-1126000	0.223433	0.044122	50000000	HLA-A*03:01	0.034000	-1126000	0.223433	0.056122	50000000	HLA-A*24:02	0.006000	-1126000	0.223433	0.028122	50000000	HLA-A*26:01	0.024000	-1126000	0.223433	0.046122	50000000	HLA-B*07:02	0.054000	-1126000	0.223433	0.076122	50000000	HLA-B*08:01	0.050000	-1126000	0.223433	0.072122	50000000	HLA-B*27:05	0.019000	-1126000	0.223433	0.041122
N	Sequence Name	Peptide	Allele	MHC	TAP	Cle	Comb	%Rank	Allele	MHC	TAP	Cle	Comb	%Rank	Allele	MHC	TAP	Cle	Comb	%Rank	Allele	MHC	TAP	Cle	Comb	%Rank	Allele	MHC	TAP	Cle	Comb	%Rank	Allele	MHC	TAP	Cle	Comb	%Rank	Allele	MHC	TAP	Cle	Comb	%Rank	Allele	MHC	TAP	Cle	Comb
0	40	YELGRDLP	HLA-A*01:01	0.009000	0.008000	0.055505	0.021689	50000000	HLA-A*02:01	0.016000	0.008000	0.055505	0.028689	50000000	HLA-A*03:01	0.005000	0.008000	0.055505	0.017689	50000000	HLA-A*24:02	0.016000	0.008000	0.055505	0.028689	50000000	HLA-A*26:01	0.004000	0.008000	0.055505	0.016689	50000000	HLA-B*07:02	0.013000	0.008000	0.055505	0.025689	50000000	HLA-B*08:01	0.027000	0.008000	0.055505	0.039689	50000000	HLA-B*27:05	0.050000	0.008000	0.055505	0.062689
N	Sequence Name	Peptide	Allele	MHC	TAP	Cle	Comb	%Rank	Allele	MHC	TAP	Cle	Comb	%Rank	Allele	MHC	TAP	Cle	Comb	%Rank	Allele	MHC	TAP	Cle	Comb	%Rank	Allele	MHC	TAP	Cle	Comb	%Rank	Allele	MHC	TAP	Cle	Comb	%Rank	Allele	MHC	TAP	Cle	Comb	%Rank	Allele	MHC	TAP	Cle	Comb
0	41	ELGRDLPC	HLA-A*01:01	0.030000	-0.688000	0.053355	0.024805	50000000	HLA-A*02:01	0.072000	-0.688000	0.053355	0.066805	50000000	HLA-A*03:01	0.021000	-0.688000	0.053355	0.015805	50000000	HLA-A*24:02	0.011000	-0.688000	0.053355	0.005805	50000000	HLA-A*26:01	0.036000	-0.688000	0.053355	0.030805	50000000	HLA-B*07:02	0.019000	-0.688000	0.053355	0.013805	50000000	HLA-B*08:01	0.084000	-0.688000	0.053355	0.078805	50000000	HLA-B*27:05	0.017000	-0.688000	0.053355	0.011805
N	Sequence Name	Peptide	Allele	MHC	TAP	Cle	Comb	%Rank	Allele	MHC	TAP	Cle	Comb	%Rank	Allele	MHC	TAP	Cle	Comb	%Rank	Allele	MHC	TAP	Cle	Comb	%Rank	Allele	MHC	TAP	Cle	Comb	%Rank	Allele	MHC	TAP	Cle	Comb	%Rank	Allele	MHC	TAP	Cle	Comb	%Rank	Allele	MHC	TAP	Cle	Comb
0	42	LGRDLPCQ	HLA-A*01:01	0.014000	-0.164000	0.114536	0.035671	50000000	HLA-A*02:01	0.007000	-0.164000	0.114536	0.028671	50000000	HLA-A*03:01	0.019000	-0.164000	0.114536	0.040671	50000000	HLA-A*24:02	0.004000	-0.164000	0.114536	0.025671	50000000	HLA-A*26:01	0.006000	-0.164000	0.114536	0.027671	50000000	HLA-B*07:02	0.022000	-0.164000	0.114536	0.043671	50000000	HLA-B*08:01	0.037000	-0.164000	0.114536	0.058671	50000000	HLA-B*27:05	0.021000	-0.164000	0.114536	0.042671
N	Sequence Name	Peptide	Allele	MHC	TAP	Cle	Comb	%Rank	Allele	MHC	TAP	Cle	Comb	%Rank	Allele	MHC	TAP	Cle	Comb	%Rank	Allele	MHC	TAP	Cle	Comb	%Rank	Allele	MHC	TAP	Cle	Comb	%Rank	Allele	MHC	TAP	Cle	Comb	%Rank	Allele	MHC	TAP	Cle	Comb	%Rank	Allele	MHC	TAP	Cle	Comb
0	43	YELGRDLP	HLA-A*01:01	0.009000	0.008000	0.055505	0.021689	50000000	HLA-A*02:01	0.016000	0.008000	0.055505	0.028689	50000000	HLA-A*03:01	0.005000	0.008000	0.055505	0.017689	50000000	HLA-A*24:02	0.016000	0.008000	0.055505	0.028689	50000000	HLA-A*26:01	0.004000	0.008000	0.055505	0.016689	50000000	HLA-B*07:02	0.013000	0.008000	0.055505	0.025689	50000000	HLA-B*08:01	0.027000	0.008000	0.055505	0.039689	50000000	HLA-B*27:05	0.050000	0.008000	0.055505	0.062689
N	Sequence Name	Peptide	Allele	MHC	TAP	Cle	Comb	%Rank	Allele	MHC	TAP	Cle	Comb	%Rank	Allele	MHC	TAP	Cle	Comb	%Rank	Allele	MHC	TAP	Cle	Comb	%Rank	Allele	MHC	TAP	Cle	Comb	%Rank	Allele	MHC	TAP	Cle	Comb	%Rank	Allele	MHC	TAP	Cle	Comb	%Rank	Allele	MHC	TAP	Cle	Comb
0	44	ELGRDLPC	HLA-A*01:01	0.030000	-0.688000	0.053355	0.024805	50000000	HLA-A*02:01	0.072000	-0.688000	0.053355	0.066805	50000000	HLA-A*03:01	0.021000	-0.688000	0.053355	0.015805	50000000	HLA-A*24:02	0.011000	-0.688000	0.053355	0.005805	50000000	HLA-A*26:01	0.036000	-0.688000	0.053355	0.030805	50000000	HLA-B*07:02	0.019000	-0.688000	0.053355	0.013805	50000000	HLA-B*08:01	0.084000	-0.688000	0.053355	0.078805	50000000	HLA-B*27:05	0.017000	-0.688000	0.053355	0.011805
N	Sequence Name	Peptide	Allele	MHC	TAP	Cle	Comb	%Rank	Allele	MHC	TAP	Cle	Comb	%Rank	Allele	MHC	TAP	Cle	Comb	%Rank	Allele	MHC	TAP	Cle	Comb	%Rank	Allele	MHC	TAP	Cle	Comb	%Rank	Allele	MHC	TAP	Cle	Comb	%Rank	Allele	MHC	TAP	Cle	Comb	%Rank	Allele	MHC	TAP	Cle	Comb
0	45	LGRDLPCR	HLA-A*01:01	0.018000	1426000	0.393838	0.142264	50000000	HLA-A*02:01	0.009000	1426000	0.393838	0.133264	50000000	HLA-A*03:01	0.081000	1426000	0.393838	0.205264	32000000	HLA-A*24:02	0.013000	1426000	0.393838	0.137264	50000000	HLA-A*26:01	0.010000	1426000	0.393838	0.134264	50000000	HLA-B*07:02	0.013000	1426000	0.393838	0.137264	50000000	HLA-B*08:01	0.041000	1426000	0.393838	0.165264	50000000	HLA-B*27:05	0.047000	1426000	0.393838	0.171264
N	Sequence Name	Peptide	Allele	MHC	TAP	Cle	Comb	%Rank	Allele	MHC	TAP	Cle	Comb	%Rank	Allele	MHC	TAP	Cle	Comb	%Rank	Allele	MHC	TAP	Cle	Comb	%Rank	Allele	MHC	TAP	Cle	Comb	%Rank	Allele	MHC	TAP	Cle	Comb	%Rank	Allele	MHC	TAP	Cle	Comb	%Rank	Allele	MHC	TAP	Cle	Comb
0	46	CVRDLPQM	HLA-A*01:01	0.076000	0.464000	0.367324	0.170248	50000000	HLA-A*02:01	0.082000	0.464000	0.367324	0.176248	50000000	HLA-A*03:01	0.085000	0.464000	0.367324	0.179248	50000000	HLA-A*24:02	0.030000	0.464000	0.367324	0.124248	50000000	HLA-A*26:01	0.179000	0.464000	0.367324	0.273248	16000000	HLA-B*07:02	0.251000	0.464000	0.367324	0.345248	7000000	HLA-B*08:01	0.144000	0.464000	0.367324	0.238248	32000000	HLA-B*27:05	0.047000	0.464000	0.367324	0.141248
N	Sequence Name	Peptide	Allele	MHC	TAP	Cle	Comb	%Rank	Allele	MHC	TAP	Cle	Comb	%Rank	Allele	MHC	TAP	Cle	Comb	%Rank	Allele	MHC	TAP	Cle	Comb	%Rank	Allele	MHC	TAP	Cle	Comb	%Rank	Allele	MHC	TAP	Cle	Comb	%Rank	Allele	MHC	TAP	Cle	Comb	%Rank	Allele	MHC	TAP	Cle	Comb
0	47	VRDLPQMV	HLA-A*01:01	0.074000	0.326000	0.810323	0.264473	16000000	HLA-A*02:01	0.061000	0.326000	0.810323	0.251473	32000000	HLA-A*03:01	0.017000	0.326000	0.810323	0.207473	32000000	HLA-A*24:02	0.028000	0.326000	0.810323	0.218473	32000000	HLA-A*26:01	0.004000	0.326000	0.810323	0.194473	32000000	HLA-B*07:02	0.029000	0.326000	0.810323	0.219473	32000000	HLA-B*08:01	0.037000	0.326000	0.810323	0.227473	32000000	HLA-B*27:05	0.210000	0.326000	0.810323	0.400473
N	Sequence Name	Peptide	Allele	MHC	TAP	Cle	Comb	%Rank	Allele	MHC	TAP	Cle	Comb	%Rank	Allele	MHC	TAP	Cle	Comb	%Rank	Allele	MHC	TAP	Cle	Comb	%Rank	Allele	MHC	TAP	Cle	Comb	%Rank	Allele	MHC	TAP	Cle	Comb	%Rank	Allele	MHC	TAP	Cle	Comb	%Rank	Allele	MHC	TAP	Cle	Comb
0	49	CVRDLPQV	HLA-A*01:01	0.074000	0.474000	0.340306	0.162419	50000000	HLA-A*02:01	0.222000	0.474000	0.340306	0.310419	16000000	HLA-A*03:01	0.068000	0.474000	0.340306	0.156419	50000000	HLA-A*24:02	0.026000	0.474000	0.340306	0.114419	50000000	HLA-A*26:01	0.080000	0.474000	0.340306	0.168419	50000000	HLA-B*07:02	0.149000	0.474000	0.340306	0.237419	32000000	HLA-B*08:01	0.131000	0.474000	0.340306	0.219419	32000000	HLA-B*27:05	0.030000	0.474000	0.340306	0.118419
N	Sequence Name	Peptide	Allele	MHC	TAP	Cle	Comb	%Rank	Allele	MHC	TAP	Cle	Comb	%Rank	Allele	MHC	TAP	Cle	Comb	%Rank	Allele	MHC	TAP	Cle	Comb	%Rank	Allele	MHC	TAP	Cle	Comb	%Rank	Allele	MHC	TAP	Cle	Comb	%Rank	Allele	MHC	TAP	Cle	Comb	%Rank	Allele	MHC	TAP	Cle	Comb
0	50	VRDLPQVW	HLA-A*01:01	0.052000	0.896000	0.919039	0.281184	16000000	HLA-A*02:01	0.018000	0.896000	0.919039	0.247184	32000000	HLA-A*03:01	0.015000	0.896000	0.919039	0.244184	32000000	HLA-A*24:02	0.052000	0.896000	0.919039	0.281184	16000000	HLA-A*26:01	0.005000	0.896000	0.919039	0.234184	32000000	HLA-B*07:02	0.022000	0.896000	0.919039	0.251184	32000000	HLA-B*08:01	0.023000	0.896000	0.919039	0.252184	32000000	HLA-B*27:05	0.154000	0.896000	0.919039	0.383184
N	Sequence Name	Peptide	Allele	MHC	TAP	Cle	Comb	%Rank	Allele	MHC	TAP	Cle	Comb	%Rank	Allele	MHC	TAP	Cle	Comb	%Rank	Allele	MHC	TAP	Cle	Comb	%Rank	Allele	MHC	TAP	Cle	Comb	%Rank	Allele	MHC	TAP	Cle	Comb	%Rank	Allele	MHC	TAP	Cle	Comb	%Rank	Allele	MHC	TAP	Cle	Comb
0	52	ATGRDLPQ	HLA-A*01:01	0.050000	-0.140000	0.131354	0.076055	50000000	HLA-A*02:01	0.012000	-0.140000	0.131354	0.038055	50000000	HLA-A*03:01	0.049000	-0.140000	0.131354	0.075055	50000000	HLA-A*24:02	0.007000	-0.140000	0.131354	0.033055	50000000	HLA-A*26:01	0.024000	-0.140000	0.131354	0.050055	50000000	HLA-B*07:02	0.018000	-0.140000	0.131354	0.044055	50000000	HLA-B*08:01	0.020000	-0.140000	0.131354	0.046055	50000000	HLA-B*27:05	0.015000	-0.140000	0.131354	0.041055
N	Sequence Name	Peptide	Allele	MHC	TAP	Cle	Comb	%Rank	Allele	MHC	TAP	Cle	Comb	%Rank	Allele	MHC	TAP	Cle	Comb	%Rank	Allele	MHC	TAP	Cle	Comb	%Rank	Allele	MHC	TAP	Cle	Comb	%Rank	Allele	MHC	TAP	Cle	Comb	%Rank	Allele	MHC	TAP	Cle	Comb	%Rank	Allele	MHC	TAP	Cle	Comb
0	53	TGRDLPQW	HLA-A*01:01	0.025000	0.750000	0.813069	0.226691	32000000	HLA-A*02:01	0.015000	0.750000	0.813069	0.216691	32000000	HLA-A*03:01	0.019000	0.750000	0.813069	0.220691	32000000	HLA-A*24:02	0.045000	0.750000	0.813069	0.246691	32000000	HLA-A*26:01	0.014000	0.750000	0.813069	0.215691	32000000	HLA-B*07:02	0.028000	0.750000	0.813069	0.229691	32000000	HLA-B*08:01	0.025000	0.750000	0.813069	0.226691	32000000	HLA-B*27:05	0.033000	0.750000	0.813069	0.234691
N	Sequence Name	Peptide	Allele	MHC	TAP	Cle	Comb	%Rank	Allele	MHC	TAP	Cle	Comb	%Rank	Allele	MHC	TAP	Cle	Comb	%Rank	Allele	MHC	TAP	Cle	Comb	%Rank	Allele	MHC	TAP	Cle	Comb	%Rank	Allele	MHC	TAP	Cle	Comb	%Rank	Allele	MHC	TAP	Cle	Comb	%Rank	Allele	MHC	TAP	Cle	Comb
0	54	GRDLPQWP	HLA-A*01:01	0.015000	-0.038000	0.032097	0.021272	50000000	HLA-A*02:01	0.006000	-0.038000	0.032097	0.012272	50000000	HLA-A*03:01	0.007000	-0.038000	0.032097	0.013272	50000000	HLA-A*24:02	0.003000	-0.038000	0.032097	0.009272	50000000	HLA-A*26:01	0.001000	-0.038000	0.032097	0.007272	50000000	HLA-B*07:02	0.006000	-0.038000	0.032097	0.012272	50000000	HLA-B*08:01	0.008000	-0.038000	0.032097	0.014272	50000000	HLA-B*27:05	0.115000	-0.038000	0.032097	0.121272
N	Sequence Name	Peptide	Allele	MHC	TAP	Cle	Comb	%Rank	Allele	MHC	TAP	Cle	Comb	%Rank	Allele	MHC	TAP	Cle	Comb	%Rank	Allele	MHC	TAP	Cle	Comb	%Rank	Allele	MHC	TAP	Cle	Comb	%Rank	Allele	MHC	TAP	Cle	Comb	%Rank	Allele	MHC	TAP	Cle	Comb	%Rank	Allele	MHC	TAP	Cle	Comb
0	55	QCSVLYNS	HLA-A*01:01	0.024000	-2374000	0.051000	-0.023875	50000000	HLA-A*02:01	0.015000	-2374000	0.051000	-0.032875	50000000	HLA-A*03:01	0.014000	-2374000	0.051000	-0.033875	50000000	HLA-A*24:02	0.009000	-2374000	0.051000	-0.038875	50000000	HLA-A*26:01	0.006000	-2374000	0.051000	-0.041875	50000000	HLA-B*07:02	0.006000	-2374000	0.051000	-0.041875	50000000	HLA-B*08:01	0.016000	-2374000	0.051000	-0.031875	50000000	HLA-B*27:05	0.016000	-2374000	0.051000	-0.031875
N	Sequence Name	Peptide	Allele	MHC	TAP	Cle	Comb	%Rank	Allele	MHC	TAP	Cle	Comb	%Rank	Allele	MHC	TAP	Cle	Comb	%Rank	Allele	MHC	TAP	Cle	Comb	%Rank	Allele	MHC	TAP	Cle	Comb	%Rank	Allele	MHC	TAP	Cle	Comb	%Rank	Allele	MHC	TAP	Cle	Comb	%Rank	Allele	MHC	TAP	Cle	Comb
0	56	CSVLYNSW	HLA-A*01:01	0.127000	1070000	0.573161	0.282711	16000000	HLA-A*02:01	0.046000	1070000	0.573161	0.201711	32000000	HLA-A*03:01	0.037000	1070000	0.573161	0.192711	32000000	HLA-A*24:02	0.117000	1070000	0.573161	0.272711	16000000	HLA-A*26:01	0.065000	1070000	0.573161	0.220711	32000000	HLA-B*07:02	0.045000	1070000	0.573161	0.200711	32000000	HLA-B*08:01	0.043000	1070000	0.573161	0.198711	50000000	HLA-B*27:05	0.076000	1070000	0.573161	0.231711
N	Sequence Name	Peptide	Allele	MHC	TAP	Cle	Comb	%Rank	Allele	MHC	TAP	Cle	Comb	%Rank	Allele	MHC	TAP	Cle	Comb	%Rank	Allele	MHC	TAP	Cle	Comb	%Rank	Allele	MHC	TAP	Cle	Comb	%Rank	Allele	MHC	TAP	Cle	Comb	%Rank	Allele	MHC	TAP	Cle	Comb	%Rank	Allele	MHC	TAP	Cle	Comb
0	57	SVLYNSWP	HLA-A*01:01	0.024000	0.324000	0.060197	0.045644	50000000	HLA-A*02:01	0.041000	0.324000	0.060197	0.062644	50000000	HLA-A*03:01	0.043000	0.324000	0.060197	0.064644	50000000	HLA-A*24:02	0.014000	0.324000	0.060197	0.035644	50000000	HLA-A*26:01	0.022000	0.324000	0.060197	0.043644	50000000	HLA-B*07:02	0.027000	0.324000	0.060197	0.048644	50000000	HLA-B*08:01	0.034000	0.324000	0.060197	0.055644	50000000	HLA-B*27:05	0.025000	0.324000	0.060197	0.046644
N	Sequence Name	Peptide	Allele	MHC	TAP	Cle	Comb	%Rank	Allele	MHC	TAP	Cle	Comb	%Rank	Allele	MHC	TAP	Cle	Comb	%Rank	Allele	MHC	TAP	Cle	Comb	%Rank	Allele	MHC	TAP	Cle	Comb	%Rank	Allele	MHC	TAP	Cle	Comb	%Rank	Allele	MHC	TAP	Cle	Comb	%Rank	Allele	MHC	TAP	Cle	Comb
0	58	ELSVLYNS	HLA-A*01:01	0.043000	-2630000	0.157016	0.012579	50000000	HLA-A*02:01	0.080000	-2630000	0.157016	0.049579	50000000	HLA-A*03:01	0.035000	-2630000	0.157016	0.004579	50000000	HLA-A*24:02	0.018000	-2630000	0.157016	-0.012421	50000000	HLA-A*26:01	0.064000	-2630000	0.157016	0.033579	50000000	HLA-B*07:02	0.012000	-2630000	0.157016	-0.018421	50000000	HLA-B*08:01	0.052000	-2630000	0.157016	0.021579	50000000	HLA-B*27:05	0.020000	-2630000	0.157016	-0.010421
N	Sequence Name	Peptide	Allele	MHC	TAP	Cle	Comb	%Rank	Allele	MHC	TAP	Cle	Comb	%Rank	Allele	MHC	TAP	Cle	Comb	%Rank	Allele	MHC	TAP	Cle	Comb	%Rank	Allele	MHC	TAP	Cle	Comb	%Rank	Allele	MHC	TAP	Cle	Comb	%Rank	Allele	MHC	TAP	Cle	Comb	%Rank	Allele	MHC	TAP	Cle	Comb
0	59	LSVLYNSF	HLA-A*01:01	0.132000	2830000	0.932683	0.412604	2000000	HLA-A*02:01	0.052000	2830000	0.932683	0.332604	16000000	HLA-A*03:01	0.058000	2830000	0.932683	0.338604	8000000	HLA-A*24:02	0.187000	2830000	0.932683	0.467604	3000000	HLA-A*26:01	0.152000	2830000	0.932683	0.432604	3000000	HLA-B*07:02	0.109000	2830000	0.932683	0.389604	5000000	HLA-B*08:01	0.149000	2830000	0.932683	0.429604	5000000	HLA-B*27:05	0.071000	2830000	0.932683	0.351604
N	Sequence Name	Peptide	Allele	MHC	TAP	Cle	Comb	%Rank	Allele	MHC	TAP	Cle	Comb	%Rank	Allele	MHC	TAP	Cle	Comb	%Rank	Allele	MHC	TAP	Cle	Comb	%Rank	Allele	MHC	TAP	Cle	Comb	%Rank	Allele	MHC	TAP	Cle	Comb	%Rank	Allele	MHC	TAP	Cle	Comb	%Rank	Allele	MHC	TAP	Cle	Comb
0	60	SVLYNSFA	HLA-A*01:01	0.053000	-0.316000	0.308484	0.114509	50000000	HLA-A*02:01	0.353000	-0.316000	0.308484	0.414509	7000000	HLA-A*03:01	0.152000	-0.316000	0.308484	0.213509	32000000	HLA-A*24:02	0.028000	-0.316000	0.308484	0.089509	50000000	HLA-A*26:01	0.067000	-0.316000	0.308484	0.128509	50000000	HLA-B*07:02	0.106000	-0.316000	0.308484	0.167509	50000000	HLA-B*08:01	0.129000	-0.316000	0.308484	0.190509	50000000	HLA-B*27:05	0.047000	-0.316000	0.308484	0.108509
N	Sequence Name	Peptide	Allele	MHC	TAP	Cle	Comb	%Rank	Allele	MHC	TAP	Cle	Comb	%Rank	Allele	MHC	TAP	Cle	Comb	%Rank	Allele	MHC	TAP	Cle	Comb	%Rank	Allele	MHC	TAP	Cle	Comb	%Rank	Allele	MHC	TAP	Cle	Comb	%Rank	Allele	MHC	TAP	Cle	Comb	%Rank	Allele	MHC	TAP	Cle	Comb
0	61	TCSVLYNF	HLA-A*01:01	0.053000	2524000	0.592790	0.249478	32000000	HLA-A*02:01	0.029000	2524000	0.592790	0.225478	32000000	HLA-A*03:01	0.022000	2524000	0.592790	0.218478	32000000	HLA-A*24:02	0.173000	2524000	0.592790	0.369478	6000000	HLA-A*26:01	0.028000	2524000	0.592790	0.224478	32000000	HLA-B*07:02	0.027000	2524000	0.592790	0.223478	32000000	HLA-B*08:01	0.043000	2524000	0.592790	0.239478	32000000	HLA-B*27:05	0.039000	2524000	0.592790	0.235478
N	Sequence Name	Peptide	Allele	MHC	TAP	Cle	Comb	%Rank	Allele	MHC	TAP	Cle	Comb	%Rank	Allele	MHC	TAP	Cle	Comb	%Rank	Allele	MHC	TAP	Cle	Comb	%Rank	Allele	MHC	TAP	Cle	Comb	%Rank	Allele	MHC	TAP	Cle	Comb	%Rank	Allele	MHC	TAP	Cle	Comb	%Rank	Allele	MHC	TAP	Cle	Comb
0	62	CSVLYNFS	HLA-A*01:01	0.090000	-2060000	0.039436	0.047373	50000000	HLA-A*02:01	0.045000	-2060000	0.039436	0.002373	50000000	HLA-A*03:01	0.046000	-2060000	0.039436	0.003373	50000000	HLA-A*24:02	0.020000	-2060000	0.039436	-0.022627	50000000	HLA-A*26:01	0.032000	-2060000	0.039436	-0.010627	50000000	HLA-B*07:02	0.016000	-2060000	0.039436	-0.026627	50000000	HLA-B*08:01	0.036000	-2060000	0.039436	-0.006627	50000000	HLA-B*27:05	0.034000	-2060000	0.039436	-0.008627
N	Sequence Name	Peptide	Allele	MHC	TAP	Cle	Comb	%Rank	Allele	MHC	TAP	Cle	Comb	%Rank	Allele	MHC	TAP	Cle	Comb	%Rank	Allele	MHC	TAP	Cle	Comb	%Rank	Allele	MHC	TAP	Cle	Comb	%Rank	Allele	MHC	TAP	Cle	Comb	%Rank	Allele	MHC	TAP	Cle	Comb	%Rank	Allele	MHC	TAP	Cle	Comb
0	63	SVLYNFSL	HLA-A*01:01	0.056000	1174000	0.965600	0.302610	8000000	HLA-A*02:01	0.493000	1174000	0.965600	0.739610	2000000	HLA-A*03:01	0.098000	1174000	0.965600	0.344610	8000000	HLA-A*24:02	0.176000	1174000	0.965600	0.422610	4000000	HLA-A*26:01	0.111000	1174000	0.965600	0.357610	5000000	HLA-B*07:02	0.288000	1174000	0.965600	0.534610	1500000	HLA-B*08:01	0.417000	1174000	0.965600	0.663610	0.800000	HLA-B*27:05	0.079000	1174000	0.965600	0.325610
N	Sequence Name	Peptide	Allele	MHC	TAP	Cle	Comb	%Rank	Allele	MHC	TAP	Cle	Comb	%Rank	Allele	MHC	TAP	Cle	Comb	%Rank	Allele	MHC	TAP	Cle	Comb	%Rank	Allele	MHC	TAP	Cle	Comb	%Rank	Allele	MHC	TAP	Cle	Comb	%Rank	Allele	MHC	TAP	Cle	Comb	%Rank	Allele	MHC	TAP	Cle	Comb
0	64	PCSVLYNF	HLA-A*01:01	0.033000	2214000	0.921237	0.295628	9000000	HLA-A*02:01	0.013000	2214000	0.921237	0.275628	32000000	HLA-A*03:01	0.011000	2214000	0.921237	0.273628	16000000	HLA-A*24:02	0.095000	2214000	0.921237	0.357628	6000000	HLA-A*26:01	0.009000	2214000	0.921237	0.271628	16000000	HLA-B*07:02	0.010000	2214000	0.921237	0.272628	16000000	HLA-B*08:01	0.019000	2214000	0.921237	0.281628	32000000	HLA-B*27:05	0.023000	2214000	0.921237	0.285628
N	Sequence Name	Peptide	Allele	MHC	TAP	Cle	Comb	%Rank	Allele	MHC	TAP	Cle	Comb	%Rank	Allele	MHC	TAP	Cle	Comb	%Rank	Allele	MHC	TAP	Cle	Comb	%Rank	Allele	MHC	TAP	Cle	Comb	%Rank	Allele	MHC	TAP	Cle	Comb	%Rank	Allele	MHC	TAP	Cle	Comb	%Rank	Allele	MHC	TAP	Cle	Comb
0	65	CSVLYNFS	HLA-A*01:01	0.090000	-2060000	0.039436	0.047373	50000000	HLA-A*02:01	0.045000	-2060000	0.039436	0.002373	50000000	HLA-A*03:01	0.046000	-2060000	0.039436	0.003373	50000000	HLA-A*24:02	0.020000	-2060000	0.039436	-0.022627	50000000	HLA-A*26:01	0.032000	-2060000	0.039436	-0.010627	50000000	HLA-B*07:02	0.016000	-2060000	0.039436	-0.026627	50000000	HLA-B*08:01	0.036000	-2060000	0.039436	-0.006627	50000000	HLA-B*27:05	0.034000	-2060000	0.039436	-0.008627
N	Sequence Name	Peptide	Allele	MHC	TAP	Cle	Comb	%Rank	Allele	MHC	TAP	Cle	Comb	%Rank	Allele	MHC	TAP	Cle	Comb	%Rank	Allele	MHC	TAP	Cle	Comb	%Rank	Allele	MHC	TAP	Cle	Comb	%Rank	Allele	MHC	TAP	Cle	Comb	%Rank	Allele	MHC	TAP	Cle	Comb	%Rank	Allele	MHC	TAP	Cle	Comb
0	66	SVLYNFSL	HLA-A*01:01	0.056000	1174000	0.965600	0.302610	8000000	HLA-A*02:01	0.493000	1174000	0.965600	0.739610	2000000	HLA-A*03:01	0.098000	1174000	0.965600	0.344610	8000000	HLA-A*24:02	0.176000	1174000	0.965600	0.422610	4000000	HLA-A*26:01	0.111000	1174000	0.965600	0.357610	5000000	HLA-B*07:02	0.288000	1174000	0.965600	0.534610	1500000	HLA-B*08:01	0.417000	1174000	0.965600	0.663610	0.800000	HLA-B*27:05	0.079000	1174000	0.965600	0.325610
N	Sequence Name	Peptide	Allele	MHC	TAP	Cle	Comb	%Rank	Allele	MHC	TAP	Cle	Comb	%Rank	Allele	MHC	TAP	Cle	Comb	%Rank	Allele	MHC	TAP	Cle	Comb	%Rank	Allele	MHC	TAP	Cle	Comb	%Rank	Allele	MHC	TAP	Cle	Comb	%Rank	Allele	MHC	TAP	Cle	Comb	%Rank	Allele	MHC	TAP	Cle	Comb
0	67	SQSVLYNF	HLA-A*01:01	0.077000	2804000	0.711082	0.307093	7000000	HLA-A*02:01	0.142000	2804000	0.711082	0.372093	9000000	HLA-A*03:01	0.066000	2804000	0.711082	0.296093	16000000	HLA-A*24:02	0.333000	2804000	0.711082	0.563093	1500000	HLA-A*26:01	0.046000	2804000	0.711082	0.276093	16000000	HLA-B*07:02	0.053000	2804000	0.711082	0.283093	16000000	HLA-B*08:01	0.084000	2804000	0.711082	0.314093	16000000	HLA-B*27:05	0.196000	2804000	0.711082	0.426093
N	Sequence Name	Peptide	Allele	MHC	TAP	Cle	Comb	%Rank	Allele	MHC	TAP	Cle	Comb	%Rank	Allele	MHC	TAP	Cle	Comb	%Rank	Allele	MHC	TAP	Cle	Comb	%Rank	Allele	MHC	TAP	Cle	Comb	%Rank	Allele	MHC	TAP	Cle	Comb	%Rank	Allele	MHC	TAP	Cle	Comb	%Rank	Allele	MHC	TAP	Cle	Comb
0	68	QSVLYNFN	HLA-A*01:01	0.052000	-1214000	0.048493	0.032561	50000000	HLA-A*02:01	0.018000	-1214000	0.048493	-0.001439	50000000	HLA-A*03:01	0.026000	-1214000	0.048493	0.006561	50000000	HLA-A*24:02	0.009000	-1214000	0.048493	-0.010439	50000000	HLA-A*26:01	0.021000	-1214000	0.048493	0.001561	50000000	HLA-B*07:02	0.010000	-1214000	0.048493	-0.009439	50000000	HLA-B*08:01	0.019000	-1214000	0.048493	-0.000439	50000000	HLA-B*27:05	0.028000	-1214000	0.048493	0.008561
N	Sequence Name	Peptide	Allele	MHC	TAP	Cle	Comb	%Rank	Allele	MHC	TAP	Cle	Comb	%Rank	Allele	MHC	TAP	Cle	Comb	%Rank	Allele	MHC	TAP	Cle	Comb	%Rank	Allele	MHC	TAP	Cle	Comb	%Rank	Allele	MHC	TAP	Cle	Comb	%Rank	Allele	MHC	TAP	Cle	Comb	%Rank	Allele	MHC	TAP	Cle	Comb
0	69	SVLYNFNS	HLA-A*01:01	0.029000	-2026000	0.130902	0.007803	50000000	HLA-A*02:01	0.113000	-2026000	0.130902	0.091803	50000000	HLA-A*03:01	0.084000	-2026000	0.130902	0.062803	50000000	HLA-A*24:02	0.031000	-2026000	0.130902	0.009803	50000000	HLA-A*26:01	0.031000	-2026000	0.130902	0.009803	50000000	HLA-B*07:02	0.033000	-2026000	0.130902	0.011803	50000000	HLA-B*08:01	0.072000	-2026000	0.130902	0.050803	50000000	HLA-B*27:05	0.031000	-2026000	0.130902	0.009803
N	Sequence Name	Peptide	Allele	MHC	TAP	Cle	Comb	%Rank	Allele	MHC	TAP	Cle	Comb	%Rank	Allele	MHC	TAP	Cle	Comb	%Rank	Allele	MHC	TAP	Cle	Comb	%Rank	Allele	MHC	TAP	Cle	Comb	%Rank	Allele	MHC	TAP	Cle	Comb	%Rank	Allele	MHC	TAP	Cle	Comb	%Rank	Allele	MHC	TAP	Cle	Comb
0	70	QRYNSASF	HLA-A*01:01	0.027000	3080000	0.794626	0.282791	16000000	HLA-A*02:01	0.030000	3080000	0.794626	0.285791	32000000	HLA-A*03:01	0.048000	3080000	0.794626	0.303791	16000000	HLA-A*24:02	0.088000	3080000	0.794626	0.343791	7000000	HLA-A*26:01	0.039000	3080000	0.794626	0.294791	10000000	HLA-B*07:02	0.084000	3080000	0.794626	0.339791	8000000	HLA-B*08:01	0.101000	3080000	0.794626	0.356791	9000000	HLA-B*27:05	0.507000	3080000	0.794626	0.762791
N	Sequence Name	Peptide	Allele	MHC	TAP	Cle	Comb	%Rank	Allele	MHC	TAP	Cle	Comb	%Rank	Allele	MHC	TAP	Cle	Comb	%Rank	Allele	MHC	TAP	Cle	Comb	%Rank	Allele	MHC	TAP	Cle	Comb	%Rank	Allele	MHC	TAP	Cle	Comb	%Rank	Allele	MHC	TAP	Cle	Comb	%Rank	Allele	MHC	TAP	Cle	Comb
0	71	RYNSASFT	HLA-A*01:01	0.024000	-0.520000	0.233686	0.063579	50000000	HLA-A*02:01	0.027000	-0.520000	0.233686	0.066579	50000000	HLA-A*03:01	0.058000	-0.520000	0.233686	0.097579	50000000	HLA-A*24:02	0.138000	-0.520000	0.233686	0.177579	50000000	HLA-A*26:01	0.006000	-0.520000	0.233686	0.045579	50000000	HLA-B*07:02	0.032000	-0.520000	0.233686	0.071579	50000000	HLA-B*08:01	0.022000	-0.520000	0.233686	0.061579	50000000	HLA-B*27:05	0.071000	-0.520000	0.233686	0.110579
N	Sequence Name	Peptide	Allele	MHC	TAP	Cle	Comb	%Rank	Allele	MHC	TAP	Cle	Comb	%Rank	Allele	MHC	TAP	Cle	Comb	%Rank	Allele	MHC	TAP	Cle	Comb	%Rank	Allele	MHC	TAP	Cle	Comb	%Rank	Allele	MHC	TAP	Cle	Comb	%Rank	Allele	MHC	TAP	Cle	Comb	%Rank	Allele	MHC	TAP	Cle	Comb
0	72	YNSASFTF	HLA-A*01:01	0.098000	2260000	0.972017	0.373204	3000000	HLA-A*02:01	0.077000	2260000	0.972017	0.352204	10000000	HLA-A*03:01	0.037000	2260000	0.972017	0.312204	10000000	HLA-A*24:02	0.373000	2260000	0.972017	0.648204	0.800000	HLA-A*26:01	0.117000	2260000	0.972017	0.392204	4000000	HLA-B*07:02	0.135000	2260000	0.972017	0.410204	4000000	HLA-B*08:01	0.154000	2260000	0.972017	0.429204	5000000	HLA-B*27:05	0.084000	2260000	0.972017	0.359204
N	Sequence Name	Peptide	Allele	MHC	TAP	Cle	Comb	%Rank	Allele	MHC	TAP	Cle	Comb	%Rank	Allele	MHC	TAP	Cle	Comb	%Rank	Allele	MHC	TAP	Cle	Comb	%Rank	Allele	MHC	TAP	Cle	Comb	%Rank	Allele	MHC	TAP	Cle	Comb	%Rank	Allele	MHC	TAP	Cle	Comb	%Rank	Allele	MHC	TAP	Cle	Comb
0	73	QKYNSASF	HLA-A*01:01	0.023000	2868000	0.859719	0.288137	10000000	HLA-A*02:01	0.028000	2868000	0.859719	0.293137	16000000	HLA-A*03:01	0.042000	2868000	0.859719	0.307137	16000000	HLA-A*24:02	0.063000	2868000	0.859719	0.328137	9000000	HLA-A*26:01	0.046000	2868000	0.859719	0.311137	8000000	HLA-B*07:02	0.101000	2868000	0.859719	0.366137	6000000	HLA-B*08:01	0.096000	2868000	0.859719	0.361137	8000000	HLA-B*27:05	0.155000	2868000	0.859719	0.420137
N	Sequence Name	Peptide	Allele	MHC	TAP	Cle	Comb	%Rank	Allele	MHC	TAP	Cle	Comb	%Rank	Allele	MHC	TAP	Cle	Comb	%Rank	Allele	MHC	TAP	Cle	Comb	%Rank	Allele	MHC	TAP	Cle	Comb	%Rank	Allele	MHC	TAP	Cle	Comb	%Rank	Allele	MHC	TAP	Cle	Comb	%Rank	Allele	MHC	TAP	Cle	Comb
0	74	KYNSASFT	HLA-A*01:01	0.023000	-0.582000	0.135617	0.038964	50000000	HLA-A*02:01	0.033000	-0.582000	0.135617	0.048964	50000000	HLA-A*03:01	0.057000	-0.582000	0.135617	0.072964	50000000	HLA-A*24:02	0.131000	-0.582000	0.135617	0.146964	50000000	HLA-A*26:01	0.006000	-0.582000	0.135617	0.021964	50000000	HLA-B*07:02	0.022000	-0.582000	0.135617	0.037964	50000000	HLA-B*08:01	0.018000	-0.582000	0.135617	0.033964	50000000	HLA-B*27:05	0.053000	-0.582000	0.135617	0.068964
N	Sequence Name	Peptide	Allele	MHC	TAP	Cle	Comb	%Rank	Allele	MHC	TAP	Cle	Comb	%Rank	Allele	MHC	TAP	Cle	Comb	%Rank	Allele	MHC	TAP	Cle	Comb	%Rank	Allele	MHC	TAP	Cle	Comb	%Rank	Allele	MHC	TAP	Cle	Comb	%Rank	Allele	MHC	TAP	Cle	Comb	%Rank	Allele	MHC	TAP	Cle	Comb
0	75	YNSASFTF	HLA-A*01:01	0.098000	2260000	0.972017	0.373204	3000000	HLA-A*02:01	0.077000	2260000	0.972017	0.352204	10000000	HLA-A*03:01	0.037000	2260000	0.972017	0.312204	10000000	HLA-A*24:02	0.373000	2260000	0.972017	0.648204	0.800000	HLA-A*26:01	0.117000	2260000	0.972017	0.392204	4000000	HLA-B*07:02	0.135000	2260000	0.972017	0.410204	4000000	HLA-B*08:01	0.154000	2260000	0.972017	0.429204	5000000	HLA-B*27:05	0.084000	2260000	0.972017	0.359204
N	Sequence Name	Peptide	Allele	MHC	TAP	Cle	Comb	%Rank	Allele	MHC	TAP	Cle	Comb	%Rank	Allele	MHC	TAP	Cle	Comb	%Rank	Allele	MHC	TAP	Cle	Comb	%Rank	Allele	MHC	TAP	Cle	Comb	%Rank	Allele	MHC	TAP	Cle	Comb	%Rank	Allele	MHC	TAP	Cle	Comb	%Rank	Allele	MHC	TAP	Cle	Comb
0	76	DGYNSASF	HLA-A*01:01	0.031000	2378000	0.735221	0.255875	32000000	HLA-A*02:01	0.022000	2378000	0.735221	0.246875	32000000	HLA-A*03:01	0.031000	2378000	0.735221	0.255875	32000000	HLA-A*24:02	0.098000	2378000	0.735221	0.322875	9000000	HLA-A*26:01	0.194000	2378000	0.735221	0.418875	3000000	HLA-B*07:02	0.082000	2378000	0.735221	0.306875	16000000	HLA-B*08:01	0.080000	2378000	0.735221	0.304875	16000000	HLA-B*27:05	0.051000	2378000	0.735221	0.275875
N	Sequence Name	Peptide	Allele	MHC	TAP	Cle	Comb	%Rank	Allele	MHC	TAP	Cle	Comb	%Rank	Allele	MHC	TAP	Cle	Comb	%Rank	Allele	MHC	TAP	Cle	Comb	%Rank	Allele	MHC	TAP	Cle	Comb	%Rank	Allele	MHC	TAP	Cle	Comb	%Rank	Allele	MHC	TAP	Cle	Comb	%Rank	Allele	MHC	TAP	Cle	Comb
0	77	GYNSASFF	HLA-A*01:01	0.041000	2396000	0.494800	0.212230	32000000	HLA-A*02:01	0.030000	2396000	0.494800	0.201230	32000000	HLA-A*03:01	0.046000	2396000	0.494800	0.217230	32000000	HLA-A*24:02	0.514000	2396000	0.494800	0.685230	0.800000	HLA-A*26:01	0.022000	2396000	0.494800	0.193230	32000000	HLA-B*07:02	0.031000	2396000	0.494800	0.202230	32000000	HLA-B*08:01	0.033000	2396000	0.494800	0.204230	32000000	HLA-B*27:05	0.065000	2396000	0.494800	0.236230
N	Sequence Name	Peptide	Allele	MHC	TAP	Cle	Comb	%Rank	Allele	MHC	TAP	Cle	Comb	%Rank	Allele	MHC	TAP	Cle	Comb	%Rank	Allele	MHC	TAP	Cle	Comb	%Rank	Allele	MHC	TAP	Cle	Comb	%Rank	Allele	MHC	TAP	Cle	Comb	%Rank	Allele	MHC	TAP	Cle	Comb	%Rank	Allele	MHC	TAP	Cle	Comb
0	78	YNSASFFD	HLA-A*01:01	0.037000	-2090000	0.063616	-0.000936	50000000	HLA-A*02:01	0.020000	-2090000	0.063616	-0.017936	50000000	HLA-A*03:01	0.016000	-2090000	0.063616	-0.021936	50000000	HLA-A*24:02	0.019000	-2090000	0.063616	-0.018936	50000000	HLA-A*26:01	0.015000	-2090000	0.063616	-0.022936	50000000	HLA-B*07:02	0.013000	-2090000	0.063616	-0.024936	50000000	HLA-B*08:01	0.024000	-2090000	0.063616	-0.013936	50000000	HLA-B*27:05	0.024000	-2090000	0.063616	-0.013936
N	Sequence Name	Peptide	Allele	MHC	TAP	Cle	Comb	%Rank	Allele	MHC	TAP	Cle	Comb	%Rank	Allele	MHC	TAP	Cle	Comb	%Rank	Allele	MHC	TAP	Cle	Comb	%Rank	Allele	MHC	TAP	Cle	Comb	%Rank	Allele	MHC	TAP	Cle	Comb	%Rank	Allele	MHC	TAP	Cle	Comb	%Rank	Allele	MHC	TAP	Cle	Comb
0	79	DGYNSASF	HLA-A*01:01	0.031000	2378000	0.735221	0.255875	32000000	HLA-A*02:01	0.022000	2378000	0.735221	0.246875	32000000	HLA-A*03:01	0.031000	2378000	0.735221	0.255875	32000000	HLA-A*24:02	0.098000	2378000	0.735221	0.322875	9000000	HLA-A*26:01	0.194000	2378000	0.735221	0.418875	3000000	HLA-B*07:02	0.082000	2378000	0.735221	0.306875	16000000	HLA-B*08:01	0.080000	2378000	0.735221	0.304875	16000000	HLA-B*27:05	0.051000	2378000	0.735221	0.275875
N	Sequence Name	Peptide	Allele	MHC	TAP	Cle	Comb	%Rank	Allele	MHC	TAP	Cle	Comb	%Rank	Allele	MHC	TAP	Cle	Comb	%Rank	Allele	MHC	TAP	Cle	Comb	%Rank	Allele	MHC	TAP	Cle	Comb	%Rank	Allele	MHC	TAP	Cle	Comb	%Rank	Allele	MHC	TAP	Cle	Comb	%Rank	Allele	MHC	TAP	Cle	Comb
0	80	GYNSASFD	HLA-A*01:01	0.015000	-1954000	0.055317	-0.021404	50000000	HLA-A*02:01	0.009000	-1954000	0.055317	-0.027404	50000000	HLA-A*03:01	0.016000	-1954000	0.055317	-0.020404	50000000	HLA-A*24:02	0.038000	-1954000	0.055317	0.001596	50000000	HLA-A*26:01	0.004000	-1954000	0.055317	-0.032404	50000000	HLA-B*07:02	0.006000	-1954000	0.055317	-0.030404	50000000	HLA-B*08:01	0.010000	-1954000	0.055317	-0.026404	50000000	HLA-B*27:05	0.020000	-1954000	0.055317	-0.016404
N	Sequence Name	Peptide	Allele	MHC	TAP	Cle	Comb	%Rank	Allele	MHC	TAP	Cle	Comb	%Rank	Allele	MHC	TAP	Cle	Comb	%Rank	Allele	MHC	TAP	Cle	Comb	%Rank	Allele	MHC	TAP	Cle	Comb	%Rank	Allele	MHC	TAP	Cle	Comb	%Rank	Allele	MHC	TAP	Cle	Comb	%Rank	Allele	MHC	TAP	Cle	Comb
0	81	YNSASFDY	HLA-A*01:01	0.266000	2650000	0.973810	0.551357	0.800000	HLA-A*02:01	0.028000	2650000	0.973810	0.313357	16000000	HLA-A*03:01	0.078000	2650000	0.973810	0.363357	7000000	HLA-A*24:02	0.037000	2650000	0.973810	0.322357	9000000	HLA-A*26:01	0.137000	2650000	0.973810	0.422357	3000000	HLA-B*07:02	0.037000	2650000	0.973810	0.322357	9000000	HLA-B*08:01	0.037000	2650000	0.973810	0.322357	16000000	HLA-B*27:05	0.070000	2650000	0.973810	0.355357
N	Sequence Name	Peptide	Allele	MHC	TAP	Cle	Comb	%Rank	Allele	MHC	TAP	Cle	Comb	%Rank	Allele	MHC	TAP	Cle	Comb	%Rank	Allele	MHC	TAP	Cle	Comb	%Rank	Allele	MHC	TAP	Cle	Comb	%Rank	Allele	MHC	TAP	Cle	Comb	%Rank	Allele	MHC	TAP	Cle	Comb	%Rank	Allele	MHC	TAP	Cle	Comb
0	82	QKYNSASF	HLA-A*01:01	0.023000	2868000	0.859719	0.288137	10000000	HLA-A*02:01	0.028000	2868000	0.859719	0.293137	16000000	HLA-A*03:01	0.042000	2868000	0.859719	0.307137	16000000	HLA-A*24:02	0.063000	2868000	0.859719	0.328137	9000000	HLA-A*26:01	0.046000	2868000	0.859719	0.311137	8000000	HLA-B*07:02	0.101000	2868000	0.859719	0.366137	6000000	HLA-B*08:01	0.096000	2868000	0.859719	0.361137	8000000	HLA-B*27:05	0.155000	2868000	0.859719	0.420137
N	Sequence Name	Peptide	Allele	MHC	TAP	Cle	Comb	%Rank	Allele	MHC	TAP	Cle	Comb	%Rank	Allele	MHC	TAP	Cle	Comb	%Rank	Allele	MHC	TAP	Cle	Comb	%Rank	Allele	MHC	TAP	Cle	Comb	%Rank	Allele	MHC	TAP	Cle	Comb	%Rank	Allele	MHC	TAP	Cle	Comb	%Rank	Allele	MHC	TAP	Cle	Comb
0	83	KYNSASFT	HLA-A*01:01	0.023000	-0.582000	0.135617	0.038964	50000000	HLA-A*02:01	0.033000	-0.582000	0.135617	0.048964	50000000	HLA-A*03:01	0.057000	-0.582000	0.135617	0.072964	50000000	HLA-A*24:02	0.131000	-0.582000	0.135617	0.146964	50000000	HLA-A*26:01	0.006000	-0.582000	0.135617	0.021964	50000000	HLA-B*07:02	0.022000	-0.582000	0.135617	0.037964	50000000	HLA-B*08:01	0.018000	-0.582000	0.135617	0.033964	50000000	HLA-B*27:05	0.053000	-0.582000	0.135617	0.068964
N	Sequence Name	Peptide	Allele	MHC	TAP	Cle	Comb	%Rank	Allele	MHC	TAP	Cle	Comb	%Rank	Allele	MHC	TAP	Cle	Comb	%Rank	Allele	MHC	TAP	Cle	Comb	%Rank	Allele	MHC	TAP	Cle	Comb	%Rank	Allele	MHC	TAP	Cle	Comb	%Rank	Allele	MHC	TAP	Cle	Comb	%Rank	Allele	MHC	TAP	Cle	Comb
0	84	YNSASFTF	HLA-A*01:01	0.098000	2260000	0.972017	0.373204	3000000	HLA-A*02:01	0.077000	2260000	0.972017	0.352204	10000000	HLA-A*03:01	0.037000	2260000	0.972017	0.312204	10000000	HLA-A*24:02	0.373000	2260000	0.972017	0.648204	0.800000	HLA-A*26:01	0.117000	2260000	0.972017	0.392204	4000000	HLA-B*07:02	0.135000	2260000	0.972017	0.410204	4000000	HLA-B*08:01	0.154000	2260000	0.972017	0.429204	5000000	HLA-B*27:05	0.084000	2260000	0.972017	0.359204
N	Sequence Name	Peptide	Allele	MHC	TAP	Cle	Comb	%Rank	Allele	MHC	TAP	Cle	Comb	%Rank	Allele	MHC	TAP	Cle	Comb	%Rank	Allele	MHC	TAP	Cle	Comb	%Rank	Allele	MHC	TAP	Cle	Comb	%Rank	Allele	MHC	TAP	Cle	Comb	%Rank	Allele	MHC	TAP	Cle	Comb	%Rank	Allele	MHC	TAP	Cle	Comb
0	85	QKYNFAPF	HLA-A*01:01	0.028000	2868000	0.773486	0.273734	16000000	HLA-A*02:01	0.048000	2868000	0.773486	0.293734	16000000	HLA-A*03:01	0.050000	2868000	0.773486	0.295734	16000000	HLA-A*24:02	0.103000	2868000	0.773486	0.348734	7000000	HLA-A*26:01	0.068000	2868000	0.773486	0.313734	8000000	HLA-B*07:02	0.103000	2868000	0.773486	0.348734	7000000	HLA-B*08:01	0.153000	2868000	0.773486	0.398734	6000000	HLA-B*27:05	0.237000	2868000	0.773486	0.482734
N	Sequence Name	Peptide	Allele	MHC	TAP	Cle	Comb	%Rank	Allele	MHC	TAP	Cle	Comb	%Rank	Allele	MHC	TAP	Cle	Comb	%Rank	Allele	MHC	TAP	Cle	Comb	%Rank	Allele	MHC	TAP	Cle	Comb	%Rank	Allele	MHC	TAP	Cle	Comb	%Rank	Allele	MHC	TAP	Cle	Comb	%Rank	Allele	MHC	TAP	Cle	Comb
0	86	KYNFAPFT	HLA-A*01:01	0.025000	-0.582000	0.166577	0.047930	50000000	HLA-A*02:01	0.055000	-0.582000	0.166577	0.077930	50000000	HLA-A*03:01	0.067000	-0.582000	0.166577	0.089930	50000000	HLA-A*24:02	0.191000	-0.582000	0.166577	0.213930	32000000	HLA-A*26:01	0.006000	-0.582000	0.166577	0.028930	50000000	HLA-B*07:02	0.021000	-0.582000	0.166577	0.043930	50000000	HLA-B*08:01	0.019000	-0.582000	0.166577	0.041930	50000000	HLA-B*27:05	0.061000	-0.582000	0.166577	0.083930
N	Sequence Name	Peptide	Allele	MHC	TAP	Cle	Comb	%Rank	Allele	MHC	TAP	Cle	Comb	%Rank	Allele	MHC	TAP	Cle	Comb	%Rank	Allele	MHC	TAP	Cle	Comb	%Rank	Allele	MHC	TAP	Cle	Comb	%Rank	Allele	MHC	TAP	Cle	Comb	%Rank	Allele	MHC	TAP	Cle	Comb	%Rank	Allele	MHC	TAP	Cle	Comb
0	87	YNFAPFTF	HLA-A*01:01	0.061000	2492000	0.969093	0.341346	5000000	HLA-A*02:01	0.114000	2492000	0.969093	0.394346	8000000	HLA-A*03:01	0.051000	2492000	0.969093	0.331346	8000000	HLA-A*24:02	0.424000	2492000	0.969093	0.704346	0.800000	HLA-A*26:01	0.110000	2492000	0.969093	0.390346	4000000	HLA-B*07:02	0.121000	2492000	0.969093	0.401346	4000000	HLA-B*08:01	0.171000	2492000	0.969093	0.451346	4000000	HLA-B*27:05	0.155000	2492000	0.969093	0.435346
N	Sequence Name	Peptide	Allele	MHC	TAP	Cle	Comb	%Rank	Allele	MHC	TAP	Cle	Comb	%Rank	Allele	MHC	TAP	Cle	Comb	%Rank	Allele	MHC	TAP	Cle	Comb	%Rank	Allele	MHC	TAP	Cle	Comb	%Rank	Allele	MHC	TAP	Cle	Comb	%Rank	Allele	MHC	TAP	Cle	Comb	%Rank	Allele	MHC	TAP	Cle	Comb
0	88	SVASFSTF	HLA-A*01:01	0.161000	2752000	0.914701	0.435608	2000000	HLA-A*02:01	0.146000	2752000	0.914701	0.420608	7000000	HLA-A*03:01	0.164000	2752000	0.914701	0.438608	4000000	HLA-A*24:02	0.333000	2752000	0.914701	0.607608	1000000	HLA-A*26:01	0.507000	2752000	0.914701	0.781608	0.300000	HLA-B*07:02	0.243000	2752000	0.914701	0.517608	2000000	HLA-B*08:01	0.206000	2752000	0.914701	0.480608	3000000	HLA-B*27:05	0.078000	2752000	0.914701	0.352608
N	Sequence Name	Peptide	Allele	MHC	TAP	Cle	Comb	%Rank	Allele	MHC	TAP	Cle	Comb	%Rank	Allele	MHC	TAP	Cle	Comb	%Rank	Allele	MHC	TAP	Cle	Comb	%Rank	Allele	MHC	TAP	Cle	Comb	%Rank	Allele	MHC	TAP	Cle	Comb	%Rank	Allele	MHC	TAP	Cle	Comb	%Rank	Allele	MHC	TAP	Cle	Comb
0	89	VASFSTFT	HLA-A*01:01	0.061000	-0.594000	0.172847	0.085041	50000000	HLA-A*02:01	0.099000	-0.594000	0.172847	0.123041	50000000	HLA-A*03:01	0.056000	-0.594000	0.172847	0.080041	50000000	HLA-A*24:02	0.019000	-0.594000	0.172847	0.043041	50000000	HLA-A*26:01	0.022000	-0.594000	0.172847	0.046041	50000000	HLA-B*07:02	0.054000	-0.594000	0.172847	0.078041	50000000	HLA-B*08:01	0.037000	-0.594000	0.172847	0.061041	50000000	HLA-B*27:05	0.025000	-0.594000	0.172847	0.049041
N	Sequence Name	Peptide	Allele	MHC	TAP	Cle	Comb	%Rank	Allele	MHC	TAP	Cle	Comb	%Rank	Allele	MHC	TAP	Cle	Comb	%Rank	Allele	MHC	TAP	Cle	Comb	%Rank	Allele	MHC	TAP	Cle	Comb	%Rank	Allele	MHC	TAP	Cle	Comb	%Rank	Allele	MHC	TAP	Cle	Comb	%Rank	Allele	MHC	TAP	Cle	Comb
0	90	ASFSTFTI	HLA-A*01:01	0.128000	1110000	0.947957	0.369040	4000000	HLA-A*02:01	0.320000	1110000	0.947957	0.561040	4000000	HLA-A*03:01	0.185000	1110000	0.947957	0.426040	4000000	HLA-A*24:02	0.264000	1110000	0.947957	0.505040	3000000	HLA-A*26:01	0.051000	1110000	0.947957	0.292040	10000000	HLA-B*07:02	0.121000	1110000	0.947957	0.362040	6000000	HLA-B*08:01	0.095000	1110000	0.947957	0.336040	16000000	HLA-B*27:05	0.110000	1110000	0.947957	0.351040
N	Sequence Name	Peptide	Allele	MHC	TAP	Cle	Comb	%Rank	Allele	MHC	TAP	Cle	Comb	%Rank	Allele	MHC	TAP	Cle	Comb	%Rank	Allele	MHC	TAP	Cle	Comb	%Rank	Allele	MHC	TAP	Cle	Comb	%Rank	Allele	MHC	TAP	Cle	Comb	%Rank	Allele	MHC	TAP	Cle	Comb	%Rank	Allele	MHC	TAP	Cle	Comb
0	91	VSAPFFAF	HLA-A*01:01	0.248000	2706000	0.945120	0.528302	0.800000	HLA-A*02:01	0.118000	2706000	0.945120	0.398302	8000000	HLA-A*03:01	0.125000	2706000	0.945120	0.405302	5000000	HLA-A*24:02	0.433000	2706000	0.945120	0.713302	0.800000	HLA-A*26:01	0.171000	2706000	0.945120	0.451302	3000000	HLA-B*07:02	0.143000	2706000	0.945120	0.423302	3000000	HLA-B*08:01	0.130000	2706000	0.945120	0.410302	5000000	HLA-B*27:05	0.088000	2706000	0.945120	0.368302
N	Sequence Name	Peptide	Allele	MHC	TAP	Cle	Comb	%Rank	Allele	MHC	TAP	Cle	Comb	%Rank	Allele	MHC	TAP	Cle	Comb	%Rank	Allele	MHC	TAP	Cle	Comb	%Rank	Allele	MHC	TAP	Cle	Comb	%Rank	Allele	MHC	TAP	Cle	Comb	%Rank	Allele	MHC	TAP	Cle	Comb	%Rank	Allele	MHC	TAP	Cle	Comb
0	92	SAPFFAFF	HLA-A*01:01	0.129000	2638000	0.869478	0.390583	3000000	HLA-A*02:01	0.113000	2638000	0.869478	0.374583	9000000	HLA-A*03:01	0.053000	2638000	0.869478	0.314583	10000000	HLA-A*24:02	0.509000	2638000	0.869478	0.770583	0.300000	HLA-A*26:01	0.208000	2638000	0.869478	0.469583	2000000	HLA-B*07:02	0.106000	2638000	0.869478	0.367583	6000000	HLA-B*08:01	0.163000	2638000	0.869478	0.424583	5000000	HLA-B*27:05	0.067000	2638000	0.869478	0.328583
N	Sequence Name	Peptide	Allele	MHC	TAP	Cle	Comb	%Rank	Allele	MHC	TAP	Cle	Comb	%Rank	Allele	MHC	TAP	Cle	Comb	%Rank	Allele	MHC	TAP	Cle	Comb	%Rank	Allele	MHC	TAP	Cle	Comb	%Rank	Allele	MHC	TAP	Cle	Comb	%Rank	Allele	MHC	TAP	Cle	Comb	%Rank	Allele	MHC	TAP	Cle	Comb
0	93	APFFAFFI	HLA-A*01:01	0.060000	0.442000	0.627465	0.212230	32000000	HLA-A*02:01	0.142000	0.442000	0.627465	0.294230	16000000	HLA-A*03:01	0.032000	0.442000	0.627465	0.184230	50000000	HLA-A*24:02	0.154000	0.442000	0.627465	0.306230	16000000	HLA-A*26:01	0.026000	0.442000	0.627465	0.178230	32000000	HLA-B*07:02	0.378000	0.442000	0.627465	0.530230	2000000	HLA-B*08:01	0.211000	0.442000	0.627465	0.363230	8000000	HLA-B*27:05	0.101000	0.442000	0.627465	0.253230
N	Sequence Name	Peptide	Allele	MHC	TAP	Cle	Comb	%Rank	Allele	MHC	TAP	Cle	Comb	%Rank	Allele	MHC	TAP	Cle	Comb	%Rank	Allele	MHC	TAP	Cle	Comb	%Rank	Allele	MHC	TAP	Cle	Comb	%Rank	Allele	MHC	TAP	Cle	Comb	%Rank	Allele	MHC	TAP	Cle	Comb	%Rank	Allele	MHC	TAP	Cle	Comb
0	94	GGPLQSYG	HLA-A*01:01	0.014000	-1738000	0.109638	-0.004781	50000000	HLA-A*02:01	0.008000	-1738000	0.109638	-0.010781	50000000	HLA-A*03:01	0.009000	-1738000	0.109638	-0.009781	50000000	HLA-A*24:02	0.012000	-1738000	0.109638	-0.006781	50000000	HLA-A*26:01	0.003000	-1738000	0.109638	-0.015781	50000000	HLA-B*07:02	0.008000	-1738000	0.109638	-0.010781	50000000	HLA-B*08:01	0.012000	-1738000	0.109638	-0.006781	50000000	HLA-B*27:05	0.009000	-1738000	0.109638	-0.009781
N	Sequence Name	Peptide	Allele	MHC	TAP	Cle	Comb	%Rank	Allele	MHC	TAP	Cle	Comb	%Rank	Allele	MHC	TAP	Cle	Comb	%Rank	Allele	MHC	TAP	Cle	Comb	%Rank	Allele	MHC	TAP	Cle	Comb	%Rank	Allele	MHC	TAP	Cle	Comb	%Rank	Allele	MHC	TAP	Cle	Comb	%Rank	Allele	MHC	TAP	Cle	Comb
0	95	GPLQSYGF	HLA-A*01:01	0.024000	1886000	0.868445	0.266550	16000000	HLA-A*02:01	0.026000	1886000	0.868445	0.268550	32000000	HLA-A*03:01	0.020000	1886000	0.868445	0.262550	32000000	HLA-A*24:02	0.098000	1886000	0.868445	0.340550	8000000	HLA-A*26:01	0.021000	1886000	0.868445	0.263550	16000000	HLA-B*07:02	0.349000	1886000	0.868445	0.591550	1500000	HLA-B*08:01	0.113000	1886000	0.868445	0.355550	9000000	HLA-B*27:05	0.065000	1886000	0.868445	0.307550
N	Sequence Name	Peptide	Allele	MHC	TAP	Cle	Comb	%Rank	Allele	MHC	TAP	Cle	Comb	%Rank	Allele	MHC	TAP	Cle	Comb	%Rank	Allele	MHC	TAP	Cle	Comb	%Rank	Allele	MHC	TAP	Cle	Comb	%Rank	Allele	MHC	TAP	Cle	Comb	%Rank	Allele	MHC	TAP	Cle	Comb	%Rank	Allele	MHC	TAP	Cle	Comb
0	96	PLQSYGFD	HLA-A*01:01	0.025000	-2212000	0.093117	-0.009349	50000000	HLA-A*02:01	0.017000	-2212000	0.093117	-0.017349	50000000	HLA-A*03:01	0.021000	-2212000	0.093117	-0.013349	50000000	HLA-A*24:02	0.011000	-2212000	0.093117	-0.023349	50000000	HLA-A*26:01	0.005000	-2212000	0.093117	-0.029349	50000000	HLA-B*07:02	0.004000	-2212000	0.093117	-0.030349	50000000	HLA-B*08:01	0.014000	-2212000	0.093117	-0.020349	50000000	HLA-B*27:05	0.014000	-2212000	0.093117	-0.020349
N	Sequence Name	Peptide	Allele	MHC	TAP	Cle	Comb	%Rank	Allele	MHC	TAP	Cle	Comb	%Rank	Allele	MHC	TAP	Cle	Comb	%Rank	Allele	MHC	TAP	Cle	Comb	%Rank	Allele	MHC	TAP	Cle	Comb	%Rank	Allele	MHC	TAP	Cle	Comb	%Rank	Allele	MHC	TAP	Cle	Comb	%Rank	Allele	MHC	TAP	Cle	Comb
0	97	PVPLQSYG	HLA-A*01:01	0.021000	-1640000	0.453801	0.082105	50000000	HLA-A*02:01	0.010000	-1640000	0.453801	0.071105	50000000	HLA-A*03:01	0.011000	-1640000	0.453801	0.072105	50000000	HLA-A*24:02	0.013000	-1640000	0.453801	0.074105	50000000	HLA-A*26:01	0.009000	-1640000	0.453801	0.070105	50000000	HLA-B*07:02	0.005000	-1640000	0.453801	0.066105	50000000	HLA-B*08:01	0.011000	-1640000	0.453801	0.072105	50000000	HLA-B*27:05	0.006000	-1640000	0.453801	0.067105
N	Sequence Name	Peptide	Allele	MHC	TAP	Cle	Comb	%Rank	Allele	MHC	TAP	Cle	Comb	%Rank	Allele	MHC	TAP	Cle	Comb	%Rank	Allele	MHC	TAP	Cle	Comb	%Rank	Allele	MHC	TAP	Cle	Comb	%Rank	Allele	MHC	TAP	Cle	Comb	%Rank	Allele	MHC	TAP	Cle	Comb	%Rank	Allele	MHC	TAP	Cle	Comb
0	98	VPLQSYGD	HLA-A*01:01	0.011000	-2310000	0.158103	-0.011177	50000000	HLA-A*02:01	0.010000	-2310000	0.158103	-0.012177	50000000	HLA-A*03:01	0.007000	-2310000	0.158103	-0.015177	50000000	HLA-A*24:02	0.006000	-2310000	0.158103	-0.016177	50000000	HLA-A*26:01	0.003000	-2310000	0.158103	-0.019177	50000000	HLA-B*07:02	0.063000	-2310000	0.158103	0.040823	50000000	HLA-B*08:01	0.029000	-2310000	0.158103	0.006823	50000000	HLA-B*27:05	0.019000	-2310000	0.158103	-0.003177
N	Sequence Name	Peptide	Allele	MHC	TAP	Cle	Comb	%Rank	Allele	MHC	TAP	Cle	Comb	%Rank	Allele	MHC	TAP	Cle	Comb	%Rank	Allele	MHC	TAP	Cle	Comb	%Rank	Allele	MHC	TAP	Cle	Comb	%Rank	Allele	MHC	TAP	Cle	Comb	%Rank	Allele	MHC	TAP	Cle	Comb	%Rank	Allele	MHC	TAP	Cle	Comb
0	99	PLQSYGDR	HLA-A*01:01	0.026000	1088000	0.720680	0.215353	32000000	HLA-A*02:01	0.011000	1088000	0.720680	0.200353	32000000	HLA-A*03:01	0.078000	1088000	0.720680	0.267353	32000000	HLA-A*24:02	0.020000	1088000	0.720680	0.209353	32000000	HLA-A*26:01	0.011000	1088000	0.720680	0.200353	32000000	HLA-B*07:02	0.003000	1088000	0.720680	0.192353	32000000	HLA-B*08:01	0.015000	1088000	0.720680	0.204353	32000000	HLA-B*27:05	0.028000	1088000	0.720680	0.217353
N	Sequence Name	Peptide	Allele	MHC	TAP	Cle	Comb	%Rank	Allele	MHC	TAP	Cle	Comb	%Rank	Allele	MHC	TAP	Cle	Comb	%Rank	Allele	MHC	TAP	Cle	Comb	%Rank	Allele	MHC	TAP	Cle	Comb	%Rank	Allele	MHC	TAP	Cle	Comb	%Rank	Allele	MHC	TAP	Cle	Comb	%Rank	Allele	MHC	TAP	Cle	Comb
0	100	GSPLRSYG	HLA-A*01:01	0.036000	-1442000	0.120374	0.027034	50000000	HLA-A*02:01	0.012000	-1442000	0.120374	0.003034	50000000	HLA-A*03:01	0.026000	-1442000	0.120374	0.017034	50000000	HLA-A*24:02	0.022000	-1442000	0.120374	0.013034	50000000	HLA-A*26:01	0.009000	-1442000	0.120374	0.000034	50000000	HLA-B*07:02	0.016000	-1442000	0.120374	0.007034	50000000	HLA-B*08:01	0.029000	-1442000	0.120374	0.020034	50000000	HLA-B*27:05	0.013000	-1442000	0.120374	0.004034
N	Sequence Name	Peptide	Allele	MHC	TAP	Cle	Comb	%Rank	Allele	MHC	TAP	Cle	Comb	%Rank	Allele	MHC	TAP	Cle	Comb	%Rank	Allele	MHC	TAP	Cle	Comb	%Rank	Allele	MHC	TAP	Cle	Comb	%Rank	Allele	MHC	TAP	Cle	Comb	%Rank	Allele	MHC	TAP	Cle	Comb	%Rank	Allele	MHC	TAP	Cle	Comb
0	101	SPLRSYGM	HLA-A*01:01	0.031000	-0.176000	0.914317	0.232321	32000000	HLA-A*02:01	0.040000	-0.176000	0.914317	0.241321	32000000	HLA-A*03:01	0.024000	-0.176000	0.914317	0.225321	32000000	HLA-A*24:02	0.040000	-0.176000	0.914317	0.241321	32000000	HLA-A*26:01	0.051000	-0.176000	0.914317	0.252321	16000000	HLA-B*07:02	0.641000	-0.176000	0.914317	0.842321	0.300000	HLA-B*08:01	0.295000	-0.176000	0.914317	0.496321	3000000	HLA-B*27:05	0.074000	-0.176000	0.914317	0.275321
N	Sequence Name	Peptide	Allele	MHC	TAP	Cle	Comb	%Rank	Allele	MHC	TAP	Cle	Comb	%Rank	Allele	MHC	TAP	Cle	Comb	%Rank	Allele	MHC	TAP	Cle	Comb	%Rank	Allele	MHC	TAP	Cle	Comb	%Rank	Allele	MHC	TAP	Cle	Comb	%Rank	Allele	MHC	TAP	Cle	Comb	%Rank	Allele	MHC	TAP	Cle	Comb
0	102	PLRSYGMD	HLA-A*01:01	0.016000	-2050000	0.166555	0.002225	50000000	HLA-A*02:01	0.007000	-2050000	0.166555	-0.006775	50000000	HLA-A*03:01	0.022000	-2050000	0.166555	0.008225	50000000	HLA-A*24:02	0.005000	-2050000	0.166555	-0.008775	50000000	HLA-A*26:01	0.005000	-2050000	0.166555	-0.008775	50000000	HLA-B*07:02	0.008000	-2050000	0.166555	-0.005775	50000000	HLA-B*08:01	0.027000	-2050000	0.166555	0.013225	50000000	HLA-B*27:05	0.011000	-2050000	0.166555	-0.002775
N	Sequence Name	Peptide	Allele	MHC	TAP	Cle	Comb	%Rank	Allele	MHC	TAP	Cle	Comb	%Rank	Allele	MHC	TAP	Cle	Comb	%Rank	Allele	MHC	TAP	Cle	Comb	%Rank	Allele	MHC	TAP	Cle	Comb	%Rank	Allele	MHC	TAP	Cle	Comb	%Rank	Allele	MHC	TAP	Cle	Comb	%Rank	Allele	MHC	TAP	Cle	Comb
0	103	GSPLRSYG	HLA-A*01:01	0.036000	-1442000	0.120374	0.027034	50000000	HLA-A*02:01	0.012000	-1442000	0.120374	0.003034	50000000	HLA-A*03:01	0.026000	-1442000	0.120374	0.017034	50000000	HLA-A*24:02	0.022000	-1442000	0.120374	0.013034	50000000	HLA-A*26:01	0.009000	-1442000	0.120374	0.000034	50000000	HLA-B*07:02	0.016000	-1442000	0.120374	0.007034	50000000	HLA-B*08:01	0.029000	-1442000	0.120374	0.020034	50000000	HLA-B*27:05	0.013000	-1442000	0.120374	0.004034
N	Sequence Name	Peptide	Allele	MHC	TAP	Cle	Comb	%Rank	Allele	MHC	TAP	Cle	Comb	%Rank	Allele	MHC	TAP	Cle	Comb	%Rank	Allele	MHC	TAP	Cle	Comb	%Rank	Allele	MHC	TAP	Cle	Comb	%Rank	Allele	MHC	TAP	Cle	Comb	%Rank	Allele	MHC	TAP	Cle	Comb	%Rank	Allele	MHC	TAP	Cle	Comb
0	104	SPLRSYGT	HLA-A*01:01	0.018000	-1186000	0.207697	0.035082	50000000	HLA-A*02:01	0.026000	-1186000	0.207697	0.043082	50000000	HLA-A*03:01	0.011000	-1186000	0.207697	0.028082	50000000	HLA-A*24:02	0.012000	-1186000	0.207697	0.029082	50000000	HLA-A*26:01	0.009000	-1186000	0.207697	0.026082	50000000	HLA-B*07:02	0.252000	-1186000	0.207697	0.269082	32000000	HLA-B*08:01	0.134000	-1186000	0.207697	0.151082	50000000	HLA-B*27:05	0.040000	-1186000	0.207697	0.057082
N	Sequence Name	Peptide	Allele	MHC	TAP	Cle	Comb	%Rank	Allele	MHC	TAP	Cle	Comb	%Rank	Allele	MHC	TAP	Cle	Comb	%Rank	Allele	MHC	TAP	Cle	Comb	%Rank	Allele	MHC	TAP	Cle	Comb	%Rank	Allele	MHC	TAP	Cle	Comb	%Rank	Allele	MHC	TAP	Cle	Comb	%Rank	Allele	MHC	TAP	Cle	Comb
0	105	PLRSYGTD	HLA-A*01:01	0.013000	-2050000	0.286729	0.026264	50000000	HLA-A*02:01	0.008000	-2050000	0.286729	0.021264	50000000	HLA-A*03:01	0.019000	-2050000	0.286729	0.032264	50000000	HLA-A*24:02	0.005000	-2050000	0.286729	0.018264	50000000	HLA-A*26:01	0.004000	-2050000	0.286729	0.017264	50000000	HLA-B*07:02	0.009000	-2050000	0.286729	0.022264	50000000	HLA-B*08:01	0.028000	-2050000	0.286729	0.041264	50000000	HLA-B*27:05	0.011000	-2050000	0.286729	0.024264
N	Sequence Name	Peptide	Allele	MHC	TAP	Cle	Comb	%Rank	Allele	MHC	TAP	Cle	Comb	%Rank	Allele	MHC	TAP	Cle	Comb	%Rank	Allele	MHC	TAP	Cle	Comb	%Rank	Allele	MHC	TAP	Cle	Comb	%Rank	Allele	MHC	TAP	Cle	Comb	%Rank	Allele	MHC	TAP	Cle	Comb	%Rank	Allele	MHC	TAP	Cle	Comb
0	106	GPLQSYGF	HLA-A*01:01	0.024000	1886000	0.868445	0.266550	16000000	HLA-A*02:01	0.026000	1886000	0.868445	0.268550	32000000	HLA-A*03:01	0.020000	1886000	0.868445	0.262550	32000000	HLA-A*24:02	0.098000	1886000	0.868445	0.340550	8000000	HLA-A*26:01	0.021000	1886000	0.868445	0.263550	16000000	HLA-B*07:02	0.349000	1886000	0.868445	0.591550	1500000	HLA-B*08:01	0.113000	1886000	0.868445	0.355550	9000000	HLA-B*27:05	0.065000	1886000	0.868445	0.307550
N	Sequence Name	Peptide	Allele	MHC	TAP	Cle	Comb	%Rank	Allele	MHC	TAP	Cle	Comb	%Rank	Allele	MHC	TAP	Cle	Comb	%Rank	Allele	MHC	TAP	Cle	Comb	%Rank	Allele	MHC	TAP	Cle	Comb	%Rank	Allele	MHC	TAP	Cle	Comb	%Rank	Allele	MHC	TAP	Cle	Comb	%Rank	Allele	MHC	TAP	Cle	Comb
0	107	PLQSYGFD	HLA-A*01:01	0.025000	-2212000	0.093117	-0.009349	50000000	HLA-A*02:01	0.017000	-2212000	0.093117	-0.017349	50000000	HLA-A*03:01	0.021000	-2212000	0.093117	-0.013349	50000000	HLA-A*24:02	0.011000	-2212000	0.093117	-0.023349	50000000	HLA-A*26:01	0.005000	-2212000	0.093117	-0.029349	50000000	HLA-B*07:02	0.004000	-2212000	0.093117	-0.030349	50000000	HLA-B*08:01	0.014000	-2212000	0.093117	-0.020349	50000000	HLA-B*27:05	0.014000	-2212000	0.093117	-0.020349
N	Sequence Name	Peptide	Allele	MHC	TAP	Cle	Comb	%Rank	Allele	MHC	TAP	Cle	Comb	%Rank	Allele	MHC	TAP	Cle	Comb	%Rank	Allele	MHC	TAP	Cle	Comb	%Rank	Allele	MHC	TAP	Cle	Comb	%Rank	Allele	MHC	TAP	Cle	Comb	%Rank	Allele	MHC	TAP	Cle	Comb	%Rank	Allele	MHC	TAP	Cle	Comb
0	108	LQSYGFDI	HLA-A*01:01	0.064000	0.792000	0.742759	0.250921	32000000	HLA-A*02:01	0.314000	0.792000	0.742759	0.500921	5000000	HLA-A*03:01	0.031000	0.792000	0.742759	0.217921	32000000	HLA-A*24:02	0.143000	0.792000	0.742759	0.329921	8000000	HLA-A*26:01	0.019000	0.792000	0.742759	0.205921	32000000	HLA-B*07:02	0.063000	0.792000	0.742759	0.249921	32000000	HLA-B*08:01	0.090000	0.792000	0.742759	0.276921	32000000	HLA-B*27:05	0.139000	0.792000	0.742759	0.325921
N	Sequence Name	Peptide	Allele	MHC	TAP	Cle	Comb	%Rank	Allele	MHC	TAP	Cle	Comb	%Rank	Allele	MHC	TAP	Cle	Comb	%Rank	Allele	MHC	TAP	Cle	Comb	%Rank	Allele	MHC	TAP	Cle	Comb	%Rank	Allele	MHC	TAP	Cle	Comb	%Rank	Allele	MHC	TAP	Cle	Comb	%Rank	Allele	MHC	TAP	Cle	Comb
0	109	EGLRSYGF	HLA-A*01:01	0.023000	1984000	0.853061	0.264539	16000000	HLA-A*02:01	0.022000	1984000	0.853061	0.263539	32000000	HLA-A*03:01	0.020000	1984000	0.853061	0.261539	32000000	HLA-A*24:02	0.111000	1984000	0.853061	0.352539	7000000	HLA-A*26:01	0.068000	1984000	0.853061	0.309539	8000000	HLA-B*07:02	0.045000	1984000	0.853061	0.286539	16000000	HLA-B*08:01	0.127000	1984000	0.853061	0.368539	8000000	HLA-B*27:05	0.050000	1984000	0.853061	0.291539
N	Sequence Name	Peptide	Allele	MHC	TAP	Cle	Comb	%Rank	Allele	MHC	TAP	Cle	Comb	%Rank	Allele	MHC	TAP	Cle	Comb	%Rank	Allele	MHC	TAP	Cle	Comb	%Rank	Allele	MHC	TAP	Cle	Comb	%Rank	Allele	MHC	TAP	Cle	Comb	%Rank	Allele	MHC	TAP	Cle	Comb	%Rank	Allele	MHC	TAP	Cle	Comb
0	110	GLRSYGFD	HLA-A*01:01	0.022000	-1820000	0.031502	-0.016412	50000000	HLA-A*02:01	0.031000	-1820000	0.031502	-0.007412	50000000	HLA-A*03:01	0.070000	-1820000	0.031502	0.031588	50000000	HLA-A*24:02	0.009000	-1820000	0.031502	-0.029412	50000000	HLA-A*26:01	0.009000	-1820000	0.031502	-0.029412	50000000	HLA-B*07:02	0.018000	-1820000	0.031502	-0.020412	50000000	HLA-B*08:01	0.058000	-1820000	0.031502	0.019588	50000000	HLA-B*27:05	0.025000	-1820000	0.031502	-0.013412
N	Sequence Name	Peptide	Allele	MHC	TAP	Cle	Comb	%Rank	Allele	MHC	TAP	Cle	Comb	%Rank	Allele	MHC	TAP	Cle	Comb	%Rank	Allele	MHC	TAP	Cle	Comb	%Rank	Allele	MHC	TAP	Cle	Comb	%Rank	Allele	MHC	TAP	Cle	Comb	%Rank	Allele	MHC	TAP	Cle	Comb	%Rank	Allele	MHC	TAP	Cle	Comb
0	111	LRSYGFDY	HLA-A*01:01	0.119000	3282000	0.959831	0.417012	2000000	HLA-A*02:01	0.020000	3282000	0.959831	0.318012	16000000	HLA-A*03:01	0.071000	3282000	0.959831	0.369012	6000000	HLA-A*24:02	0.024000	3282000	0.959831	0.322012	9000000	HLA-A*26:01	0.040000	3282000	0.959831	0.338012	6000000	HLA-B*07:02	0.022000	3282000	0.959831	0.320012	10000000	HLA-B*08:01	0.037000	3282000	0.959831	0.335012	16000000	HLA-B*27:05	0.331000	3282000	0.959831	0.629012
N	Sequence Name	Peptide	Allele	MHC	TAP	Cle	Comb	%Rank	Allele	MHC	TAP	Cle	Comb	%Rank	Allele	MHC	TAP	Cle	Comb	%Rank	Allele	MHC	TAP	Cle	Comb	%Rank	Allele	MHC	TAP	Cle	Comb	%Rank	Allele	MHC	TAP	Cle	Comb	%Rank	Allele	MHC	TAP	Cle	Comb	%Rank	Allele	MHC	TAP	Cle	Comb
0	112	KWLRSYGF	HLA-A*01:01	0.023000	2876000	0.900084	0.297419	8000000	HLA-A*02:01	0.093000	2876000	0.900084	0.367419	9000000	HLA-A*03:01	0.069000	2876000	0.900084	0.343419	8000000	HLA-A*24:02	0.645000	2876000	0.900084	0.919419	0.100000	HLA-A*26:01	0.014000	2876000	0.900084	0.288419	10000000	HLA-B*07:02	0.058000	2876000	0.900084	0.332419	8000000	HLA-B*08:01	0.104000	2876000	0.900084	0.378419	7000000	HLA-B*27:05	0.237000	2876000	0.900084	0.511419
N	Sequence Name	Peptide	Allele	MHC	TAP	Cle	Comb	%Rank	Allele	MHC	TAP	Cle	Comb	%Rank	Allele	MHC	TAP	Cle	Comb	%Rank	Allele	MHC	TAP	Cle	Comb	%Rank	Allele	MHC	TAP	Cle	Comb	%Rank	Allele	MHC	TAP	Cle	Comb	%Rank	Allele	MHC	TAP	Cle	Comb	%Rank	Allele	MHC	TAP	Cle	Comb
0	113	WLRSYGFD	HLA-A*01:01	0.033000	-1872000	0.029340	-0.007198	50000000	HLA-A*02:01	0.043000	-1872000	0.029340	0.002802	50000000	HLA-A*03:01	0.048000	-1872000	0.029340	0.007802	50000000	HLA-A*24:02	0.014000	-1872000	0.029340	-0.026198	50000000	HLA-A*26:01	0.026000	-1872000	0.029340	-0.014198	50000000	HLA-B*07:02	0.037000	-1872000	0.029340	-0.003198	50000000	HLA-B*08:01	0.128000	-1872000	0.029340	0.087802	50000000	HLA-B*27:05	0.031000	-1872000	0.029340	-0.009198
N	Sequence Name	Peptide	Allele	MHC	TAP	Cle	Comb	%Rank	Allele	MHC	TAP	Cle	Comb	%Rank	Allele	MHC	TAP	Cle	Comb	%Rank	Allele	MHC	TAP	Cle	Comb	%Rank	Allele	MHC	TAP	Cle	Comb	%Rank	Allele	MHC	TAP	Cle	Comb	%Rank	Allele	MHC	TAP	Cle	Comb	%Rank	Allele	MHC	TAP	Cle	Comb
0	114	LRSYGFDY	HLA-A*01:01	0.119000	3282000	0.959831	0.417012	2000000	HLA-A*02:01	0.020000	3282000	0.959831	0.318012	16000000	HLA-A*03:01	0.071000	3282000	0.959831	0.369012	6000000	HLA-A*24:02	0.024000	3282000	0.959831	0.322012	9000000	HLA-A*26:01	0.040000	3282000	0.959831	0.338012	6000000	HLA-B*07:02	0.022000	3282000	0.959831	0.320012	10000000	HLA-B*08:01	0.037000	3282000	0.959831	0.335012	16000000	HLA-B*27:05	0.331000	3282000	0.959831	0.629012
N	Sequence Name	Peptide	Allele	MHC	TAP	Cle	Comb	%Rank	Allele	MHC	TAP	Cle	Comb	%Rank	Allele	MHC	TAP	Cle	Comb	%Rank	Allele	MHC	TAP	Cle	Comb	%Rank	Allele	MHC	TAP	Cle	Comb	%Rank	Allele	MHC	TAP	Cle	Comb	%Rank	Allele	MHC	TAP	Cle	Comb	%Rank	Allele	MHC	TAP	Cle	Comb
0	115	PTLRSYGF	HLA-A*01:01	0.072000	2264000	0.972408	0.347392	4000000	HLA-A*02:01	0.032000	2264000	0.972408	0.307392	16000000	HLA-A*03:01	0.037000	2264000	0.972408	0.312392	10000000	HLA-A*24:02	0.204000	2264000	0.972408	0.479392	3000000	HLA-A*26:01	0.053000	2264000	0.972408	0.328392	7000000	HLA-B*07:02	0.023000	2264000	0.972408	0.298392	16000000	HLA-B*08:01	0.047000	2264000	0.972408	0.322392	16000000	HLA-B*27:05	0.039000	2264000	0.972408	0.314392
N	Sequence Name	Peptide	Allele	MHC	TAP	Cle	Comb	%Rank	Allele	MHC	TAP	Cle	Comb	%Rank	Allele	MHC	TAP	Cle	Comb	%Rank	Allele	MHC	TAP	Cle	Comb	%Rank	Allele	MHC	TAP	Cle	Comb	%Rank	Allele	MHC	TAP	Cle	Comb	%Rank	Allele	MHC	TAP	Cle	Comb	%Rank	Allele	MHC	TAP	Cle	Comb
0	116	TLRSYGFD	HLA-A*01:01	0.028000	-1740000	0.042797	-0.005871	50000000	HLA-A*02:01	0.027000	-1740000	0.042797	-0.006871	50000000	HLA-A*03:01	0.073000	-1740000	0.042797	0.039129	50000000	HLA-A*24:02	0.011000	-1740000	0.042797	-0.022871	50000000	HLA-A*26:01	0.018000	-1740000	0.042797	-0.015871	50000000	HLA-B*07:02	0.022000	-1740000	0.042797	-0.011871	50000000	HLA-B*08:01	0.081000	-1740000	0.042797	0.047129	50000000	HLA-B*27:05	0.020000	-1740000	0.042797	-0.013871
N	Sequence Name	Peptide	Allele	MHC	TAP	Cle	Comb	%Rank	Allele	MHC	TAP	Cle	Comb	%Rank	Allele	MHC	TAP	Cle	Comb	%Rank	Allele	MHC	TAP	Cle	Comb	%Rank	Allele	MHC	TAP	Cle	Comb	%Rank	Allele	MHC	TAP	Cle	Comb	%Rank	Allele	MHC	TAP	Cle	Comb	%Rank	Allele	MHC	TAP	Cle	Comb
0	117	LRSYGFDV	HLA-A*01:01	0.032000	0.672000	0.834871	0.236646	32000000	HLA-A*02:01	0.050000	0.672000	0.834871	0.254646	32000000	HLA-A*03:01	0.014000	0.672000	0.834871	0.218646	32000000	HLA-A*24:02	0.030000	0.672000	0.834871	0.234646	32000000	HLA-A*26:01	0.010000	0.672000	0.834871	0.214646	32000000	HLA-B*07:02	0.043000	0.672000	0.834871	0.247646	32000000	HLA-B*08:01	0.087000	0.672000	0.834871	0.291646	32000000	HLA-B*27:05	0.294000	0.672000	0.834871	0.498646
N	Sequence Name	Peptide	Allele	MHC	TAP	Cle	Comb	%Rank	Allele	MHC	TAP	Cle	Comb	%Rank	Allele	MHC	TAP	Cle	Comb	%Rank	Allele	MHC	TAP	Cle	Comb	%Rank	Allele	MHC	TAP	Cle	Comb	%Rank	Allele	MHC	TAP	Cle	Comb	%Rank	Allele	MHC	TAP	Cle	Comb	%Rank	Allele	MHC	TAP	Cle	Comb
0	118	CAGGHSYG	HLA-A*01:01	0.039000	-1710000	0.113047	0.021686	50000000	HLA-A*02:01	0.024000	-1710000	0.113047	0.006686	50000000	HLA-A*03:01	0.030000	-1710000	0.113047	0.012686	50000000	HLA-A*24:02	0.015000	-1710000	0.113047	-0.002314	50000000	HLA-A*26:01	0.013000	-1710000	0.113047	-0.004314	50000000	HLA-B*07:02	0.027000	-1710000	0.113047	0.009686	50000000	HLA-B*08:01	0.038000	-1710000	0.113047	0.020686	50000000	HLA-B*27:05	0.020000	-1710000	0.113047	0.002686
N	Sequence Name	Peptide	Allele	MHC	TAP	Cle	Comb	%Rank	Allele	MHC	TAP	Cle	Comb	%Rank	Allele	MHC	TAP	Cle	Comb	%Rank	Allele	MHC	TAP	Cle	Comb	%Rank	Allele	MHC	TAP	Cle	Comb	%Rank	Allele	MHC	TAP	Cle	Comb	%Rank	Allele	MHC	TAP	Cle	Comb	%Rank	Allele	MHC	TAP	Cle	Comb
0	119	AGGHSYGY	HLA-A*01:01	0.098000	2654000	0.965551	0.381599	3000000	HLA-A*02:01	0.020000	2654000	0.965551	0.303599	16000000	HLA-A*03:01	0.115000	2654000	0.965551	0.398599	5000000	HLA-A*24:02	0.023000	2654000	0.965551	0.306599	16000000	HLA-A*26:01	0.037000	2654000	0.965551	0.320599	7000000	HLA-B*07:02	0.020000	2654000	0.965551	0.303599	16000000	HLA-B*08:01	0.020000	2654000	0.965551	0.303599	16000000	HLA-B*27:05	0.047000	2654000	0.965551	0.330599
N	Sequence Name	Peptide	Allele	MHC	TAP	Cle	Comb	%Rank	Allele	MHC	TAP	Cle	Comb	%Rank	Allele	MHC	TAP	Cle	Comb	%Rank	Allele	MHC	TAP	Cle	Comb	%Rank	Allele	MHC	TAP	Cle	Comb	%Rank	Allele	MHC	TAP	Cle	Comb	%Rank	Allele	MHC	TAP	Cle	Comb	%Rank	Allele	MHC	TAP	Cle	Comb
0	121	CAGGHSYG	HLA-A*01:01	0.039000	-1710000	0.113047	0.021686	50000000	HLA-A*02:01	0.024000	-1710000	0.113047	0.006686	50000000	HLA-A*03:01	0.030000	-1710000	0.113047	0.012686	50000000	HLA-A*24:02	0.015000	-1710000	0.113047	-0.002314	50000000	HLA-A*26:01	0.013000	-1710000	0.113047	-0.004314	50000000	HLA-B*07:02	0.027000	-1710000	0.113047	0.009686	50000000	HLA-B*08:01	0.038000	-1710000	0.113047	0.020686	50000000	HLA-B*27:05	0.020000	-1710000	0.113047	0.002686
N	Sequence Name	Peptide	Allele	MHC	TAP	Cle	Comb	%Rank	Allele	MHC	TAP	Cle	Comb	%Rank	Allele	MHC	TAP	Cle	Comb	%Rank	Allele	MHC	TAP	Cle	Comb	%Rank	Allele	MHC	TAP	Cle	Comb	%Rank	Allele	MHC	TAP	Cle	Comb	%Rank	Allele	MHC	TAP	Cle	Comb	%Rank	Allele	MHC	TAP	Cle	Comb
0	122	AGGHSYGP	HLA-A*01:01	0.010000	-0.166000	0.073271	0.022336	50000000	HLA-A*02:01	0.008000	-0.166000	0.073271	0.020336	50000000	HLA-A*03:01	0.013000	-0.166000	0.073271	0.025336	50000000	HLA-A*24:02	0.006000	-0.166000	0.073271	0.018336	50000000	HLA-A*26:01	0.003000	-0.166000	0.073271	0.015336	50000000	HLA-B*07:02	0.011000	-0.166000	0.073271	0.023336	50000000	HLA-B*08:01	0.012000	-0.166000	0.073271	0.024336	50000000	HLA-B*27:05	0.014000	-0.166000	0.073271	0.026336
N	Sequence Name	Peptide	Allele	MHC	TAP	Cle	Comb	%Rank	Allele	MHC	TAP	Cle	Comb	%Rank	Allele	MHC	TAP	Cle	Comb	%Rank	Allele	MHC	TAP	Cle	Comb	%Rank	Allele	MHC	TAP	Cle	Comb	%Rank	Allele	MHC	TAP	Cle	Comb	%Rank	Allele	MHC	TAP	Cle	Comb	%Rank	Allele	MHC	TAP	Cle	Comb
0	124	AKAGGHSY	HLA-A*01:01	0.060000	3324000	0.974373	0.362334	4000000	HLA-A*02:01	0.021000	3324000	0.974373	0.323334	16000000	HLA-A*03:01	0.061000	3324000	0.974373	0.363334	7000000	HLA-A*24:02	0.012000	3324000	0.974373	0.314334	10000000	HLA-A*26:01	0.062000	3324000	0.974373	0.364334	5000000	HLA-B*07:02	0.048000	3324000	0.974373	0.350334	7000000	HLA-B*08:01	0.028000	3324000	0.974373	0.330334	16000000	HLA-B*27:05	0.135000	3324000	0.974373	0.437334
N	Sequence Name	Peptide	Allele	MHC	TAP	Cle	Comb	%Rank	Allele	MHC	TAP	Cle	Comb	%Rank	Allele	MHC	TAP	Cle	Comb	%Rank	Allele	MHC	TAP	Cle	Comb	%Rank	Allele	MHC	TAP	Cle	Comb	%Rank	Allele	MHC	TAP	Cle	Comb	%Rank	Allele	MHC	TAP	Cle	Comb	%Rank	Allele	MHC	TAP	Cle	Comb
0	125	KAGGHSYF	HLA-A*01:01	0.059000	2436000	0.933100	0.329848	5000000	HLA-A*02:01	0.062000	2436000	0.933100	0.332848	16000000	HLA-A*03:01	0.088000	2436000	0.933100	0.358847	7000000	HLA-A*24:02	0.308000	2436000	0.933100	0.578848	1500000	HLA-A*26:01	0.038000	2436000	0.933100	0.308847	8000000	HLA-B*07:02	0.123000	2436000	0.933100	0.393847	4000000	HLA-B*08:01	0.087000	2436000	0.933100	0.357848	9000000	HLA-B*27:05	0.064000	2436000	0.933100	0.334848
N	Sequence Name	Peptide	Allele	MHC	TAP	Cle	Comb	%Rank	Allele	MHC	TAP	Cle	Comb	%Rank	Allele	MHC	TAP	Cle	Comb	%Rank	Allele	MHC	TAP	Cle	Comb	%Rank	Allele	MHC	TAP	Cle	Comb	%Rank	Allele	MHC	TAP	Cle	Comb	%Rank	Allele	MHC	TAP	Cle	Comb	%Rank	Allele	MHC	TAP	Cle	Comb
0	126	AGGHSYFS	HLA-A*01:01	0.022000	-2516000	0.071318	-0.024853	50000000	HLA-A*02:01	0.019000	-2516000	0.071318	-0.027853	50000000	HLA-A*03:01	0.033000	-2516000	0.071318	-0.013853	50000000	HLA-A*24:02	0.018000	-2516000	0.071318	-0.028853	50000000	HLA-A*26:01	0.005000	-2516000	0.071318	-0.041853	50000000	HLA-B*07:02	0.014000	-2516000	0.071318	-0.032853	50000000	HLA-B*08:01	0.023000	-2516000	0.071318	-0.023853	50000000	HLA-B*27:05	0.019000	-2516000	0.071318	-0.027853
N	Sequence Name	Peptide	Allele	MHC	TAP	Cle	Comb	%Rank	Allele	MHC	TAP	Cle	Comb	%Rank	Allele	MHC	TAP	Cle	Comb	%Rank	Allele	MHC	TAP	Cle	Comb	%Rank	Allele	MHC	TAP	Cle	Comb	%Rank	Allele	MHC	TAP	Cle	Comb	%Rank	Allele	MHC	TAP	Cle	Comb	%Rank	Allele	MHC	TAP	Cle	Comb
0	127	DFAGGHSY	HLA-A*01:01	0.101000	2746000	0.972215	0.388398	3000000	HLA-A*02:01	0.030000	2746000	0.972215	0.317398	16000000	HLA-A*03:01	0.039000	2746000	0.972215	0.326398	9000000	HLA-A*24:02	0.062000	2746000	0.972215	0.349398	7000000	HLA-A*26:01	0.411000	2746000	0.972215	0.698398	0.400000	HLA-B*07:02	0.033000	2746000	0.972215	0.320398	10000000	HLA-B*08:01	0.044000	2746000	0.972215	0.331398	16000000	HLA-B*27:05	0.050000	2746000	0.972215	0.337398
N	Sequence Name	Peptide	Allele	MHC	TAP	Cle	Comb	%Rank	Allele	MHC	TAP	Cle	Comb	%Rank	Allele	MHC	TAP	Cle	Comb	%Rank	Allele	MHC	TAP	Cle	Comb	%Rank	Allele	MHC	TAP	Cle	Comb	%Rank	Allele	MHC	TAP	Cle	Comb	%Rank	Allele	MHC	TAP	Cle	Comb	%Rank	Allele	MHC	TAP	Cle	Comb
0	128	FAGGHSYG	HLA-A*01:01	0.038000	-1906000	0.297637	0.057318	50000000	HLA-A*02:01	0.046000	-1906000	0.297637	0.065318	50000000	HLA-A*03:01	0.022000	-1906000	0.297637	0.041318	50000000	HLA-A*24:02	0.019000	-1906000	0.297637	0.038318	50000000	HLA-A*26:01	0.026000	-1906000	0.297637	0.045318	50000000	HLA-B*07:02	0.049000	-1906000	0.297637	0.068318	50000000	HLA-B*08:01	0.068000	-1906000	0.297637	0.087318	50000000	HLA-B*27:05	0.021000	-1906000	0.297637	0.040318
N	Sequence Name	Peptide	Allele	MHC	TAP	Cle	Comb	%Rank	Allele	MHC	TAP	Cle	Comb	%Rank	Allele	MHC	TAP	Cle	Comb	%Rank	Allele	MHC	TAP	Cle	Comb	%Rank	Allele	MHC	TAP	Cle	Comb	%Rank	Allele	MHC	TAP	Cle	Comb	%Rank	Allele	MHC	TAP	Cle	Comb	%Rank	Allele	MHC	TAP	Cle	Comb
0	129	AGGHSYGL	HLA-A*01:01	0.027000	0.684000	0.949599	0.257760	16000000	HLA-A*02:01	0.050000	0.684000	0.949599	0.280760	32000000	HLA-A*03:01	0.025000	0.684000	0.949599	0.255760	32000000	HLA-A*24:02	0.046000	0.684000	0.949599	0.276760	16000000	HLA-A*26:01	0.008000	0.684000	0.949599	0.238760	32000000	HLA-B*07:02	0.065000	0.684000	0.949599	0.295760	16000000	HLA-B*08:01	0.058000	0.684000	0.949599	0.288760	32000000	HLA-B*27:05	0.032000	0.684000	0.949599	0.262760
N	Sequence Name	Peptide	Allele	MHC	TAP	Cle	Comb	%Rank	Allele	MHC	TAP	Cle	Comb	%Rank	Allele	MHC	TAP	Cle	Comb	%Rank	Allele	MHC	TAP	Cle	Comb	%Rank	Allele	MHC	TAP	Cle	Comb	%Rank	Allele	MHC	TAP	Cle	Comb	%Rank	Allele	MHC	TAP	Cle	Comb	%Rank	Allele	MHC	TAP	Cle	Comb
0	130	WWAGGHSY	HLA-A*01:01	0.147000	2950000	0.974230	0.439952	2000000	HLA-A*02:01	0.050000	2950000	0.974230	0.342952	16000000	HLA-A*03:01	0.070000	2950000	0.974230	0.362952	7000000	HLA-A*24:02	0.164000	2950000	0.974230	0.456952	3000000	HLA-A*26:01	0.234000	2950000	0.974230	0.526952	1500000	HLA-B*07:02	0.066000	2950000	0.974230	0.358952	6000000	HLA-B*08:01	0.069000	2950000	0.974230	0.361952	8000000	HLA-B*27:05	0.129000	2950000	0.974230	0.421952
N	Sequence Name	Peptide	Allele	MHC	TAP	Cle	Comb	%Rank	Allele	MHC	TAP	Cle	Comb	%Rank	Allele	MHC	TAP	Cle	Comb	%Rank	Allele	MHC	TAP	Cle	Comb	%Rank	Allele	MHC	TAP	Cle	Comb	%Rank	Allele	MHC	TAP	Cle	Comb	%Rank	Allele	MHC	TAP	Cle	Comb	%Rank	Allele	MHC	TAP	Cle	Comb
0	131	WAGGHSYK	HLA-A*01:01	0.062000	0.052000	0.926176	0.271690	16000000	HLA-A*02:01	0.027000	0.052000	0.926176	0.236690	32000000	HLA-A*03:01	0.289000	0.052000	0.926176	0.498690	3000000	HLA-A*24:02	0.024000	0.052000	0.926176	0.233690	32000000	HLA-A*26:01	0.043000	0.052000	0.926176	0.252690	16000000	HLA-B*07:02	0.036000	0.052000	0.926176	0.245690	32000000	HLA-B*08:01	0.066000	0.052000	0.926176	0.275690	32000000	HLA-B*27:05	0.061000	0.052000	0.926176	0.270690
N	Sequence Name	Peptide	Allele	MHC	TAP	Cle	Comb	%Rank	Allele	MHC	TAP	Cle	Comb	%Rank	Allele	MHC	TAP	Cle	Comb	%Rank	Allele	MHC	TAP	Cle	Comb	%Rank	Allele	MHC	TAP	Cle	Comb	%Rank	Allele	MHC	TAP	Cle	Comb	%Rank	Allele	MHC	TAP	Cle	Comb	%Rank	Allele	MHC	TAP	Cle	Comb
0	132	AGGHSYKS	HLA-A*01:01	0.015000	-2516000	0.235117	0.005001	50000000	HLA-A*02:01	0.010000	-2516000	0.235117	0.000001	50000000	HLA-A*03:01	0.020000	-2516000	0.235117	0.010001	50000000	HLA-A*24:02	0.011000	-2516000	0.235117	0.001001	50000000	HLA-A*26:01	0.003000	-2516000	0.235117	-0.006999	50000000	HLA-B*07:02	0.013000	-2516000	0.235117	0.003001	50000000	HLA-B*08:01	0.017000	-2516000	0.235117	0.007001	50000000	HLA-B*27:05	0.016000	-2516000	0.235117	0.006001
N	Sequence Name	Peptide	Allele	MHC	TAP	Cle	Comb	%Rank	Allele	MHC	TAP	Cle	Comb	%Rank	Allele	MHC	TAP	Cle	Comb	%Rank	Allele	MHC	TAP	Cle	Comb	%Rank	Allele	MHC	TAP	Cle	Comb	%Rank	Allele	MHC	TAP	Cle	Comb	%Rank	Allele	MHC	TAP	Cle	Comb	%Rank	Allele	MHC	TAP	Cle	Comb
0	133	QEAGGHRY	HLA-A*01:01	0.061000	2832000	0.961800	0.348205	4000000	HLA-A*02:01	0.015000	2832000	0.961800	0.302205	16000000	HLA-A*03:01	0.031000	2832000	0.961800	0.318205	10000000	HLA-A*24:02	0.022000	2832000	0.961800	0.309205	16000000	HLA-A*26:01	0.064000	2832000	0.961800	0.351205	5000000	HLA-B*07:02	0.023000	2832000	0.961800	0.310205	16000000	HLA-B*08:01	0.018000	2832000	0.961800	0.305205	16000000	HLA-B*27:05	0.072000	2832000	0.961800	0.359205
N	Sequence Name	Peptide	Allele	MHC	TAP	Cle	Comb	%Rank	Allele	MHC	TAP	Cle	Comb	%Rank	Allele	MHC	TAP	Cle	Comb	%Rank	Allele	MHC	TAP	Cle	Comb	%Rank	Allele	MHC	TAP	Cle	Comb	%Rank	Allele	MHC	TAP	Cle	Comb	%Rank	Allele	MHC	TAP	Cle	Comb	%Rank	Allele	MHC	TAP	Cle	Comb
0	134	EAGGHRYA	HLA-A*01:01	0.031000	-1170000	0.612069	0.139466	50000000	HLA-A*02:01	0.035000	-1170000	0.612069	0.143466	50000000	HLA-A*03:01	0.024000	-1170000	0.612069	0.132466	50000000	HLA-A*24:02	0.011000	-1170000	0.612069	0.119466	50000000	HLA-A*26:01	0.070000	-1170000	0.612069	0.178466	32000000	HLA-B*07:02	0.100000	-1170000	0.612069	0.208466	32000000	HLA-B*08:01	0.152000	-1170000	0.612069	0.260466	32000000	HLA-B*27:05	0.020000	-1170000	0.612069	0.128466
N	Sequence Name	Peptide	Allele	MHC	TAP	Cle	Comb	%Rank	Allele	MHC	TAP	Cle	Comb	%Rank	Allele	MHC	TAP	Cle	Comb	%Rank	Allele	MHC	TAP	Cle	Comb	%Rank	Allele	MHC	TAP	Cle	Comb	%Rank	Allele	MHC	TAP	Cle	Comb	%Rank	Allele	MHC	TAP	Cle	Comb	%Rank	Allele	MHC	TAP	Cle	Comb
0	135	AGGHRYAV	HLA-A*01:01	0.035000	0.044000	0.604819	0.172184	50000000	HLA-A*02:01	0.085000	0.044000	0.604819	0.222184	32000000	HLA-A*03:01	0.030000	0.044000	0.604819	0.167184	50000000	HLA-A*24:02	0.047000	0.044000	0.604819	0.184184	32000000	HLA-A*26:01	0.010000	0.044000	0.604819	0.147184	50000000	HLA-B*07:02	0.139000	0.044000	0.604819	0.276184	16000000	HLA-B*08:01	0.241000	0.044000	0.604819	0.378184	7000000	HLA-B*27:05	0.038000	0.044000	0.604819	0.175184
N	Sequence Name	Peptide	Allele	MHC	TAP	Cle	Comb	%Rank	Allele	MHC	TAP	Cle	Comb	%Rank	Allele	MHC	TAP	Cle	Comb	%Rank	Allele	MHC	TAP	Cle	Comb	%Rank	Allele	MHC	TAP	Cle	Comb	%Rank	Allele	MHC	TAP	Cle	Comb	%Rank	Allele	MHC	TAP	Cle	Comb	%Rank	Allele	MHC	TAP	Cle	Comb
0	136	CAGGHSYG	HLA-A*01:01	0.039000	-1710000	0.113047	0.021686	50000000	HLA-A*02:01	0.024000	-1710000	0.113047	0.006686	50000000	HLA-A*03:01	0.030000	-1710000	0.113047	0.012686	50000000	HLA-A*24:02	0.015000	-1710000	0.113047	-0.002314	50000000	HLA-A*26:01	0.013000	-1710000	0.113047	-0.004314	50000000	HLA-B*07:02	0.027000	-1710000	0.113047	0.009686	50000000	HLA-B*08:01	0.038000	-1710000	0.113047	0.020686	50000000	HLA-B*27:05	0.020000	-1710000	0.113047	0.002686
N	Sequence Name	Peptide	Allele	MHC	TAP	Cle	Comb	%Rank	Allele	MHC	TAP	Cle	Comb	%Rank	Allele	MHC	TAP	Cle	Comb	%Rank	Allele	MHC	TAP	Cle	Comb	%Rank	Allele	MHC	TAP	Cle	Comb	%Rank	Allele	MHC	TAP	Cle	Comb	%Rank	Allele	MHC	TAP	Cle	Comb	%Rank	Allele	MHC	TAP	Cle	Comb
0	137	AGGHSYGY	HLA-A*01:01	0.098000	2654000	0.965551	0.381599	3000000	HLA-A*02:01	0.020000	2654000	0.965551	0.303599	16000000	HLA-A*03:01	0.115000	2654000	0.965551	0.398599	5000000	HLA-A*24:02	0.023000	2654000	0.965551	0.306599	16000000	HLA-A*26:01	0.037000	2654000	0.965551	0.320599	7000000	HLA-B*07:02	0.020000	2654000	0.965551	0.303599	16000000	HLA-B*08:01	0.020000	2654000	0.965551	0.303599	16000000	HLA-B*27:05	0.047000	2654000	0.965551	0.330599
N	Sequence Name	Peptide	Allele	MHC	TAP	Cle	Comb	%Rank	Allele	MHC	TAP	Cle	Comb	%Rank	Allele	MHC	TAP	Cle	Comb	%Rank	Allele	MHC	TAP	Cle	Comb	%Rank	Allele	MHC	TAP	Cle	Comb	%Rank	Allele	MHC	TAP	Cle	Comb	%Rank	Allele	MHC	TAP	Cle	Comb	%Rank	Allele	MHC	TAP	Cle	Comb
0	138	GGHSYGYH	HLA-A*01:01	0.021000	-0.788000	0.082560	0.019876	50000000	HLA-A*02:01	0.012000	-0.788000	0.082560	0.010876	50000000	HLA-A*03:01	0.088000	-0.788000	0.082560	0.086876	50000000	HLA-A*24:02	0.011000	-0.788000	0.082560	0.009876	50000000	HLA-A*26:01	0.016000	-0.788000	0.082560	0.014876	50000000	HLA-B*07:02	0.016000	-0.788000	0.082560	0.014876	50000000	HLA-B*08:01	0.020000	-0.788000	0.082560	0.018876	50000000	HLA-B*27:05	0.050000	-0.788000	0.082560	0.048876
N	Sequence Name	Peptide	Allele	MHC	TAP	Cle	Comb	%Rank	Allele	MHC	TAP	Cle	Comb	%Rank	Allele	MHC	TAP	Cle	Comb	%Rank	Allele	MHC	TAP	Cle	Comb	%Rank	Allele	MHC	TAP	Cle	Comb	%Rank	Allele	MHC	TAP	Cle	Comb	%Rank	Allele	MHC	TAP	Cle	Comb	%Rank	Allele	MHC	TAP	Cle	Comb
0	139	CAGGHSYG	HLA-A*01:01	0.039000	-1710000	0.113047	0.021686	50000000	HLA-A*02:01	0.024000	-1710000	0.113047	0.006686	50000000	HLA-A*03:01	0.030000	-1710000	0.113047	0.012686	50000000	HLA-A*24:02	0.015000	-1710000	0.113047	-0.002314	50000000	HLA-A*26:01	0.013000	-1710000	0.113047	-0.004314	50000000	HLA-B*07:02	0.027000	-1710000	0.113047	0.009686	50000000	HLA-B*08:01	0.038000	-1710000	0.113047	0.020686	50000000	HLA-B*27:05	0.020000	-1710000	0.113047	0.002686
N	Sequence Name	Peptide	Allele	MHC	TAP	Cle	Comb	%Rank	Allele	MHC	TAP	Cle	Comb	%Rank	Allele	MHC	TAP	Cle	Comb	%Rank	Allele	MHC	TAP	Cle	Comb	%Rank	Allele	MHC	TAP	Cle	Comb	%Rank	Allele	MHC	TAP	Cle	Comb	%Rank	Allele	MHC	TAP	Cle	Comb	%Rank	Allele	MHC	TAP	Cle	Comb
0	140	AGGHSYGP	HLA-A*01:01	0.010000	-0.166000	0.073271	0.022336	50000000	HLA-A*02:01	0.008000	-0.166000	0.073271	0.020336	50000000	HLA-A*03:01	0.013000	-0.166000	0.073271	0.025336	50000000	HLA-A*24:02	0.006000	-0.166000	0.073271	0.018336	50000000	HLA-A*26:01	0.003000	-0.166000	0.073271	0.015336	50000000	HLA-B*07:02	0.011000	-0.166000	0.073271	0.023336	50000000	HLA-B*08:01	0.012000	-0.166000	0.073271	0.024336	50000000	HLA-B*27:05	0.014000	-0.166000	0.073271	0.026336
N	Sequence Name	Peptide	Allele	MHC	TAP	Cle	Comb	%Rank	Allele	MHC	TAP	Cle	Comb	%Rank	Allele	MHC	TAP	Cle	Comb	%Rank	Allele	MHC	TAP	Cle	Comb	%Rank	Allele	MHC	TAP	Cle	Comb	%Rank	Allele	MHC	TAP	Cle	Comb	%Rank	Allele	MHC	TAP	Cle	Comb	%Rank	Allele	MHC	TAP	Cle	Comb
0	141	GGHSYGPN	HLA-A*01:01	0.010000	-1568000	0.033967	-0.021557	50000000	HLA-A*02:01	0.006000	-1568000	0.033967	-0.025557	50000000	HLA-A*03:01	0.019000	-1568000	0.033967	-0.012557	50000000	HLA-A*24:02	0.004000	-1568000	0.033967	-0.027557	50000000	HLA-A*26:01	0.005000	-1568000	0.033967	-0.026557	50000000	HLA-B*07:02	0.015000	-1568000	0.033967	-0.016557	50000000	HLA-B*08:01	0.019000	-1568000	0.033967	-0.012557	50000000	HLA-B*27:05	0.030000	-1568000	0.033967	-0.001557
N	Sequence Name	Peptide	Allele	MHC	TAP	Cle	Comb	%Rank	Allele	MHC	TAP	Cle	Comb	%Rank	Allele	MHC	TAP	Cle	Comb	%Rank	Allele	MHC	TAP	Cle	Comb	%Rank	Allele	MHC	TAP	Cle	Comb	%Rank	Allele	MHC	TAP	Cle	Comb	%Rank	Allele	MHC	TAP	Cle	Comb	%Rank	Allele	MHC	TAP	Cle	Comb
0	142	GGGGHSYG	HLA-A*01:01	0.011000	-2034000	0.205016	0.006279	50000000	HLA-A*02:01	0.009000	-2034000	0.205016	0.004279	50000000	HLA-A*03:01	0.015000	-2034000	0.205016	0.010279	50000000	HLA-A*24:02	0.007000	-2034000	0.205016	0.002279	50000000	HLA-A*26:01	0.003000	-2034000	0.205016	-0.001721	50000000	HLA-B*07:02	0.011000	-2034000	0.205016	0.006279	50000000	HLA-B*08:01	0.015000	-2034000	0.205016	0.010279	50000000	HLA-B*27:05	0.014000	-2034000	0.205016	0.009279
N	Sequence Name	Peptide	Allele	MHC	TAP	Cle	Comb	%Rank	Allele	MHC	TAP	Cle	Comb	%Rank	Allele	MHC	TAP	Cle	Comb	%Rank	Allele	MHC	TAP	Cle	Comb	%Rank	Allele	MHC	TAP	Cle	Comb	%Rank	Allele	MHC	TAP	Cle	Comb	%Rank	Allele	MHC	TAP	Cle	Comb	%Rank	Allele	MHC	TAP	Cle	Comb
0	143	GGGHSYGF	HLA-A*01:01	0.029000	1896000	0.764763	0.248472	32000000	HLA-A*02:01	0.021000	1896000	0.764763	0.240472	32000000	HLA-A*03:01	0.030000	1896000	0.764763	0.249472	32000000	HLA-A*24:02	0.118000	1896000	0.764763	0.337472	8000000	HLA-A*26:01	0.012000	1896000	0.764763	0.231472	32000000	HLA-B*07:02	0.033000	1896000	0.764763	0.252472	32000000	HLA-B*08:01	0.034000	1896000	0.764763	0.253472	32000000	HLA-B*27:05	0.039000	1896000	0.764763	0.258472
N	Sequence Name	Peptide	Allele	MHC	TAP	Cle	Comb	%Rank	Allele	MHC	TAP	Cle	Comb	%Rank	Allele	MHC	TAP	Cle	Comb	%Rank	Allele	MHC	TAP	Cle	Comb	%Rank	Allele	MHC	TAP	Cle	Comb	%Rank	Allele	MHC	TAP	Cle	Comb	%Rank	Allele	MHC	TAP	Cle	Comb	%Rank	Allele	MHC	TAP	Cle	Comb
0	144	GGHSYGFA	HLA-A*01:01	0.027000	-0.788000	0.078828	0.025036	50000000	HLA-A*02:01	0.038000	-0.788000	0.078828	0.036036	50000000	HLA-A*03:01	0.046000	-0.788000	0.078828	0.044036	50000000	HLA-A*24:02	0.015000	-0.788000	0.078828	0.013036	50000000	HLA-A*26:01	0.010000	-0.788000	0.078828	0.008036	50000000	HLA-B*07:02	0.042000	-0.788000	0.078828	0.040036	50000000	HLA-B*08:01	0.064000	-0.788000	0.078828	0.062036	50000000	HLA-B*27:05	0.048000	-0.788000	0.078828	0.046036
N	Sequence Name	Peptide	Allele	MHC	TAP	Cle	Comb	%Rank	Allele	MHC	TAP	Cle	Comb	%Rank	Allele	MHC	TAP	Cle	Comb	%Rank	Allele	MHC	TAP	Cle	Comb	%Rank	Allele	MHC	TAP	Cle	Comb	%Rank	Allele	MHC	TAP	Cle	Comb	%Rank	Allele	MHC	TAP	Cle	Comb	%Rank	Allele	MHC	TAP	Cle	Comb
0	145	REGGHSYG	HLA-A*01:01	0.009000	-1486000	0.545975	0.094694	50000000	HLA-A*02:01	0.014000	-1486000	0.545975	0.099694	50000000	HLA-A*03:01	0.013000	-1486000	0.545975	0.098694	50000000	HLA-A*24:02	0.021000	-1486000	0.545975	0.106694	50000000	HLA-A*26:01	0.003000	-1486000	0.545975	0.088694	50000000	HLA-B*07:02	0.018000	-1486000	0.545975	0.103694	50000000	HLA-B*08:01	0.021000	-1486000	0.545975	0.106694	50000000	HLA-B*27:05	0.041000	-1486000	0.545975	0.126694
N	Sequence Name	Peptide	Allele	MHC	TAP	Cle	Comb	%Rank	Allele	MHC	TAP	Cle	Comb	%Rank	Allele	MHC	TAP	Cle	Comb	%Rank	Allele	MHC	TAP	Cle	Comb	%Rank	Allele	MHC	TAP	Cle	Comb	%Rank	Allele	MHC	TAP	Cle	Comb	%Rank	Allele	MHC	TAP	Cle	Comb	%Rank	Allele	MHC	TAP	Cle	Comb
0	146	EGGHSYGI	HLA-A*01:01	0.033000	-0.378000	0.801405	0.203866	32000000	HLA-A*02:01	0.027000	-0.378000	0.801405	0.197866	50000000	HLA-A*03:01	0.014000	-0.378000	0.801405	0.184866	50000000	HLA-A*24:02	0.045000	-0.378000	0.801405	0.215866	32000000	HLA-A*26:01	0.030000	-0.378000	0.801405	0.200866	32000000	HLA-B*07:02	0.036000	-0.378000	0.801405	0.206866	32000000	HLA-B*08:01	0.077000	-0.378000	0.801405	0.247866	32000000	HLA-B*27:05	0.020000	-0.378000	0.801405	0.190866
N	Sequence Name	Peptide	Allele	MHC	TAP	Cle	Comb	%Rank	Allele	MHC	TAP	Cle	Comb	%Rank	Allele	MHC	TAP	Cle	Comb	%Rank	Allele	MHC	TAP	Cle	Comb	%Rank	Allele	MHC	TAP	Cle	Comb	%Rank	Allele	MHC	TAP	Cle	Comb	%Rank	Allele	MHC	TAP	Cle	Comb	%Rank	Allele	MHC	TAP	Cle	Comb
0	147	GGHSYGID	HLA-A*01:01	0.009000	-2068000	0.031528	-0.035606	50000000	HLA-A*02:01	0.005000	-2068000	0.031528	-0.039606	50000000	HLA-A*03:01	0.012000	-2068000	0.031528	-0.032606	50000000	HLA-A*24:02	0.004000	-2068000	0.031528	-0.040606	50000000	HLA-A*26:01	0.003000	-2068000	0.031528	-0.041606	50000000	HLA-B*07:02	0.009000	-2068000	0.031528	-0.035606	50000000	HLA-B*08:01	0.015000	-2068000	0.031528	-0.029606	50000000	HLA-B*27:05	0.018000	-2068000	0.031528	-0.026606
N	Sequence Name	Peptide	Allele	MHC	TAP	Cle	Comb	%Rank	Allele	MHC	TAP	Cle	Comb	%Rank	Allele	MHC	TAP	Cle	Comb	%Rank	Allele	MHC	TAP	Cle	Comb	%Rank	Allele	MHC	TAP	Cle	Comb	%Rank	Allele	MHC	TAP	Cle	Comb	%Rank	Allele	MHC	TAP	Cle	Comb	%Rank	Allele	MHC	TAP	Cle	Comb
0	148	REGGHSYG	HLA-A*01:01	0.009000	-1486000	0.545975	0.094694	50000000	HLA-A*02:01	0.014000	-1486000	0.545975	0.099694	50000000	HLA-A*03:01	0.013000	-1486000	0.545975	0.098694	50000000	HLA-A*24:02	0.021000	-1486000	0.545975	0.106694	50000000	HLA-A*26:01	0.003000	-1486000	0.545975	0.088694	50000000	HLA-B*07:02	0.018000	-1486000	0.545975	0.103694	50000000	HLA-B*08:01	0.021000	-1486000	0.545975	0.106694	50000000	HLA-B*27:05	0.041000	-1486000	0.545975	0.126694
N	Sequence Name	Peptide	Allele	MHC	TAP	Cle	Comb	%Rank	Allele	MHC	TAP	Cle	Comb	%Rank	Allele	MHC	TAP	Cle	Comb	%Rank	Allele	MHC	TAP	Cle	Comb	%Rank	Allele	MHC	TAP	Cle	Comb	%Rank	Allele	MHC	TAP	Cle	Comb	%Rank	Allele	MHC	TAP	Cle	Comb	%Rank	Allele	MHC	TAP	Cle	Comb
0	149	EGGHSYGD	HLA-A*01:01	0.011000	-2728000	0.079464	-0.039321	50000000	HLA-A*02:01	0.005000	-2728000	0.079464	-0.045321	50000000	HLA-A*03:01	0.005000	-2728000	0.079464	-0.045321	50000000	HLA-A*24:02	0.003000	-2728000	0.079464	-0.047321	50000000	HLA-A*26:01	0.008000	-2728000	0.079464	-0.042321	50000000	HLA-B*07:02	0.005000	-2728000	0.079464	-0.045321	50000000	HLA-B*08:01	0.010000	-2728000	0.079464	-0.040321	50000000	HLA-B*27:05	0.008000	-2728000	0.079464	-0.042321
N	Sequence Name	Peptide	Allele	MHC	TAP	Cle	Comb	%Rank	Allele	MHC	TAP	Cle	Comb	%Rank	Allele	MHC	TAP	Cle	Comb	%Rank	Allele	MHC	TAP	Cle	Comb	%Rank	Allele	MHC	TAP	Cle	Comb	%Rank	Allele	MHC	TAP	Cle	Comb	%Rank	Allele	MHC	TAP	Cle	Comb	%Rank	Allele	MHC	TAP	Cle	Comb
0	150	GGHSYGDP	HLA-A*01:01	0.007000	-0.148000	0.032426	0.010596	50000000	HLA-A*02:01	0.004000	-0.148000	0.032426	0.007596	50000000	HLA-A*03:01	0.010000	-0.148000	0.032426	0.013596	50000000	HLA-A*24:02	0.003000	-0.148000	0.032426	0.006596	50000000	HLA-A*26:01	0.003000	-0.148000	0.032426	0.006596	50000000	HLA-B*07:02	0.010000	-0.148000	0.032426	0.013596	50000000	HLA-B*08:01	0.013000	-0.148000	0.032426	0.016596	50000000	HLA-B*27:05	0.016000	-0.148000	0.032426	0.019596
N	Sequence Name	Peptide	Allele	MHC	TAP	Cle	Comb	%Rank	Allele	MHC	TAP	Cle	Comb	%Rank	Allele	MHC	TAP	Cle	Comb	%Rank	Allele	MHC	TAP	Cle	Comb	%Rank	Allele	MHC	TAP	Cle	Comb	%Rank	Allele	MHC	TAP	Cle	Comb	%Rank	Allele	MHC	TAP	Cle	Comb	%Rank	Allele	MHC	TAP	Cle	Comb
0	151	NLGGHSYG	HLA-A*01:01	0.029000	-1482000	0.251229	0.048477	50000000	HLA-A*02:01	0.066000	-1482000	0.251229	0.085477	50000000	HLA-A*03:01	0.037000	-1482000	0.251229	0.056477	50000000	HLA-A*24:02	0.014000	-1482000	0.251229	0.033477	50000000	HLA-A*26:01	0.016000	-1482000	0.251229	0.035477	50000000	HLA-B*07:02	0.017000	-1482000	0.251229	0.036477	50000000	HLA-B*08:01	0.066000	-1482000	0.251229	0.085477	50000000	HLA-B*27:05	0.017000	-1482000	0.251229	0.036477
N	Sequence Name	Peptide	Allele	MHC	TAP	Cle	Comb	%Rank	Allele	MHC	TAP	Cle	Comb	%Rank	Allele	MHC	TAP	Cle	Comb	%Rank	Allele	MHC	TAP	Cle	Comb	%Rank	Allele	MHC	TAP	Cle	Comb	%Rank	Allele	MHC	TAP	Cle	Comb	%Rank	Allele	MHC	TAP	Cle	Comb	%Rank	Allele	MHC	TAP	Cle	Comb
0	152	LGGHSYGF	HLA-A*01:01	0.052000	2052000	0.938357	0.314430	7000000	HLA-A*02:01	0.032000	2052000	0.938357	0.294430	16000000	HLA-A*03:01	0.036000	2052000	0.938357	0.298430	16000000	HLA-A*24:02	0.171000	2052000	0.938357	0.433430	4000000	HLA-A*26:01	0.022000	2052000	0.938357	0.284430	16000000	HLA-B*07:02	0.051000	2052000	0.938357	0.313430	10000000	HLA-B*08:01	0.073000	2052000	0.938357	0.335430	16000000	HLA-B*27:05	0.042000	2052000	0.938357	0.304430
N	Sequence Name	Peptide	Allele	MHC	TAP	Cle	Comb	%Rank	Allele	MHC	TAP	Cle	Comb	%Rank	Allele	MHC	TAP	Cle	Comb	%Rank	Allele	MHC	TAP	Cle	Comb	%Rank	Allele	MHC	TAP	Cle	Comb	%Rank	Allele	MHC	TAP	Cle	Comb	%Rank	Allele	MHC	TAP	Cle	Comb	%Rank	Allele	MHC	TAP	Cle	Comb
0	153	GGHSYGFG	HLA-A*01:01	0.014000	-1648000	0.032768	-0.019827	50000000	HLA-A*02:01	0.009000	-1648000	0.032768	-0.024827	50000000	HLA-A*03:01	0.023000	-1648000	0.032768	-0.010827	50000000	HLA-A*24:02	0.009000	-1648000	0.032768	-0.024827	50000000	HLA-A*26:01	0.005000	-1648000	0.032768	-0.028827	50000000	HLA-B*07:02	0.014000	-1648000	0.032768	-0.019827	50000000	HLA-B*08:01	0.024000	-1648000	0.032768	-0.009827	50000000	HLA-B*27:05	0.028000	-1648000	0.032768	-0.005827
N	Sequence Name	Peptide	Allele	MHC	TAP	Cle	Comb	%Rank	Allele	MHC	TAP	Cle	Comb	%Rank	Allele	MHC	TAP	Cle	Comb	%Rank	Allele	MHC	TAP	Cle	Comb	%Rank	Allele	MHC	TAP	Cle	Comb	%Rank	Allele	MHC	TAP	Cle	Comb	%Rank	Allele	MHC	TAP	Cle	Comb	%Rank	Allele	MHC	TAP	Cle	Comb
0	154	GGGGHSYG	HLA-A*01:01	0.011000	-2034000	0.205016	0.006279	50000000	HLA-A*02:01	0.009000	-2034000	0.205016	0.004279	50000000	HLA-A*03:01	0.015000	-2034000	0.205016	0.010279	50000000	HLA-A*24:02	0.007000	-2034000	0.205016	0.002279	50000000	HLA-A*26:01	0.003000	-2034000	0.205016	-0.001721	50000000	HLA-B*07:02	0.011000	-2034000	0.205016	0.006279	50000000	HLA-B*08:01	0.015000	-2034000	0.205016	0.010279	50000000	HLA-B*27:05	0.014000	-2034000	0.205016	0.009279
N	Sequence Name	Peptide	Allele	MHC	TAP	Cle	Comb	%Rank	Allele	MHC	TAP	Cle	Comb	%Rank	Allele	MHC	TAP	Cle	Comb	%Rank	Allele	MHC	TAP	Cle	Comb	%Rank	Allele	MHC	TAP	Cle	Comb	%Rank	Allele	MHC	TAP	Cle	Comb	%Rank	Allele	MHC	TAP	Cle	Comb	%Rank	Allele	MHC	TAP	Cle	Comb
0	155	GGGHSYGT	HLA-A*01:01	0.011000	-1344000	0.079516	-0.004709	50000000	HLA-A*02:01	0.017000	-1344000	0.079516	0.001291	50000000	HLA-A*03:01	0.013000	-1344000	0.079516	-0.002709	50000000	HLA-A*24:02	0.006000	-1344000	0.079516	-0.009709	50000000	HLA-A*26:01	0.003000	-1344000	0.079516	-0.012709	50000000	HLA-B*07:02	0.013000	-1344000	0.079516	-0.002709	50000000	HLA-B*08:01	0.015000	-1344000	0.079516	-0.000709	50000000	HLA-B*27:05	0.018000	-1344000	0.079516	0.002291
N	Sequence Name	Peptide	Allele	MHC	TAP	Cle	Comb	%Rank	Allele	MHC	TAP	Cle	Comb	%Rank	Allele	MHC	TAP	Cle	Comb	%Rank	Allele	MHC	TAP	Cle	Comb	%Rank	Allele	MHC	TAP	Cle	Comb	%Rank	Allele	MHC	TAP	Cle	Comb	%Rank	Allele	MHC	TAP	Cle	Comb	%Rank	Allele	MHC	TAP	Cle	Comb
0	156	GGHSYGTF	HLA-A*01:01	0.027000	2282000	0.531188	0.203567	32000000	HLA-A*02:01	0.018000	2282000	0.531188	0.194567	50000000	HLA-A*03:01	0.033000	2282000	0.531188	0.209567	32000000	HLA-A*24:02	0.125000	2282000	0.531188	0.301567	16000000	HLA-A*26:01	0.021000	2282000	0.531188	0.197567	32000000	HLA-B*07:02	0.072000	2282000	0.531188	0.248567	32000000	HLA-B*08:01	0.066000	2282000	0.531188	0.242567	32000000	HLA-B*27:05	0.061000	2282000	0.531188	0.237567
N	Sequence Name	Peptide	Allele	MHC	TAP	Cle	Comb	%Rank	Allele	MHC	TAP	Cle	Comb	%Rank	Allele	MHC	TAP	Cle	Comb	%Rank	Allele	MHC	TAP	Cle	Comb	%Rank	Allele	MHC	TAP	Cle	Comb	%Rank	Allele	MHC	TAP	Cle	Comb	%Rank	Allele	MHC	TAP	Cle	Comb	%Rank	Allele	MHC	TAP	Cle	Comb
0	157	PEGGHSYG	HLA-A*01:01	0.006000	-2040000	0.661103	0.103748	50000000	HLA-A*02:01	0.005000	-2040000	0.661103	0.102748	50000000	HLA-A*03:01	0.003000	-2040000	0.661103	0.100748	50000000	HLA-A*24:02	0.006000	-2040000	0.661103	0.103748	50000000	HLA-A*26:01	0.001000	-2040000	0.661103	0.098748	50000000	HLA-B*07:02	0.005000	-2040000	0.661103	0.102748	50000000	HLA-B*08:01	0.007000	-2040000	0.661103	0.104748	50000000	HLA-B*27:05	0.010000	-2040000	0.661103	0.107748
N	Sequence Name	Peptide	Allele	MHC	TAP	Cle	Comb	%Rank	Allele	MHC	TAP	Cle	Comb	%Rank	Allele	MHC	TAP	Cle	Comb	%Rank	Allele	MHC	TAP	Cle	Comb	%Rank	Allele	MHC	TAP	Cle	Comb	%Rank	Allele	MHC	TAP	Cle	Comb	%Rank	Allele	MHC	TAP	Cle	Comb	%Rank	Allele	MHC	TAP	Cle	Comb
0	158	EGGHSYGW	HLA-A*01:01	0.027000	-0.028000	0.938541	0.237472	32000000	HLA-A*02:01	0.014000	-0.028000	0.938541	0.224472	32000000	HLA-A*03:01	0.011000	-0.028000	0.938541	0.221472	32000000	HLA-A*24:02	0.035000	-0.028000	0.938541	0.245472	32000000	HLA-A*26:01	0.032000	-0.028000	0.938541	0.242472	32000000	HLA-B*07:02	0.018000	-0.028000	0.938541	0.228472	32000000	HLA-B*08:01	0.021000	-0.028000	0.938541	0.231472	32000000	HLA-B*27:05	0.022000	-0.028000	0.938541	0.232472
N	Sequence Name	Peptide	Allele	MHC	TAP	Cle	Comb	%Rank	Allele	MHC	TAP	Cle	Comb	%Rank	Allele	MHC	TAP	Cle	Comb	%Rank	Allele	MHC	TAP	Cle	Comb	%Rank	Allele	MHC	TAP	Cle	Comb	%Rank	Allele	MHC	TAP	Cle	Comb	%Rank	Allele	MHC	TAP	Cle	Comb	%Rank	Allele	MHC	TAP	Cle	Comb
0	159	GGHSYGWR	HLA-A*01:01	0.016000	1232000	0.080346	0.064878	50000000	HLA-A*02:01	0.011000	1232000	0.080346	0.059878	50000000	HLA-A*03:01	0.101000	1232000	0.080346	0.149878	50000000	HLA-A*24:02	0.020000	1232000	0.080346	0.068878	50000000	HLA-A*26:01	0.012000	1232000	0.080346	0.060878	50000000	HLA-B*07:02	0.009000	1232000	0.080346	0.057878	50000000	HLA-B*08:01	0.019000	1232000	0.080346	0.067878	50000000	HLA-B*27:05	0.076000	1232000	0.080346	0.124878
N	Sequence Name	Peptide	Allele	MHC	TAP	Cle	Comb	%Rank	Allele	MHC	TAP	Cle	Comb	%Rank	Allele	MHC	TAP	Cle	Comb	%Rank	Allele	MHC	TAP	Cle	Comb	%Rank	Allele	MHC	TAP	Cle	Comb	%Rank	Allele	MHC	TAP	Cle	Comb	%Rank	Allele	MHC	TAP	Cle	Comb	%Rank	Allele	MHC	TAP	Cle	Comb
0	160	FAGGHSYG	HLA-A*01:01	0.038000	-1906000	0.297637	0.057318	50000000	HLA-A*02:01	0.046000	-1906000	0.297637	0.065318	50000000	HLA-A*03:01	0.022000	-1906000	0.297637	0.041318	50000000	HLA-A*24:02	0.019000	-1906000	0.297637	0.038318	50000000	HLA-A*26:01	0.026000	-1906000	0.297637	0.045318	50000000	HLA-B*07:02	0.049000	-1906000	0.297637	0.068318	50000000	HLA-B*08:01	0.068000	-1906000	0.297637	0.087318	50000000	HLA-B*27:05	0.021000	-1906000	0.297637	0.040318
N	Sequence Name	Peptide	Allele	MHC	TAP	Cle	Comb	%Rank	Allele	MHC	TAP	Cle	Comb	%Rank	Allele	MHC	TAP	Cle	Comb	%Rank	Allele	MHC	TAP	Cle	Comb	%Rank	Allele	MHC	TAP	Cle	Comb	%Rank	Allele	MHC	TAP	Cle	Comb	%Rank	Allele	MHC	TAP	Cle	Comb	%Rank	Allele	MHC	TAP	Cle	Comb
0	161	AGGHSYGL	HLA-A*01:01	0.027000	0.684000	0.949599	0.257760	16000000	HLA-A*02:01	0.050000	0.684000	0.949599	0.280760	32000000	HLA-A*03:01	0.025000	0.684000	0.949599	0.255760	32000000	HLA-A*24:02	0.046000	0.684000	0.949599	0.276760	16000000	HLA-A*26:01	0.008000	0.684000	0.949599	0.238760	32000000	HLA-B*07:02	0.065000	0.684000	0.949599	0.295760	16000000	HLA-B*08:01	0.058000	0.684000	0.949599	0.288760	32000000	HLA-B*27:05	0.032000	0.684000	0.949599	0.262760
N	Sequence Name	Peptide	Allele	MHC	TAP	Cle	Comb	%Rank	Allele	MHC	TAP	Cle	Comb	%Rank	Allele	MHC	TAP	Cle	Comb	%Rank	Allele	MHC	TAP	Cle	Comb	%Rank	Allele	MHC	TAP	Cle	Comb	%Rank	Allele	MHC	TAP	Cle	Comb	%Rank	Allele	MHC	TAP	Cle	Comb	%Rank	Allele	MHC	TAP	Cle	Comb
0	162	GGHSYGLI	HLA-A*01:01	0.039000	0.282000	0.209044	0.093085	50000000	HLA-A*02:01	0.033000	0.282000	0.209044	0.087085	50000000	HLA-A*03:01	0.037000	0.282000	0.209044	0.091085	50000000	HLA-A*24:02	0.089000	0.282000	0.209044	0.143085	50000000	HLA-A*26:01	0.010000	0.282000	0.209044	0.064085	50000000	HLA-B*07:02	0.047000	0.282000	0.209044	0.101085	50000000	HLA-B*08:01	0.065000	0.282000	0.209044	0.119085	50000000	HLA-B*27:05	0.068000	0.282000	0.209044	0.122085
N	Sequence Name	Peptide	Allele	MHC	TAP	Cle	Comb	%Rank	Allele	MHC	TAP	Cle	Comb	%Rank	Allele	MHC	TAP	Cle	Comb	%Rank	Allele	MHC	TAP	Cle	Comb	%Rank	Allele	MHC	TAP	Cle	Comb	%Rank	Allele	MHC	TAP	Cle	Comb	%Rank	Allele	MHC	TAP	Cle	Comb	%Rank	Allele	MHC	TAP	Cle	Comb
0	163	ARGGHRYG	HLA-A*01:01	0.007000	-1144000	0.182681	0.019503	50000000	HLA-A*02:01	0.008000	-1144000	0.182681	0.020503	50000000	HLA-A*03:01	0.012000	-1144000	0.182681	0.024503	50000000	HLA-A*24:02	0.006000	-1144000	0.182681	0.018503	50000000	HLA-A*26:01	0.002000	-1144000	0.182681	0.014503	50000000	HLA-B*07:02	0.018000	-1144000	0.182681	0.030503	50000000	HLA-B*08:01	0.038000	-1144000	0.182681	0.050503	50000000	HLA-B*27:05	0.178000	-1144000	0.182681	0.190503
N	Sequence Name	Peptide	Allele	MHC	TAP	Cle	Comb	%Rank	Allele	MHC	TAP	Cle	Comb	%Rank	Allele	MHC	TAP	Cle	Comb	%Rank	Allele	MHC	TAP	Cle	Comb	%Rank	Allele	MHC	TAP	Cle	Comb	%Rank	Allele	MHC	TAP	Cle	Comb	%Rank	Allele	MHC	TAP	Cle	Comb	%Rank	Allele	MHC	TAP	Cle	Comb
0	164	RGGHRYGW	HLA-A*01:01	0.024000	0.570000	0.921180	0.245515	32000000	HLA-A*02:01	0.022000	0.570000	0.921180	0.243515	32000000	HLA-A*03:01	0.034000	0.570000	0.921180	0.255515	32000000	HLA-A*24:02	0.143000	0.570000	0.921180	0.364515	6000000	HLA-A*26:01	0.006000	0.570000	0.921180	0.227515	32000000	HLA-B*07:02	0.037000	0.570000	0.921180	0.258516	32000000	HLA-B*08:01	0.043000	0.570000	0.921180	0.264515	32000000	HLA-B*27:05	0.080000	0.570000	0.921180	0.301515
N	Sequence Name	Peptide	Allele	MHC	TAP	Cle	Comb	%Rank	Allele	MHC	TAP	Cle	Comb	%Rank	Allele	MHC	TAP	Cle	Comb	%Rank	Allele	MHC	TAP	Cle	Comb	%Rank	Allele	MHC	TAP	Cle	Comb	%Rank	Allele	MHC	TAP	Cle	Comb	%Rank	Allele	MHC	TAP	Cle	Comb	%Rank	Allele	MHC	TAP	Cle	Comb
0	165	GGHRYGWD	HLA-A*01:01	0.010000	-2068000	0.025858	-0.035882	50000000	HLA-A*02:01	0.005000	-2068000	0.025858	-0.040882	50000000	HLA-A*03:01	0.012000	-2068000	0.025858	-0.033882	50000000	HLA-A*24:02	0.005000	-2068000	0.025858	-0.040882	50000000	HLA-A*26:01	0.003000	-2068000	0.025858	-0.042882	50000000	HLA-B*07:02	0.008000	-2068000	0.025858	-0.037882	50000000	HLA-B*08:01	0.018000	-2068000	0.025858	-0.027882	50000000	HLA-B*27:05	0.020000	-2068000	0.025858	-0.025882
N	Sequence Name	Peptide	Allele	MHC	TAP	Cle	Comb	%Rank	Allele	MHC	TAP	Cle	Comb	%Rank	Allele	MHC	TAP	Cle	Comb	%Rank	Allele	MHC	TAP	Cle	Comb	%Rank	Allele	MHC	TAP	Cle	Comb	%Rank	Allele	MHC	TAP	Cle	Comb	%Rank	Allele	MHC	TAP	Cle	Comb	%Rank	Allele	MHC	TAP	Cle	Comb
0	166	RGGGHRYG	HLA-A*01:01	0.009000	-1710000	0.323292	0.038991	50000000	HLA-A*02:01	0.009000	-1710000	0.323292	0.038991	50000000	HLA-A*03:01	0.020000	-1710000	0.323292	0.049991	50000000	HLA-A*24:02	0.015000	-1710000	0.323292	0.044991	50000000	HLA-A*26:01	0.003000	-1710000	0.323292	0.032991	50000000	HLA-B*07:02	0.038000	-1710000	0.323292	0.067991	50000000	HLA-B*08:01	0.035000	-1710000	0.323292	0.064991	50000000	HLA-B*27:05	0.032000	-1710000	0.323292	0.061991
N	Sequence Name	Peptide	Allele	MHC	TAP	Cle	Comb	%Rank	Allele	MHC	TAP	Cle	Comb	%Rank	Allele	MHC	TAP	Cle	Comb	%Rank	Allele	MHC	TAP	Cle	Comb	%Rank	Allele	MHC	TAP	Cle	Comb	%Rank	Allele	MHC	TAP	Cle	Comb	%Rank	Allele	MHC	TAP	Cle	Comb	%Rank	Allele	MHC	TAP	Cle	Comb
0	167	GGGHRYGY	HLA-A*01:01	0.069000	2286000	0.839208	0.314972	7000000	HLA-A*02:01	0.018000	2286000	0.839208	0.263972	32000000	HLA-A*03:01	0.087000	2286000	0.839208	0.332972	8000000	HLA-A*24:02	0.021000	2286000	0.839208	0.266972	32000000	HLA-A*26:01	0.025000	2286000	0.839208	0.270972	16000000	HLA-B*07:02	0.018000	2286000	0.839208	0.263972	32000000	HLA-B*08:01	0.037000	2286000	0.839208	0.282972	32000000	HLA-B*27:05	0.052000	2286000	0.839208	0.297972
N	Sequence Name	Peptide	Allele	MHC	TAP	Cle	Comb	%Rank	Allele	MHC	TAP	Cle	Comb	%Rank	Allele	MHC	TAP	Cle	Comb	%Rank	Allele	MHC	TAP	Cle	Comb	%Rank	Allele	MHC	TAP	Cle	Comb	%Rank	Allele	MHC	TAP	Cle	Comb	%Rank	Allele	MHC	TAP	Cle	Comb	%Rank	Allele	MHC	TAP	Cle	Comb
0	168	GGHRYGYA	HLA-A*01:01	0.022000	-0.788000	0.121322	0.029597	50000000	HLA-A*02:01	0.031000	-0.788000	0.121322	0.038597	50000000	HLA-A*03:01	0.039000	-0.788000	0.121322	0.046597	50000000	HLA-A*24:02	0.015000	-0.788000	0.121322	0.022597	50000000	HLA-A*26:01	0.008000	-0.788000	0.121322	0.015597	50000000	HLA-B*07:02	0.043000	-0.788000	0.121322	0.050597	50000000	HLA-B*08:01	0.099000	-0.788000	0.121322	0.106597	50000000	HLA-B*27:05	0.051000	-0.788000	0.121322	0.058597
N	Sequence Name	Peptide	Allele	MHC	TAP	Cle	Comb	%Rank	Allele	MHC	TAP	Cle	Comb	%Rank	Allele	MHC	TAP	Cle	Comb	%Rank	Allele	MHC	TAP	Cle	Comb	%Rank	Allele	MHC	TAP	Cle	Comb	%Rank	Allele	MHC	TAP	Cle	Comb	%Rank	Allele	MHC	TAP	Cle	Comb	%Rank	Allele	MHC	TAP	Cle	Comb
0	169	TGGGHRYG	HLA-A*01:01	0.011000	-1954000	0.156609	-0.002613	50000000	HLA-A*02:01	0.007000	-1954000	0.156609	-0.006613	50000000	HLA-A*03:01	0.014000	-1954000	0.156609	0.000387	50000000	HLA-A*24:02	0.009000	-1954000	0.156609	-0.004613	50000000	HLA-A*26:01	0.004000	-1954000	0.156609	-0.009613	50000000	HLA-B*07:02	0.017000	-1954000	0.156609	0.003387	50000000	HLA-B*08:01	0.030000	-1954000	0.156609	0.016387	50000000	HLA-B*27:05	0.012000	-1954000	0.156609	-0.001613
N	Sequence Name	Peptide	Allele	MHC	TAP	Cle	Comb	%Rank	Allele	MHC	TAP	Cle	Comb	%Rank	Allele	MHC	TAP	Cle	Comb	%Rank	Allele	MHC	TAP	Cle	Comb	%Rank	Allele	MHC	TAP	Cle	Comb	%Rank	Allele	MHC	TAP	Cle	Comb	%Rank	Allele	MHC	TAP	Cle	Comb	%Rank	Allele	MHC	TAP	Cle	Comb
0	170	GGGHRYGY	HLA-A*01:01	0.069000	2286000	0.839208	0.314972	7000000	HLA-A*02:01	0.018000	2286000	0.839208	0.263972	32000000	HLA-A*03:01	0.087000	2286000	0.839208	0.332972	8000000	HLA-A*24:02	0.021000	2286000	0.839208	0.266972	32000000	HLA-A*26:01	0.025000	2286000	0.839208	0.270972	16000000	HLA-B*07:02	0.018000	2286000	0.839208	0.263972	32000000	HLA-B*08:01	0.037000	2286000	0.839208	0.282972	32000000	HLA-B*27:05	0.052000	2286000	0.839208	0.297972
N	Sequence Name	Peptide	Allele	MHC	TAP	Cle	Comb	%Rank	Allele	MHC	TAP	Cle	Comb	%Rank	Allele	MHC	TAP	Cle	Comb	%Rank	Allele	MHC	TAP	Cle	Comb	%Rank	Allele	MHC	TAP	Cle	Comb	%Rank	Allele	MHC	TAP	Cle	Comb	%Rank	Allele	MHC	TAP	Cle	Comb	%Rank	Allele	MHC	TAP	Cle	Comb
0	171	GGHRYGYI	HLA-A*01:01	0.026000	0.282000	0.195554	0.077050	50000000	HLA-A*02:01	0.031000	0.282000	0.195554	0.082050	50000000	HLA-A*03:01	0.032000	0.282000	0.195554	0.083050	50000000	HLA-A*24:02	0.073000	0.282000	0.195554	0.124050	50000000	HLA-A*26:01	0.007000	0.282000	0.195554	0.058050	50000000	HLA-B*07:02	0.043000	0.282000	0.195554	0.094050	50000000	HLA-B*08:01	0.101000	0.282000	0.195554	0.152050	50000000	HLA-B*27:05	0.058000	0.282000	0.195554	0.109050
N	Sequence Name	Peptide	Allele	MHC	TAP	Cle	Comb	%Rank	Allele	MHC	TAP	Cle	Comb	%Rank	Allele	MHC	TAP	Cle	Comb	%Rank	Allele	MHC	TAP	Cle	Comb	%Rank	Allele	MHC	TAP	Cle	Comb	%Rank	Allele	MHC	TAP	Cle	Comb	%Rank	Allele	MHC	TAP	Cle	Comb	%Rank	Allele	MHC	TAP	Cle	Comb
0	172	ARHSYGAD	HLA-A*01:01	0.007000	-1178000	0.054049	-0.010289	50000000	HLA-A*02:01	0.006000	-1178000	0.054049	-0.011289	50000000	HLA-A*03:01	0.009000	-1178000	0.054049	-0.008289	50000000	HLA-A*24:02	0.003000	-1178000	0.054049	-0.014289	50000000	HLA-A*26:01	0.003000	-1178000	0.054049	-0.014289	50000000	HLA-B*07:02	0.018000	-1178000	0.054049	0.000711	50000000	HLA-B*08:01	0.026000	-1178000	0.054049	0.008711	50000000	HLA-B*27:05	0.211000	-1178000	0.054049	0.193711
N	Sequence Name	Peptide	Allele	MHC	TAP	Cle	Comb	%Rank	Allele	MHC	TAP	Cle	Comb	%Rank	Allele	MHC	TAP	Cle	Comb	%Rank	Allele	MHC	TAP	Cle	Comb	%Rank	Allele	MHC	TAP	Cle	Comb	%Rank	Allele	MHC	TAP	Cle	Comb	%Rank	Allele	MHC	TAP	Cle	Comb	%Rank	Allele	MHC	TAP	Cle	Comb
0	173	RHSYGADA	HLA-A*01:01	0.018000	-0.370000	0.718356	0.170380	50000000	HLA-A*02:01	0.023000	-0.370000	0.718356	0.175380	50000000	HLA-A*03:01	0.017000	-0.370000	0.718356	0.169380	50000000	HLA-A*24:02	0.015000	-0.370000	0.718356	0.167380	50000000	HLA-A*26:01	0.005000	-0.370000	0.718356	0.157380	50000000	HLA-B*07:02	0.069000	-0.370000	0.718356	0.221380	32000000	HLA-B*08:01	0.052000	-0.370000	0.718356	0.204380	32000000	HLA-B*27:05	0.099000	-0.370000	0.718356	0.251380
N	Sequence Name	Peptide	Allele	MHC	TAP	Cle	Comb	%Rank	Allele	MHC	TAP	Cle	Comb	%Rank	Allele	MHC	TAP	Cle	Comb	%Rank	Allele	MHC	TAP	Cle	Comb	%Rank	Allele	MHC	TAP	Cle	Comb	%Rank	Allele	MHC	TAP	Cle	Comb	%Rank	Allele	MHC	TAP	Cle	Comb	%Rank	Allele	MHC	TAP	Cle	Comb
0	174	HSYGADAF	HLA-A*01:01	0.131000	2906000	0.375279	0.288088	10000000	HLA-A*02:01	0.058000	2906000	0.375279	0.215088	32000000	HLA-A*03:01	0.106000	2906000	0.375279	0.263088	32000000	HLA-A*24:02	0.134000	2906000	0.375279	0.291088	16000000	HLA-A*26:01	0.318000	2906000	0.375279	0.475088	2000000	HLA-B*07:02	0.184000	2906000	0.375279	0.341088	7000000	HLA-B*08:01	0.054000	2906000	0.375279	0.211088	32000000	HLA-B*27:05	0.126000	2906000	0.375279	0.283088
N	Sequence Name	Peptide	Allele	MHC	TAP	Cle	Comb	%Rank	Allele	MHC	TAP	Cle	Comb	%Rank	Allele	MHC	TAP	Cle	Comb	%Rank	Allele	MHC	TAP	Cle	Comb	%Rank	Allele	MHC	TAP	Cle	Comb	%Rank	Allele	MHC	TAP	Cle	Comb	%Rank	Allele	MHC	TAP	Cle	Comb	%Rank	Allele	MHC	TAP	Cle	Comb
0	175	ARHRYGAD	HLA-A*01:01	0.007000	-1178000	0.053636	-0.010382	50000000	HLA-A*02:01	0.006000	-1178000	0.053636	-0.011382	50000000	HLA-A*03:01	0.009000	-1178000	0.053636	-0.008382	50000000	HLA-A*24:02	0.003000	-1178000	0.053636	-0.014382	50000000	HLA-A*26:01	0.003000	-1178000	0.053636	-0.014382	50000000	HLA-B*07:02	0.019000	-1178000	0.053636	0.001618	50000000	HLA-B*08:01	0.046000	-1178000	0.053636	0.028618	50000000	HLA-B*27:05	0.238000	-1178000	0.053636	0.220618
N	Sequence Name	Peptide	Allele	MHC	TAP	Cle	Comb	%Rank	Allele	MHC	TAP	Cle	Comb	%Rank	Allele	MHC	TAP	Cle	Comb	%Rank	Allele	MHC	TAP	Cle	Comb	%Rank	Allele	MHC	TAP	Cle	Comb	%Rank	Allele	MHC	TAP	Cle	Comb	%Rank	Allele	MHC	TAP	Cle	Comb	%Rank	Allele	MHC	TAP	Cle	Comb
0	176	RHRYGADY	HLA-A*01:01	0.042000	3196000	0.952963	0.336317	5000000	HLA-A*02:01	0.018000	3196000	0.952963	0.312317	16000000	HLA-A*03:01	0.080000	3196000	0.952963	0.374317	6000000	HLA-A*24:02	0.032000	3196000	0.952963	0.326317	9000000	HLA-A*26:01	0.034000	3196000	0.952963	0.328317	7000000	HLA-B*07:02	0.106000	3196000	0.952963	0.400317	4000000	HLA-B*08:01	0.066000	3196000	0.952963	0.360317	8000000	HLA-B*27:05	0.145000	3196000	0.952963	0.439317
N	Sequence Name	Peptide	Allele	MHC	TAP	Cle	Comb	%Rank	Allele	MHC	TAP	Cle	Comb	%Rank	Allele	MHC	TAP	Cle	Comb	%Rank	Allele	MHC	TAP	Cle	Comb	%Rank	Allele	MHC	TAP	Cle	Comb	%Rank	Allele	MHC	TAP	Cle	Comb	%Rank	Allele	MHC	TAP	Cle	Comb	%Rank	Allele	MHC	TAP	Cle	Comb
0	177	HRYGADYY	HLA-A*01:01	0.066000	3522000	0.699242	0.311379	7000000	HLA-A*02:01	0.024000	3522000	0.699242	0.269379	32000000	HLA-A*03:01	0.093000	3522000	0.699242	0.338379	8000000	HLA-A*24:02	0.027000	3522000	0.699242	0.272379	16000000	HLA-A*26:01	0.098000	3522000	0.699242	0.343379	6000000	HLA-B*07:02	0.032000	3522000	0.699242	0.277379	16000000	HLA-B*08:01	0.025000	3522000	0.699242	0.270379	32000000	HLA-B*27:05	0.483000	3522000	0.699242	0.728379
N	Sequence Name	Peptide	Allele	MHC	TAP	Cle	Comb	%Rank	Allele	MHC	TAP	Cle	Comb	%Rank	Allele	MHC	TAP	Cle	Comb	%Rank	Allele	MHC	TAP	Cle	Comb	%Rank	Allele	MHC	TAP	Cle	Comb	%Rank	Allele	MHC	TAP	Cle	Comb	%Rank	Allele	MHC	TAP	Cle	Comb	%Rank	Allele	MHC	TAP	Cle	Comb
0	178	ARDVLLPL	HLA-A*01:01	0.060000	1180000	0.967841	0.307264	7000000	HLA-A*02:01	0.093000	1180000	0.967841	0.340264	16000000	HLA-A*03:01	0.022000	1180000	0.967841	0.269264	16000000	HLA-A*24:02	0.036000	1180000	0.967841	0.283264	16000000	HLA-A*26:01	0.008000	1180000	0.967841	0.255264	16000000	HLA-B*07:02	0.059000	1180000	0.967841	0.306264	16000000	HLA-B*08:01	0.083000	1180000	0.967841	0.330264	16000000	HLA-B*27:05	0.468000	1180000	0.967841	0.715264
N	Sequence Name	Peptide	Allele	MHC	TAP	Cle	Comb	%Rank	Allele	MHC	TAP	Cle	Comb	%Rank	Allele	MHC	TAP	Cle	Comb	%Rank	Allele	MHC	TAP	Cle	Comb	%Rank	Allele	MHC	TAP	Cle	Comb	%Rank	Allele	MHC	TAP	Cle	Comb	%Rank	Allele	MHC	TAP	Cle	Comb	%Rank	Allele	MHC	TAP	Cle	Comb
0	179	RDVLLPLY	HLA-A*01:01	0.085000	3036000	0.970930	0.379359	3000000	HLA-A*02:01	0.030000	3036000	0.970930	0.324359	16000000	HLA-A*03:01	0.093000	3036000	0.970930	0.387359	6000000	HLA-A*24:02	0.059000	3036000	0.970930	0.353359	7000000	HLA-A*26:01	0.035000	3036000	0.970930	0.329359	7000000	HLA-B*07:02	0.022000	3036000	0.970930	0.316359	10000000	HLA-B*08:01	0.019000	3036000	0.970930	0.313359	16000000	HLA-B*27:05	0.214000	3036000	0.970930	0.508359
N	Sequence Name	Peptide	Allele	MHC	TAP	Cle	Comb	%Rank	Allele	MHC	TAP	Cle	Comb	%Rank	Allele	MHC	TAP	Cle	Comb	%Rank	Allele	MHC	TAP	Cle	Comb	%Rank	Allele	MHC	TAP	Cle	Comb	%Rank	Allele	MHC	TAP	Cle	Comb	%Rank	Allele	MHC	TAP	Cle	Comb	%Rank	Allele	MHC	TAP	Cle	Comb
0	180	DVLLPLYY	HLA-A*01:01	0.179000	2758000	0.931494	0.457536	1500000	HLA-A*02:01	0.041000	2758000	0.931494	0.319536	16000000	HLA-A*03:01	0.108000	2758000	0.931494	0.386536	6000000	HLA-A*24:02	0.025000	2758000	0.931494	0.303536	16000000	HLA-A*26:01	0.367000	2758000	0.931494	0.645536	0.800000	HLA-B*07:02	0.021000	2758000	0.931494	0.299536	16000000	HLA-B*08:01	0.036000	2758000	0.931494	0.314536	16000000	HLA-B*27:05	0.055000	2758000	0.931494	0.333536
N	Sequence Name	Peptide	Allele	MHC	TAP	Cle	Comb	%Rank	Allele	MHC	TAP	Cle	Comb	%Rank	Allele	MHC	TAP	Cle	Comb	%Rank	Allele	MHC	TAP	Cle	Comb	%Rank	Allele	MHC	TAP	Cle	Comb	%Rank	Allele	MHC	TAP	Cle	Comb	%Rank	Allele	MHC	TAP	Cle	Comb	%Rank	Allele	MHC	TAP	Cle	Comb
0	181	EGDVLLPL	HLA-A*01:01	0.113000	0.016000	0.967432	0.331072	5000000	HLA-A*02:01	0.068000	0.016000	0.967432	0.286072	32000000	HLA-A*03:01	0.016000	0.016000	0.967432	0.234072	32000000	HLA-A*24:02	0.023000	0.016000	0.967432	0.241072	32000000	HLA-A*26:01	0.043000	0.016000	0.967432	0.261072	16000000	HLA-B*07:02	0.066000	0.016000	0.967432	0.284072	16000000	HLA-B*08:01	0.119000	0.016000	0.967432	0.337072	10000000	HLA-B*27:05	0.037000	0.016000	0.967432	0.255072
N	Sequence Name	Peptide	Allele	MHC	TAP	Cle	Comb	%Rank	Allele	MHC	TAP	Cle	Comb	%Rank	Allele	MHC	TAP	Cle	Comb	%Rank	Allele	MHC	TAP	Cle	Comb	%Rank	Allele	MHC	TAP	Cle	Comb	%Rank	Allele	MHC	TAP	Cle	Comb	%Rank	Allele	MHC	TAP	Cle	Comb	%Rank	Allele	MHC	TAP	Cle	Comb
0	182	GDVLLPLS	HLA-A*01:01	0.015000	-2458000	0.057539	-0.033504	50000000	HLA-A*02:01	0.018000	-2458000	0.057539	-0.030504	50000000	HLA-A*03:01	0.011000	-2458000	0.057539	-0.037504	50000000	HLA-A*24:02	0.012000	-2458000	0.057539	-0.036504	50000000	HLA-A*26:01	0.004000	-2458000	0.057539	-0.044504	50000000	HLA-B*07:02	0.007000	-2458000	0.057539	-0.041504	50000000	HLA-B*08:01	0.012000	-2458000	0.057539	-0.036504	50000000	HLA-B*27:05	0.052000	-2458000	0.057539	0.003496
N	Sequence Name	Peptide	Allele	MHC	TAP	Cle	Comb	%Rank	Allele	MHC	TAP	Cle	Comb	%Rank	Allele	MHC	TAP	Cle	Comb	%Rank	Allele	MHC	TAP	Cle	Comb	%Rank	Allele	MHC	TAP	Cle	Comb	%Rank	Allele	MHC	TAP	Cle	Comb	%Rank	Allele	MHC	TAP	Cle	Comb	%Rank	Allele	MHC	TAP	Cle	Comb
0	183	DVLLPLSL	HLA-A*01:01	0.043000	0.788000	0.926664	0.271199	16000000	HLA-A*02:01	0.121000	0.788000	0.926664	0.349199	10000000	HLA-A*03:01	0.034000	0.788000	0.926664	0.262199	32000000	HLA-A*24:02	0.049000	0.788000	0.926664	0.277199	16000000	HLA-A*26:01	0.163000	0.788000	0.926664	0.391199	4000000	HLA-B*07:02	0.113000	0.788000	0.926664	0.341199	7000000	HLA-B*08:01	0.193000	0.788000	0.926664	0.421199	5000000	HLA-B*27:05	0.044000	0.788000	0.926664	0.272199
N	Sequence Name	Peptide	Allele	MHC	TAP	Cle	Comb	%Rank	Allele	MHC	TAP	Cle	Comb	%Rank	Allele	MHC	TAP	Cle	Comb	%Rank	Allele	MHC	TAP	Cle	Comb	%Rank	Allele	MHC	TAP	Cle	Comb	%Rank	Allele	MHC	TAP	Cle	Comb	%Rank	Allele	MHC	TAP	Cle	Comb	%Rank	Allele	MHC	TAP	Cle	Comb
0	184	MPDVLLPF	HLA-A*01:01	0.197000	1630000	0.967586	0.455457	1500000	HLA-A*02:01	0.083000	1630000	0.967586	0.341457	16000000	HLA-A*03:01	0.034000	1630000	0.967586	0.292457	16000000	HLA-A*24:02	0.109000	1630000	0.967586	0.367457	6000000	HLA-A*26:01	0.103000	1630000	0.967586	0.361457	5000000	HLA-B*07:02	0.544000	1630000	0.967586	0.802457	0.400000	HLA-B*08:01	0.304000	1630000	0.967586	0.562457	1500000	HLA-B*27:05	0.077000	1630000	0.967586	0.335457
N	Sequence Name	Peptide	Allele	MHC	TAP	Cle	Comb	%Rank	Allele	MHC	TAP	Cle	Comb	%Rank	Allele	MHC	TAP	Cle	Comb	%Rank	Allele	MHC	TAP	Cle	Comb	%Rank	Allele	MHC	TAP	Cle	Comb	%Rank	Allele	MHC	TAP	Cle	Comb	%Rank	Allele	MHC	TAP	Cle	Comb	%Rank	Allele	MHC	TAP	Cle	Comb
0	185	PDVLLPFQ	HLA-A*01:01	0.008000	-0.548000	0.168885	0.032299	50000000	HLA-A*02:01	0.006000	-0.548000	0.168885	0.030299	50000000	HLA-A*03:01	0.004000	-0.548000	0.168885	0.028299	50000000	HLA-A*24:02	0.005000	-0.548000	0.168885	0.029299	50000000	HLA-A*26:01	0.003000	-0.548000	0.168885	0.027299	50000000	HLA-B*07:02	0.003000	-0.548000	0.168885	0.027299	50000000	HLA-B*08:01	0.008000	-0.548000	0.168885	0.032299	50000000	HLA-B*27:05	0.018000	-0.548000	0.168885	0.042299
N	Sequence Name	Peptide	Allele	MHC	TAP	Cle	Comb	%Rank	Allele	MHC	TAP	Cle	Comb	%Rank	Allele	MHC	TAP	Cle	Comb	%Rank	Allele	MHC	TAP	Cle	Comb	%Rank	Allele	MHC	TAP	Cle	Comb	%Rank	Allele	MHC	TAP	Cle	Comb	%Rank	Allele	MHC	TAP	Cle	Comb	%Rank	Allele	MHC	TAP	Cle	Comb
0	186	DVLLPFQA	HLA-A*01:01	0.037000	-0.702000	0.416701	0.113208	50000000	HLA-A*02:01	0.104000	-0.702000	0.416701	0.180208	50000000	HLA-A*03:01	0.032000	-0.702000	0.416701	0.108208	50000000	HLA-A*24:02	0.018000	-0.702000	0.416701	0.094208	50000000	HLA-A*26:01	0.056000	-0.702000	0.416701	0.132208	50000000	HLA-B*07:02	0.028000	-0.702000	0.416701	0.104208	50000000	HLA-B*08:01	0.075000	-0.702000	0.416701	0.151208	50000000	HLA-B*27:05	0.028000	-0.702000	0.416701	0.104208
N	Sequence Name	Peptide	Allele	MHC	TAP	Cle	Comb	%Rank	Allele	MHC	TAP	Cle	Comb	%Rank	Allele	MHC	TAP	Cle	Comb	%Rank	Allele	MHC	TAP	Cle	Comb	%Rank	Allele	MHC	TAP	Cle	Comb	%Rank	Allele	MHC	TAP	Cle	Comb	%Rank	Allele	MHC	TAP	Cle	Comb	%Rank	Allele	MHC	TAP	Cle	Comb
0	187	QSVLLPLT	HLA-A*01:01	0.061000	-0.604000	0.098688	0.068105	50000000	HLA-A*02:01	0.050000	-0.604000	0.098688	0.057105	50000000	HLA-A*03:01	0.029000	-0.604000	0.098688	0.036105	50000000	HLA-A*24:02	0.012000	-0.604000	0.098688	0.019105	50000000	HLA-A*26:01	0.027000	-0.604000	0.098688	0.034105	50000000	HLA-B*07:02	0.018000	-0.604000	0.098688	0.025105	50000000	HLA-B*08:01	0.022000	-0.604000	0.098688	0.029105	50000000	HLA-B*27:05	0.030000	-0.604000	0.098688	0.037105
N	Sequence Name	Peptide	Allele	MHC	TAP	Cle	Comb	%Rank	Allele	MHC	TAP	Cle	Comb	%Rank	Allele	MHC	TAP	Cle	Comb	%Rank	Allele	MHC	TAP	Cle	Comb	%Rank	Allele	MHC	TAP	Cle	Comb	%Rank	Allele	MHC	TAP	Cle	Comb	%Rank	Allele	MHC	TAP	Cle	Comb	%Rank	Allele	MHC	TAP	Cle	Comb
0	188	SVLLPLTF	HLA-A*01:01	0.091000	2754000	0.916720	0.366112	4000000	HLA-A*02:01	0.137000	2754000	0.916720	0.412112	7000000	HLA-A*03:01	0.109000	2754000	0.916720	0.384112	6000000	HLA-A*24:02	0.267000	2754000	0.916720	0.542112	2000000	HLA-A*26:01	0.097000	2754000	0.916720	0.372112	4000000	HLA-B*07:02	0.125000	2754000	0.916720	0.400112	4000000	HLA-B*08:01	0.129000	2754000	0.916720	0.404112	6000000	HLA-B*27:05	0.090000	2754000	0.916720	0.365112
N	Sequence Name	Peptide	Allele	MHC	TAP	Cle	Comb	%Rank	Allele	MHC	TAP	Cle	Comb	%Rank	Allele	MHC	TAP	Cle	Comb	%Rank	Allele	MHC	TAP	Cle	Comb	%Rank	Allele	MHC	TAP	Cle	Comb	%Rank	Allele	MHC	TAP	Cle	Comb	%Rank	Allele	MHC	TAP	Cle	Comb	%Rank	Allele	MHC	TAP	Cle	Comb
0	190	CVLLPLTY	HLA-A*01:01	0.263000	3022000	0.893865	0.539670	0.800000	HLA-A*02:01	0.066000	3022000	0.893865	0.342670	16000000	HLA-A*03:01	0.259000	3022000	0.893865	0.535670	3000000	HLA-A*24:02	0.048000	3022000	0.893865	0.324670	9000000	HLA-A*26:01	0.133000	3022000	0.893865	0.409670	3000000	HLA-B*07:02	0.038000	3022000	0.893865	0.314670	10000000	HLA-B*08:01	0.045000	3022000	0.893865	0.321670	16000000	HLA-B*27:05	0.086000	3022000	0.893865	0.362670
N	Sequence Name	Peptide	Allele	MHC	TAP	Cle	Comb	%Rank	Allele	MHC	TAP	Cle	Comb	%Rank	Allele	MHC	TAP	Cle	Comb	%Rank	Allele	MHC	TAP	Cle	Comb	%Rank	Allele	MHC	TAP	Cle	Comb	%Rank	Allele	MHC	TAP	Cle	Comb	%Rank	Allele	MHC	TAP	Cle	Comb	%Rank	Allele	MHC	TAP	Cle	Comb
0	191	VLLPLTYY	HLA-A*01:01	0.193000	3012000	0.974377	0.487535	1500000	HLA-A*02:01	0.189000	3012000	0.974377	0.483535	6000000	HLA-A*03:01	0.439000	3012000	0.974377	0.733535	0.800000	HLA-A*24:02	0.077000	3012000	0.974377	0.371535	6000000	HLA-A*26:01	0.108000	3012000	0.974377	0.402535	4000000	HLA-B*07:02	0.033000	3012000	0.974377	0.327535	9000000	HLA-B*08:01	0.052000	3012000	0.974377	0.346535	10000000	HLA-B*27:05	0.075000	3012000	0.974377	0.369535
N	Sequence Name	Peptide	Allele	MHC	TAP	Cle	Comb	%Rank	Allele	MHC	TAP	Cle	Comb	%Rank	Allele	MHC	TAP	Cle	Comb	%Rank	Allele	MHC	TAP	Cle	Comb	%Rank	Allele	MHC	TAP	Cle	Comb	%Rank	Allele	MHC	TAP	Cle	Comb	%Rank	Allele	MHC	TAP	Cle	Comb	%Rank	Allele	MHC	TAP	Cle	Comb
0	193	SKVLLPLT	HLA-A*01:01	0.014000	-0.384000	0.100190	0.026943	50000000	HLA-A*02:01	0.032000	-0.384000	0.100190	0.044943	50000000	HLA-A*03:01	0.012000	-0.384000	0.100190	0.024943	50000000	HLA-A*24:02	0.007000	-0.384000	0.100190	0.019943	50000000	HLA-A*26:01	0.006000	-0.384000	0.100190	0.018943	50000000	HLA-B*07:02	0.015000	-0.384000	0.100190	0.027943	50000000	HLA-B*08:01	0.026000	-0.384000	0.100190	0.038943	50000000	HLA-B*27:05	0.091000	-0.384000	0.100190	0.103943
N	Sequence Name	Peptide	Allele	MHC	TAP	Cle	Comb	%Rank	Allele	MHC	TAP	Cle	Comb	%Rank	Allele	MHC	TAP	Cle	Comb	%Rank	Allele	MHC	TAP	Cle	Comb	%Rank	Allele	MHC	TAP	Cle	Comb	%Rank	Allele	MHC	TAP	Cle	Comb	%Rank	Allele	MHC	TAP	Cle	Comb	%Rank	Allele	MHC	TAP	Cle	Comb
0	194	KVLLPLTY	HLA-A*01:01	0.156000	3238000	0.965623	0.454215	1500000	HLA-A*02:01	0.082000	3238000	0.965623	0.380215	9000000	HLA-A*03:01	0.423000	3238000	0.965623	0.721215	0.800000	HLA-A*24:02	0.059000	3238000	0.965623	0.357215	6000000	HLA-A*26:01	0.081000	3238000	0.965623	0.379215	4000000	HLA-B*07:02	0.049000	3238000	0.965623	0.347215	7000000	HLA-B*08:01	0.035000	3238000	0.965623	0.333215	16000000	HLA-B*27:05	0.132000	3238000	0.965623	0.430215
N	Sequence Name	Peptide	Allele	MHC	TAP	Cle	Comb	%Rank	Allele	MHC	TAP	Cle	Comb	%Rank	Allele	MHC	TAP	Cle	Comb	%Rank	Allele	MHC	TAP	Cle	Comb	%Rank	Allele	MHC	TAP	Cle	Comb	%Rank	Allele	MHC	TAP	Cle	Comb	%Rank	Allele	MHC	TAP	Cle	Comb	%Rank	Allele	MHC	TAP	Cle	Comb
0	195	VLLPLTYE	HLA-A*01:01	0.028000	-1478000	0.141401	0.022865	50000000	HLA-A*02:01	0.176000	-1478000	0.141401	0.170865	50000000	HLA-A*03:01	0.109000	-1478000	0.141401	0.103865	50000000	HLA-A*24:02	0.019000	-1478000	0.141401	0.013865	50000000	HLA-A*26:01	0.009000	-1478000	0.141401	0.003865	50000000	HLA-B*07:02	0.011000	-1478000	0.141401	0.005865	50000000	HLA-B*08:01	0.033000	-1478000	0.141401	0.027865	50000000	HLA-B*27:05	0.023000	-1478000	0.141401	0.017865
N	Sequence Name	Peptide	Allele	MHC	TAP	Cle	Comb	%Rank	Allele	MHC	TAP	Cle	Comb	%Rank	Allele	MHC	TAP	Cle	Comb	%Rank	Allele	MHC	TAP	Cle	Comb	%Rank	Allele	MHC	TAP	Cle	Comb	%Rank	Allele	MHC	TAP	Cle	Comb	%Rank	Allele	MHC	TAP	Cle	Comb	%Rank	Allele	MHC	TAP	Cle	Comb
0	196	GPVLLPFT	HLA-A*01:01	0.016000	-1234000	0.056095	-0.002229	50000000	HLA-A*02:01	0.027000	-1234000	0.056095	0.008771	50000000	HLA-A*03:01	0.009000	-1234000	0.056095	-0.009229	50000000	HLA-A*24:02	0.006000	-1234000	0.056095	-0.012229	50000000	HLA-A*26:01	0.006000	-1234000	0.056095	-0.012229	50000000	HLA-B*07:02	0.099000	-1234000	0.056095	0.080771	50000000	HLA-B*08:01	0.050000	-1234000	0.056095	0.031771	50000000	HLA-B*27:05	0.027000	-1234000	0.056095	0.008771
N	Sequence Name	Peptide	Allele	MHC	TAP	Cle	Comb	%Rank	Allele	MHC	TAP	Cle	Comb	%Rank	Allele	MHC	TAP	Cle	Comb	%Rank	Allele	MHC	TAP	Cle	Comb	%Rank	Allele	MHC	TAP	Cle	Comb	%Rank	Allele	MHC	TAP	Cle	Comb	%Rank	Allele	MHC	TAP	Cle	Comb	%Rank	Allele	MHC	TAP	Cle	Comb
0	197	PVLLPFTL	HLA-A*01:01	0.042000	0.776000	0.977814	0.281408	16000000	HLA-A*02:01	0.151000	0.776000	0.977814	0.390408	8000000	HLA-A*03:01	0.033000	0.776000	0.977814	0.272408	16000000	HLA-A*24:02	0.120000	0.776000	0.977814	0.359408	6000000	HLA-A*26:01	0.015000	0.776000	0.977814	0.254408	16000000	HLA-B*07:02	0.046000	0.776000	0.977814	0.285408	16000000	HLA-B*08:01	0.084000	0.776000	0.977814	0.323408	16000000	HLA-B*27:05	0.040000	0.776000	0.977814	0.279408
N	Sequence Name	Peptide	Allele	MHC	TAP	Cle	Comb	%Rank	Allele	MHC	TAP	Cle	Comb	%Rank	Allele	MHC	TAP	Cle	Comb	%Rank	Allele	MHC	TAP	Cle	Comb	%Rank	Allele	MHC	TAP	Cle	Comb	%Rank	Allele	MHC	TAP	Cle	Comb	%Rank	Allele	MHC	TAP	Cle	Comb	%Rank	Allele	MHC	TAP	Cle	Comb
0	198	VLLPFTLN	HLA-A*01:01	0.040000	-1228000	0.292254	0.075057	50000000	HLA-A*02:01	0.158000	-1228000	0.292254	0.193057	50000000	HLA-A*03:01	0.120000	-1228000	0.292254	0.155057	50000000	HLA-A*24:02	0.026000	-1228000	0.292254	0.061057	50000000	HLA-A*26:01	0.008000	-1228000	0.292254	0.043057	50000000	HLA-B*07:02	0.011000	-1228000	0.292254	0.046057	50000000	HLA-B*08:01	0.034000	-1228000	0.292254	0.069057	50000000	HLA-B*27:05	0.035000	-1228000	0.292254	0.070057
N	Sequence Name	Peptide	Allele	MHC	TAP	Cle	Comb	%Rank	Allele	MHC	TAP	Cle	Comb	%Rank	Allele	MHC	TAP	Cle	Comb	%Rank	Allele	MHC	TAP	Cle	Comb	%Rank	Allele	MHC	TAP	Cle	Comb	%Rank	Allele	MHC	TAP	Cle	Comb	%Rank	Allele	MHC	TAP	Cle	Comb	%Rank	Allele	MHC	TAP	Cle	Comb
0	199	QFLLPLTQ	HLA-A*01:01	0.018000	-0.102000	0.320127	0.087479	50000000	HLA-A*02:01	0.026000	-0.102000	0.320127	0.095479	50000000	HLA-A*03:01	0.035000	-0.102000	0.320127	0.104479	50000000	HLA-A*24:02	0.044000	-0.102000	0.320127	0.113479	50000000	HLA-A*26:01	0.005000	-0.102000	0.320127	0.074479	50000000	HLA-B*07:02	0.010000	-0.102000	0.320127	0.079479	50000000	HLA-B*08:01	0.028000	-0.102000	0.320127	0.097479	50000000	HLA-B*27:05	0.044000	-0.102000	0.320127	0.113479
N	Sequence Name	Peptide	Allele	MHC	TAP	Cle	Comb	%Rank	Allele	MHC	TAP	Cle	Comb	%Rank	Allele	MHC	TAP	Cle	Comb	%Rank	Allele	MHC	TAP	Cle	Comb	%Rank	Allele	MHC	TAP	Cle	Comb	%Rank	Allele	MHC	TAP	Cle	Comb	%Rank	Allele	MHC	TAP	Cle	Comb	%Rank	Allele	MHC	TAP	Cle	Comb
0	200	FLLPLTQE	HLA-A*01:01	0.027000	-1782000	0.173322	0.021447	50000000	HLA-A*02:01	0.310000	-1782000	0.173322	0.304447	16000000	HLA-A*03:01	0.043000	-1782000	0.173322	0.037447	50000000	HLA-A*24:02	0.016000	-1782000	0.173322	0.010447	50000000	HLA-A*26:01	0.015000	-1782000	0.173322	0.009447	50000000	HLA-B*07:02	0.018000	-1782000	0.173322	0.012447	50000000	HLA-B*08:01	0.057000	-1782000	0.173322	0.051447	50000000	HLA-B*27:05	0.029000	-1782000	0.173322	0.023447
N	Sequence Name	Peptide	Allele	MHC	TAP	Cle	Comb	%Rank	Allele	MHC	TAP	Cle	Comb	%Rank	Allele	MHC	TAP	Cle	Comb	%Rank	Allele	MHC	TAP	Cle	Comb	%Rank	Allele	MHC	TAP	Cle	Comb	%Rank	Allele	MHC	TAP	Cle	Comb	%Rank	Allele	MHC	TAP	Cle	Comb	%Rank	Allele	MHC	TAP	Cle	Comb
0	201	LLPLTQEA	HLA-A*01:01	0.062000	-0.512000	0.893124	0.250153	32000000	HLA-A*02:01	0.358000	-0.512000	0.893124	0.546153	5000000	HLA-A*03:01	0.030000	-0.512000	0.893124	0.218153	32000000	HLA-A*24:02	0.042000	-0.512000	0.893124	0.230153	32000000	HLA-A*26:01	0.026000	-0.512000	0.893124	0.214153	32000000	HLA-B*07:02	0.039000	-0.512000	0.893124	0.227153	32000000	HLA-B*08:01	0.103000	-0.512000	0.893124	0.291153	32000000	HLA-B*27:05	0.019000	-0.512000	0.893124	0.207153
N	Sequence Name	Peptide	Allele	MHC	TAP	Cle	Comb	%Rank	Allele	MHC	TAP	Cle	Comb	%Rank	Allele	MHC	TAP	Cle	Comb	%Rank	Allele	MHC	TAP	Cle	Comb	%Rank	Allele	MHC	TAP	Cle	Comb	%Rank	Allele	MHC	TAP	Cle	Comb	%Rank	Allele	MHC	TAP	Cle	Comb	%Rank	Allele	MHC	TAP	Cle	Comb
0	202	QRLLPLTQ	HLA-A*01:01	0.009000	0.102000	0.150118	0.045327	50000000	HLA-A*02:01	0.010000	0.102000	0.150118	0.046327	50000000	HLA-A*03:01	0.015000	0.102000	0.150118	0.051327	50000000	HLA-A*24:02	0.007000	0.102000	0.150118	0.043327	50000000	HLA-A*26:01	0.003000	0.102000	0.150118	0.039327	50000000	HLA-B*07:02	0.012000	0.102000	0.150118	0.048327	50000000	HLA-B*08:01	0.023000	0.102000	0.150118	0.059327	50000000	HLA-B*27:05	0.284000	0.102000	0.150118	0.320327
N	Sequence Name	Peptide	Allele	MHC	TAP	Cle	Comb	%Rank	Allele	MHC	TAP	Cle	Comb	%Rank	Allele	MHC	TAP	Cle	Comb	%Rank	Allele	MHC	TAP	Cle	Comb	%Rank	Allele	MHC	TAP	Cle	Comb	%Rank	Allele	MHC	TAP	Cle	Comb	%Rank	Allele	MHC	TAP	Cle	Comb	%Rank	Allele	MHC	TAP	Cle	Comb
0	203	RLLPLTQY	HLA-A*01:01	0.109000	3182000	0.977993	0.408598	3000000	HLA-A*02:01	0.143000	3182000	0.977993	0.442598	7000000	HLA-A*03:01	0.511000	3182000	0.977993	0.810598	0.400000	HLA-A*24:02	0.083000	3182000	0.977993	0.382598	5000000	HLA-A*26:01	0.071000	3182000	0.977993	0.370598	5000000	HLA-B*07:02	0.057000	3182000	0.977993	0.356598	6000000	HLA-B*08:01	0.053000	3182000	0.977993	0.352598	9000000	HLA-B*27:05	0.172000	3182000	0.977993	0.471598
N	Sequence Name	Peptide	Allele	MHC	TAP	Cle	Comb	%Rank	Allele	MHC	TAP	Cle	Comb	%Rank	Allele	MHC	TAP	Cle	Comb	%Rank	Allele	MHC	TAP	Cle	Comb	%Rank	Allele	MHC	TAP	Cle	Comb	%Rank	Allele	MHC	TAP	Cle	Comb	%Rank	Allele	MHC	TAP	Cle	Comb	%Rank	Allele	MHC	TAP	Cle	Comb
0	204	LLPLTQYP	HLA-A*01:01	0.042000	0.128000	0.292260	0.110958	50000000	HLA-A*02:01	0.097000	0.128000	0.292260	0.165958	50000000	HLA-A*03:01	0.026000	0.128000	0.292260	0.094958	50000000	HLA-A*24:02	0.036000	0.128000	0.292260	0.104958	50000000	HLA-A*26:01	0.012000	0.128000	0.292260	0.080959	50000000	HLA-B*07:02	0.013000	0.128000	0.292260	0.081958	50000000	HLA-B*08:01	0.045000	0.128000	0.292260	0.113959	50000000	HLA-B*27:05	0.015000	0.128000	0.292260	0.083958
N	Sequence Name	Peptide	Allele	MHC	TAP	Cle	Comb	%Rank	Allele	MHC	TAP	Cle	Comb	%Rank	Allele	MHC	TAP	Cle	Comb	%Rank	Allele	MHC	TAP	Cle	Comb	%Rank	Allele	MHC	TAP	Cle	Comb	%Rank	Allele	MHC	TAP	Cle	Comb	%Rank	Allele	MHC	TAP	Cle	Comb	%Rank	Allele	MHC	TAP	Cle	Comb
0	205	ERLLPLTQ	HLA-A*01:01	0.009000	-0.134000	0.191411	0.048717	50000000	HLA-A*02:01	0.008000	-0.134000	0.191411	0.047717	50000000	HLA-A*03:01	0.010000	-0.134000	0.191411	0.049717	50000000	HLA-A*24:02	0.006000	-0.134000	0.191411	0.045717	50000000	HLA-A*26:01	0.007000	-0.134000	0.191411	0.046717	50000000	HLA-B*07:02	0.011000	-0.134000	0.191411	0.050717	50000000	HLA-B*08:01	0.036000	-0.134000	0.191411	0.075717	50000000	HLA-B*27:05	0.203000	-0.134000	0.191411	0.242717
N	Sequence Name	Peptide	Allele	MHC	TAP	Cle	Comb	%Rank	Allele	MHC	TAP	Cle	Comb	%Rank	Allele	MHC	TAP	Cle	Comb	%Rank	Allele	MHC	TAP	Cle	Comb	%Rank	Allele	MHC	TAP	Cle	Comb	%Rank	Allele	MHC	TAP	Cle	Comb	%Rank	Allele	MHC	TAP	Cle	Comb	%Rank	Allele	MHC	TAP	Cle	Comb
0	206	RLLPLTQR	HLA-A*01:01	0.026000	1742000	0.919032	0.276332	16000000	HLA-A*02:01	0.089000	1742000	0.919032	0.339332	16000000	HLA-A*03:01	0.489000	1742000	0.919032	0.739332	0.800000	HLA-A*24:02	0.056000	1742000	0.919032	0.306332	16000000	HLA-A*26:01	0.018000	1742000	0.919032	0.268332	16000000	HLA-B*07:02	0.020000	1742000	0.919032	0.270332	32000000	HLA-B*08:01	0.042000	1742000	0.919032	0.292332	32000000	HLA-B*27:05	0.145000	1742000	0.919032	0.395332
N	Sequence Name	Peptide	Allele	MHC	TAP	Cle	Comb	%Rank	Allele	MHC	TAP	Cle	Comb	%Rank	Allele	MHC	TAP	Cle	Comb	%Rank	Allele	MHC	TAP	Cle	Comb	%Rank	Allele	MHC	TAP	Cle	Comb	%Rank	Allele	MHC	TAP	Cle	Comb	%Rank	Allele	MHC	TAP	Cle	Comb	%Rank	Allele	MHC	TAP	Cle	Comb
0	207	LLPLTQRW	HLA-A*01:01	0.082000	0.908000	0.972264	0.323459	6000000	HLA-A*02:01	0.079000	0.908000	0.972264	0.320459	16000000	HLA-A*03:01	0.027000	0.908000	0.972264	0.268459	32000000	HLA-A*24:02	0.228000	0.908000	0.972264	0.469459	3000000	HLA-A*26:01	0.034000	0.908000	0.972264	0.275459	16000000	HLA-B*07:02	0.043000	0.908000	0.972264	0.284459	16000000	HLA-B*08:01	0.060000	0.908000	0.972264	0.301459	16000000	HLA-B*27:05	0.040000	0.908000	0.972264	0.281459
N	Sequence Name	Peptide	Allele	MHC	TAP	Cle	Comb	%Rank	Allele	MHC	TAP	Cle	Comb	%Rank	Allele	MHC	TAP	Cle	Comb	%Rank	Allele	MHC	TAP	Cle	Comb	%Rank	Allele	MHC	TAP	Cle	Comb	%Rank	Allele	MHC	TAP	Cle	Comb	%Rank	Allele	MHC	TAP	Cle	Comb	%Rank	Allele	MHC	TAP	Cle	Comb
0	208	LVLLPLTQ	HLA-A*01:01	0.031000	0.102000	0.428286	0.129914	50000000	HLA-A*02:01	0.050000	0.102000	0.428286	0.148914	50000000	HLA-A*03:01	0.065000	0.102000	0.428286	0.163914	50000000	HLA-A*24:02	0.012000	0.102000	0.428286	0.110914	50000000	HLA-A*26:01	0.013000	0.102000	0.428286	0.111914	50000000	HLA-B*07:02	0.024000	0.102000	0.428286	0.122914	50000000	HLA-B*08:01	0.036000	0.102000	0.428286	0.134914	50000000	HLA-B*27:05	0.034000	0.102000	0.428286	0.132914
N	Sequence Name	Peptide	Allele	MHC	TAP	Cle	Comb	%Rank	Allele	MHC	TAP	Cle	Comb	%Rank	Allele	MHC	TAP	Cle	Comb	%Rank	Allele	MHC	TAP	Cle	Comb	%Rank	Allele	MHC	TAP	Cle	Comb	%Rank	Allele	MHC	TAP	Cle	Comb	%Rank	Allele	MHC	TAP	Cle	Comb	%Rank	Allele	MHC	TAP	Cle	Comb
0	209	VLLPLTQH	HLA-A*01:01	0.041000	-0.448000	0.632061	0.172014	50000000	HLA-A*02:01	0.125000	-0.448000	0.632061	0.256014	32000000	HLA-A*03:01	0.270000	-0.448000	0.632061	0.401014	5000000	HLA-A*24:02	0.026000	-0.448000	0.632061	0.157014	50000000	HLA-A*26:01	0.022000	-0.448000	0.632061	0.153014	50000000	HLA-B*07:02	0.018000	-0.448000	0.632061	0.149014	50000000	HLA-B*08:01	0.036000	-0.448000	0.632061	0.167014	50000000	HLA-B*27:05	0.045000	-0.448000	0.632061	0.176014
N	Sequence Name	Peptide	Allele	MHC	TAP	Cle	Comb	%Rank	Allele	MHC	TAP	Cle	Comb	%Rank	Allele	MHC	TAP	Cle	Comb	%Rank	Allele	MHC	TAP	Cle	Comb	%Rank	Allele	MHC	TAP	Cle	Comb	%Rank	Allele	MHC	TAP	Cle	Comb	%Rank	Allele	MHC	TAP	Cle	Comb	%Rank	Allele	MHC	TAP	Cle	Comb
0	210	LLPLTQHC	HLA-A*01:01	0.047000	0.038000	0.280154	0.110985	50000000	HLA-A*02:01	0.174000	0.038000	0.280154	0.237985	32000000	HLA-A*03:01	0.022000	0.038000	0.280154	0.085985	50000000	HLA-A*24:02	0.045000	0.038000	0.280154	0.108985	50000000	HLA-A*26:01	0.014000	0.038000	0.280154	0.077985	50000000	HLA-B*07:02	0.020000	0.038000	0.280154	0.083985	50000000	HLA-B*08:01	0.071000	0.038000	0.280154	0.134985	50000000	HLA-B*27:05	0.019000	0.038000	0.280154	0.082985
N	Sequence Name	Peptide	Allele	MHC	TAP	Cle	Comb	%Rank	Allele	MHC	TAP	Cle	Comb	%Rank	Allele	MHC	TAP	Cle	Comb	%Rank	Allele	MHC	TAP	Cle	Comb	%Rank	Allele	MHC	TAP	Cle	Comb	%Rank	Allele	MHC	TAP	Cle	Comb	%Rank	Allele	MHC	TAP	Cle	Comb	%Rank	Allele	MHC	TAP	Cle	Comb
0	211	ILLLPFTQ	HLA-A*01:01	0.031000	-0.094000	0.248012	0.084453	50000000	HLA-A*02:01	0.157000	-0.094000	0.248012	0.210453	32000000	HLA-A*03:01	0.108000	-0.094000	0.248012	0.161453	50000000	HLA-A*24:02	0.031000	-0.094000	0.248012	0.084453	50000000	HLA-A*26:01	0.007000	-0.094000	0.248012	0.060453	50000000	HLA-B*07:02	0.015000	-0.094000	0.248012	0.068453	50000000	HLA-B*08:01	0.049000	-0.094000	0.248012	0.102453	50000000	HLA-B*27:05	0.043000	-0.094000	0.248012	0.096453
N	Sequence Name	Peptide	Allele	MHC	TAP	Cle	Comb	%Rank	Allele	MHC	TAP	Cle	Comb	%Rank	Allele	MHC	TAP	Cle	Comb	%Rank	Allele	MHC	TAP	Cle	Comb	%Rank	Allele	MHC	TAP	Cle	Comb	%Rank	Allele	MHC	TAP	Cle	Comb	%Rank	Allele	MHC	TAP	Cle	Comb	%Rank	Allele	MHC	TAP	Cle	Comb
0	212	LLLPFTQP	HLA-A*01:01	0.029000	0.194000	0.589883	0.166574	50000000	HLA-A*02:01	0.208000	0.194000	0.589883	0.345574	10000000	HLA-A*03:01	0.058000	0.194000	0.589883	0.195574	32000000	HLA-A*24:02	0.023000	0.194000	0.589883	0.160574	50000000	HLA-A*26:01	0.009000	0.194000	0.589883	0.146574	50000000	HLA-B*07:02	0.020000	0.194000	0.589883	0.157574	50000000	HLA-B*08:01	0.065000	0.194000	0.589883	0.202574	50000000	HLA-B*27:05	0.032000	0.194000	0.589883	0.169574
N	Sequence Name	Peptide	Allele	MHC	TAP	Cle	Comb	%Rank	Allele	MHC	TAP	Cle	Comb	%Rank	Allele	MHC	TAP	Cle	Comb	%Rank	Allele	MHC	TAP	Cle	Comb	%Rank	Allele	MHC	TAP	Cle	Comb	%Rank	Allele	MHC	TAP	Cle	Comb	%Rank	Allele	MHC	TAP	Cle	Comb	%Rank	Allele	MHC	TAP	Cle	Comb
0	213	LLPFTQPE	HLA-A*01:01	0.032000	-1542000	0.315403	0.064416	50000000	HLA-A*02:01	0.070000	-1542000	0.315403	0.102416	50000000	HLA-A*03:01	0.036000	-1542000	0.315403	0.068416	50000000	HLA-A*24:02	0.023000	-1542000	0.315403	0.055416	50000000	HLA-A*26:01	0.018000	-1542000	0.315403	0.050416	50000000	HLA-B*07:02	0.022000	-1542000	0.315403	0.054416	50000000	HLA-B*08:01	0.065000	-1542000	0.315403	0.097416	50000000	HLA-B*27:05	0.018000	-1542000	0.315403	0.050416
N	Sequence Name	Peptide	Allele	MHC	TAP	Cle	Comb	%Rank	Allele	MHC	TAP	Cle	Comb	%Rank	Allele	MHC	TAP	Cle	Comb	%Rank	Allele	MHC	TAP	Cle	Comb	%Rank	Allele	MHC	TAP	Cle	Comb	%Rank	Allele	MHC	TAP	Cle	Comb	%Rank	Allele	MHC	TAP	Cle	Comb	%Rank	Allele	MHC	TAP	Cle	Comb
0	214	RLNARLRA	HLA-A*01:01	0.049000	-0.502000	0.749816	0.205159	32000000	HLA-A*02:01	0.287000	-0.502000	0.749816	0.443159	7000000	HLA-A*03:01	0.256000	-0.502000	0.749816	0.412159	5000000	HLA-A*24:02	0.023000	-0.502000	0.749816	0.179159	32000000	HLA-A*26:01	0.022000	-0.502000	0.749816	0.178159	32000000	HLA-B*07:02	0.130000	-0.502000	0.749816	0.286159	16000000	HLA-B*08:01	0.229000	-0.502000	0.749816	0.385159	7000000	HLA-B*27:05	0.108000	-0.502000	0.749816	0.264159
N	Sequence Name	Peptide	Allele	MHC	TAP	Cle	Comb	%Rank	Allele	MHC	TAP	Cle	Comb	%Rank	Allele	MHC	TAP	Cle	Comb	%Rank	Allele	MHC	TAP	Cle	Comb	%Rank	Allele	MHC	TAP	Cle	Comb	%Rank	Allele	MHC	TAP	Cle	Comb	%Rank	Allele	MHC	TAP	Cle	Comb	%Rank	Allele	MHC	TAP	Cle	Comb
0	215	LNARLRAM	HLA-A*01:01	0.043000	0.272000	0.471873	0.155971	50000000	HLA-A*02:01	0.032000	0.272000	0.471873	0.144971	50000000	HLA-A*03:01	0.030000	0.272000	0.471873	0.142971	50000000	HLA-A*24:02	0.027000	0.272000	0.471873	0.139971	50000000	HLA-A*26:01	0.080000	0.272000	0.471873	0.192971	32000000	HLA-B*07:02	0.301000	0.272000	0.471873	0.413971	4000000	HLA-B*08:01	0.356000	0.272000	0.471873	0.468971	3000000	HLA-B*27:05	0.075000	0.272000	0.471873	0.187971
N	Sequence Name	Peptide	Allele	MHC	TAP	Cle	Comb	%Rank	Allele	MHC	TAP	Cle	Comb	%Rank	Allele	MHC	TAP	Cle	Comb	%Rank	Allele	MHC	TAP	Cle	Comb	%Rank	Allele	MHC	TAP	Cle	Comb	%Rank	Allele	MHC	TAP	Cle	Comb	%Rank	Allele	MHC	TAP	Cle	Comb	%Rank	Allele	MHC	TAP	Cle	Comb
0	216	NARLRAML	HLA-A*01:01	0.038000	1360000	0.470804	0.177931	32000000	HLA-A*02:01	0.046000	1360000	0.470804	0.185931	50000000	HLA-A*03:01	0.033000	1360000	0.470804	0.172931	50000000	HLA-A*24:02	0.042000	1360000	0.470804	0.181931	32000000	HLA-A*26:01	0.050000	1360000	0.470804	0.189931	32000000	HLA-B*07:02	0.470000	1360000	0.470804	0.609931	1500000	HLA-B*08:01	0.648000	1360000	0.470804	0.787931	0.200000	HLA-B*27:05	0.061000	1360000	0.470804	0.200931
N	Sequence Name	Peptide	Allele	MHC	TAP	Cle	Comb	%Rank	Allele	MHC	TAP	Cle	Comb	%Rank	Allele	MHC	TAP	Cle	Comb	%Rank	Allele	MHC	TAP	Cle	Comb	%Rank	Allele	MHC	TAP	Cle	Comb	%Rank	Allele	MHC	TAP	Cle	Comb	%Rank	Allele	MHC	TAP	Cle	Comb	%Rank	Allele	MHC	TAP	Cle	Comb
0	217	NYNARLCA	HLA-A*01:01	0.034000	-0.332000	0.301140	0.093457	50000000	HLA-A*02:01	0.032000	-0.332000	0.301140	0.091457	50000000	HLA-A*03:01	0.036000	-0.332000	0.301140	0.095457	50000000	HLA-A*24:02	0.086000	-0.332000	0.301140	0.145457	50000000	HLA-A*26:01	0.013000	-0.332000	0.301140	0.072457	50000000	HLA-B*07:02	0.033000	-0.332000	0.301140	0.092457	50000000	HLA-B*08:01	0.145000	-0.332000	0.301140	0.204456	32000000	HLA-B*27:05	0.063000	-0.332000	0.301140	0.122457
N	Sequence Name	Peptide	Allele	MHC	TAP	Cle	Comb	%Rank	Allele	MHC	TAP	Cle	Comb	%Rank	Allele	MHC	TAP	Cle	Comb	%Rank	Allele	MHC	TAP	Cle	Comb	%Rank	Allele	MHC	TAP	Cle	Comb	%Rank	Allele	MHC	TAP	Cle	Comb	%Rank	Allele	MHC	TAP	Cle	Comb	%Rank	Allele	MHC	TAP	Cle	Comb
0	218	YNARLCAE	HLA-A*01:01	0.024000	-1798000	0.042422	-0.011405	50000000	HLA-A*02:01	0.015000	-1798000	0.042422	-0.020405	50000000	HLA-A*03:01	0.013000	-1798000	0.042422	-0.022405	50000000	HLA-A*24:02	0.008000	-1798000	0.042422	-0.027405	50000000	HLA-A*26:01	0.024000	-1798000	0.042422	-0.011405	50000000	HLA-B*07:02	0.030000	-1798000	0.042422	-0.005405	50000000	HLA-B*08:01	0.094000	-1798000	0.042422	0.058595	50000000	HLA-B*27:05	0.027000	-1798000	0.042422	-0.008405
N	Sequence Name	Peptide	Allele	MHC	TAP	Cle	Comb	%Rank	Allele	MHC	TAP	Cle	Comb	%Rank	Allele	MHC	TAP	Cle	Comb	%Rank	Allele	MHC	TAP	Cle	Comb	%Rank	Allele	MHC	TAP	Cle	Comb	%Rank	Allele	MHC	TAP	Cle	Comb	%Rank	Allele	MHC	TAP	Cle	Comb	%Rank	Allele	MHC	TAP	Cle	Comb
0	219	NARLCAER	HLA-A*01:01	0.026000	1890000	0.308139	0.142581	50000000	HLA-A*02:01	0.016000	1890000	0.308139	0.132581	50000000	HLA-A*03:01	0.084000	1890000	0.308139	0.200581	32000000	HLA-A*24:02	0.024000	1890000	0.308139	0.140581	50000000	HLA-A*26:01	0.035000	1890000	0.308139	0.151581	50000000	HLA-B*07:02	0.029000	1890000	0.308139	0.145581	50000000	HLA-B*08:01	0.089000	1890000	0.308139	0.205581	32000000	HLA-B*27:05	0.053000	1890000	0.308139	0.169581
N	Sequence Name	Peptide	Allele	MHC	TAP	Cle	Comb	%Rank	Allele	MHC	TAP	Cle	Comb	%Rank	Allele	MHC	TAP	Cle	Comb	%Rank	Allele	MHC	TAP	Cle	Comb	%Rank	Allele	MHC	TAP	Cle	Comb	%Rank	Allele	MHC	TAP	Cle	Comb	%Rank	Allele	MHC	TAP	Cle	Comb	%Rank	Allele	MHC	TAP	Cle	Comb
0	220	SYNARLCA	HLA-A*01:01	0.037000	-0.506000	0.426965	0.120417	50000000	HLA-A*02:01	0.041000	-0.506000	0.426965	0.124417	50000000	HLA-A*03:01	0.068000	-0.506000	0.426965	0.151417	50000000	HLA-A*24:02	0.123000	-0.506000	0.426965	0.206417	32000000	HLA-A*26:01	0.013000	-0.506000	0.426965	0.096417	50000000	HLA-B*07:02	0.045000	-0.506000	0.426965	0.128417	50000000	HLA-B*08:01	0.142000	-0.506000	0.426965	0.225417	32000000	HLA-B*27:05	0.077000	-0.506000	0.426965	0.160417
N	Sequence Name	Peptide	Allele	MHC	TAP	Cle	Comb	%Rank	Allele	MHC	TAP	Cle	Comb	%Rank	Allele	MHC	TAP	Cle	Comb	%Rank	Allele	MHC	TAP	Cle	Comb	%Rank	Allele	MHC	TAP	Cle	Comb	%Rank	Allele	MHC	TAP	Cle	Comb	%Rank	Allele	MHC	TAP	Cle	Comb	%Rank	Allele	MHC	TAP	Cle	Comb
0	221	YNARLCAE	HLA-A*01:01	0.024000	-1798000	0.042422	-0.011405	50000000	HLA-A*02:01	0.015000	-1798000	0.042422	-0.020405	50000000	HLA-A*03:01	0.013000	-1798000	0.042422	-0.022405	50000000	HLA-A*24:02	0.008000	-1798000	0.042422	-0.027405	50000000	HLA-A*26:01	0.024000	-1798000	0.042422	-0.011405	50000000	HLA-B*07:02	0.030000	-1798000	0.042422	-0.005405	50000000	HLA-B*08:01	0.094000	-1798000	0.042422	0.058595	50000000	HLA-B*27:05	0.027000	-1798000	0.042422	-0.008405
N	Sequence Name	Peptide	Allele	MHC	TAP	Cle	Comb	%Rank	Allele	MHC	TAP	Cle	Comb	%Rank	Allele	MHC	TAP	Cle	Comb	%Rank	Allele	MHC	TAP	Cle	Comb	%Rank	Allele	MHC	TAP	Cle	Comb	%Rank	Allele	MHC	TAP	Cle	Comb	%Rank	Allele	MHC	TAP	Cle	Comb	%Rank	Allele	MHC	TAP	Cle	Comb
0	222	NARLCAER	HLA-A*01:01	0.026000	1890000	0.308139	0.142581	50000000	HLA-A*02:01	0.016000	1890000	0.308139	0.132581	50000000	HLA-A*03:01	0.084000	1890000	0.308139	0.200581	32000000	HLA-A*24:02	0.024000	1890000	0.308139	0.140581	50000000	HLA-A*26:01	0.035000	1890000	0.308139	0.151581	50000000	HLA-B*07:02	0.029000	1890000	0.308139	0.145581	50000000	HLA-B*08:01	0.089000	1890000	0.308139	0.205581	32000000	HLA-B*27:05	0.053000	1890000	0.308139	0.169581
N	Sequence Name	Peptide	Allele	MHC	TAP	Cle	Comb	%Rank	Allele	MHC	TAP	Cle	Comb	%Rank	Allele	MHC	TAP	Cle	Comb	%Rank	Allele	MHC	TAP	Cle	Comb	%Rank	Allele	MHC	TAP	Cle	Comb	%Rank	Allele	MHC	TAP	Cle	Comb	%Rank	Allele	MHC	TAP	Cle	Comb	%Rank	Allele	MHC	TAP	Cle	Comb
0	223	EEARLRAK	HLA-A*01:01	0.018000	0.136000	0.303166	0.089612	50000000	HLA-A*02:01	0.008000	0.136000	0.303166	0.079612	50000000	HLA-A*03:01	0.039000	0.136000	0.303166	0.110612	50000000	HLA-A*24:02	0.005000	0.136000	0.303166	0.076612	50000000	HLA-A*26:01	0.050000	0.136000	0.303166	0.121612	50000000	HLA-B*07:02	0.025000	0.136000	0.303166	0.096612	50000000	HLA-B*08:01	0.050000	0.136000	0.303166	0.121612	50000000	HLA-B*27:05	0.097000	0.136000	0.303166	0.168612
N	Sequence Name	Peptide	Allele	MHC	TAP	Cle	Comb	%Rank	Allele	MHC	TAP	Cle	Comb	%Rank	Allele	MHC	TAP	Cle	Comb	%Rank	Allele	MHC	TAP	Cle	Comb	%Rank	Allele	MHC	TAP	Cle	Comb	%Rank	Allele	MHC	TAP	Cle	Comb	%Rank	Allele	MHC	TAP	Cle	Comb	%Rank	Allele	MHC	TAP	Cle	Comb
0	224	EARLRAKE	HLA-A*01:01	0.012000	-1776000	0.039595	-0.023491	50000000	HLA-A*02:01	0.006000	-1776000	0.039595	-0.029491	50000000	HLA-A*03:01	0.015000	-1776000	0.039595	-0.020491	50000000	HLA-A*24:02	0.002000	-1776000	0.039595	-0.033491	50000000	HLA-A*26:01	0.022000	-1776000	0.039595	-0.013491	50000000	HLA-B*07:02	0.038000	-1776000	0.039595	0.002509	50000000	HLA-B*08:01	0.147000	-1776000	0.039595	0.111509	50000000	HLA-B*27:05	0.016000	-1776000	0.039595	-0.019491
N	Sequence Name	Peptide	Allele	MHC	TAP	Cle	Comb	%Rank	Allele	MHC	TAP	Cle	Comb	%Rank	Allele	MHC	TAP	Cle	Comb	%Rank	Allele	MHC	TAP	Cle	Comb	%Rank	Allele	MHC	TAP	Cle	Comb	%Rank	Allele	MHC	TAP	Cle	Comb	%Rank	Allele	MHC	TAP	Cle	Comb	%Rank	Allele	MHC	TAP	Cle	Comb
0	225	ARLRAKEA	HLA-A*01:01	0.009000	0.078000	0.267235	0.071078	50000000	HLA-A*02:01	0.018000	0.078000	0.267235	0.080078	50000000	HLA-A*03:01	0.010000	0.078000	0.267235	0.072078	50000000	HLA-A*24:02	0.008000	0.078000	0.267235	0.070078	50000000	HLA-A*26:01	0.003000	0.078000	0.267235	0.065078	50000000	HLA-B*07:02	0.032000	0.078000	0.267235	0.094078	50000000	HLA-B*08:01	0.086000	0.078000	0.267235	0.148078	50000000	HLA-B*27:05	0.359000	0.078000	0.267235	0.421078
N	Sequence Name	Peptide	Allele	MHC	TAP	Cle	Comb	%Rank	Allele	MHC	TAP	Cle	Comb	%Rank	Allele	MHC	TAP	Cle	Comb	%Rank	Allele	MHC	TAP	Cle	Comb	%Rank	Allele	MHC	TAP	Cle	Comb	%Rank	Allele	MHC	TAP	Cle	Comb	%Rank	Allele	MHC	TAP	Cle	Comb	%Rank	Allele	MHC	TAP	Cle	Comb
0	226	LRARLCAK	HLA-A*01:01	0.024000	0.864000	0.583576	0.176905	32000000	HLA-A*02:01	0.012000	0.864000	0.583576	0.164905	50000000	HLA-A*03:01	0.129000	0.864000	0.583576	0.281905	16000000	HLA-A*24:02	0.012000	0.864000	0.583576	0.164905	50000000	HLA-A*26:01	0.014000	0.864000	0.583576	0.166905	50000000	HLA-B*07:02	0.028000	0.864000	0.583576	0.180905	50000000	HLA-B*08:01	0.082000	0.864000	0.583576	0.234905	32000000	HLA-B*27:05	0.567000	0.864000	0.583576	0.719905
N	Sequence Name	Peptide	Allele	MHC	TAP	Cle	Comb	%Rank	Allele	MHC	TAP	Cle	Comb	%Rank	Allele	MHC	TAP	Cle	Comb	%Rank	Allele	MHC	TAP	Cle	Comb	%Rank	Allele	MHC	TAP	Cle	Comb	%Rank	Allele	MHC	TAP	Cle	Comb	%Rank	Allele	MHC	TAP	Cle	Comb	%Rank	Allele	MHC	TAP	Cle	Comb
0	227	RARLCAKG	HLA-A*01:01	0.018000	-1008000	0.308434	0.062198	50000000	HLA-A*02:01	0.016000	-1008000	0.308434	0.060198	50000000	HLA-A*03:01	0.036000	-1008000	0.308434	0.080198	50000000	HLA-A*24:02	0.018000	-1008000	0.308434	0.062198	50000000	HLA-A*26:01	0.006000	-1008000	0.308434	0.050198	50000000	HLA-B*07:02	0.117000	-1008000	0.308434	0.161198	50000000	HLA-B*08:01	0.082000	-1008000	0.308434	0.126198	50000000	HLA-B*27:05	0.060000	-1008000	0.308434	0.104198
N	Sequence Name	Peptide	Allele	MHC	TAP	Cle	Comb	%Rank	Allele	MHC	TAP	Cle	Comb	%Rank	Allele	MHC	TAP	Cle	Comb	%Rank	Allele	MHC	TAP	Cle	Comb	%Rank	Allele	MHC	TAP	Cle	Comb	%Rank	Allele	MHC	TAP	Cle	Comb	%Rank	Allele	MHC	TAP	Cle	Comb	%Rank	Allele	MHC	TAP	Cle	Comb
0	228	ARLCAKGV	HLA-A*01:01	0.013000	0.928000	0.181612	0.077063	50000000	HLA-A*02:01	0.046000	0.928000	0.181612	0.110063	50000000	HLA-A*03:01	0.012000	0.928000	0.181612	0.076063	50000000	HLA-A*24:02	0.019000	0.928000	0.181612	0.083063	50000000	HLA-A*26:01	0.006000	0.928000	0.181612	0.070063	50000000	HLA-B*07:02	0.036000	0.928000	0.181612	0.100063	50000000	HLA-B*08:01	0.066000	0.928000	0.181612	0.130063	50000000	HLA-B*27:05	0.416000	0.928000	0.181612	0.480063
N	Sequence Name	Peptide	Allele	MHC	TAP	Cle	Comb	%Rank	Allele	MHC	TAP	Cle	Comb	%Rank	Allele	MHC	TAP	Cle	Comb	%Rank	Allele	MHC	TAP	Cle	Comb	%Rank	Allele	MHC	TAP	Cle	Comb	%Rank	Allele	MHC	TAP	Cle	Comb	%Rank	Allele	MHC	TAP	Cle	Comb	%Rank	Allele	MHC	TAP	Cle	Comb
0	229	TTKKPTET	HLA-A*01:01	0.037000	-0.706000	0.338107	0.095424	50000000	HLA-A*02:01	0.014000	-0.706000	0.338107	0.072424	50000000	HLA-A*03:01	0.039000	-0.706000	0.338107	0.097424	50000000	HLA-A*24:02	0.007000	-0.706000	0.338107	0.065424	50000000	HLA-A*26:01	0.040000	-0.706000	0.338107	0.098424	50000000	HLA-B*07:02	0.031000	-0.706000	0.338107	0.089424	50000000	HLA-B*08:01	0.062000	-0.706000	0.338107	0.120424	50000000	HLA-B*27:05	0.011000	-0.706000	0.338107	0.069424
N	Sequence Name	Peptide	Allele	MHC	TAP	Cle	Comb	%Rank	Allele	MHC	TAP	Cle	Comb	%Rank	Allele	MHC	TAP	Cle	Comb	%Rank	Allele	MHC	TAP	Cle	Comb	%Rank	Allele	MHC	TAP	Cle	Comb	%Rank	Allele	MHC	TAP	Cle	Comb	%Rank	Allele	MHC	TAP	Cle	Comb	%Rank	Allele	MHC	TAP	Cle	Comb
0	230	TKKPTETP	HLA-A*01:01	0.005000	0.178000	0.314591	0.080233	50000000	HLA-A*02:01	0.004000	0.178000	0.314591	0.079233	50000000	HLA-A*03:01	0.004000	0.178000	0.314591	0.079233	50000000	HLA-A*24:02	0.002000	0.178000	0.314591	0.077233	50000000	HLA-A*26:01	0.002000	0.178000	0.314591	0.077233	50000000	HLA-B*07:02	0.008000	0.178000	0.314591	0.083233	50000000	HLA-B*08:01	0.017000	0.178000	0.314591	0.092233	50000000	HLA-B*27:05	0.018000	0.178000	0.314591	0.093233
N	Sequence Name	Peptide	Allele	MHC	TAP	Cle	Comb	%Rank	Allele	MHC	TAP	Cle	Comb	%Rank	Allele	MHC	TAP	Cle	Comb	%Rank	Allele	MHC	TAP	Cle	Comb	%Rank	Allele	MHC	TAP	Cle	Comb	%Rank	Allele	MHC	TAP	Cle	Comb	%Rank	Allele	MHC	TAP	Cle	Comb	%Rank	Allele	MHC	TAP	Cle	Comb
0	231	KKPTETPP	HLA-A*01:01	0.004000	0.334000	0.148282	0.045713	50000000	HLA-A*02:01	0.005000	0.334000	0.148282	0.046713	50000000	HLA-A*03:01	0.004000	0.334000	0.148282	0.045713	50000000	HLA-A*24:02	0.003000	0.334000	0.148282	0.044713	50000000	HLA-A*26:01	0.002000	0.334000	0.148282	0.043713	50000000	HLA-B*07:02	0.011000	0.334000	0.148282	0.052713	50000000	HLA-B*08:01	0.011000	0.334000	0.148282	0.052713	50000000	HLA-B*27:05	0.022000	0.334000	0.148282	0.063713
N	Sequence Name	Peptide	Allele	MHC	TAP	Cle	Comb	%Rank	Allele	MHC	TAP	Cle	Comb	%Rank	Allele	MHC	TAP	Cle	Comb	%Rank	Allele	MHC	TAP	Cle	Comb	%Rank	Allele	MHC	TAP	Cle	Comb	%Rank	Allele	MHC	TAP	Cle	Comb	%Rank	Allele	MHC	TAP	Cle	Comb	%Rank	Allele	MHC	TAP	Cle	Comb
0	232	EEKKPIET	HLA-A*01:01	0.008000	-1072000	0.162693	0.017806	50000000	HLA-A*02:01	0.008000	-1072000	0.162693	0.017806	50000000	HLA-A*03:01	0.004000	-1072000	0.162693	0.013806	50000000	HLA-A*24:02	0.004000	-1072000	0.162693	0.013806	50000000	HLA-A*26:01	0.010000	-1072000	0.162693	0.019806	50000000	HLA-B*07:02	0.014000	-1072000	0.162693	0.023806	50000000	HLA-B*08:01	0.037000	-1072000	0.162693	0.046806	50000000	HLA-B*27:05	0.019000	-1072000	0.162693	0.028806
N	Sequence Name	Peptide	Allele	MHC	TAP	Cle	Comb	%Rank	Allele	MHC	TAP	Cle	Comb	%Rank	Allele	MHC	TAP	Cle	Comb	%Rank	Allele	MHC	TAP	Cle	Comb	%Rank	Allele	MHC	TAP	Cle	Comb	%Rank	Allele	MHC	TAP	Cle	Comb	%Rank	Allele	MHC	TAP	Cle	Comb	%Rank	Allele	MHC	TAP	Cle	Comb
0	233	EKKPIETG	HLA-A*01:01	0.006000	-1676000	0.408737	0.056066	50000000	HLA-A*02:01	0.004000	-1676000	0.408737	0.054066	50000000	HLA-A*03:01	0.003000	-1676000	0.408737	0.053066	50000000	HLA-A*24:02	0.002000	-1676000	0.408737	0.052066	50000000	HLA-A*26:01	0.005000	-1676000	0.408737	0.055066	50000000	HLA-B*07:02	0.008000	-1676000	0.408737	0.058066	50000000	HLA-B*08:01	0.027000	-1676000	0.408737	0.077066	50000000	HLA-B*27:05	0.020000	-1676000	0.408737	0.070066
N	Sequence Name	Peptide	Allele	MHC	TAP	Cle	Comb	%Rank	Allele	MHC	TAP	Cle	Comb	%Rank	Allele	MHC	TAP	Cle	Comb	%Rank	Allele	MHC	TAP	Cle	Comb	%Rank	Allele	MHC	TAP	Cle	Comb	%Rank	Allele	MHC	TAP	Cle	Comb	%Rank	Allele	MHC	TAP	Cle	Comb	%Rank	Allele	MHC	TAP	Cle	Comb
0	234	KKPIETGS	HLA-A*01:01	0.007000	-2016000	0.159635	-0.007482	50000000	HLA-A*02:01	0.007000	-2016000	0.159635	-0.007482	50000000	HLA-A*03:01	0.004000	-2016000	0.159635	-0.010482	50000000	HLA-A*24:02	0.006000	-2016000	0.159635	-0.008482	50000000	HLA-A*26:01	0.002000	-2016000	0.159635	-0.012482	50000000	HLA-B*07:02	0.009000	-2016000	0.159635	-0.005482	50000000	HLA-B*08:01	0.011000	-2016000	0.159635	-0.003482	50000000	HLA-B*27:05	0.022000	-2016000	0.159635	0.007518
N	Sequence Name	Peptide	Allele	MHC	TAP	Cle	Comb	%Rank	Allele	MHC	TAP	Cle	Comb	%Rank	Allele	MHC	TAP	Cle	Comb	%Rank	Allele	MHC	TAP	Cle	Comb	%Rank	Allele	MHC	TAP	Cle	Comb	%Rank	Allele	MHC	TAP	Cle	Comb	%Rank	Allele	MHC	TAP	Cle	Comb	%Rank	Allele	MHC	TAP	Cle	Comb
0	235	QTQLSTDT	HLA-A*01:01	0.057000	-0.884000	0.187040	0.076984	50000000	HLA-A*02:01	0.018000	-0.884000	0.187040	0.037984	50000000	HLA-A*03:01	0.024000	-0.884000	0.187040	0.043984	50000000	HLA-A*24:02	0.006000	-0.884000	0.187040	0.025984	50000000	HLA-A*26:01	0.017000	-0.884000	0.187040	0.036984	50000000	HLA-B*07:02	0.019000	-0.884000	0.187040	0.038984	50000000	HLA-B*08:01	0.020000	-0.884000	0.187040	0.039984	50000000	HLA-B*27:05	0.013000	-0.884000	0.187040	0.032984
N	Sequence Name	Peptide	Allele	MHC	TAP	Cle	Comb	%Rank	Allele	MHC	TAP	Cle	Comb	%Rank	Allele	MHC	TAP	Cle	Comb	%Rank	Allele	MHC	TAP	Cle	Comb	%Rank	Allele	MHC	TAP	Cle	Comb	%Rank	Allele	MHC	TAP	Cle	Comb	%Rank	Allele	MHC	TAP	Cle	Comb	%Rank	Allele	MHC	TAP	Cle	Comb
0	236	TQLSTDTK	HLA-A*01:01	0.021000	0.690000	0.756700	0.208507	32000000	HLA-A*02:01	0.033000	0.690000	0.756700	0.220508	32000000	HLA-A*03:01	0.286000	0.690000	0.756700	0.473508	4000000	HLA-A*24:02	0.022000	0.690000	0.756700	0.209507	32000000	HLA-A*26:01	0.013000	0.690000	0.756700	0.200507	32000000	HLA-B*07:02	0.014000	0.690000	0.756700	0.201507	32000000	HLA-B*08:01	0.017000	0.690000	0.756700	0.204507	32000000	HLA-B*27:05	0.157000	0.690000	0.756700	0.344508
N	Sequence Name	Peptide	Allele	MHC	TAP	Cle	Comb	%Rank	Allele	MHC	TAP	Cle	Comb	%Rank	Allele	MHC	TAP	Cle	Comb	%Rank	Allele	MHC	TAP	Cle	Comb	%Rank	Allele	MHC	TAP	Cle	Comb	%Rank	Allele	MHC	TAP	Cle	Comb	%Rank	Allele	MHC	TAP	Cle	Comb	%Rank	Allele	MHC	TAP	Cle	Comb
0	237	QLSTDTKK	HLA-A*01:01	0.043000	0.316000	0.866377	0.245835	32000000	HLA-A*02:01	0.019000	0.316000	0.866377	0.221835	32000000	HLA-A*03:01	0.350000	0.316000	0.866377	0.552835	3000000	HLA-A*24:02	0.008000	0.316000	0.866377	0.210835	32000000	HLA-A*26:01	0.023000	0.316000	0.866377	0.225835	32000000	HLA-B*07:02	0.008000	0.316000	0.866377	0.210835	32000000	HLA-B*08:01	0.017000	0.316000	0.866377	0.219835	32000000	HLA-B*27:05	0.036000	0.316000	0.866377	0.238835
N	Sequence Name	Peptide	Allele	MHC	TAP	Cle	Comb	%Rank	Allele	MHC	TAP	Cle	Comb	%Rank	Allele	MHC	TAP	Cle	Comb	%Rank	Allele	MHC	TAP	Cle	Comb	%Rank	Allele	MHC	TAP	Cle	Comb	%Rank	Allele	MHC	TAP	Cle	Comb	%Rank	Allele	MHC	TAP	Cle	Comb	%Rank	Allele	MHC	TAP	Cle	Comb
0	238	SGQLSTDI	HLA-A*01:01	0.038000	0.326000	0.677363	0.198557	32000000	HLA-A*02:01	0.041000	0.326000	0.677363	0.201557	32000000	HLA-A*03:01	0.021000	0.326000	0.677363	0.181557	50000000	HLA-A*24:02	0.062000	0.326000	0.677363	0.222557	32000000	HLA-A*26:01	0.006000	0.326000	0.677363	0.166557	50000000	HLA-B*07:02	0.051000	0.326000	0.677363	0.211557	32000000	HLA-B*08:01	0.078000	0.326000	0.677363	0.238557	32000000	HLA-B*27:05	0.040000	0.326000	0.677363	0.200557
N	Sequence Name	Peptide	Allele	MHC	TAP	Cle	Comb	%Rank	Allele	MHC	TAP	Cle	Comb	%Rank	Allele	MHC	TAP	Cle	Comb	%Rank	Allele	MHC	TAP	Cle	Comb	%Rank	Allele	MHC	TAP	Cle	Comb	%Rank	Allele	MHC	TAP	Cle	Comb	%Rank	Allele	MHC	TAP	Cle	Comb	%Rank	Allele	MHC	TAP	Cle	Comb
0	239	GQLSTDIT	HLA-A*01:01	0.009000	-0.560000	0.043864	0.004869	50000000	HLA-A*02:01	0.077000	-0.560000	0.043864	0.072869	50000000	HLA-A*03:01	0.013000	-0.560000	0.043864	0.008869	50000000	HLA-A*24:02	0.011000	-0.560000	0.043864	0.006869	50000000	HLA-A*26:01	0.003000	-0.560000	0.043864	-0.001131	50000000	HLA-B*07:02	0.011000	-0.560000	0.043864	0.006869	50000000	HLA-B*08:01	0.013000	-0.560000	0.043864	0.008869	50000000	HLA-B*27:05	0.076000	-0.560000	0.043864	0.071869
N	Sequence Name	Peptide	Allele	MHC	TAP	Cle	Comb	%Rank	Allele	MHC	TAP	Cle	Comb	%Rank	Allele	MHC	TAP	Cle	Comb	%Rank	Allele	MHC	TAP	Cle	Comb	%Rank	Allele	MHC	TAP	Cle	Comb	%Rank	Allele	MHC	TAP	Cle	Comb	%Rank	Allele	MHC	TAP	Cle	Comb	%Rank	Allele	MHC	TAP	Cle	Comb
0	240	QLSTDITT	HLA-A*01:01	0.035000	-0.854000	0.154041	0.048309	50000000	HLA-A*02:01	0.193000	-0.854000	0.154041	0.206309	32000000	HLA-A*03:01	0.030000	-0.854000	0.154041	0.043309	50000000	HLA-A*24:02	0.008000	-0.854000	0.154041	0.021309	50000000	HLA-A*26:01	0.020000	-0.854000	0.154041	0.033309	50000000	HLA-B*07:02	0.019000	-0.854000	0.154041	0.032309	50000000	HLA-B*08:01	0.025000	-0.854000	0.154041	0.038309	50000000	HLA-B*27:05	0.021000	-0.854000	0.154041	0.034309
N	Sequence Name	Peptide	Allele	MHC	TAP	Cle	Comb	%Rank	Allele	MHC	TAP	Cle	Comb	%Rank	Allele	MHC	TAP	Cle	Comb	%Rank	Allele	MHC	TAP	Cle	Comb	%Rank	Allele	MHC	TAP	Cle	Comb	%Rank	Allele	MHC	TAP	Cle	Comb	%Rank	Allele	MHC	TAP	Cle	Comb	%Rank	Allele	MHC	TAP	Cle	Comb
0	Predicted-later 1	QGAGGHSY	HLA-A*01:01	0.123000	2608000	0.967301	0.405843	3000000	HLA-A*02:01	0.025000	2608000	0.967301	0.307843	16000000	HLA-A*03:01	0.073000	2608000	0.967301	0.355843	7000000	HLA-A*24:02	0.018000	2608000	0.967301	0.300843	16000000	HLA-A*26:01	0.147000	2608000	0.967301	0.429843	3000000	HLA-B*07:02	0.052000	2608000	0.967301	0.334843	8000000	HLA-B*08:01	0.030000	2608000	0.967301	0.312843	16000000	HLA-B*27:05	0.054000	2608000	0.967301	0.336843
N	Sequence Name	Peptide	Allele	MHC	TAP	Cle	Comb	%Rank	Allele	MHC	TAP	Cle	Comb	%Rank	Allele	MHC	TAP	Cle	Comb	%Rank	Allele	MHC	TAP	Cle	Comb	%Rank	Allele	MHC	TAP	Cle	Comb	%Rank	Allele	MHC	TAP	Cle	Comb	%Rank	Allele	MHC	TAP	Cle	Comb	%Rank	Allele	MHC	TAP	Cle	Comb
0	Predicted-later 2	GAGGHSYD	HLA-A*01:01	0.018000	-2176000	0.124685	-0.008346	50000000	HLA-A*02:01	0.012000	-2176000	0.124685	-0.014346	50000000	HLA-A*03:01	0.020000	-2176000	0.124685	-0.006346	50000000	HLA-A*24:02	0.007000	-2176000	0.124685	-0.019346	50000000	HLA-A*26:01	0.006000	-2176000	0.124685	-0.020346	50000000	HLA-B*07:02	0.012000	-2176000	0.124685	-0.014346	50000000	HLA-B*08:01	0.014000	-2176000	0.124685	-0.012346	50000000	HLA-B*27:05	0.012000	-2176000	0.124685	-0.014346
N	Sequence Name	Peptide	Allele	MHC	TAP	Cle	Comb	%Rank	Allele	MHC	TAP	Cle	Comb	%Rank	Allele	MHC	TAP	Cle	Comb	%Rank	Allele	MHC	TAP	Cle	Comb	%Rank	Allele	MHC	TAP	Cle	Comb	%Rank	Allele	MHC	TAP	Cle	Comb	%Rank	Allele	MHC	TAP	Cle	Comb	%Rank	Allele	MHC	TAP	Cle	Comb
0	Predicted-later 3	AGGHSYDY	HLA-A*01:01	0.104000	2654000	0.969532	0.388495	3000000	HLA-A*02:01	0.014000	2654000	0.969532	0.298495	16000000	HLA-A*03:01	0.082000	2654000	0.969532	0.366495	6000000	HLA-A*24:02	0.023000	2654000	0.969532	0.307495	16000000	HLA-A*26:01	0.025000	2654000	0.969532	0.309495	8000000	HLA-B*07:02	0.017000	2654000	0.969532	0.301495	16000000	HLA-B*08:01	0.018000	2654000	0.969532	0.302495	16000000	HLA-B*27:05	0.035000	2654000	0.969532	0.319495
N	Sequence Name	Peptide	Allele	MHC	TAP	Cle	Comb	%Rank	Allele	MHC	TAP	Cle	Comb	%Rank	Allele	MHC	TAP	Cle	Comb	%Rank	Allele	MHC	TAP	Cle	Comb	%Rank	Allele	MHC	TAP	Cle	Comb	%Rank	Allele	MHC	TAP	Cle	Comb	%Rank	Allele	MHC	TAP	Cle	Comb	%Rank	Allele	MHC	TAP	Cle	Comb
0	Predicted-later 4	ARGGHSYG	HLA-A*01:01	0.010000	-1144000	0.324438	0.054399	50000000	HLA-A*02:01	0.009000	-1144000	0.324438	0.053399	50000000	HLA-A*03:01	0.014000	-1144000	0.324438	0.058399	50000000	HLA-A*24:02	0.007000	-1144000	0.324438	0.051399	50000000	HLA-A*26:01	0.003000	-1144000	0.324438	0.047399	50000000	HLA-B*07:02	0.016000	-1144000	0.324438	0.060399	50000000	HLA-B*08:01	0.027000	-1144000	0.324438	0.071399	50000000	HLA-B*27:05	0.152000	-1144000	0.324438	0.196399
N	Sequence Name	Peptide	Allele	MHC	TAP	Cle	Comb	%Rank	Allele	MHC	TAP	Cle	Comb	%Rank	Allele	MHC	TAP	Cle	Comb	%Rank	Allele	MHC	TAP	Cle	Comb	%Rank	Allele	MHC	TAP	Cle	Comb	%Rank	Allele	MHC	TAP	Cle	Comb	%Rank	Allele	MHC	TAP	Cle	Comb	%Rank	Allele	MHC	TAP	Cle	Comb
0	Predicted-later 5	RGGHSYGF	HLA-A*01:01	0.030000	2220000	0.943980	0.297895	8000000	HLA-A*02:01	0.031000	2220000	0.943980	0.298895	16000000	HLA-A*03:01	0.052000	2220000	0.943980	0.319896	9000000	HLA-A*24:02	0.230000	2220000	0.943980	0.497895	3000000	HLA-A*26:01	0.013000	2220000	0.943980	0.280895	16000000	HLA-B*07:02	0.074000	2220000	0.943980	0.341895	7000000	HLA-B*08:01	0.053000	2220000	0.943980	0.320895	16000000	HLA-B*27:05	0.089000	2220000	0.943980	0.356896
N	Sequence Name	Peptide	Allele	MHC	TAP	Cle	Comb	%Rank	Allele	MHC	TAP	Cle	Comb	%Rank	Allele	MHC	TAP	Cle	Comb	%Rank	Allele	MHC	TAP	Cle	Comb	%Rank	Allele	MHC	TAP	Cle	Comb	%Rank	Allele	MHC	TAP	Cle	Comb	%Rank	Allele	MHC	TAP	Cle	Comb	%Rank	Allele	MHC	TAP	Cle	Comb
0	Predicted-later 6	GGHSYGFG	HLA-A*01:01	0.014000	-1648000	0.032768	-0.019827	50000000	HLA-A*02:01	0.009000	-1648000	0.032768	-0.024827	50000000	HLA-A*03:01	0.023000	-1648000	0.032768	-0.010827	50000000	HLA-A*24:02	0.009000	-1648000	0.032768	-0.024827	50000000	HLA-A*26:01	0.005000	-1648000	0.032768	-0.028827	50000000	HLA-B*07:02	0.014000	-1648000	0.032768	-0.019827	50000000	HLA-B*08:01	0.024000	-1648000	0.032768	-0.009827	50000000	HLA-B*27:05	0.028000	-1648000	0.032768	-0.005827
N	Sequence Name	Peptide	Allele	MHC	TAP	Cle	Comb	%Rank	Allele	MHC	TAP	Cle	Comb	%Rank	Allele	MHC	TAP	Cle	Comb	%Rank	Allele	MHC	TAP	Cle	Comb	%Rank	Allele	MHC	TAP	Cle	Comb	%Rank	Allele	MHC	TAP	Cle	Comb	%Rank	Allele	MHC	TAP	Cle	Comb	%Rank	Allele	MHC	TAP	Cle	Comb
0	Predicted-later 7	PKVLLPFT	HLA-A*01:01	0.007000	-0.782000	0.142703	0.019558	50000000	HLA-A*02:01	0.010000	-0.782000	0.142703	0.022558	50000000	HLA-A*03:01	0.005000	-0.782000	0.142703	0.017558	50000000	HLA-A*24:02	0.003000	-0.782000	0.142703	0.015558	50000000	HLA-A*26:01	0.002000	-0.782000	0.142703	0.014558	50000000	HLA-B*07:02	0.004000	-0.782000	0.142703	0.016558	50000000	HLA-B*08:01	0.010000	-0.782000	0.142703	0.022558	50000000	HLA-B*27:05	0.029000	-0.782000	0.142703	0.041558
N	Sequence Name	Peptide	Allele	MHC	TAP	Cle	Comb	%Rank	Allele	MHC	TAP	Cle	Comb	%Rank	Allele	MHC	TAP	Cle	Comb	%Rank	Allele	MHC	TAP	Cle	Comb	%Rank	Allele	MHC	TAP	Cle	Comb	%Rank	Allele	MHC	TAP	Cle	Comb	%Rank	Allele	MHC	TAP	Cle	Comb	%Rank	Allele	MHC	TAP	Cle	Comb
0	Predicted-later 8	KVLLPFTR	HLA-A*01:01	0.025000	1798000	0.637766	0.213447	32000000	HLA-A*02:01	0.069000	1798000	0.637766	0.257447	32000000	HLA-A*03:01	0.412000	1798000	0.637766	0.600447	2000000	HLA-A*24:02	0.054000	1798000	0.637766	0.242447	32000000	HLA-A*26:01	0.020000	1798000	0.637766	0.208447	32000000	HLA-B*07:02	0.017000	1798000	0.637766	0.205447	32000000	HLA-B*08:01	0.032000	1798000	0.637766	0.220447	32000000	HLA-B*27:05	0.113000	1798000	0.637766	0.301447
N	Sequence Name	Peptide	Allele	MHC	TAP	Cle	Comb	%Rank	Allele	MHC	TAP	Cle	Comb	%Rank	Allele	MHC	TAP	Cle	Comb	%Rank	Allele	MHC	TAP	Cle	Comb	%Rank	Allele	MHC	TAP	Cle	Comb	%Rank	Allele	MHC	TAP	Cle	Comb	%Rank	Allele	MHC	TAP	Cle	Comb	%Rank	Allele	MHC	TAP	Cle	Comb
0	Predicted-later 9	VLLPFTRA	HLA-A*01:01	0.044000	-0.448000	0.885670	0.232076	32000000	HLA-A*02:01	0.558000	-0.448000	0.885670	0.746076	1500000	HLA-A*03:01	0.127000	-0.448000	0.885670	0.315076	10000000	HLA-A*24:02	0.033000	-0.448000	0.885670	0.221076	32000000	HLA-A*26:01	0.016000	-0.448000	0.885670	0.204076	32000000	HLA-B*07:02	0.038000	-0.448000	0.885670	0.226076	32000000	HLA-B*08:01	0.115000	-0.448000	0.885670	0.303076	16000000	HLA-B*27:05	0.041000	-0.448000	0.885670	0.229076
[truncated: 25 more columns]
