# Supplementary material for: Shared 6mer Peptides of Human and Omicron (21K and 21L) at SARS-CoV-2 Mutation Sites
Source: Antibodies (Basel). 2022 Oct 25;11(4):68. doi: 10.3390/antib11040068 (PMC9680445; doi:10.3390/antib11040068)
Supplement: Supplementary file 1 [file antibodies-11-00068-s001.zip › DocumentS8.xls]

## Sheet: DocumentS8
NetMHCcons HLA prediction-results of 242 human sequences sharing 6mers with sequences involving Omicron 21L-specific mutations (Last 9-peptide prediction was performed after 233-peptides prediction results.)
				HLA-A01:01			HLA-A02:01			HLA-A03:01			HLA-A24:02			HLA-A26:01			HLA-B07:02			HLA-B08:01			HLA-B27:05			HLA-B39:01			HLA-B40:01			HLA-B58:01			HLA-B15:01
Pos	Peptide	ID	1-log50k	nM	Rank	1-log50k	nM	Rank	1-log50k	nM	Rank	1-log50k	nM	Rank	1-log50k	nM	Rank	1-log50k	nM	Rank	1-log50k	nM	Rank	1-log50k	nM	Rank	1-log50k	nM	Rank	1-log50k	nM	Rank	1-log50k	nM	Rank	1-log50k	nM	Rank	Ave	NB
0	SIQLPPAY	1	0.182	6940.78	3.00	0.056	27278.95	50.00	0.211	5126.69	5.00	0.035	34237.82	50.00	0.144	10584.44	6.00	0.069	23828.16	32.00	0.064	25152.75	50.00	0.059	26265.23	50.00	0.064	25017.04	50.00	0.056	27278.95	50.00	0.090	18882.64	32.00	0.415	557.89	4.00	0.1204	0
0	IQLPPAYT	2	0.048	29745.37	50.00	0.154	9396.78	15.00	0.066	24614.30	32.00	0.036	34053.09	50.00	0.034	34798.02	50.00	0.040	32434.80	50.00	0.041	32259.80	50.00	0.073	22818.90	32.00	0.074	22451.54	50.00	0.077	21734.48	32.00	0.063	25289.19	50.00	0.115	14407.49	32.00	0.0684	0
0	QLPPAYTF	3	0.072	23067.13	32.00	0.165	8342.39	15.00	0.060	26123.53	50.00	0.436	446.91	1950-01-01	0.123	13141.57	8.00	0.062	25564.30	50.00	0.095	17985.29	32.00	0.057	26985.39	50.00	0.086	19717.81	32.00	0.087	19400.38	16.00	0.150	9865.62	10.00	0.384	788.71	4.00	0.1481	1
0	GIQLPPAY	4	0.144	10527.33	4.00	0.056	27426.93	50.00	0.178	7287.08	6.00	0.026	37739.56	50.00	0.090	18780.76	15.00	0.054	27875.69	50.00	0.050	29266.51	50.00	0.061	25842.40	50.00	0.053	28026.90	50.00	0.060	25982.58	50.00	0.080	21040.32	32.00	0.364	968.71	5.00	0.1013	0
0	IQLPPAYW	5	0.055	27575.71	50.00	0.094	18082.85	32.00	0.068	23957.42	32.00	0.261	2968.51	4.00	0.039	32787.64	50.00	0.044	31060.99	50.00	0.045	30726.73	50.00	0.115	14407.49	15.00	0.083	20368.33	32.00	0.116	14329.76	9.00	0.653	42.48	0.50	0.246	3472.75	9.00	0.1516	1
0	QYQLPPAY	7	0.072	22818.90	32.00	0.036	34053.09	50.00	0.064	25017.04	50.00	0.159	8998.77	8.00	0.069	23699.60	32.00	0.044	31060.99	50.00	0.045	30726.73	50.00	0.064	25152.75	50.00	0.059	26407.71	50.00	0.050	29108.61	50.00	0.064	25017.04	50.00	0.143	10641.85	32.00	0.0724	0
0	YQLPPAYY	8	0.142	10815.98	4.00	0.120	13575.13	32.00	0.195	6062.77	6.00	0.092	18478.42	16.00	0.114	14643.23	9.00	0.053	28178.94	50.00	0.053	28178.94	50.00	0.218	4727.10	5.00	0.114	14643.23	32.00	0.125	12930.01	8.00	0.202	5651.03	7.00	0.613	65.49	0.80	0.1701	1
0	QLPPAYYY	9	0.161	8758.62	3.00	0.137	11355.63	32.00	0.174	7568.32	7.00	0.144	10470.53	9.00	0.196	6030.06	4.00	0.044	31060.99	50.00	0.054	27725.29	50.00	0.057	26985.39	50.00	0.054	27875.69	50.00	0.057	26985.39	50.00	0.137	11417.23	15.00	0.377	846.17	4.00	0.1327	0
0	SCQLPPAY	10	0.106	15881.05	8.00	0.034	34798.02	50.00	0.068	23957.42	32.00	0.025	38150.11	50.00	0.057	26985.39	32.00	0.045	30726.73	50.00	0.051	28795.36	50.00	0.053	28178.94	50.00	0.062	25564.30	50.00	0.050	29108.61	50.00	0.071	23192.26	32.00	0.176	7406.31	15.00	0.0665	0
0	CQLPPAYY	11	0.117	14023.00	6.00	0.072	22942.68	32.00	0.225	4382.30	5.00	0.063	25289.19	32.00	0.072	23067.13	32.00	0.038	33144.32	50.00	0.045	30560.95	50.00	0.143	10699.58	9.00	0.070	23444.56	50.00	0.086	19611.42	32.00	0.171	7860.43	9.00	0.473	299.47	3.00	0.1313	1
0	QLPPAYYD	12	0.051	28951.56	50.00	0.093	18180.94	32.00	0.045	30726.73	50.00	0.048	29745.37	32.00	0.043	31229.48	50.00	0.027	37333.42	50.00	0.036	33869.37	50.00	0.024	38565.12	50.00	0.042	31569.21	50.00	0.038	32965.50	50.00	0.043	31569.21	50.00	0.057	26839.80	50.00	0.0456	0
0	CQQSYTNS	13	0.053	28026.90	50.00	0.055	27575.71	50.00	0.051	28795.36	50.00	0.032	35367.39	50.00	0.037	33686.63	50.00	0.030	36141.06	50.00	0.051	28795.36	50.00	0.065	24747.82	50.00	0.072	22818.90	50.00	0.062	25564.30	32.00	0.043	31398.89	50.00	0.116	14175.55	32.00	0.0556	0
0	QQSYTNSW	14	0.060	26123.53	50.00	0.055	27575.71	50.00	0.055	27426.93	50.00	0.129	12382.34	15.00	0.053	28178.94	50.00	0.052	28331.79	50.00	0.051	28795.36	50.00	0.091	18578.65	32.00	0.195	6095.65	8.00	0.121	13501.89	8.00	0.456	359.95	2.00	0.413	570.09	4.00	0.1442	1
0	QSYTNSWT	15	0.069	23828.16	32.00	0.059	26407.71	50.00	0.074	22573.33	32.00	0.020	40270.83	50.00	0.053	28331.79	50.00	0.037	33324.12	50.00	0.046	30396.07	50.00	0.040	32259.80	50.00	0.059	26265.23	50.00	0.045	30560.95	50.00	0.101	16763.86	32.00	0.083	20368.33	50.00	0.0572	0
0	GTFLGVYY	16	0.404	628.40	0.50	0.077	21734.48	32.00	0.394	700.21	2.00	0.042	31740.46	50.00	0.217	4778.52	3.00	0.040	32259.80	50.00	0.042	31569.21	50.00	0.089	18985.07	32.00	0.052	28331.79	50.00	0.071	23318.07	32.00	0.323	1525.99	4.00	0.451	382.02	3.00	0.1835	3
0	TFLGVYYY	17	0.114	14643.23	7.00	0.085	19824.77	32.00	0.143	10699.58	8.00	0.254	3202.08	4.00	0.145	10357.86	6.00	0.035	34237.82	50.00	0.058	26550.96	50.00	0.075	22209.93	32.00	0.060	25982.58	50.00	0.058	26550.96	50.00	0.149	10027.04	10.00	0.197	5932.98	15.00	0.1144	0
0	FLGVYYYG	18	0.068	24087.38	32.00	0.410	592.10	5.00	0.056	27278.95	50.00	0.065	24882.07	32.00	0.040	32434.80	50.00	0.028	36931.66	50.00	0.123	13212.86	32.00	0.038	33324.12	50.00	0.053	28178.94	50.00	0.042	31912.64	50.00	0.052	28331.79	50.00	0.099	17130.58	32.00	0.0895	0
0	CGFLGVYY	19	0.141	10933.64	4.00	0.055	27725.29	50.00	0.168	8075.95	7.00	0.045	30560.95	32.00	0.071	23067.13	32.00	0.033	35176.57	50.00	0.046	30232.07	50.00	0.077	21734.48	32.00	0.056	27131.77	50.00	0.054	28026.90	50.00	0.203	5590.22	7.00	0.273	2621.20	8.00	0.1018	0
0	GFLGVYYV	20	0.060	26123.53	50.00	0.394	707.82	5.00	0.071	23192.26	32.00	0.225	4382.30	5.00	0.045	30560.95	50.00	0.036	33869.37	50.00	0.076	21970.92	50.00	0.069	23699.60	50.00	0.069	23828.16	50.00	0.087	19505.61	16.00	0.068	24087.38	32.00	0.069	23699.60	50.00	0.1057	0
0	FLGVYYVG	21	0.060	26123.53	50.00	0.259	3033.45	9.00	0.050	29108.61	50.00	0.056	27131.77	32.00	0.037	33324.12	50.00	0.031	35752.13	50.00	0.144	10527.33	15.00	0.040	32434.80	50.00	0.069	23828.16	50.00	0.044	30893.41	50.00	0.051	28951.56	50.00	0.140	11052.58	32.00	0.0818	0
0	GRFLDVYY	22	0.079	21269.21	16.00	0.044	31060.99	50.00	0.081	20813.90	32.00	0.028	36931.66	50.00	0.059	26407.71	32.00	0.035	34237.82	50.00	0.046	30232.07	50.00	0.451	382.02	1.00	0.078	21500.59	50.00	0.061	25702.97	50.00	0.074	22451.54	32.00	0.157	9195.62	32.00	0.0994	1
0	RFLDVYYG	23	0.045	30560.95	50.00	0.084	20149.14	32.00	0.057	26985.39	50.00	0.209	5182.46	5.00	0.034	34610.27	50.00	0.029	36337.11	50.00	0.048	29745.37	50.00	0.068	24087.38	50.00	0.046	30232.07	50.00	0.055	27575.71	50.00	0.069	23699.60	32.00	0.068	24087.38	50.00	0.0677	0
0	FLDVYYGM	24	0.259	3049.90	1950-01-01	0.585	89.62	3.00	0.065	24747.82	32.00	0.079	21269.21	32.00	0.128	12584.95	7.00	0.077	21734.48	32.00	0.193	6229.00	8.00	0.079	21154.46	32.00	0.257	3116.62	5.00	0.100	16946.23	15.00	0.088	19191.60	32.00	0.144	10527.33	32.00	0.1712	2
0	GEFLDVYY	25	0.070	23318.07	32.00	0.046	30396.07	50.00	0.075	22090.10	32.00	0.024	38565.12	50.00	0.065	24882.07	32.00	0.029	36534.22	50.00	0.036	33686.63	50.00	0.086	19717.81	32.00	0.055	27575.71	50.00	0.350	1133.26	1950-01-01	0.072	22942.68	32.00	0.300	1946.61	7.00	0.1007	1
0	EFLDVYYG	26	0.048	29906.73	50.00	0.048	29745.37	50.00	0.035	34423.54	50.00	0.074	22451.54	32.00	0.048	29745.37	50.00	0.024	38565.12	50.00	0.051	28951.56	50.00	0.026	37535.94	50.00	0.046	30232.07	50.00	0.039	32787.64	50.00	0.044	31060.99	50.00	0.053	28178.94	50.00	0.0447	0
0	FLDVYYGM	27	0.259	3049.90	1950-01-01	0.585	89.62	3.00	0.065	24747.82	32.00	0.079	21269.21	32.00	0.128	12584.95	7.00	0.077	21734.48	32.00	0.193	6229.00	8.00	0.079	21154.46	32.00	0.257	3116.62	5.00	0.100	16946.23	15.00	0.088	19191.60	32.00	0.144	10527.33	32.00	0.1712	2
0	VRFLDVYY	28	0.088	19295.70	15.00	0.044	30893.41	50.00	0.096	17695.75	16.00	0.036	34053.09	50.00	0.059	26265.23	32.00	0.038	33144.32	50.00	0.049	29584.89	50.00	0.393	707.82	1950-01-01	0.080	21040.32	32.00	0.053	28331.79	50.00	0.092	18378.72	32.00	0.166	8297.38	15.00	0.0995	1
0	RFLDVYYY	29	0.105	16140.90	8.00	0.092	18378.72	32.00	0.199	5837.47	6.00	0.337	1304.42	2.00	0.078	21500.59	32.00	0.042	31912.64	50.00	0.052	28331.79	50.00	0.146	10301.97	8.00	0.057	26985.39	50.00	0.072	23067.13	32.00	0.245	3510.53	5.00	0.259	3049.90	8.00	0.1403	1
0	FLDVYYYY	30	0.768	2024-12-01	0.03	0.376	855.38	6.00	0.174	7568.32	7.00	0.088	19191.60	32.00	0.150	9865.62	6.00	0.056	27426.93	50.00	0.094	18082.85	32.00	0.085	19824.77	32.00	0.103	16316.49	32.00	0.071	23192.26	32.00	0.162	8664.37	9.00	0.248	3416.85	9.00	0.1979	1
0	KDFLDVYY	31	0.076	21852.38	32.00	0.046	30396.07	50.00	0.114	14485.65	15.00	0.034	34610.27	50.00	0.048	29745.37	50.00	0.031	35752.13	50.00	0.035	34423.54	50.00	0.074	22573.33	32.00	0.049	29584.89	50.00	0.066	24481.50	32.00	0.113	14722.66	15.00	0.204	5500.22	15.00	0.0742	0
0	DFLDVYYN	32	0.047	30068.96	50.00	0.040	32434.80	50.00	0.031	35752.13	50.00	0.055	27426.93	32.00	0.042	31912.64	50.00	0.023	38984.65	50.00	0.037	33504.88	50.00	0.024	38774.32	50.00	0.043	31398.89	50.00	0.032	35367.39	50.00	0.038	33144.32	50.00	0.046	30232.07	50.00	0.0382	0
0	FLDVYYNL	33	0.207	5324.55	2.00	0.689	28.93	1950-01-01	0.064	25017.04	50.00	0.132	12051.90	10.00	0.068	24087.38	32.00	0.072	23067.13	32.00	0.248	3416.85	5.00	0.068	23957.42	50.00	0.370	912.75	3.00	0.107	15625.39	15.00	0.087	19505.61	32.00	0.110	15208.39	32.00	0.1852	2
0	QRLVRDLP	34	0.042	31912.64	50.00	0.026	37535.94	50.00	0.037	33686.63	50.00	0.013	43204.99	50.00	0.030	35946.07	50.00	0.028	36732.40	50.00	0.053	28178.94	50.00	0.163	8617.62	7.00	0.067	24349.41	50.00	0.034	34610.27	50.00	0.038	32965.50	50.00	0.046	30396.07	50.00	0.0481	0
0	RLVRDLPK	35	0.061	25842.40	50.00	0.098	17316.93	32.00	0.585	88.66	0.80	0.043	31569.21	50.00	0.055	27426.93	50.00	0.048	29745.37	50.00	0.069	23699.60	50.00	0.240	3725.78	4.00	0.057	27131.77	50.00	0.066	24614.30	32.00	0.072	23067.13	32.00	0.122	13284.53	32.00	0.1263	1
0	LVRDLPKG	36	0.044	30893.41	50.00	0.038	32965.50	50.00	0.049	29584.89	50.00	0.012	43911.91	50.00	0.045	30726.73	50.00	0.042	31569.21	50.00	0.064	25017.04	50.00	0.032	35559.24	50.00	0.040	32434.80	50.00	0.037	33686.63	50.00	0.046	30232.07	50.00	0.096	17695.75	50.00	0.0454	0
0	KSLVRDLP	37	0.048	29906.73	50.00	0.035	34053.09	50.00	0.064	25152.75	50.00	0.025	38150.11	50.00	0.029	36534.22	50.00	0.033	35176.57	50.00	0.045	30726.73	50.00	0.041	32259.80	50.00	0.043	31398.89	50.00	0.037	33324.12	50.00	0.111	15126.34	15.00	0.059	26407.71	50.00	0.0475	0
0	SLVRDLPE	38	0.051	28795.36	50.00	0.094	18082.85	32.00	0.064	25152.75	50.00	0.018	41151.77	50.00	0.058	26694.99	32.00	0.036	33869.37	50.00	0.079	21384.59	50.00	0.043	31229.48	50.00	0.056	27426.93	50.00	0.050	29266.51	50.00	0.046	30396.07	50.00	0.108	15541.08	32.00	0.0586	0
0	LVRDLPEG	39	0.046	30232.07	50.00	0.046	30232.07	50.00	0.045	30560.95	50.00	0.013	43675.00	50.00	0.047	30068.96	50.00	0.054	27875.69	50.00	0.061	25702.97	50.00	0.029	36534.22	50.00	0.042	31740.46	50.00	0.039	32787.64	50.00	0.050	29266.51	50.00	0.124	13070.67	32.00	0.0497	0
0	YELGRDLP	40	0.044	30893.41	50.00	0.034	34610.27	50.00	0.038	33144.32	50.00	0.024	38565.12	50.00	0.033	34986.78	50.00	0.034	34798.02	50.00	0.053	28178.94	50.00	0.048	29906.73	50.00	0.068	23957.42	50.00	0.185	6719.10	4.00	0.041	32085.75	50.00	0.058	26550.96	50.00	0.0550	0
0	ELGRDLPC	41	0.053	28026.90	50.00	0.151	9706.80	15.00	0.041	32259.80	50.00	0.028	36931.66	50.00	0.053	28178.94	50.00	0.036	33686.63	50.00	0.098	17410.87	32.00	0.033	35176.57	50.00	0.059	26407.71	50.00	0.043	31229.48	50.00	0.044	31060.99	50.00	0.071	23192.26	50.00	0.0592	0
0	LGRDLPCQ	42	0.043	31398.89	50.00	0.026	37944.28	50.00	0.041	32259.80	50.00	0.009	45360.65	50.00	0.036	34053.09	50.00	0.031	35752.13	50.00	0.051	28795.36	50.00	0.029	36337.11	50.00	0.042	31740.46	50.00	0.033	34986.78	50.00	0.042	31740.46	50.00	0.068	24087.38	50.00	0.0376	0
0	YELGRDLP	43	0.044	30893.41	50.00	0.034	34610.27	50.00	0.038	33144.32	50.00	0.024	38565.12	50.00	0.033	34986.78	50.00	0.034	34798.02	50.00	0.053	28178.94	50.00	0.048	29906.73	50.00	0.068	23957.42	50.00	0.185	6719.10	4.00	0.041	32085.75	50.00	0.058	26550.96	50.00	0.0550	0
0	ELGRDLPC	44	0.053	28026.90	50.00	0.151	9706.80	15.00	0.041	32259.80	50.00	0.028	36931.66	50.00	0.053	28178.94	50.00	0.036	33686.63	50.00	0.098	17410.87	32.00	0.033	35176.57	50.00	0.059	26407.71	50.00	0.043	31229.48	50.00	0.044	31060.99	50.00	0.071	23192.26	50.00	0.0592	0
0	LGRDLPCR	45	0.044	30893.41	50.00	0.027	37333.42	50.00	0.079	21384.59	32.00	0.013	43204.99	50.00	0.036	33686.63	50.00	0.029	36534.22	50.00	0.052	28331.79	50.00	0.045	30560.95	50.00	0.041	31912.64	50.00	0.032	35559.24	50.00	0.046	30396.07	50.00	0.061	25842.40	50.00	0.0421	0
0	CVRDLPQM	46	0.071	23318.07	32.00	0.075	22090.10	32.00	0.077	21617.22	32.00	0.034	34610.27	50.00	0.189	6504.50	4.00	0.199	5837.47	5.00	0.160	8853.90	15.00	0.061	25842.40	50.00	0.061	25842.40	50.00	0.060	25982.58	50.00	0.098	17410.87	32.00	0.207	5353.44	15.00	0.1077	0
0	VRDLPQMV	47	0.104	16140.90	8.00	0.066	24614.30	50.00	0.044	31060.99	50.00	0.028	36931.66	50.00	0.035	34053.09	50.00	0.062	25564.30	50.00	0.051	28795.36	50.00	0.169	7989.04	7.00	0.227	4288.48	7.00	0.075	22330.41	32.00	0.046	30232.07	50.00	0.051	28795.36	50.00	0.0798	0
0	CVRDLPQV	49	0.071	23192.26	32.00	0.169	8032.38	15.00	0.073	22818.90	32.00	0.033	35176.57	50.00	0.092	18378.72	15.00	0.127	12721.85	10.00	0.146	10301.97	15.00	0.046	30232.07	50.00	0.058	26694.99	50.00	0.055	27575.71	50.00	0.062	25564.30	50.00	0.099	17130.58	32.00	0.0859	0
0	VRDLPQVW	50	0.079	21269.21	16.00	0.034	34798.02	50.00	0.041	32085.75	50.00	0.054	28026.90	32.00	0.034	34610.27	50.00	0.043	31229.48	50.00	0.042	31912.64	50.00	0.125	12930.01	15.00	0.147	10191.11	15.00	0.058	26694.99	50.00	0.159	8950.22	10.00	0.057	26985.39	50.00	0.0728	0
0	ATGRDLPQ	52	0.072	23067.13	32.00	0.043	31569.21	50.00	0.058	26839.80	50.00	0.022	39408.75	50.00	0.051	28640.00	50.00	0.033	35176.57	50.00	0.038	33144.32	50.00	0.037	33504.88	50.00	0.044	31060.99	50.00	0.044	31229.48	50.00	0.053	28178.94	50.00	0.081	20813.90	50.00	0.0480	0
0	TGRDLPQW	53	0.046	30232.07	50.00	0.028	36931.66	50.00	0.046	30232.07	50.00	0.050	29266.51	32.00	0.040	32610.74	50.00	0.040	32610.74	50.00	0.066	24614.30	50.00	0.038	32965.50	50.00	0.052	28485.48	50.00	0.040	32434.80	50.00	0.343	1222.43	3.00	0.077	21734.48	50.00	0.0722	0
0	GRDLPQWP	54	0.045	30726.73	50.00	0.026	37535.94	50.00	0.032	35559.24	50.00	0.013	43439.36	50.00	0.030	36141.06	50.00	0.026	37535.94	50.00	0.030	36141.06	50.00	0.090	18780.76	32.00	0.054	27875.69	50.00	0.043	31398.89	50.00	0.037	33324.12	50.00	0.045	30726.73	50.00	0.0392	0
0	QCSVLYNS	55	0.048	29906.73	50.00	0.037	33504.88	50.00	0.036	33686.63	50.00	0.022	39408.75	50.00	0.029	36337.11	50.00	0.024	38565.12	50.00	0.032	35367.39	50.00	0.026	37739.56	50.00	0.044	31060.99	50.00	0.037	33504.88	50.00	0.044	30893.41	50.00	0.050	29266.51	50.00	0.0357	0
0	CSVLYNSW	56	0.087	19505.61	15.00	0.044	31060.99	50.00	0.051	28795.36	50.00	0.137	11355.63	10.00	0.069	23828.16	32.00	0.041	32085.75	50.00	0.064	25017.04	50.00	0.073	22818.90	32.00	0.074	22451.54	50.00	0.053	28178.94	50.00	0.780	1981-10-01	0.15	0.145	10470.53	32.00	0.1348	1
0	SVLYNSWP	57	0.050	29266.51	50.00	0.060	26123.53	50.00	0.060	26123.53	50.00	0.029	36337.11	50.00	0.044	30893.41	50.00	0.043	31229.48	50.00	0.052	28485.48	50.00	0.034	34610.27	50.00	0.048	29906.73	50.00	0.044	31060.99	50.00	0.051	28951.56	50.00	0.066	24481.50	50.00	0.0484	0
0	ELSVLYNS	58	0.060	26123.53	50.00	0.091	18578.65	32.00	0.044	30893.41	50.00	0.029	36732.40	50.00	0.069	23699.60	32.00	0.030	35946.07	50.00	0.055	27575.71	50.00	0.032	35559.24	50.00	0.051	28795.36	50.00	0.041	32259.80	50.00	0.043	31569.21	50.00	0.062	25564.30	50.00	0.0506	0
0	LSVLYNSF	59	0.110	15208.39	7.00	0.060	26123.53	50.00	0.058	26694.99	50.00	0.157	9195.62	8.00	0.140	11052.58	6.00	0.070	23444.56	32.00	0.129	12449.51	16.00	0.072	22942.68	50.00	0.089	18985.07	32.00	0.080	21154.46	32.00	0.544	138.91	1.00	0.598	77.44	0.80	0.1756	2
0	SVLYNSFA	60	0.078	21617.22	32.00	0.299	1957.17	7.00	0.114	14564.23	15.00	0.039	32787.64	50.00	0.078	21500.59	32.00	0.084	20040.43	32.00	0.108	15625.39	32.00	0.048	29745.37	50.00	0.073	22818.90	50.00	0.054	27875.69	50.00	0.062	25426.37	50.00	0.102	16583.46	32.00	0.0949	0
0	TCSVLYNF	61	0.068	23957.42	32.00	0.043	31229.48	50.00	0.045	30893.41	50.00	0.202	5620.54	6.00	0.051	28951.56	50.00	0.037	33504.88	50.00	0.064	25152.75	50.00	0.046	30396.07	50.00	0.065	24747.82	50.00	0.061	25702.97	50.00	0.162	8664.37	9.00	0.105	16053.81	32.00	0.0791	0
0	CSVLYNFS	62	0.082	20589.91	15.00	0.057	27131.77	50.00	0.054	27875.69	50.00	0.026	37535.94	50.00	0.050	29108.61	50.00	0.028	36732.40	50.00	0.046	30396.07	50.00	0.042	31740.46	50.00	0.051	28795.36	50.00	0.042	31912.64	50.00	0.083	20368.33	32.00	0.068	23957.42	50.00	0.0524	0
0	SVLYNFSL	63	0.072	22942.68	32.00	0.406	618.28	5.00	0.097	17505.31	15.00	0.171	7903.07	7.00	0.134	11793.90	7.00	0.286	2252.76	3.00	0.285	2277.27	4.00	0.098	17316.93	32.00	0.290	2157.34	4.00	0.114	14564.23	9.00	0.159	8901.93	10.00	0.200	5774.65	15.00	0.1927	0
0	PCSVLYNF	64	0.055	27575.71	50.00	0.032	35559.24	50.00	0.035	34237.82	50.00	0.126	12860.25	15.00	0.035	34237.82	50.00	0.026	37739.56	50.00	0.044	30893.41	50.00	0.029	36732.40	50.00	0.045	30726.73	50.00	0.044	30893.41	50.00	0.081	20813.90	32.00	0.065	24882.07	50.00	0.0514	0
0	CSVLYNFS	65	0.082	20589.91	15.00	0.057	27131.77	50.00	0.054	27875.69	50.00	0.026	37535.94	50.00	0.050	29108.61	50.00	0.028	36732.40	50.00	0.046	30396.07	50.00	0.042	31740.46	50.00	0.051	28795.36	50.00	0.042	31912.64	50.00	0.083	20368.33	32.00	0.068	23957.42	50.00	0.0524	0
0	SVLYNFSL	66	0.072	22942.68	32.00	0.406	618.28	5.00	0.097	17505.31	15.00	0.171	7903.07	7.00	0.134	11793.90	7.00	0.286	2252.76	3.00	0.285	2277.27	4.00	0.098	17316.93	32.00	0.290	2157.34	4.00	0.114	14564.23	9.00	0.159	8901.93	10.00	0.200	5774.65	15.00	0.1927	0
0	SQSVLYNF	67	0.079	21269.21	16.00	0.116	14252.45	32.00	0.070	23571.74	32.00	0.335	1340.18	2.00	0.075	22209.93	32.00	0.051	28640.00	50.00	0.080	21040.32	50.00	0.154	9396.78	8.00	0.175	7527.49	10.00	0.222	4526.88	3.00	0.152	9602.34	10.00	0.627	56.28	0.80	0.1780	2
0	QSVLYNFN	68	0.059	26407.71	50.00	0.037	33504.88	50.00	0.043	31398.89	50.00	0.018	40929.75	50.00	0.044	31229.48	50.00	0.025	37944.28	50.00	0.034	34798.02	50.00	0.034	34798.02	50.00	0.048	29906.73	50.00	0.040	32610.74	50.00	0.072	22942.68	32.00	0.064	25152.75	50.00	0.0432	0
0	SVLYNFNS	69	0.055	27575.71	50.00	0.115	14329.76	32.00	0.080	21154.46	32.00	0.042	31740.46	50.00	0.051	28951.56	50.00	0.046	30396.07	50.00	0.064	25017.04	50.00	0.041	32085.75	50.00	0.051	28795.36	50.00	0.046	30232.07	50.00	0.056	27278.95	50.00	0.070	23444.56	50.00	0.0598	0
0	QRYNSASF	70	0.056	27426.93	50.00	0.043	31229.48	50.00	0.066	24481.50	32.00	0.088	19295.70	32.00	0.084	20258.44	15.00	0.083	20368.33	32.00	0.108	15541.08	32.00	0.523	174.34	0.80	0.318	1610.82	4.00	0.086	19611.42	32.00	0.101	16854.80	32.00	0.242	3626.35	9.00	0.1498	1
0	RYNSASFT	71	0.049	29425.27	50.00	0.045	30726.73	50.00	0.065	24747.82	32.00	0.193	6229.00	6.00	0.035	34423.54	50.00	0.055	27575.71	50.00	0.042	31740.46	50.00	0.076	21970.92	32.00	0.057	26839.80	50.00	0.052	28485.48	50.00	0.067	24349.41	32.00	0.069	23828.16	50.00	0.0671	0
0	YNSASFTF	72	0.119	13797.25	6.00	0.083	20368.33	32.00	0.063	25289.19	50.00	0.372	888.39	2.00	0.123	13141.57	8.00	0.097	17600.27	16.00	0.118	13872.10	32.00	0.093	18180.94	32.00	0.224	4454.00	7.00	0.133	11857.88	7.00	0.295	2043.73	4.00	0.531	159.89	1950-01-01	0.1876	2
0	QKYNSASF	73	0.048	29745.37	50.00	0.043	31398.89	50.00	0.064	25152.75	50.00	0.069	23828.16	32.00	0.083	20258.44	16.00	0.078	21500.59	32.00	0.091	18578.65	32.00	0.164	8478.89	7.00	0.191	6365.26	9.00	0.098	17316.93	15.00	0.110	15290.89	16.00	0.390	735.14	4.00	0.1191	0
0	KYNSASFT	74	0.047	30068.96	50.00	0.050	29108.61	50.00	0.065	24747.82	32.00	0.154	9447.76	8.00	0.032	35559.24	50.00	0.043	31229.48	50.00	0.037	33324.12	50.00	0.050	29266.51	50.00	0.051	28640.00	50.00	0.045	30726.73	50.00	0.069	23699.60	32.00	0.065	24747.82	50.00	0.0590	0
0	YNSASFTF	75	0.119	13797.25	6.00	0.083	20368.33	32.00	0.063	25289.19	50.00	0.372	888.39	2.00	0.123	13141.57	8.00	0.097	17600.27	16.00	0.118	13872.10	32.00	0.093	18180.94	32.00	0.224	4454.00	7.00	0.133	11857.88	7.00	0.295	2043.73	4.00	0.531	159.89	1950-01-01	0.1876	2
0	DGYNSASF	76	0.056	27426.93	50.00	0.035	34237.82	50.00	0.052	28331.79	50.00	0.077	21617.22	32.00	0.146	10357.86	6.00	0.051	28795.36	50.00	0.091	18679.43	32.00	0.053	28026.90	50.00	0.107	15795.37	32.00	0.058	26694.99	50.00	0.125	12930.01	15.00	0.210	5182.46	15.00	0.0884	0
0	GYNSASFF	77	0.061	25702.97	50.00	0.049	29425.27	50.00	0.062	25426.37	50.00	0.483	268.76	0.80	0.068	23957.42	32.00	0.048	29745.37	50.00	0.053	28178.94	50.00	0.070	23571.74	50.00	0.061	25702.97	50.00	0.084	20040.43	32.00	0.118	13947.35	15.00	0.183	6903.33	15.00	0.1117	1
0	YNSASFFD	78	0.068	24087.38	32.00	0.044	31060.99	50.00	0.047	30068.96	50.00	0.029	36534.22	50.00	0.039	32787.64	50.00	0.029	36337.11	50.00	0.041	32259.80	50.00	0.033	34986.78	50.00	0.061	25842.40	50.00	0.049	29425.27	50.00	0.052	28485.48	50.00	0.061	25702.97	50.00	0.0461	0
0	DGYNSASF	79	0.056	27426.93	50.00	0.035	34237.82	50.00	0.052	28331.79	50.00	0.077	21617.22	32.00	0.146	10357.86	6.00	0.051	28795.36	50.00	0.091	18679.43	32.00	0.053	28026.90	50.00	0.107	15795.37	32.00	0.058	26694.99	50.00	0.125	12930.01	15.00	0.210	5182.46	15.00	0.0884	0
0	GYNSASFD	80	0.042	31740.46	50.00	0.029	36534.22	50.00	0.040	32434.80	50.00	0.064	25152.75	32.00	0.029	36337.11	50.00	0.025	38150.11	50.00	0.031	35752.13	50.00	0.028	37132.00	50.00	0.041	32085.75	50.00	0.040	32610.74	50.00	0.044	31060.99	50.00	0.051	28640.00	50.00	0.0387	0
0	YNSASFDY	81	0.288	2204.54	1.00	0.052	28485.48	50.00	0.084	20149.14	32.00	0.048	29745.37	32.00	0.124	13070.67	8.00	0.044	30893.41	50.00	0.055	27575.71	50.00	0.070	23444.56	50.00	0.075	22209.93	50.00	0.061	25702.97	50.00	0.136	11479.16	15.00	0.373	883.60	5.00	0.1175	1
0	QKYNSASF	82	0.048	29745.37	50.00	0.043	31398.89	50.00	0.064	25152.75	50.00	0.069	23828.16	32.00	0.083	20258.44	16.00	0.078	21500.59	32.00	0.091	18578.65	32.00	0.164	8478.89	7.00	0.191	6365.26	9.00	0.098	17316.93	15.00	0.110	15290.89	16.00	0.390	735.14	4.00	0.1191	0
0	KYNSASFT	83	0.047	30068.96	50.00	0.050	29108.61	50.00	0.065	24747.82	32.00	0.154	9447.76	8.00	0.032	35559.24	50.00	0.043	31229.48	50.00	0.037	33324.12	50.00	0.050	29266.51	50.00	0.051	28640.00	50.00	0.045	30726.73	50.00	0.069	23699.60	32.00	0.065	24747.82	50.00	0.0590	0
0	YNSASFTF	84	0.119	13797.25	6.00	0.083	20368.33	32.00	0.063	25289.19	50.00	0.372	888.39	2.00	0.123	13141.57	8.00	0.097	17600.27	16.00	0.118	13872.10	32.00	0.093	18180.94	32.00	0.224	4454.00	7.00	0.133	11857.88	7.00	0.295	2043.73	4.00	0.531	159.89	1950-01-01	0.1876	2
0	QKYNFAPF	85	0.053	28026.90	50.00	0.064	25017.04	50.00	0.069	23699.60	32.00	0.106	15795.37	15.00	0.104	16316.49	10.00	0.070	23444.56	32.00	0.118	14023.00	32.00	0.260	3000.81	4.00	0.216	4830.50	7.00	0.138	11294.36	6.00	0.105	16053.81	32.00	0.390	739.13	4.00	0.1411	0
0	KYNFAPFT	86	0.048	29745.37	50.00	0.065	24882.07	50.00	0.070	23444.56	32.00	0.206	5411.67	5.00	0.030	35946.07	50.00	0.040	32434.80	50.00	0.036	33869.37	50.00	0.054	27875.69	50.00	0.050	29108.61	50.00	0.046	30396.07	50.00	0.069	23828.16	32.00	0.063	25289.19	50.00	0.0648	0
0	YNFAPFTF	87	0.090	18780.76	15.00	0.115	14329.76	32.00	0.070	23444.56	32.00	0.394	704.01	1950-01-01	0.128	12584.95	7.00	0.086	19717.81	32.00	0.131	12117.27	16.00	0.144	10470.53	9.00	0.223	4454.00	7.00	0.148	10136.12	6.00	0.296	2032.71	4.00	0.510	200.68	2.00	0.1946	2
0	SVASFSTF	88	0.120	13648.77	6.00	0.108	15625.39	32.00	0.123	13141.57	10.00	0.337	1311.49	2.00	0.474	296.25	0.50	0.221	4600.95	5.00	0.139	11172.82	15.00	0.080	21040.32	32.00	0.120	13648.77	32.00	0.095	17985.29	15.00	0.341	1249.17	3.00	0.672	34.77	0.30	0.2358	3
0	VASFSTFT	89	0.078	21500.59	32.00	0.083	20258.44	32.00	0.070	23571.74	32.00	0.022	39196.13	50.00	0.043	31229.48	50.00	0.054	28026.90	50.00	0.043	31229.48	50.00	0.030	35946.07	50.00	0.058	26694.99	50.00	0.050	29266.51	50.00	0.110	15208.39	16.00	0.081	20813.90	50.00	0.0602	0
0	ASFSTFTI	90	0.091	18679.43	15.00	0.256	3150.53	9.00	0.126	12790.86	10.00	0.216	4830.50	5.00	0.069	23699.60	32.00	0.084	20149.14	32.00	0.083	20368.33	50.00	0.088	19191.60	32.00	0.171	7860.43	10.00	0.143	10641.85	6.00	0.553	126.02	1.00	0.290	2157.34	7.00	0.1808	1
0	VSAPFFAF	91	0.212	5016.94	2.00	0.097	17505.31	32.00	0.104	16228.45	15.00	0.387	763.52	1950-01-01	0.133	11857.88	7.00	0.121	13429.05	15.00	0.107	15710.15	32.00	0.080	21040.32	32.00	0.117	14023.00	32.00	0.112	14963.56	10.00	0.693	27.86	0.40	0.627	56.28	0.80	0.2325	4
0	SAPFFAFF	92	0.103	16493.98	8.00	0.085	19932.31	32.00	0.066	24614.30	32.00	0.374	874.09	1950-01-01	0.199	5805.97	3.00	0.068	23957.42	32.00	0.101	16854.80	32.00	0.049	29425.27	50.00	0.074	22573.33	50.00	0.073	22573.33	32.00	0.215	4883.05	6.00	0.273	2607.06	8.00	0.1400	1
0	APFFAFFI	93	0.060	25982.58	50.00	0.151	9759.45	15.00	0.058	26550.96	50.00	0.127	12721.85	15.00	0.057	26839.80	32.00	0.351	1121.07	3.00	0.138	11233.42	15.00	0.071	23318.07	50.00	0.173	7650.66	10.00	0.094	18082.85	15.00	0.113	14722.66	15.00	0.075	22209.93	50.00	0.1223	0
0	GGPLQSYG	94	0.041	32085.75	50.00	0.027	37333.42	50.00	0.038	33144.32	50.00	0.017	41825.10	50.00	0.034	34798.02	50.00	0.024	38774.32	50.00	0.032	35559.24	50.00	0.021	39837.46	50.00	0.040	32610.74	50.00	0.031	35752.13	50.00	0.038	32965.50	50.00	0.055	27575.71	50.00	0.0332	0
0	GPLQSYGF	95	0.056	27278.95	50.00	0.044	31060.99	50.00	0.043	31569.21	50.00	0.080	21154.46	32.00	0.058	26694.99	32.00	0.291	2145.70	3.00	0.131	12183.00	16.00	0.056	27426.93	50.00	0.100	16946.23	32.00	0.057	26985.39	50.00	0.074	22573.33	32.00	0.097	17600.27	50.00	0.0906	0
0	PLQSYGFD	96	0.048	29745.37	50.00	0.037	33504.88	50.00	0.039	32787.64	50.00	0.017	41825.10	50.00	0.033	34986.78	50.00	0.023	38984.65	50.00	0.038	32965.50	50.00	0.022	39408.75	50.00	0.039	32787.64	50.00	0.035	34053.09	50.00	0.035	34237.82	50.00	0.053	28026.90	50.00	0.0349	0
0	PVPLQSYG	97	0.043	31229.48	50.00	0.027	37132.00	50.00	0.036	33686.63	50.00	0.019	40929.75	50.00	0.045	30726.73	50.00	0.024	38357.05	50.00	0.030	36141.06	50.00	0.018	41151.77	50.00	0.038	33144.32	50.00	0.027	37333.42	50.00	0.036	34053.09	50.00	0.050	29108.61	50.00	0.0327	0
0	VPLQSYGD	98	0.042	31740.46	50.00	0.029	36534.22	50.00	0.035	34423.54	50.00	0.013	43439.36	50.00	0.029	36337.11	50.00	0.079	21269.21	32.00	0.060	26123.53	50.00	0.022	39196.13	50.00	0.053	28331.79	50.00	0.029	36337.11	50.00	0.038	32965.50	50.00	0.048	29745.37	50.00	0.0398	0
0	PLQSYGDR	99	0.049	29584.89	50.00	0.033	35176.57	50.00	0.073	22573.33	32.00	0.025	38150.11	50.00	0.038	32965.50	50.00	0.024	38774.32	50.00	0.043	31229.48	50.00	0.034	34610.27	50.00	0.039	32787.64	50.00	0.033	34986.78	50.00	0.036	33869.37	50.00	0.052	28485.48	50.00	0.0399	0
0	GSPLRSYG	100	0.049	29584.89	50.00	0.032	35559.24	50.00	0.048	29906.73	50.00	0.024	38774.32	50.00	0.041	32085.75	50.00	0.028	36931.66	50.00	0.046	30396.07	50.00	0.025	38357.05	50.00	0.041	31912.64	50.00	0.034	34798.02	50.00	0.044	30893.41	50.00	0.065	24882.07	50.00	0.0398	0
0	SPLRSYGM	101	0.058	26550.96	50.00	0.054	27725.29	50.00	0.047	30068.96	50.00	0.041	31912.64	50.00	0.084	20040.43	15.00	0.546	136.67	1.00	0.285	2277.27	4.00	0.062	25564.30	50.00	0.247	3435.38	6.00	0.051	28951.56	50.00	0.067	24349.41	32.00	0.079	21384.59	50.00	0.1351	1
0	PLRSYGMD	102	0.041	32085.75	50.00	0.029	36337.11	50.00	0.041	32085.75	50.00	0.011	44389.61	50.00	0.034	34423.54	50.00	0.026	37535.94	50.00	0.059	26550.96	50.00	0.022	39408.75	50.00	0.038	32965.50	50.00	0.033	35176.57	50.00	0.034	34610.27	50.00	0.055	27575.71	50.00	0.0352	0
0	GSPLRSYG	103	0.049	29584.89	50.00	0.032	35559.24	50.00	0.048	29906.73	50.00	0.024	38774.32	50.00	0.041	32085.75	50.00	0.028	36931.66	50.00	0.046	30396.07	50.00	0.025	38357.05	50.00	0.041	31912.64	50.00	0.034	34798.02	50.00	0.044	30893.41	50.00	0.065	24882.07	50.00	0.0398	0
0	SPLRSYGT	104	0.049	29425.27	50.00	0.042	31740.46	50.00	0.039	32787.64	50.00	0.019	40489.28	50.00	0.040	32434.80	50.00	0.259	3033.45	4.00	0.145	10470.53	15.00	0.035	34423.54	50.00	0.086	19717.81	32.00	0.035	34423.54	50.00	0.041	32085.75	50.00	0.051	28795.36	50.00	0.0701	0
0	PLRSYGTD	105	0.040	32259.80	50.00	0.032	35367.39	50.00	0.039	32787.64	50.00	0.011	44630.40	50.00	0.033	34986.78	50.00	0.029	36732.40	50.00	0.059	26407.71	50.00	0.022	39622.53	50.00	0.038	32965.50	50.00	0.034	34610.27	50.00	0.034	34610.27	50.00	0.057	26985.39	50.00	0.0357	0
0	GPLQSYGF	106	0.056	27278.95	50.00	0.044	31060.99	50.00	0.043	31569.21	50.00	0.080	21154.46	32.00	0.058	26694.99	32.00	0.291	2145.70	3.00	0.131	12183.00	16.00	0.056	27426.93	50.00	0.100	16946.23	32.00	0.057	26985.39	50.00	0.074	22573.33	32.00	0.097	17600.27	50.00	0.0906	0
0	PLQSYGFD	107	0.048	29745.37	50.00	0.037	33504.88	50.00	0.039	32787.64	50.00	0.017	41825.10	50.00	0.033	34986.78	50.00	0.023	38984.65	50.00	0.038	32965.50	50.00	0.022	39408.75	50.00	0.039	32787.64	50.00	0.035	34053.09	50.00	0.035	34237.82	50.00	0.053	28026.90	50.00	0.0349	0
0	LQSYGFDI	108	0.068	23957.42	32.00	0.238	3807.28	10.00	0.054	27875.69	50.00	0.133	11922.20	10.00	0.044	30893.41	50.00	0.082	20478.82	32.00	0.076	21970.92	50.00	0.108	15457.23	15.00	0.215	4883.05	7.00	0.284	2302.04	2.00	0.122	13284.53	15.00	0.355	1079.41	5.00	0.1482	1
0	EGLRSYGF	109	0.053	28026.90	50.00	0.036	34053.09	50.00	0.045	30893.41	50.00	0.112	14882.82	15.00	0.082	20701.60	16.00	0.035	34237.82	50.00	0.129	12382.34	16.00	0.052	28640.00	50.00	0.085	19932.31	32.00	0.052	28640.00	50.00	0.121	13429.05	15.00	0.112	14963.56	32.00	0.0762	0
0	GLRSYGFD	110	0.046	30396.07	50.00	0.049	29584.89	50.00	0.068	23957.42	32.00	0.013	43675.00	50.00	0.041	32259.80	50.00	0.034	34798.02	50.00	0.068	24087.38	50.00	0.034	34610.27	50.00	0.041	32085.75	50.00	0.049	29584.89	50.00	0.039	32965.50	50.00	0.077	21734.48	50.00	0.0466	0
0	LRSYGFDY	111	0.133	11922.20	5.00	0.040	32610.74	50.00	0.072	23067.13	32.00	0.035	34237.82	50.00	0.055	27725.29	50.00	0.042	31740.46	50.00	0.049	29425.27	50.00	0.293	2099.77	3.00	0.085	19824.77	32.00	0.062	25564.30	32.00	0.081	20813.90	32.00	0.164	8524.88	16.00	0.0926	0
0	KWLRSYGF	112	0.048	29745.37	50.00	0.073	22573.33	32.00	0.071	23318.07	32.00	0.544	138.91	0.50	0.042	31740.46	50.00	0.045	30726.73	50.00	0.083	20368.33	50.00	0.197	5932.98	5.00	0.059	26265.23	50.00	0.069	23828.16	32.00	0.145	10470.53	15.00	0.135	11604.04	32.00	0.1259	1
0	WLRSYGFD	113	0.052	28485.48	50.00	0.056	27131.77	50.00	0.055	27575.71	50.00	0.017	41599.44	50.00	0.052	28485.48	50.00	0.042	31569.21	50.00	0.115	14329.76	32.00	0.038	32965.50	50.00	0.047	30068.96	50.00	0.048	29906.73	50.00	0.040	32434.80	50.00	0.089	18985.07	50.00	0.0542	0
0	LRSYGFDY	114	0.133	11922.20	5.00	0.040	32610.74	50.00	0.072	23067.13	32.00	0.035	34237.82	50.00	0.055	27725.29	50.00	0.042	31740.46	50.00	0.049	29425.27	50.00	0.293	2099.77	3.00	0.085	19824.77	32.00	0.062	25564.30	32.00	0.081	20813.90	32.00	0.164	8524.88	16.00	0.0926	0
0	PTLRSYGF	115	0.077	21734.48	32.00	0.043	31569.21	50.00	0.051	28795.36	50.00	0.177	7326.61	7.00	0.089	18985.07	15.00	0.033	34986.78	50.00	0.073	22695.78	50.00	0.041	31912.64	50.00	0.049	29584.89	50.00	0.046	30232.07	50.00	0.200	5743.49	7.00	0.115	14407.49	32.00	0.0828	0
0	TLRSYGFD	116	0.049	29425.27	50.00	0.044	30893.41	50.00	0.070	23318.07	32.00	0.015	42280.10	50.00	0.046	30396.07	50.00	0.037	33324.12	50.00	0.084	20040.43	50.00	0.029	36337.11	50.00	0.044	30893.41	50.00	0.042	31740.46	50.00	0.038	32965.50	50.00	0.073	22573.33	50.00	0.0476	0
0	LRSYGFDV	117	0.070	23571.74	32.00	0.074	22451.54	32.00	0.044	30893.41	50.00	0.035	34237.82	50.00	0.037	33504.88	50.00	0.062	25426.37	50.00	0.073	22818.90	50.00	0.236	3890.57	4.00	0.199	5837.47	8.00	0.085	19824.77	32.00	0.058	26694.99	50.00	0.064	25017.04	50.00	0.0864	0
0	CAGGHSYG	118	0.054	27875.69	50.00	0.040	32610.74	50.00	0.050	28951.56	50.00	0.021	40053.56	50.00	0.038	33144.32	50.00	0.033	35176.57	50.00	0.062	25426.37	50.00	0.027	37132.00	50.00	0.049	29584.89	50.00	0.035	34237.82	50.00	0.061	25842.40	50.00	0.071	23192.26	50.00	0.0451	0
0	AGGHSYGY	119	0.099	17130.58	9.00	0.038	32965.50	50.00	0.095	17985.29	16.00	0.043	31229.48	50.00	0.053	28178.94	50.00	0.033	35176.57	50.00	0.043	31229.48	50.00	0.046	30396.07	50.00	0.047	30068.96	50.00	0.044	31060.99	50.00	0.105	16053.81	32.00	0.254	3202.08	8.00	0.0750	0
0	CAGGHSYG	121	0.054	27875.69	50.00	0.040	32610.74	50.00	0.050	28951.56	50.00	0.021	40053.56	50.00	0.038	33144.32	50.00	0.033	35176.57	50.00	0.062	25426.37	50.00	0.027	37132.00	50.00	0.049	29584.89	50.00	0.035	34237.82	50.00	0.061	25842.40	50.00	0.071	23192.26	50.00	0.0451	0
0	AGGHSYGP	122	0.042	31912.64	50.00	0.030	35946.07	50.00	0.042	31740.46	50.00	0.021	40053.56	50.00	0.028	36732.40	50.00	0.026	37739.56	50.00	0.035	34423.54	50.00	0.023	38984.65	50.00	0.041	32259.80	50.00	0.034	34610.27	50.00	0.040	32259.80	50.00	0.051	28795.36	50.00	0.0344	0
0	AKAGGHSY	124	0.073	22695.78	32.00	0.035	34423.54	50.00	0.080	21040.32	32.00	0.021	39622.53	50.00	0.096	17695.75	15.00	0.060	26123.53	50.00	0.044	30893.41	50.00	0.129	12382.34	10.00	0.111	15126.34	32.00	0.074	22451.54	32.00	0.075	22330.41	32.00	0.384	784.45	4.00	0.0985	0
0	KAGGHSYF	125	0.068	23957.42	32.00	0.065	24747.82	50.00	0.095	17985.29	16.00	0.210	5182.46	5.00	0.064	25152.75	32.00	0.118	13947.35	15.00	0.093	18180.94	32.00	0.065	24882.07	50.00	0.069	23699.60	50.00	0.069	23699.60	32.00	0.575	99.33	1.00	0.387	763.52	4.00	0.1565	1
0	AGGHSYFS	126	0.049	29584.89	50.00	0.043	31398.89	50.00	0.049	29425.27	50.00	0.029	36534.22	50.00	0.030	36141.06	50.00	0.027	37333.42	50.00	0.035	34053.09	50.00	0.025	38357.05	50.00	0.043	31398.89	50.00	0.037	33686.63	50.00	0.049	29584.89	50.00	0.053	28178.94	50.00	0.0391	0
0	DFAGGHSY	127	0.105	16140.90	8.00	0.040	32434.80	50.00	0.058	26694.99	50.00	0.079	21384.59	32.00	0.364	973.97	1.00	0.044	31060.99	50.00	0.059	26407.71	50.00	0.051	28951.56	50.00	0.076	21970.92	50.00	0.057	27131.77	50.00	0.062	25426.37	50.00	0.187	6610.93	15.00	0.0985	1
0	FAGGHSYG	128	0.058	26550.96	50.00	0.060	26123.53	50.00	0.046	30232.07	50.00	0.020	40053.56	50.00	0.046	30396.07	50.00	0.040	32259.80	50.00	0.084	20040.43	50.00	0.028	36931.66	50.00	0.066	24481.50	50.00	0.040	32434.80	50.00	0.062	25564.30	50.00	0.094	18082.85	50.00	0.0537	0
0	AGGHSYGL	129	0.051	28795.36	50.00	0.061	25842.40	50.00	0.052	28331.79	50.00	0.058	26550.96	32.00	0.037	33686.63	50.00	0.054	27725.29	50.00	0.073	22573.33	50.00	0.041	32259.80	50.00	0.080	21040.32	32.00	0.066	24614.30	32.00	0.074	22330.41	32.00	0.076	21852.38	50.00	0.0602	0
0	WWAGGHSY	130	0.125	12930.01	5.00	0.053	28178.94	50.00	0.077	21617.22	32.00	0.150	9812.39	9.00	0.173	7650.66	4.00	0.064	25152.75	50.00	0.064	25017.04	50.00	0.108	15457.23	15.00	0.092	18378.72	32.00	0.070	23444.56	32.00	0.100	16946.23	32.00	0.306	1824.25	6.00	0.1152	0
0	WAGGHSYK	131	0.084	20258.44	15.00	0.041	32085.75	50.00	0.272	2635.42	4.00	0.030	36141.06	50.00	0.059	26265.23	32.00	0.048	29906.73	50.00	0.078	21500.59	50.00	0.070	23571.74	50.00	0.056	27278.95	50.00	0.043	31229.48	50.00	0.070	23571.74	32.00	0.076	21970.92	50.00	0.0772	0
0	AGGHSYKS	132	0.043	31229.48	50.00	0.033	34986.78	50.00	0.041	32085.75	50.00	0.020	40270.83	50.00	0.027	37333.42	50.00	0.027	37333.42	50.00	0.034	34798.02	50.00	0.024	38565.12	50.00	0.041	32085.75	50.00	0.033	35176.57	50.00	0.042	31740.46	50.00	0.049	29584.89	50.00	0.0345	0
0	QEAGGHRY	133	0.079	21269.21	16.00	0.032	35559.24	50.00	0.063	25289.19	50.00	0.028	37132.00	50.00	0.113	14722.66	9.00	0.037	33324.12	50.00	0.041	32259.80	50.00	0.068	23957.42	50.00	0.082	20701.60	32.00	0.236	3890.57	3.00	0.072	22942.68	32.00	0.337	1304.42	5.00	0.0990	0
0	EAGGHRYA	134	0.060	25982.58	50.00	0.040	32434.80	50.00	0.042	31740.46	50.00	0.015	42509.45	50.00	0.068	23957.42	32.00	0.064	25152.75	50.00	0.138	11294.36	15.00	0.026	37739.56	50.00	0.061	25842.40	50.00	0.038	33144.32	50.00	0.042	31740.46	50.00	0.060	26123.53	50.00	0.0545	0
0	AGGHRYAV	135	0.060	25982.58	50.00	0.084	20040.43	32.00	0.060	25982.58	50.00	0.051	28951.56	32.00	0.036	33869.37	50.00	0.097	17600.27	16.00	0.200	5774.65	7.00	0.038	32965.50	50.00	0.082	20701.60	32.00	0.056	27426.93	50.00	0.054	27725.29	50.00	0.072	23067.13	50.00	0.0742	0
0	CAGGHSYG	136	0.054	27875.69	50.00	0.040	32610.74	50.00	0.050	28951.56	50.00	0.021	40053.56	50.00	0.038	33144.32	50.00	0.033	35176.57	50.00	0.062	25426.37	50.00	0.027	37132.00	50.00	0.049	29584.89	50.00	0.035	34237.82	50.00	0.061	25842.40	50.00	0.071	23192.26	50.00	0.0451	0
0	AGGHSYGY	137	0.099	17130.58	9.00	0.038	32965.50	50.00	0.095	17985.29	16.00	0.043	31229.48	50.00	0.053	28178.94	50.00	0.033	35176.57	50.00	0.043	31229.48	50.00	0.046	30396.07	50.00	0.047	30068.96	50.00	0.044	31060.99	50.00	0.105	16053.81	32.00	0.254	3202.08	8.00	0.0750	0
0	GGHSYGYH	138	0.049	29584.89	50.00	0.027	37132.00	50.00	0.101	16854.80	15.00	0.013	43204.99	50.00	0.048	29745.37	50.00	0.030	36141.06	50.00	0.043	31398.89	50.00	0.050	29266.51	50.00	0.046	30396.07	50.00	0.046	30232.07	50.00	0.053	28178.94	50.00	0.090	18780.76	50.00	0.0497	0
0	CAGGHSYG	139	0.054	27875.69	50.00	0.040	32610.74	50.00	0.050	28951.56	50.00	0.021	40053.56	50.00	0.038	33144.32	50.00	0.033	35176.57	50.00	0.062	25426.37	50.00	0.027	37132.00	50.00	0.049	29584.89	50.00	0.035	34237.82	50.00	0.061	25842.40	50.00	0.071	23192.26	50.00	0.0451	0
0	AGGHSYGP	140	0.042	31912.64	50.00	0.030	35946.07	50.00	0.042	31740.46	50.00	0.021	40053.56	50.00	0.028	36732.40	50.00	0.026	37739.56	50.00	0.035	34423.54	50.00	0.023	38984.65	50.00	0.041	32259.80	50.00	0.034	34610.27	50.00	0.040	32259.80	50.00	0.051	28795.36	50.00	0.0344	0
0	GGHSYGPN	141	0.041	32085.75	50.00	0.027	37333.42	50.00	0.042	31740.46	50.00	0.011	44630.40	50.00	0.034	34610.27	50.00	0.028	36732.40	50.00	0.042	31740.46	50.00	0.035	34237.82	50.00	0.046	30396.07	50.00	0.044	31229.48	50.00	0.040	32610.74	50.00	0.062	25564.30	50.00	0.0377	0
0	GGGGHSYG	142	0.040	32259.80	50.00	0.030	36141.06	50.00	0.043	31398.89	50.00	0.013	43439.36	50.00	0.030	35946.07	50.00	0.025	38150.11	50.00	0.038	32965.50	50.00	0.023	38984.65	50.00	0.041	31912.64	50.00	0.033	34986.78	50.00	0.044	31060.99	50.00	0.059	26407.71	50.00	0.0349	0
0	GGGHSYGF	143	0.054	27875.69	50.00	0.041	32259.80	50.00	0.051	28795.36	50.00	0.113	14643.23	15.00	0.040	32610.74	50.00	0.035	34237.82	50.00	0.056	27131.77	50.00	0.044	30893.41	50.00	0.051	28640.00	50.00	0.058	26694.99	50.00	0.113	14722.66	15.00	0.152	9654.43	32.00	0.0673	0
0	GGHSYGFA	144	0.052	28331.79	50.00	0.046	30232.07	50.00	0.060	25982.58	50.00	0.019	40489.28	50.00	0.041	32085.75	50.00	0.037	33324.12	50.00	0.069	23699.60	50.00	0.046	30396.07	50.00	0.057	26839.80	50.00	0.056	27426.93	50.00	0.046	30396.07	50.00	0.081	20926.80	50.00	0.0508	0
0	REGGHSYG	145	0.041	31912.64	50.00	0.032	35367.39	50.00	0.043	31398.89	50.00	0.029	36337.11	50.00	0.032	35559.24	50.00	0.030	35946.07	50.00	0.043	31229.48	50.00	0.044	31060.99	50.00	0.052	28640.00	50.00	0.147	10246.39	6.00	0.045	30726.73	50.00	0.083	20478.82	50.00	0.0517	0
0	EGGHSYGI	146	0.052	28331.79	50.00	0.040	32610.74	50.00	0.041	32085.75	50.00	0.062	25564.30	32.00	0.044	31060.99	50.00	0.039	32787.64	50.00	0.080	21040.32	50.00	0.032	35559.24	50.00	0.075	22330.41	50.00	0.045	30560.95	50.00	0.066	24481.50	50.00	0.058	26694.99	50.00	0.0528	0
0	GGHSYGID	147	0.040	32434.80	50.00	0.024	38774.32	50.00	0.040	32434.80	50.00	0.009	45115.92	50.00	0.029	36337.11	50.00	0.024	38565.12	50.00	0.043	31569.21	50.00	0.026	37535.94	50.00	0.042	31569.21	50.00	0.041	32259.80	50.00	0.039	32965.50	50.00	0.052	28485.48	50.00	0.0341	0
0	REGGHSYG	148	0.041	31912.64	50.00	0.032	35367.39	50.00	0.043	31398.89	50.00	0.029	36337.11	50.00	0.032	35559.24	50.00	0.030	35946.07	50.00	0.043	31229.48	50.00	0.044	31060.99	50.00	0.052	28640.00	50.00	0.147	10246.39	6.00	0.045	30726.73	50.00	0.083	20478.82	50.00	0.0517	0
0	EGGHSYGD	149	0.040	32259.80	50.00	0.024	38565.12	50.00	0.034	34798.02	50.00	0.016	42051.98	50.00	0.029	36534.22	50.00	0.023	38984.65	50.00	0.032	35367.39	50.00	0.018	40929.75	50.00	0.041	32085.75	50.00	0.029	36337.11	50.00	0.037	33686.63	50.00	0.046	30560.95	50.00	0.0307	0
0	GGHSYGDP	150	0.040	32434.80	50.00	0.024	38774.32	50.00	0.040	32610.74	50.00	0.009	45115.92	50.00	0.029	36337.11	50.00	0.025	38150.11	50.00	0.038	33144.32	50.00	0.027	37535.94	50.00	0.041	31912.64	50.00	0.038	32965.50	50.00	0.038	33144.32	50.00	0.052	28331.79	50.00	0.0334	0
0	NLGGHSYG	151	0.052	28485.48	50.00	0.092	18378.72	32.00	0.051	28795.36	50.00	0.020	40270.83	50.00	0.042	31912.64	50.00	0.033	34986.78	50.00	0.080	21040.32	50.00	0.026	37535.94	50.00	0.056	27426.93	50.00	0.036	34053.09	50.00	0.041	32259.80	50.00	0.082	20478.82	50.00	0.0509	0
0	LGGHSYGF	152	0.061	25702.97	50.00	0.050	29266.51	50.00	0.052	28485.48	50.00	0.137	11355.63	10.00	0.043	31398.89	50.00	0.040	32434.80	50.00	0.082	20589.91	50.00	0.044	30893.41	50.00	0.061	25842.40	50.00	0.053	28178.94	50.00	0.198	5900.97	7.00	0.255	3184.80	8.00	0.0897	0
0	GGHSYGFG	153	0.042	31740.46	50.00	0.028	37132.00	50.00	0.046	30396.07	50.00	0.016	42051.98	50.00	0.035	34237.82	50.00	0.026	37944.28	50.00	0.046	30232.07	50.00	0.032	35367.39	50.00	0.044	30893.41	50.00	0.041	32085.75	50.00	0.045	30560.95	50.00	0.070	23444.56	50.00	0.0393	0
0	GGGGHSYG	154	0.040	32259.80	50.00	0.030	36141.06	50.00	0.043	31398.89	50.00	0.013	43439.36	50.00	0.030	35946.07	50.00	0.025	38150.11	50.00	0.038	32965.50	50.00	0.023	38984.65	50.00	0.041	31912.64	50.00	0.033	34986.78	50.00	0.044	31060.99	50.00	0.059	26407.71	50.00	0.0349	0
0	GGGHSYGT	155	0.043	31398.89	50.00	0.039	32787.64	50.00	0.042	31912.64	50.00	0.021	39837.46	50.00	0.028	36732.40	50.00	0.028	36931.66	50.00	0.038	32965.50	50.00	0.026	37739.56	50.00	0.042	31569.21	50.00	0.037	33324.12	50.00	0.041	32085.75	50.00	0.053	28331.79	50.00	0.0365	0
0	GGHSYGTF	156	0.051	28795.36	50.00	0.034	34798.02	50.00	0.057	27131.77	50.00	0.099	17130.58	15.00	0.057	26839.80	32.00	0.059	26407.71	50.00	0.098	17316.93	32.00	0.064	25152.75	50.00	0.070	23571.74	50.00	0.088	19191.60	16.00	0.117	14023.00	15.00	0.312	1709.59	6.00	0.0922	0
0	PEGGHSYG	157	0.038	32965.50	50.00	0.026	37739.56	50.00	0.033	34986.78	50.00	0.012	43675.00	50.00	0.030	36141.06	50.00	0.024	38774.32	50.00	0.031	35752.13	50.00	0.018	40929.75	50.00	0.041	31912.64	50.00	0.042	31569.21	50.00	0.035	34237.82	50.00	0.050	29266.51	50.00	0.0317	0
0	EGGHSYGW	158	0.051	28795.36	50.00	0.029	36337.11	50.00	0.038	32965.50	50.00	0.086	19717.81	32.00	0.041	32259.80	50.00	0.027	37132.00	50.00	0.045	30560.95	50.00	0.029	36534.22	50.00	0.052	28331.79	50.00	0.038	33144.32	50.00	0.239	3766.31	6.00	0.059	26265.23	50.00	0.0612	0
0	GGHSYGWR	159	0.045	30726.73	50.00	0.029	36534.22	50.00	0.113	14802.53	15.00	0.025	38357.05	50.00	0.038	33144.32	50.00	0.028	36931.66	50.00	0.046	30232.07	50.00	0.075	22209.93	32.00	0.044	31060.99	50.00	0.041	32259.80	50.00	0.046	30232.07	50.00	0.057	26985.39	50.00	0.0489	0
0	FAGGHSYG	160	0.058	26550.96	50.00	0.060	26123.53	50.00	0.046	30232.07	50.00	0.020	40053.56	50.00	0.046	30396.07	50.00	0.040	32259.80	50.00	0.084	20040.43	50.00	0.028	36931.66	50.00	0.066	24481.50	50.00	0.040	32434.80	50.00	0.062	25564.30	50.00	0.094	18082.85	50.00	0.0537	0
0	AGGHSYGL	161	0.051	28795.36	50.00	0.061	25842.40	50.00	0.052	28331.79	50.00	0.058	26550.96	32.00	0.037	33686.63	50.00	0.054	27725.29	50.00	0.073	22573.33	50.00	0.041	32259.80	50.00	0.080	21040.32	32.00	0.066	24614.30	32.00	0.074	22330.41	32.00	0.076	21852.38	50.00	0.0602	0
0	GGHSYGLI	162	0.052	28485.48	50.00	0.044	31060.99	50.00	0.064	25152.75	50.00	0.069	23699.60	32.00	0.044	31060.99	50.00	0.048	29745.37	50.00	0.107	15625.39	32.00	0.068	23957.42	50.00	0.072	23067.13	50.00	0.079	21384.59	32.00	0.085	19824.77	32.00	0.085	19824.77	50.00	0.0681	0
0	ARGGHRYG	163	0.041	32259.80	50.00	0.028	36931.66	50.00	0.036	33686.63	50.00	0.014	42971.89	50.00	0.032	35559.24	50.00	0.032	35559.24	50.00	0.053	28178.94	50.00	0.129	12382.34	10.00	0.060	26123.53	50.00	0.034	34798.02	50.00	0.038	33144.32	50.00	0.051	28951.56	50.00	0.0457	0
0	RGGHRYGW	164	0.048	29745.37	50.00	0.035	34053.09	50.00	0.059	26407.71	50.00	0.206	5382.48	5.00	0.032	35559.24	50.00	0.043	31229.48	50.00	0.068	23957.42	50.00	0.082	20478.82	32.00	0.052	28331.79	50.00	0.052	28485.48	50.00	0.455	363.86	2.00	0.073	22695.78	50.00	0.1004	1
0	GGHRYGWD	165	0.040	32610.74	50.00	0.024	38774.32	50.00	0.038	32965.50	50.00	0.011	44150.12	50.00	0.030	35946.07	50.00	0.024	38774.32	50.00	0.042	31740.46	50.00	0.029	36534.22	50.00	0.041	32085.75	50.00	0.037	33324.12	50.00	0.039	32965.50	50.00	0.049	29425.27	50.00	0.0337	0
0	RGGGHRYG	166	0.041	32259.80	50.00	0.029	36732.40	50.00	0.048	29906.73	50.00	0.024	38774.32	50.00	0.029	36534.22	50.00	0.034	34798.02	50.00	0.051	28951.56	50.00	0.039	32787.64	50.00	0.043	31398.89	50.00	0.033	34986.78	50.00	0.052	28485.48	50.00	0.058	26550.96	50.00	0.0401	0
0	GGGHRYGY	167	0.081	20926.80	15.00	0.036	34053.09	50.00	0.090	18780.76	32.00	0.041	32085.75	50.00	0.049	29425.27	50.00	0.032	35559.24	50.00	0.064	25152.75	50.00	0.055	27575.71	50.00	0.046	30232.07	50.00	0.042	31912.64	50.00	0.080	21040.32	32.00	0.167	8252.61	15.00	0.0652	0
0	GGHRYGYA	168	0.051	28795.36	50.00	0.041	32259.80	50.00	0.060	25982.58	50.00	0.019	40929.75	50.00	0.042	31740.46	50.00	0.038	32965.50	50.00	0.099	17130.58	32.00	0.050	29108.61	50.00	0.054	27725.29	50.00	0.051	28951.56	50.00	0.044	30893.41	50.00	0.074	22330.41	50.00	0.0519	0
0	TGGGHRYG	169	0.040	32434.80	50.00	0.027	37333.42	50.00	0.041	32259.80	50.00	0.014	42740.04	50.00	0.029	36534.22	50.00	0.026	37739.56	50.00	0.049	29584.89	50.00	0.022	39408.75	50.00	0.043	31229.48	50.00	0.029	36534.22	50.00	0.042	31912.64	50.00	0.051	28640.00	50.00	0.0344	0
0	GGGHRYGY	170	0.081	20926.80	15.00	0.036	34053.09	50.00	0.090	18780.76	32.00	0.041	32085.75	50.00	0.049	29425.27	50.00	0.032	35559.24	50.00	0.064	25152.75	50.00	0.055	27575.71	50.00	0.046	30232.07	50.00	0.042	31912.64	50.00	0.080	21040.32	32.00	0.167	8252.61	15.00	0.0652	0
0	GGHRYGYI	171	0.050	29266.51	50.00	0.044	31060.99	50.00	0.062	25426.37	50.00	0.061	25842.40	32.00	0.046	30396.07	50.00	0.045	30560.95	50.00	0.121	13429.05	32.00	0.066	24481.50	50.00	0.067	24218.04	50.00	0.073	22695.78	32.00	0.081	20813.90	32.00	0.078	21500.59	50.00	0.0662	0
0	ARHSYGAD	172	0.042	31740.46	50.00	0.024	38774.32	50.00	0.035	34237.82	50.00	0.009	45115.92	50.00	0.033	34986.78	50.00	0.035	34423.54	50.00	0.049	29584.89	50.00	0.148	10027.04	8.00	0.100	16946.23	32.00	0.043	31569.21	50.00	0.037	33504.88	50.00	0.054	27875.69	50.00	0.0508	0
0	RHSYGADA	173	0.053	28178.94	50.00	0.040	32434.80	50.00	0.046	30396.07	50.00	0.045	30726.73	32.00	0.032	35559.24	50.00	0.054	27725.29	50.00	0.051	28951.56	50.00	0.082	20478.82	32.00	0.171	7860.43	10.00	0.067	24349.41	32.00	0.051	28795.36	50.00	0.059	26407.71	50.00	0.0626	0
0	HSYGADAF	174	0.117	14175.55	6.00	0.063	25289.19	50.00	0.095	17888.25	16.00	0.113	14643.23	15.00	0.268	2766.91	2.00	0.132	12051.90	10.00	0.076	21852.38	50.00	0.104	16316.49	15.00	0.246	3491.59	6.00	0.140	10992.95	6.00	0.569	106.56	1.00	0.588	86.29	1.00	0.2093	3
0	ARHRYGAD	175	0.041	32085.75	50.00	0.022	39196.13	50.00	0.035	34237.82	50.00	0.011	44630.40	50.00	0.035	34423.54	50.00	0.034	34798.02	50.00	0.060	25982.58	50.00	0.170	7903.07	7.00	0.086	19717.81	32.00	0.042	31912.64	50.00	0.037	33686.63	50.00	0.052	28640.00	50.00	0.0521	0
0	RHRYGADY	176	0.077	21734.48	32.00	0.029	36337.11	50.00	0.078	21500.59	32.00	0.050	29266.51	32.00	0.062	25564.30	32.00	0.074	22451.54	32.00	0.061	25702.97	50.00	0.126	12860.25	15.00	0.079	21269.21	32.00	0.058	26694.99	50.00	0.081	20813.90	32.00	0.209	5238.84	15.00	0.0820	0
0	HRYGADYY	177	0.092	18378.72	15.00	0.042	31740.46	50.00	0.095	17888.25	16.00	0.026	37944.28	50.00	0.119	13722.81	8.00	0.053	28178.94	50.00	0.050	29108.61	50.00	0.473	301.10	1.00	0.127	12721.85	16.00	0.069	23828.16	32.00	0.105	15967.20	32.00	0.163	8571.13	16.00	0.1178	1
0	ARDVLLPL	178	0.102	16583.46	8.00	0.095	17888.25	32.00	0.051	28795.36	50.00	0.041	32085.75	50.00	0.049	29425.27	50.00	0.066	24614.30	32.00	0.083	20368.33	50.00	0.401	652.65	1950-01-01	0.545	137.41	0.80	0.138	11233.42	6.00	0.056	27426.93	50.00	0.061	25702.97	50.00	0.1407	2
0	RDVLLPLY	179	0.085	19932.31	15.00	0.042	31912.64	50.00	0.101	16854.80	15.00	0.053	28026.90	32.00	0.073	22695.78	32.00	0.038	32965.50	50.00	0.037	33324.12	50.00	0.142	10815.98	9.00	0.052	28485.48	50.00	0.071	23192.26	32.00	0.096	17695.75	32.00	0.178	7247.76	15.00	0.0807	0
0	DVLLPLYY	180	0.176	7406.31	3.00	0.062	25426.37	50.00	0.117	14099.07	15.00	0.036	34053.09	50.00	0.303	1874.27	1950-01-01	0.035	34423.54	50.00	0.046	30232.07	50.00	0.048	29906.73	50.00	0.050	29108.61	50.00	0.044	31060.99	50.00	0.101	16763.86	32.00	0.137	11355.63	32.00	0.0963	1
0	EGDVLLPL	181	0.132	11986.87	5.00	0.070	23444.56	50.00	0.045	30893.41	50.00	0.035	34237.82	50.00	0.059	26265.23	32.00	0.051	28795.36	50.00	0.083	20368.33	50.00	0.042	31569.21	50.00	0.255	3184.80	6.00	0.075	22090.10	32.00	0.075	22209.93	32.00	0.059	26407.71	50.00	0.0817	0
0	GDVLLPLS	182	0.045	30560.95	50.00	0.037	33324.12	50.00	0.036	33686.63	50.00	0.015	42280.10	50.00	0.036	34053.09	50.00	0.026	37535.94	50.00	0.030	35946.07	50.00	0.036	33686.63	50.00	0.042	31569.21	50.00	0.045	30726.73	50.00	0.037	33504.88	50.00	0.054	28026.90	50.00	0.0366	0
0	DVLLPLSL	183	0.061	25702.97	50.00	0.106	15881.05	32.00	0.050	29108.61	50.00	0.060	26123.53	32.00	0.154	9396.78	5.00	0.099	17130.58	15.00	0.143	10641.85	15.00	0.051	28951.56	50.00	0.161	8806.13	15.00	0.066	24481.50	32.00	0.065	24747.82	50.00	0.079	21154.46	50.00	0.0912	0
0	MPDVLLPF	184	0.172	7733.88	3.00	0.092	18478.42	32.00	0.054	27875.69	50.00	0.099	17130.58	15.00	0.094	18082.85	15.00	0.434	454.22	1950-01-01	0.194	6128.72	8.00	0.061	25842.40	50.00	0.344	1209.27	3.00	0.079	21269.21	32.00	0.162	8711.37	9.00	0.112	14882.82	32.00	0.1581	1
0	PDVLLPFQ	185	0.043	31569.21	50.00	0.025	37944.28	50.00	0.030	36141.06	50.00	0.013	43439.36	50.00	0.037	33686.63	50.00	0.023	38984.65	50.00	0.026	37739.56	50.00	0.023	38984.65	50.00	0.040	32610.74	50.00	0.028	36732.40	50.00	0.034	34798.02	50.00	0.046	30560.95	50.00	0.0307	0
0	DVLLPFQA	186	0.058	26550.96	50.00	0.092	18378.72	32.00	0.045	30726.73	50.00	0.027	37535.94	50.00	0.072	23067.13	32.00	0.043	31398.89	50.00	0.070	23571.74	50.00	0.035	34237.82	50.00	0.058	26694.99	50.00	0.042	31740.46	50.00	0.042	31740.46	50.00	0.057	26985.39	50.00	0.0534	0
0	QSVLLPLT	187	0.069	23699.60	32.00	0.061	25702.97	50.00	0.052	28331.79	50.00	0.018	40929.75	50.00	0.059	26265.23	32.00	0.035	34237.82	50.00	0.036	34053.09	50.00	0.041	32085.75	50.00	0.053	28178.94	50.00	0.044	30893.41	50.00	0.089	18985.07	32.00	0.072	22942.68	50.00	0.0524	0
0	SVLLPLTF	188	0.082	20589.91	15.00	0.108	15625.39	32.00	0.097	17505.31	15.00	0.287	2228.52	3.00	0.116	14175.55	9.00	0.121	13429.05	15.00	0.105	16140.90	32.00	0.091	18679.43	32.00	0.086	19717.81	32.00	0.073	22695.78	32.00	0.285	2277.27	4.00	0.332	1384.40	6.00	0.1486	0
0	CVLLPLTY	190	0.216	4804.44	2.00	0.084	20149.14	32.00	0.258	3066.45	4.00	0.067	24218.04	32.00	0.136	11479.16	7.00	0.048	29906.73	50.00	0.058	26839.80	50.00	0.090	18780.76	32.00	0.053	28178.94	50.00	0.050	28951.56	50.00	0.246	3491.59	5.00	0.264	2873.70	8.00	0.1308	1
0	VLLPLTYY	191	0.197	5932.98	2.00	0.213	4989.87	15.00	0.472	302.73	1950-01-01	0.075	22330.41	32.00	0.113	14643.23	9.00	0.051	28951.56	50.00	0.057	26985.39	50.00	0.089	19088.05	32.00	0.056	27278.95	50.00	0.052	28485.48	50.00	0.283	2327.08	4.00	0.466	323.04	3.00	0.1770	3
0	SKVLLPLT	193	0.045	30560.95	50.00	0.044	31060.99	50.00	0.040	32434.80	50.00	0.015	42740.04	50.00	0.040	32434.80	50.00	0.033	35176.57	50.00	0.040	32434.80	50.00	0.080	21040.32	32.00	0.075	22209.93	50.00	0.045	30560.95	50.00	0.041	32259.80	50.00	0.058	26694.99	50.00	0.0463	0
0	KVLLPLTY	194	0.125	12930.01	5.00	0.084	20149.14	32.00	0.456	361.90	1950-01-01	0.076	21970.92	32.00	0.083	20368.33	16.00	0.060	26123.53	50.00	0.047	30068.96	50.00	0.111	15044.73	15.00	0.051	28951.56	50.00	0.056	27426.93	50.00	0.482	270.22	1950-01-01	0.335	1340.18	5.00	0.1638	2
0	VLLPLTYE	195	0.054	27875.69	50.00	0.171	7860.43	15.00	0.109	15373.84	15.00	0.027	37333.42	50.00	0.038	32965.50	50.00	0.035	34423.54	50.00	0.051	28795.36	50.00	0.039	32965.50	50.00	0.046	30396.07	50.00	0.043	31569.21	50.00	0.058	26694.99	50.00	0.082	20701.60	50.00	0.0628	0
0	GPVLLPFT	196	0.049	29425.27	50.00	0.049	29425.27	50.00	0.036	33686.63	50.00	0.012	43911.91	50.00	0.041	32085.75	50.00	0.113	14722.66	15.00	0.054	27875.69	50.00	0.032	35367.39	50.00	0.063	25289.19	50.00	0.041	32085.75	50.00	0.041	32085.75	50.00	0.051	28951.56	50.00	0.0485	0
0	PVLLPFTL	197	0.056	27278.95	50.00	0.146	10301.97	16.00	0.052	28640.00	50.00	0.124	13000.15	15.00	0.049	29266.51	50.00	0.068	23957.42	32.00	0.080	21040.32	50.00	0.044	31060.99	50.00	0.087	19400.38	32.00	0.067	24349.41	32.00	0.085	19932.31	32.00	0.074	22451.54	50.00	0.0777	0
0	VLLPFTLN	198	0.057	26985.39	50.00	0.155	9346.08	15.00	0.122	13284.53	15.00	0.037	33686.63	50.00	0.034	34610.27	50.00	0.033	34986.78	50.00	0.051	28951.56	50.00	0.045	30726.73	50.00	0.045	30726.73	50.00	0.042	31740.46	50.00	0.056	27278.95	50.00	0.080	21040.32	50.00	0.0631	0
0	QFLLPLTQ	199	0.046	30396.07	50.00	0.041	32259.80	50.00	0.051	28795.36	50.00	0.067	24218.04	32.00	0.035	34053.09	50.00	0.027	37333.42	50.00	0.044	30893.41	50.00	0.048	29745.37	50.00	0.047	30068.96	50.00	0.042	31912.64	50.00	0.047	30068.96	50.00	0.058	26694.99	50.00	0.0461	0
0	FLLPLTQE	200	0.053	28026.90	50.00	0.252	3289.87	9.00	0.062	25564.30	50.00	0.024	38774.32	50.00	0.042	31740.46	50.00	0.042	31912.64	50.00	0.082	20589.91	50.00	0.047	30068.96	50.00	0.057	27131.77	50.00	0.045	30560.95	50.00	0.050	29108.61	50.00	0.093	18279.56	50.00	0.0708	0
0	LLPLTQEA	201	0.070	23571.74	32.00	0.307	1804.62	7.00	0.050	29108.61	50.00	0.035	34423.54	50.00	0.048	29906.73	50.00	0.045	30726.73	50.00	0.081	20926.80	50.00	0.028	36931.66	50.00	0.053	28178.94	50.00	0.044	31060.99	50.00	0.041	32085.75	50.00	0.116	14175.55	32.00	0.0765	0
0	QRLLPLTQ	202	0.044	31060.99	50.00	0.033	35176.57	50.00	0.038	33144.32	50.00	0.018	41151.77	50.00	0.036	34053.09	50.00	0.028	36931.66	50.00	0.044	31060.99	50.00	0.292	2122.61	3.00	0.101	16854.80	32.00	0.041	32085.75	50.00	0.042	31740.46	50.00	0.052	28485.48	50.00	0.0641	0
0	RLLPLTQY	203	0.119	13722.81	6.00	0.142	10815.98	16.00	0.538	148.23	0.80	0.090	18882.64	16.00	0.083	20478.82	16.00	0.076	21970.92	32.00	0.060	25982.58	50.00	0.203	5590.22	5.00	0.060	25982.58	50.00	0.066	24614.30	32.00	0.386	767.66	3.00	0.528	166.06	2.00	0.1959	2
0	LLPLTQYP	204	0.054	27875.69	50.00	0.128	12584.95	32.00	0.050	28951.56	50.00	0.036	33869.37	50.00	0.044	31060.99	50.00	0.033	34986.78	50.00	0.050	29108.61	50.00	0.025	38150.11	50.00	0.043	31398.89	50.00	0.038	33324.12	50.00	0.041	32085.75	50.00	0.081	20813.90	50.00	0.0519	0
0	ERLLPLTQ	205	0.044	30893.41	50.00	0.028	36732.40	50.00	0.034	34610.27	50.00	0.017	41599.44	50.00	0.041	32085.75	50.00	0.028	36732.40	50.00	0.053	28331.79	50.00	0.204	5530.06	5.00	0.109	15457.23	32.00	0.037	33324.12	50.00	0.038	32965.50	50.00	0.051	28951.56	50.00	0.0570	0
0	RLLPLTQR	206	0.051	28951.56	50.00	0.105	15967.20	32.00	0.489	250.51	1950-01-01	0.060	26123.53	32.00	0.040	32434.80	50.00	0.046	30232.07	50.00	0.066	24481.50	50.00	0.224	4454.00	5.00	0.049	29425.27	50.00	0.051	28951.56	50.00	0.070	23444.56	32.00	0.085	19932.31	50.00	0.1113	1
0	LLPLTQRW	207	0.066	24481.50	32.00	0.078	21500.59	32.00	0.055	27575.71	50.00	0.199	5805.97	6.00	0.058	26694.99	32.00	0.043	31398.89	50.00	0.072	23067.13	50.00	0.040	32610.74	50.00	0.049	29425.27	50.00	0.048	29745.37	50.00	0.315	1663.96	4.00	0.146	10301.97	32.00	0.0974	0
0	LVLLPLTQ	208	0.051	28795.36	50.00	0.072	22818.90	32.00	0.075	22090.10	32.00	0.025	38150.11	50.00	0.044	31060.99	50.00	0.037	33686.63	50.00	0.047	30068.96	50.00	0.050	29266.51	50.00	0.047	30068.96	50.00	0.045	30726.73	50.00	0.066	24481.50	50.00	0.085	19932.31	50.00	0.0537	0
0	VLLPLTQH	209	0.060	25982.58	50.00	0.118	13872.10	32.00	0.288	2204.54	4.00	0.030	36141.06	50.00	0.048	29745.37	50.00	0.042	31740.46	50.00	0.048	29745.37	50.00	0.063	25289.19	50.00	0.048	29906.73	50.00	0.044	31060.99	50.00	0.078	21500.59	32.00	0.145	10470.53	32.00	0.0843	0
0	LLPLTQHC	210	0.053	28178.94	50.00	0.181	7016.28	15.00	0.045	30726.73	50.00	0.034	34423.54	50.00	0.041	32085.75	50.00	0.035	34237.82	50.00	0.059	26407.71	50.00	0.027	37535.94	50.00	0.045	30560.95	50.00	0.040	32434.80	50.00	0.045	30893.41	50.00	0.107	15710.15	32.00	0.0593	0
0	ILLLPFTQ	211	0.051	28951.56	50.00	0.199	5837.47	15.00	0.103	16493.98	15.00	0.050	29266.51	32.00	0.036	33686.63	50.00	0.035	34053.09	50.00	0.058	26694.99	50.00	0.062	25564.30	50.00	0.052	28331.79	50.00	0.049	29584.89	50.00	0.059	26407.71	50.00	0.087	19400.38	50.00	0.0701	0
0	LLLPFTQP	212	0.050	29266.51	50.00	0.203	5560.06	15.00	0.075	22090.10	32.00	0.029	36337.11	50.00	0.034	34798.02	50.00	0.040	32434.80	50.00	0.074	22451.54	50.00	0.044	30893.41	50.00	0.048	29906.73	50.00	0.046	30396.07	50.00	0.057	26985.39	50.00	0.113	14722.66	32.00	0.0678	0
0	LLPFTQPE	213	0.054	27725.29	50.00	0.111	14963.56	32.00	0.055	27426.93	50.00	0.027	37333.42	50.00	0.051	28640.00	50.00	0.038	33144.32	50.00	0.060	26123.53	50.00	0.028	36931.66	50.00	0.048	29906.73	50.00	0.041	32085.75	50.00	0.042	31912.64	50.00	0.118	13947.35	32.00	0.0561	0
0	RLNARLRA	214	0.072	22942.68	32.00	0.225	4382.30	10.00	0.240	3705.68	4.00	0.049	29584.89	32.00	0.049	29584.89	50.00	0.115	14407.49	15.00	0.219	4701.59	6.00	0.138	11294.36	9.00	0.060	26123.53	50.00	0.063	25289.19	32.00	0.070	23444.56	32.00	0.202	5620.54	15.00	0.1252	0
0	LNARLRAM	215	0.072	22942.68	32.00	0.047	30068.96	50.00	0.058	26694.99	50.00	0.036	34053.09	50.00	0.098	17316.93	15.00	0.171	7860.43	7.00	0.263	2920.72	4.00	0.080	21154.46	32.00	0.150	9919.14	15.00	0.068	24087.38	32.00	0.079	21269.21	32.00	0.240	3725.78	9.00	0.1135	0
0	NARLRAML	216	0.060	25982.58	50.00	0.054	27875.69	50.00	0.054	27725.29	50.00	0.042	31569.21	50.00	0.080	21040.32	32.00	0.429	482.07	1950-01-01	0.547	133.75	0.50	0.069	23699.60	50.00	0.143	10699.58	15.00	0.066	24481.50	32.00	0.060	25982.58	50.00	0.105	16053.81	32.00	0.1424	2
0	NYNARLCA	217	0.059	26407.71	50.00	0.043	31398.89	50.00	0.047	30068.96	50.00	0.116	14175.55	15.00	0.040	32610.74	50.00	0.048	29906.73	50.00	0.148	10081.44	15.00	0.050	29266.51	50.00	0.082	20701.60	32.00	0.037	33504.88	50.00	0.043	31229.48	50.00	0.063	25289.19	50.00	0.0647	0
0	YNARLCAE	218	0.062	25564.30	32.00	0.036	34053.09	50.00	0.042	31740.46	50.00	0.019	40489.28	50.00	0.053	28178.94	50.00	0.042	31740.46	50.00	0.112	14963.56	32.00	0.043	31229.48	50.00	0.077	21734.48	50.00	0.044	31060.99	50.00	0.043	31398.89	50.00	0.085	19932.31	50.00	0.0548	0
0	NARLCAER	219	0.052	28331.79	50.00	0.032	35367.39	50.00	0.079	21269.21	32.00	0.025	38150.11	50.00	0.058	26694.99	32.00	0.049	29584.89	50.00	0.090	18882.64	32.00	0.054	27875.69	50.00	0.050	29266.51	50.00	0.034	34610.27	50.00	0.045	30726.73	50.00	0.061	25842.40	50.00	0.0524	0
0	SYNARLCA	220	0.059	26407.71	50.00	0.049	29425.27	50.00	0.064	25017.04	50.00	0.162	8664.37	8.00	0.041	32085.75	50.00	0.054	27875.69	50.00	0.150	9919.14	15.00	0.061	25842.40	50.00	0.074	22451.54	50.00	0.043	31569.21	50.00	0.048	29745.37	50.00	0.076	21970.92	50.00	0.0734	0
0	YNARLCAE	221	0.062	25564.30	32.00	0.036	34053.09	50.00	0.042	31740.46	50.00	0.019	40489.28	50.00	0.053	28178.94	50.00	0.042	31740.46	50.00	0.112	14963.56	32.00	0.043	31229.48	50.00	0.077	21734.48	50.00	0.044	31060.99	50.00	0.043	31398.89	50.00	0.085	19932.31	50.00	0.0548	0
0	NARLCAER	222	0.052	28331.79	50.00	0.032	35367.39	50.00	0.079	21269.21	32.00	0.025	38150.11	50.00	0.058	26694.99	32.00	0.049	29584.89	50.00	0.090	18882.64	32.00	0.054	27875.69	50.00	0.050	29266.51	50.00	0.034	34610.27	50.00	0.045	30726.73	50.00	0.061	25842.40	50.00	0.0524	0
0	EEARLRAK	223	0.048	29745.37	50.00	0.024	38774.32	50.00	0.067	24218.04	32.00	0.015	42509.45	50.00	0.074	22451.54	32.00	0.036	34053.09	50.00	0.060	26265.23	50.00	0.072	22942.68	50.00	0.088	19295.70	32.00	0.073	22573.33	32.00	0.040	32610.74	50.00	0.071	23192.26	50.00	0.0557	0
0	EARLRAKE	224	0.043	31229.48	50.00	0.021	40053.56	50.00	0.035	34237.82	50.00	0.011	44389.61	50.00	0.054	27725.29	50.00	0.050	29266.51	50.00	0.160	8901.93	15.00	0.027	37333.42	50.00	0.043	31398.89	50.00	0.029	36337.11	50.00	0.037	33686.63	50.00	0.051	28795.36	50.00	0.0468	0
0	ARLRAKEA	225	0.043	31229.48	50.00	0.035	34237.82	50.00	0.037	33324.12	50.00	0.014	42740.04	50.00	0.032	35367.39	50.00	0.040	32610.74	50.00	0.087	19505.61	32.00	0.291	2134.13	3.00	0.076	21970.92	50.00	0.042	31912.64	50.00	0.039	32787.64	50.00	0.055	27575.71	50.00	0.0659	0
0	LRARLCAK	226	0.057	26985.39	50.00	0.033	34986.78	50.00	0.119	13722.81	15.00	0.022	39408.75	50.00	0.045	30726.73	50.00	0.040	32434.80	50.00	0.085	19824.77	50.00	0.533	156.47	0.50	0.100	16946.23	32.00	0.041	32085.75	50.00	0.046	30232.07	50.00	0.077	21734.48	50.00	0.0998	1
0	RARLCAKG	227	0.042	31569.21	50.00	0.030	35946.07	50.00	0.054	27725.29	50.00	0.032	35367.39	50.00	0.034	34610.27	50.00	0.086	19611.42	32.00	0.082	20701.60	50.00	0.077	21617.22	32.00	0.043	31229.48	50.00	0.040	32610.74	50.00	0.073	22695.78	32.00	0.090	18780.76	50.00	0.0569	0
0	ARLCAKGV	228	0.046	30232.07	50.00	0.058	26839.80	50.00	0.045	30726.73	50.00	0.021	40053.56	50.00	0.036	33686.63	50.00	0.049	29425.27	50.00	0.071	23318.07	50.00	0.354	1085.26	2.00	0.135	11666.98	15.00	0.062	25564.30	32.00	0.043	31398.89	50.00	0.055	27575.71	50.00	0.0813	1
0	TTKKPTET	229	0.053	28178.94	50.00	0.032	35367.39	50.00	0.048	29906.73	50.00	0.016	42051.98	50.00	0.055	27575.71	50.00	0.044	30893.41	50.00	0.073	22573.33	50.00	0.024	38565.12	50.00	0.046	30396.07	50.00	0.036	34053.09	50.00	0.043	31398.89	50.00	0.066	24614.30	50.00	0.0447	0
0	TKKPTETP	230	0.038	32965.50	50.00	0.022	39408.75	50.00	0.035	34423.54	50.00	0.012	43911.91	50.00	0.028	36931.66	50.00	0.029	36534.22	50.00	0.039	32787.64	50.00	0.029	36534.22	50.00	0.048	29745.37	50.00	0.032	35559.24	50.00	0.038	33144.32	50.00	0.051	28795.36	50.00	0.0334	0
0	KKPTETPP	231	0.038	33144.32	50.00	0.028	36931.66	50.00	0.036	34053.09	50.00	0.011	44150.12	50.00	0.031	35946.07	50.00	0.026	37944.28	50.00	0.027	37132.00	50.00	0.030	36141.06	50.00	0.045	30560.95	50.00	0.030	36141.06	50.00	0.038	33324.12	50.00	0.049	29266.51	50.00	0.0324	0
0	EEKKPIET	232	0.041	32085.75	50.00	0.025	38357.05	50.00	0.034	34798.02	50.00	0.012	43911.91	50.00	0.042	31740.46	50.00	0.029	36534.22	50.00	0.062	25426.37	50.00	0.027	37132.00	50.00	0.061	25842.40	50.00	0.059	26407.71	50.00	0.038	33324.12	50.00	0.056	27278.95	50.00	0.0405	0
0	EKKPIETG	233	0.038	32965.50	50.00	0.024	38774.32	50.00	0.031	35946.07	50.00	0.011	44630.40	50.00	0.034	34798.02	50.00	0.024	38565.12	50.00	0.051	28795.36	50.00	0.028	36931.66	50.00	0.049	29584.89	50.00	0.029	36732.40	50.00	0.037	33504.88	50.00	0.051	28640.00	50.00	0.0339	0
0	KKPIETGS	234	0.039	32787.64	50.00	0.028	36931.66	50.00	0.035	34237.82	50.00	0.012	43911.91	50.00	0.028	36732.40	50.00	0.025	38357.05	50.00	0.028	36732.40	50.00	0.032	35367.39	50.00	0.041	31912.64	50.00	0.029	36337.11	50.00	0.037	33504.88	50.00	0.049	29584.89	50.00	0.0319	0
0	QTQLSTDT	235	0.072	22942.68	32.00	0.038	33144.32	50.00	0.042	31569.21	50.00	0.015	42509.45	50.00	0.044	31060.99	50.00	0.036	34053.09	50.00	0.035	34237.82	50.00	0.028	37132.00	50.00	0.048	29745.37	50.00	0.040	32434.80	50.00	0.045	30726.73	50.00	0.061	25842.40	50.00	0.0420	0
0	TQLSTDTK	236	0.049	29425.27	50.00	0.040	32259.80	50.00	0.239	3745.99	5.00	0.036	33869.37	50.00	0.037	33324.12	50.00	0.032	35367.39	50.00	0.038	32965.50	50.00	0.149	9919.14	8.00	0.089	19088.05	32.00	0.067	24218.04	32.00	0.054	27875.69	50.00	0.096	17695.75	50.00	0.0772	0
0	QLSTDTKK	237	0.066	24481.50	32.00	0.042	31912.64	50.00	0.376	855.38	3.00	0.017	41599.44	50.00	0.045	30560.95	50.00	0.027	37333.42	50.00	0.035	34237.82	50.00	0.053	28331.79	50.00	0.044	30893.41	50.00	0.041	32259.80	50.00	0.049	29584.89	50.00	0.067	24349.41	50.00	0.0718	0
0	SGQLSTDI	238	0.056	27131.77	50.00	0.044	30893.41	50.00	0.046	30396.07	50.00	0.063	25289.19	32.00	0.035	34053.09	50.00	0.052	28640.00	50.00	0.070	23444.56	50.00	0.042	31912.64	50.00	0.088	19191.60	32.00	0.055	27575.71	50.00	0.083	20478.82	32.00	0.074	22330.41	50.00	0.0590	0
0	GQLSTDIT	239	0.043	31398.89	50.00	0.078	21500.59	32.00	0.042	31740.46	50.00	0.015	42509.45	50.00	0.032	35559.24	50.00	0.029	36337.11	50.00	0.036	33686.63	50.00	0.058	26550.96	50.00	0.079	21384.59	32.00	0.110	15208.39	10.00	0.043	31229.48	50.00	0.101	16763.86	32.00	0.0555	0
0	QLSTDITT	240	0.056	27426.93	50.00	0.171	7860.43	15.00	0.053	28178.94	50.00	0.016	42051.98	50.00	0.043	31398.89	50.00	0.035	34237.82	50.00	0.044	30893.41	50.00	0.032	35367.39	50.00	0.063	25289.19	50.00	0.050	29108.61	50.00	0.050	29266.51	50.00	0.086	19717.81	50.00	0.0582	0
0	QGAGGHSY	Predicted-later 1	0.112	14882.82	7.00	0.037	33324.12	50.00	0.093	18279.56	16.00	0.028	36931.66	50.00	0.115	14407.49	9.00	0.048	29906.73	50.00	0.048	29745.37	50.00	0.057	26985.39	50.00	0.082	20701.60	32.00	0.058	26550.96	50.00	0.183	6866.08	8.00	0.438	437.34	3.00	0.1082	1
0	GAGGHSYD	Predicted-later 2	0.044	31060.99	50.00	0.030	35946.07	50.00	0.043	31398.89	50.00	0.012	43911.91	50.00	0.033	35176.57	50.00	0.028	36931.66	50.00	0.034	34610.27	50.00	0.022	39408.75	50.00	0.042	31740.46	50.00	0.038	33144.32	50.00	0.044	31060.99	50.00	0.053	28026.90	50.00	0.0352	0
0	AGGHSYDY	Predicted-later 3	0.104	16228.45	8.00	0.037	33324.12	50.00	0.072	22942.68	32.00	0.038	32965.50	50.00	0.041	32085.75	50.00	0.030	35946.07	50.00	0.039	32787.64	50.00	0.038	32965.50	50.00	0.046	30232.07	50.00	0.042	31912.64	50.00	0.098	17410.87	32.00	0.180	7092.61	15.00	0.0637	0
0	ARGGHSYG	Predicted-later 4	0.042	31740.46	50.00	0.030	35946.07	50.00	0.038	32965.50	50.00	0.015	42509.45	50.00	0.034	34798.02	50.00	0.032	35559.24	50.00	0.050	29108.61	50.00	0.119	13797.25	15.00	0.069	23828.16	50.00	0.036	33686.63	50.00	0.040	32434.80	50.00	0.054	27875.69	50.00	0.0466	0
0	RGGHSYGF	Predicted-later 5	0.056	27278.95	50.00	0.045	30726.73	50.00	0.064	25017.04	50.00	0.254	3202.08	4.00	0.040	32434.80	50.00	0.059	26265.23	50.00	0.069	23699.60	50.00	0.098	17410.87	32.00	0.059	26407.71	50.00	0.066	24614.30	32.00	0.246	3472.75	5.00	0.234	3975.68	10.00	0.1075	0
0	GGHSYGFG	Predicted-later 6	0.042	31740.46	50.00	0.028	37132.00	50.00	0.046	30396.07	50.00	0.016	42051.98	50.00	0.035	34237.82	50.00	0.026	37944.28	50.00	0.046	30232.07	50.00	0.032	35367.39	50.00	0.044	30893.41	50.00	0.041	32085.75	50.00	0.045	30560.95	50.00	0.070	23444.56	50.00	0.0393	0
0	PKVLLPFT	Predicted-later 7	0.041	32085.75	50.00	0.031	35752.13	50.00	0.032	35559.24	50.00	0.011	44630.40	50.00	0.034	34610.27	50.00	0.025	38357.05	50.00	0.027	37132.00	50.00	0.035	34423.54	50.00	0.044	31060.99	50.00	0.032	35367.39	50.00	0.036	34053.09	50.00	0.047	30068.96	50.00	0.0329	0
0	KVLLPFTR	Predicted-later 8	0.050	29108.61	50.00	0.084	20149.14	32.00	0.464	331.89	1950-01-01	0.074	22451.54	32.00	0.038	32965.50	50.00	0.041	32085.75	50.00	0.048	29906.73	50.00	0.134	11793.90	10.00	0.046	30232.07	50.00	0.049	29584.89	50.00	0.096	17695.75	32.00	0.070	23318.07	50.00	0.0995	1
0	VLLPFTRA	Predicted-later 9	0.072	23067.13	32.00	0.473	299.47	4.00	0.129	12449.51	10.00	0.038	33144.32	50.00	0.040	32610.74	50.00	0.057	26985.39	50.00	0.121	13501.89	32.00	0.057	26985.39	50.00	0.059	26407.71	50.00	0.050	29108.61	50.00	0.059	26407.71	50.00	0.134	11793.90	32.00	0.1074	1
