# Supplementary material for: Shared 6mer Peptides of Human and Omicron (21K and 21L) at SARS-CoV-2 Mutation Sites
Source: Antibodies (Basel). 2022 Oct 25;11(4):68. doi: 10.3390/antib11040068 (PMC9680445; doi:10.3390/antib11040068)
Supplement: Supplementary file 1 [file antibodies-11-00068-s001.zip › DocumentS9.xlsx]

## Sheet: Sayfa1
Source organisms of the initially predicted 363 sequences in documents S5 and S6. (Includes deleted results after predictions indicated with a stroke-through the content at the respective lines.)
Peptide	ID#	Source organism	Identifier ID (for reference purposes)
VGFASTEK	1	SARS-CoV-2	>aS.3.pp3-YP_009724390.1
GFASTEKV	2	SARS-CoV-2	>bS.3.pp3-YP_009724390.1
FASTEKVE	3	SARS-CoV-2	>cS.3.pp3-YP_009724390.1
GEFASIEK	4	Omicron (21K + 21K/21L)	>aS.3.pp3-Omicron21K-T95I
EFASIEKM	5	Omicron (21K + 21K/21L)	>bS.3.pp3-Omicron21K-T95I
FASIEKML	6	Omicron (21K + 21K/21L)	>cS.3.pp3-Omicron21K-T95I
VNINLVRD	7	SARS-CoV-2	>aS.5.pp5-YP_009724390.1
NINLVRDK	8	SARS-CoV-2	>bS.5.pp5-YP_009724390.1
INLVRDKK	9	SARS-CoV-2	>cS.5.pp5-YP_009724390.1
TVREPEDF	10	Omicron (21K + 21K/21L)	>aaS.5.1.pp5.3-pp6.3-pp7.2-pp8.1-Omicron21K-delN211-L212I-ins214EPE
VREPEDFC	11	Omicron (21K + 21K/21L)	>baS.5.1.pp5.3-pp6.3-pp7.2-pp8.1-Omicron21K-delN211-L212I-ins214EPE
REPEDFCT	12	Omicron (21K + 21K/21L)	>caS.5.1.pp5.3-pp6.3-pp7.2-pp8.1-Omicron21K-delN211-L212I-ins214EPE
QFVREPED	13	Omicron (21K + 21K/21L)	>abS.5.1.pp5.3-pp6.3-pp7.2-pp8.1-Omicron21K-delN211-L212I-ins214EPE
FVREPEDE	14	Omicron (21K + 21K/21L)	>bbS.5.1.pp5.3-pp6.3-pp7.2-pp8.1-Omicron21K-delN211-L212I-ins214EPE
VREPEDEE	15	Omicron (21K + 21K/21L)	>cbS.5.1.pp5.3-pp6.3-pp7.2-pp8.1-Omicron21K-delN211-L212I-ins214EPE
TPVREPED	16	Omicron (21K + 21K/21L)	>abS.5.1.pp5.3-pp6.3-pp7.2-pp8.1-Omicron21K-delN211-L212I-ins214EPE
PVREPEDS	17	Omicron (21K + 21K/21L)	>bbS.5.1.pp5.3-pp6.3-pp7.2-pp8.1-Omicron21K-delN211-L212I-ins214EPE
VREPEDSP	18	Omicron (21K + 21K/21L)	>cbS.5.1.pp5.3-pp6.3-pp7.2-pp8.1-Omicron21K-delN211-L212I-ins214EPE
RPVREPED	19	Omicron (21K + 21K/21L)	>adS.5.1.pp5.3-pp6.3-pp7.2-pp8.1-Omicron21K-delN211-L212I-ins214EPE
PVREPEDT	20	Omicron (21K + 21K/21L)	>bdS.5.1.pp5.3-pp6.3-pp7.2-pp8.1-Omicron21K-delN211-L212I-ins214EPE
VREPEDTV	21	Omicron (21K + 21K/21L)	>cdS.5.1.pp5.3-pp6.3-pp7.2-pp8.1-Omicron21K-delN211-L212I-ins214EPE
QANLVRDL	22	SARS-CoV-2	>aS.5.pp6-YP_009724390.1
ANLVRDLQ	23	SARS-CoV-2	>bS.5.pp6-YP_009724390.1
NLVRDLQD	24	SARS-CoV-2	>cS.5.pp6-YP_009724390.1
CAREPEDL	25	Omicron (21K + 21K/21L)	>aaS.5.1.pp6.4-pp7.3-pp8.2-Omicron21K-delN211-L212I-ins214EPE
AREPEDLI	26	Omicron (21K + 21K/21L)	>baS.5.1.pp6.4-pp7.3-pp8.2-Omicron21K-delN211-L212I-ins214EPE
REPEDLIY	27	Omicron (21K + 21K/21L)	>caS.5.1.pp6.4-pp7.3-pp8.2-Omicron21K-delN211-L212I-ins214EPE
SPREPEDL	28	Omicron (21K + 21K/21L)	>abS.5.1.pp6.4-pp7.3-pp8.2-Omicron21K-delN211-L212I-ins214EPE
PREPEDLP	29	Omicron (21K + 21K/21L)	>bbS.5.1.pp6.4-pp7.3-pp8.2-Omicron21K-delN211-L212I-ins214EPE
REPEDLPD	30	Omicron (21K + 21K/21L)	>cbS.5.1.pp6.4-pp7.3-pp8.2-Omicron21K-delN211-L212I-ins214EPE
GPREPEDL	31	Omicron (21K + 21K/21L)	>acS.5.1.pp6.4-pp7.3-pp8.2-Omicron21K-delN211-L212I-ins214EPE
PREPEDLN	32	Omicron (21K + 21K/21L)	>bcS.5.1.pp6.4-pp7.3-pp8.2-Omicron21K-delN211-L212I-ins214EPE
REPEDLNS	33	Omicron (21K + 21K/21L)	>ccS.5.1.pp6.4-pp7.3-pp8.2-Omicron21K-delN211-L212I-ins214EPE
QRLVRDLP	34	SARS-CoV-2	>aaS.5.pp7-YP_009724390.1
RLVRDLPK	35	SARS-CoV-2	>baS.5.pp7-YP_009724390.1
LVRDLPKG	36	SARS-CoV-2	>caS.5.pp7-YP_009724390.1
KSLVRDLP	37	SARS-CoV-2	>abS.5.pp7-YP_009724390.1
SLVRDLPE	38	SARS-CoV-2	>bbS.5.pp7-YP_009724390.1
LVRDLPEG	39	SARS-CoV-2	>cbS.5.pp7-YP_009724390.1
MEPEDLPW	40	Omicron (21K + 21K/21L)	>aS.5.1.pp7.4-pp8.3-Omicron21K-delN211-L212I-ins214EPE
EPEDLPWP	41	Omicron (21K + 21K/21L)	>bS.5.1.pp7.4-pp8.3-Omicron21K-delN211-L212I-ins214EPE
CARDLPQG	42	SARS-CoV-2	>aa2S.5.pp8-YP_009724390.1
ARDLPQGG	43	SARS-CoV-2	>ba2S.5.pp8-YP_009724390.1
RDLPQGGS	44	SARS-CoV-2	>ca2S.5.pp8-YP_009724390.1
PPRDLPQG	45	SARS-CoV-2	>ab2S.5.pp8-YP_009724390.1
PRDLPQGP	46	SARS-CoV-2	>bb2S.5.pp8-YP_009724390.1
RDLPQGPP	47	SARS-CoV-2	>cb2S.5.pp8-YP_009724390.1
CARDLPQG	48	SARS-CoV-2	>ac2S.5.pp8-YP_009724390.1
ARDLPQGY	49	SARS-CoV-2	>bc2S.5.pp8-YP_009724390.1
RDLPQGYC	50	SARS-CoV-2	>cc2S.5.pp8-YP_009724390.1
SAEDLPQG	51	Omicron (21K + 21K/21L)	>a2S.5.1.pp8.4-Omicron21K-delN211-L212I-ins214EPE
AEDLPQGL	52	Omicron (21K + 21K/21L)	>b2S.5.1.pp8.4-Omicron21K-delN211-L212I-ins214EPE
EDLPQGLL	53	Omicron (21K + 21K/21L)	>c2S.5.1.pp8.4-Omicron21K-delN211-L212I-ins214EPE
GRPGQTGK	54	SARS-CoV-2	>aS.9.pp1-YP_009724390.1
RPGQTGKE	55	SARS-CoV-2	>bS.9.pp1-YP_009724390.1
PGQTGKEA	56	SARS-CoV-2	>cS.9.pp1-YP_009724390.1
IIPGQTGN	57	Omicron (21K + 21K/21L)	>aS.9.pp1-Omicron21K-K417N-21L-K417N
IPGQTGNR	58	Omicron (21K + 21K/21L)	>bS.9.pp1-Omicron21K-K417N-21L-K417N
PGQTGNRG	59	Omicron (21K + 21K/21L)	>cS.9.pp1-Omicron21K-K417N-21L-K417N
VAGKIADY	60	SARS-CoV-2	>aaS.9.pp5-YP_009724390.1
AGKIADYW	61	SARS-CoV-2	>baS.9.pp5-YP_009724390.1
NNGKIADY	62	SARS-CoV-2	>abS.9.pp5-YP_009724390.1
NGKIADYW	63	SARS-CoV-2	>bbS.9.pp5-YP_009724390.1
DYGNIADY	64	Omicron (21K + 21K/21L)	>aS.9.pp5-Omicron21K-K417N-21L-K417N
YGNIADYW	65	Omicron (21K + 21K/21L)	>bS.9.pp5-Omicron21K-K417N-21L-K417N
QEGGNYNY	66	SARS-CoV-2	>aa2S.10.p2.pp5-YP_009724390.1
EGGNYNYW	67	SARS-CoV-2	>ba2S.10.p2.pp5-YP_009724390.1
KKGGNYNY	68	SARS-CoV-2	>ab2S.10.p2.pp5-YP_009724390.1
KGGNYNYF	69	SARS-CoV-2	>bb2S.10.p2.pp5-YP_009724390.1
GGNYNYFD	70	SARS-CoV-2	>cb2S.10.p2.pp5-YP_009724390.1
RVGGNYNY	71	SARS-CoV-2	>ac2S.10.p2.pp5-YP_009724390.1
VGGNYNYV	72	SARS-CoV-2	>bc2S.10.p2.pp5-YP_009724390.1
GGNYNYVD	73	SARS-CoV-2	>cc2S.10.p2.pp5-YP_009724390.1
SGSGNYNY	74	Omicron (21K + 21K/21L)	>aa2S.10.1.p2.pp5-Omicron21K-G446S
GSGNYNYM	75	Omicron (21K + 21K/21L)	>ba2S.10.1.p2.pp5-Omicron21K-G446S
SGNYNYMD	76	Omicron (21K + 21K/21L)	>ca2S.10.1.p2.pp5-Omicron21K-G446S
RGSGNYNY	77	Omicron (21K + 21K/21L)	>ab2S.10.1.p2.pp5-Omicron21K-G446S
GSGNYNYW	78	Omicron (21K + 21K/21L)	>bb2S.10.1.p2.pp5-Omicron21K-G446S
GLSGNYNY	79	Omicron (21K + 21K/21L)	>ac2S.10.1.p2.pp5-Omicron21K-G446S
LSGNYNYF	80	Omicron (21K + 21K/21L)	>bc2S.10.1.p2.pp5-Omicron21K-G446S
SGNYNYFD	81	Omicron (21K + 21K/21L)	>cc2S.10.1.p2.pp5-Omicron21K-G446S
YGSGNYNY	82	Omicron (21K + 21K/21L)	>ad2S.10.1.p2.pp5-Omicron21K-G446S
GSGNYNYF	83	Omicron (21K + 21K/21L)	>bd2S.10.1.p2.pp5-Omicron21K-G446S
SGNYNYFD	84	Omicron (21K + 21K/21L)	>cd2S.10.1.p2.pp5-Omicron21K-G446S
LESGNYNY	85	Omicron (21K + 21K/21L)	>ae2S.10.1.p2.pp5-Omicron21K-G446S
ESGNYNYM	86	Omicron (21K + 21K/21L)	>be2S.10.1.p2.pp5-Omicron21K-G446S
SGNYNYMD	87	Omicron (21K + 21K/21L)	>ce2S.10.1.p2.pp5-Omicron21K-G446S
AGSGNYNY	88	Omicron (21K + 21K/21L)	>af2S.10.1.p2.pp5-Omicron21K-G446S
GSGNYNYR	89	Omicron (21K + 21K/21L)	>bf2S.10.1.p2.pp5-Omicron21K-G446S
SGNYNYRY	90	Omicron (21K + 21K/21L)	>cf2S.10.1.p2.pp5-Omicron21K-G446S
EGSGNYNY	91	Omicron (21K + 21K/21L)	>ag2S.10.1.p2.pp5-Omicron21K-G446S
GSGNYNYY	92	Omicron (21K + 21K/21L)	>bg2S.10.1.p2.pp5-Omicron21K-G446S
SGNYNYYF	93	Omicron (21K + 21K/21L)	>cg2S.10.1.p2.pp5-Omicron21K-G446S
YGSGNYNY	94	Omicron (21K + 21K/21L)	>ah2S.10.1.p2.pp5-Omicron21K-G446S
GSGNYNYF	95	Omicron (21K + 21K/21L)	>bh2S.10.1.p2.pp5-Omicron21K-G446S
SGNYNYFD	96	Omicron (21K + 21K/21L)	>ch2S.10.1.p2.pp5-Omicron21K-G446S
SGSGNYNY	97	Omicron (21K + 21K/21L)	>ai2S.10.1.p2.pp5-Omicron21K-G446S
GSGNYNYF	98	Omicron (21K + 21K/21L)	>bi2S.10.1.p2.pp5-Omicron21K-G446S
SGNYNYFY	99	Omicron (21K + 21K/21L)	>ci2S.10.1.p2.pp5-Omicron21K-G446S
SDSGNYNY	100	Omicron (21K + 21K/21L)	>aj2S.10.1.p2.pp5-Omicron21K-G446S
DSGNYNYF	101	Omicron (21K + 21K/21L)	>bj2S.10.1.p2.pp5-Omicron21K-G446S
SGNYNYFY	102	Omicron (21K + 21K/21L)	>cj2S.10.1.p2.pp5-Omicron21K-G446S
QYTNSPRR	103	SARS-CoV-2	>aS.16.pp5-YP_009724390.1
YTNSPRRF	104	SARS-CoV-2	>bS.16.pp5-YP_009724390.1
TNSPRRFT	105	SARS-CoV-2	>cS.16.pp5-YP_009724390.1
QSTKSHRR	106	Omicron (21K + 21K/21L)	>aaS.16.pp5-Omicron21K-N679K-P681H-21L-N679K-P681H
STKSHRRT	107	Omicron (21K + 21K/21L)	>baS.16.pp5-Omicron21K-N679K-P681H-21L-N679K-P681H
TKSHRRTG	108	Omicron (21K + 21K/21L)	>caS.16.pp5-Omicron21K-N679K-P681H-21L-N679K-P681H
ELTKSHRR	109	Omicron (21K + 21K/21L)	>abS.16.pp5-Omicron21K-N679K-P681H-21L-N679K-P681H
LTKSHRRN	110	Omicron (21K + 21K/21L)	>bbS.16.pp5-Omicron21K-N679K-P681H-21L-N679K-P681H
TKSHRRNT	111	Omicron (21K + 21K/21L)	>cbS.16.pp5-Omicron21K-N679K-P681H-21L-N679K-P681H
YKSPRRAR	112	SARS-CoV-2	>aaS.16.pp7-YP_009724390.1
KSPRRARI	113	SARS-CoV-2	>baS.16.pp7-YP_009724390.1
SPRRARII	114	SARS-CoV-2	>caS.16.pp7-YP_009724390.1
GDSPRRAR	115	SARS-CoV-2	>abS.16.pp7-YP_009724390.1
DSPRRARG	116	SARS-CoV-2	>bbS.16.pp7-YP_009724390.1
SPRRARGH	117	SARS-CoV-2	>cbS.16.pp7-YP_009724390.1
RLSHRRAR	118	Omicron (21K + 21K/21L)	>aS.16.pp7-Omicron21K-N679K-P681H-21L-N679K-P681H
LSHRRARA	119	Omicron (21K + 21K/21L)	>bS.16.pp7-Omicron21K-N679K-P681H-21L-N679K-P681H
SHRRARAP	120	Omicron (21K + 21K/21L)	>cS.16.pp7-Omicron21K-N679K-P681H-21L-N679K-P681H
RPPRRARS	121	SARS-CoV-2	>aa2S.16.pp7-YP_009724390.1
PPRRARSG	122	SARS-CoV-2	>ba2S.16.pp7-YP_009724390.1
PRRARSGA	123	SARS-CoV-2	>ca2S.16.pp7-YP_009724390.1
LGPRRARS	124	SARS-CoV-2	>ab2S.16.pp7-YP_009724390.1
GPRRARSA	125	SARS-CoV-2	>bb2S.16.pp7-YP_009724390.1
PRRARSAP	126	SARS-CoV-2	>cb2S.16.pp7-YP_009724390.1
VPPRRARS	127	SARS-CoV-2	>ac2S.16.pp7-YP_009724390.1
PPRRARSV	128	SARS-CoV-2	>bc2S.16.pp7-YP_009724390.1
PRRARSVL	129	SARS-CoV-2	>cc2S.16.pp7-YP_009724390.1
PSPRRARS	130	SARS-CoV-2	>ad2S.16.pp7-YP_009724390.1
SPRRARSS	131	SARS-CoV-2	>bd2S.16.pp7-YP_009724390.1
PRRARSSQ	132	SARS-CoV-2	>cd2S.16.pp7-YP_009724390.1
PPHRRARS	133	Omicron (21K + 21K/21L)	>a2S.16.pp7-Omicron21K-N679K-P681H-21L-N679K-P681H
PHRRARSA	134	Omicron (21K + 21K/21L)	>b2S.16.pp7-Omicron21K-N679K-P681H-21L-N679K-P681H
HRRARSAA	135	Omicron (21K + 21K/21L)	>c2S.16.pp7-Omicron21K-N679K-P681H-21L-N679K-P681H
YDNAPRIT	136	SARS-CoV-2	>aN.1.pp4-YP_009724397.2
DNAPRITF	137	SARS-CoV-2	>bN.1.pp4-YP_009724397.2
CANALRIT	138	Omicron (21K + 21K/21L)	>aaN.1.pp4-Omicron21K-P13L-21L-P13L
ANALRITI	139	Omicron (21K + 21K/21L)	>baN.1.pp4-Omicron21K-P13L-21L-P13L
NALRITIF	140	Omicron (21K + 21K/21L)	>caN.1.pp4-Omicron21K-P13L-21L-P13L
TYNALRIT	141	Omicron (21K + 21K/21L)	>abN.1.pp4-Omicron21K-P13L-21L-P13L
YNALRITF	142	Omicron (21K + 21K/21L)	>bbN.1.pp4-Omicron21K-P13L-21L-P13L
DSAPRITF	143	SARS-CoV-2	>aaN.1.pp5-YP_009724397.2
DNAPRITF	144	SARS-CoV-2	>abN.1.pp5-YP_009724397.2
NSAPRITF	145	SARS-CoV-2	>acN.1.pp5-YP_009724397.2
ARAPRITF	146	SARS-CoV-2	>adN.1.pp5-YP_009724397.2
RAPRITFG	147	SARS-CoV-2	>bdN.1.pp5-YP_009724397.2
APRITFGG	148	SARS-CoV-2	>cdN.1.pp5-YP_009724397.2
YIALRITF	149	Omicron (21K + 21K/21L)	>aaN.1.pp5-Omicron21K-P13L-21L-P13L
DGALRITF	150	Omicron (21K + 21K/21L)	>abN.1.pp5-Omicron21K-P13L-21L-P13L
GALRITFG	151	Omicron (21K + 21K/21L)	>bbN.1.pp5-Omicron21K-P13L-21L-P13L
ALRITFGG	152	Omicron (21K + 21K/21L)	>cbN.1.pp5-Omicron21K-P13L-21L-P13L
YNALRITF	153	Omicron (21K + 21K/21L)	>acN.1.pp5-Omicron21K-P13L-21L-P13L
PLPRITFG	154	SARS-CoV-2	>aa2N.1.pp5-YP_009724397.2
LPRITFGR	155	SARS-CoV-2	>ba2N.1.pp5-YP_009724397.2
PRITFGRG	156	SARS-CoV-2	>ca2N.1.pp5-YP_009724397.2
PLPRITFG	157	SARS-CoV-2	>ab2N.1.pp5-YP_009724397.2
LPRITFGL	158	SARS-CoV-2	>bb2N.1.pp5-YP_009724397.2
PRITFGLR	159	SARS-CoV-2	>cb2N.1.pp5-YP_009724397.2
PLPRITFG	160	SARS-CoV-2	>ac2N.1.pp5-YP_009724397.2
LPRITFGL	161	SARS-CoV-2	>bc2N.1.pp5-YP_009724397.2
PRITFGLG	162	SARS-CoV-2	>cc2N.1.pp5-YP_009724397.2
PLPRITFG	163	SARS-CoV-2	>ad2N.1.pp5-YP_009724397.2
LPRITFGP	164	SARS-CoV-2	>bd2N.1.pp5-YP_009724397.2
PRITFGPG	165	SARS-CoV-2	>cd2N.1.pp5-YP_009724397.2
PLPRITFG	166	SARS-CoV-2	>ae2N.1.pp5-YP_009724397.2
LPRITFGL	167	SARS-CoV-2	>be2N.1.pp5-YP_009724397.2
PRITFGLD	168	SARS-CoV-2	>ce2N.1.pp5-YP_009724397.2
GALRITFG	169	Omicron (21K + 21K/21L)	>aa2N.1.pp5-Omicron21K-P13L-21L-P13L
ALRITFGG	170	Omicron (21K + 21K/21L)	>ba2N.1.pp5-Omicron21K-P13L-21L-P13L
LRITFGGV	171	Omicron (21K + 21K/21L)	>ca2N.1.pp5-Omicron21K-P13L-21L-P13L
KVLRITFG	172	Omicron (21K + 21K/21L)	>ab2N.1.pp5-Omicron21K-P13L-21L-P13L
VLRITFGG	173	Omicron (21K + 21K/21L)	>bb2N.1.pp5-Omicron21K-P13L-21L-P13L
LRITFGGV	174	Omicron (21K + 21K/21L)	>cb2N.1.pp5-Omicron21K-P13L-21L-P13L
QTLRITFG	175	Omicron (21K + 21K/21L)	>ac2N.1.pp5-Omicron21K-P13L-21L-P13L
TLRITFGQ	176	Omicron (21K + 21K/21L)	>bc2N.1.pp5-Omicron21K-P13L-21L-P13L
LRITFGQG	177	Omicron (21K + 21K/21L)	>cc2N.1.pp5-Omicron21K-P13L-21L-P13L
DQLRITFG	178	Omicron (21K + 21K/21L)	>ad2N.1.pp5-Omicron21K-P13L-21L-P13L
QLRITFGG	179	Omicron (21K + 21K/21L)	>bd2N.1.pp5-Omicron21K-P13L-21L-P13L
LRITFGGV	180	Omicron (21K + 21K/21L)	>cd2N.1.pp5-Omicron21K-P13L-21L-P13L
RRLRITFG	181	Omicron (21K + 21K/21L)	>ae2N.1.pp5-Omicron21K-P13L-21L-P13L
RLRITFGG	182	Omicron (21K + 21K/21L)	>be2N.1.pp5-Omicron21K-P13L-21L-P13L
LRITFGGV	183	Omicron (21K + 21K/21L)	>ce2N.1.pp5-Omicron21K-P13L-21L-P13L
RGLRITFG	184	Omicron (21K + 21K/21L)	>af2N.1.pp5-Omicron21K-P13L-21L-P13L
GLRITFGG	185	Omicron (21K + 21K/21L)	>bf2N.1.pp5-Omicron21K-P13L-21L-P13L
LRITFGGA	186	Omicron (21K + 21K/21L)	>cf2N.1.pp5-Omicron21K-P13L-21L-P13L
ALQNGERS	187	SARS-CoV-2	>aN.2.pp1.3-YP_009724397.2
LQNGERSL	188	SARS-CoV-2	>bN.2.pp1.3-YP_009724397.2
QNGERSLK	189	SARS-CoV-2	>cN.2.pp1.3-YP_009724397.2
VVNGERSG	190	SARS-CoV-2	>aN.2.pp1.4-YP_009724397.2
VNGERSGC	191	SARS-CoV-2	>bN.2.pp1.4-YP_009724397.2
NGERSGCA	192	SARS-CoV-2	>cN.2.pp1.4-YP_009724397.2
EESNQNGG	193	Omicron (21K + 21K/21L)	>aN.2.pp1-Omicron21K-delE31-delR32-delS33-21L-delE31-delR32-delS33
ESNQNGGE	194	Omicron (21K + 21K/21L)	>bN.2.pp1-Omicron21K-delE31-delR32-delS33-21L-delE31-delR32-delS33
SNQNGGEG	195	Omicron (21K + 21K/21L)	>cN.2.pp1-Omicron21K-delE31-delR32-delS33-21L-delE31-delR32-delS33
ARERSGAR	196	SARS-CoV-2	>aaN.2.pp3.4-YP_009724397.2
RERSGARL	197	SARS-CoV-2	>baN.2.pp3.4-YP_009724397.2
ERSGARLS	198	SARS-CoV-2	>caN.2.pp3.4-YP_009724397.2
LCERSGAR	199	SARS-CoV-2	>abN.2.pp3.4-YP_009724397.2
CERSGARS	200	SARS-CoV-2	>bbN.2.pp3.4-YP_009724397.2
ERSGARSI	201	SARS-CoV-2	>cbN.2.pp3.4-YP_009724397.2
RWQNGGAR	202	Omicron (21K + 21K/21L)	>aN.2.pp3-Omicron21K-delE31-delR32-delS33-21L-delE31-delR32-delS33
WQNGGARG	203	Omicron (21K + 21K/21L)	>bN.2.pp3-Omicron21K-delE31-delR32-delS33-21L-delE31-delR32-delS33
QNGGARGA	204	Omicron (21K + 21K/21L)	>cN.2.pp3-Omicron21K-delE31-delR32-delS33-21L-delE31-delR32-delS33
GANSLKIT	205	SARS-CoV-2	>aOrf1ab.5.pp4.2-YP_009724389.1
ANSLKITE	206	SARS-CoV-2	>bOrf1ab.5.pp4.2-YP_009724389.1
NSLKITEK	207	SARS-CoV-2	>cOrf1ab.5.pp4.2-YP_009724389.1
GGNNIKIT	208	Omicron (21K + 21K/21L)	>aOrf1ab.5.pp4-Omicron21K-delS2083-L2084I
GNNIKITG	209	Omicron (21K + 21K/21L)	>bOrf1ab.5.pp4-Omicron21K-delS2083-L2084I
NNIKITGV	210	Omicron (21K + 21K/21L)	>cOrf1ab.5.pp4-Omicron21K-delS2083-L2084I
MIPQTSIT	211	SARS-CoV-2	>aOrf1ab.10.pp4-YP_009724389.1
IPQTSITP	212	SARS-CoV-2	>bOrf1ab.10.pp4-YP_009724389.1
PQTSITPF	213	SARS-CoV-2	>cOrf1ab.10.pp4-YP_009724389.1
DSPQISIT	214	Omicron (21K + 21K/21L)	>aaOrf1ab.10.pp4-Omicron21K-T3255I-21L-T3255I
SPQISITD	215	Omicron (21K + 21K/21L)	>baOrf1ab.10.pp4-Omicron21K-T3255I-21L-T3255I
PQISITDI	216	Omicron (21K + 21K/21L)	>caOrf1ab.10.pp4-Omicron21K-T3255I-21L-T3255I
LEPQISIT	217	Omicron (21K + 21K/21L)	>abOrf1ab.10.pp4-Omicron21K-T3255I-21L-T3255I
EPQISITT	218	Omicron (21K + 21K/21L)	>bbOrf1ab.10.pp4-Omicron21K-T3255I-21L-T3255I
PQISITTK	219	Omicron (21K + 21K/21L)	>cbOrf1ab.10.pp4-Omicron21K-T3255I-21L-T3255I
NRQTSITS	220	SARS-CoV-2	>aOrf1ab.10.pp5-YP_009724389.1
RQTSITSV	221	SARS-CoV-2	>bOrf1ab.10.pp5-YP_009724389.1
QTSITSVI	222	SARS-CoV-2	>cOrf1ab.10.pp5-YP_009724389.1
TIQISITS	223	Omicron (21K + 21K/21L)	>aOrf1ab.10.pp5-Omicron21K-T3255I-21L-T3255I
IQISITST	224	Omicron (21K + 21K/21L)	>bOrf1ab.10.pp5-Omicron21K-T3255I-21L-T3255I
QLRPNFTI	225	SARS-CoV-2	>aOrf1ab.11.pp5-YP_009724389.1
LRPNFTIA	226	SARS-CoV-2	>bOrf1ab.11.pp5-YP_009724389.1
RPNFTIAM	227	SARS-CoV-2	>cOrf1ab.11.pp5-YP_009724389.1
LDRHNFTI	228	Omicron (21K + 21K/21L)	>aaOrf1ab.11.pp5-Omicron21K-P3395H-21L-P3395H
DRHNFTIM	229	Omicron (21K + 21K/21L)	>baOrf1ab.11.pp5-Omicron21K-P3395H-21L-P3395H
RHNFTIMT	230	Omicron (21K + 21K/21L)	>caOrf1ab.11.pp5-Omicron21K-P3395H-21L-P3395H
KLRHNYTI	231	Omicron (21K + 21K/21L)	>abOrf1ab.11.pp5-Omicron21K-P3395H-21L-P3395H
LRHNYTIL	232	Omicron (21K + 21K/21L)	>bbOrf1ab.11.pp5-Omicron21K-P3395H-21L-P3395H
RHNYTILP	233	Omicron (21K + 21K/21L)	>cbOrf1ab.11.pp5-Omicron21K-P3395H-21L-P3395H
CARGIVFW	234	SARS-CoV-2	>aaOrf1ab.13.pp3-YP_009724389.1
CARGIVFG	235	SARS-CoV-2	>abOrf1ab.13.pp3-YP_009724389.1
ARGIVFGV	236	SARS-CoV-2	>bbOrf1ab.13.pp3-YP_009724389.1
YCARGIVF	237	SARS-CoV-2	>acOrf1ab.13.pp3-YP_009724389.1
CARGIVFS	238	SARS-CoV-2	>bcOrf1ab.13.pp3-YP_009724389.1
ARGIVFSY	239	SARS-CoV-2	>ccOrf1ab.13.pp3-YP_009724389.1
CARGIVFM	240	SARS-CoV-2	>adOrf1ab.13.pp3-YP_009724389.1
ARGIVFMM	241	SARS-CoV-2	>bdOrf1ab.13.pp3-YP_009724389.1
CARGVVFD	242	Omicron (21K + 21K/21L)	>aaOrf1ab.13.pp3-Omicron21K-I3758V
ARGVVFDY	243	Omicron (21K + 21K/21L)	>baOrf1ab.13.pp3-Omicron21K-I3758V
CARGVVFF	244	Omicron (21K + 21K/21L)	>abOrf1ab.13.pp3-Omicron21K-I3758V
ARGVVFFD	245	Omicron (21K + 21K/21L)	>bbOrf1ab.13.pp3-Omicron21K-I3758V
AGARGVVF	246	Omicron (21K + 21K/21L)	>acOrf1ab.13.pp3-Omicron21K-I3758V
SGARGVVF	247	Omicron (21K + 21K/21L)	>adOrf1ab.13.pp3-Omicron21K-I3758V
CARGVVFA	248	Omicron (21K + 21K/21L)	>aeOrf1ab.13.pp3-Omicron21K-I3758V
ARGVVFAA	249	Omicron (21K + 21K/21L)	>beOrf1ab.13.pp3-Omicron21K-I3758V
CARGVVFD	250	Omicron (21K + 21K/21L)	>afOrf1ab.13.pp3-Omicron21K-I3758V
ARGVVFDW	251	Omicron (21K + 21K/21L)	>bfOrf1ab.13.pp3-Omicron21K-I3758V
GRARGVVF	252	Omicron (21K + 21K/21L)	>agOrf1ab.13.pp3-Omicron21K-I3758V
RARGVVFP	253	Omicron (21K + 21K/21L)	>bgOrf1ab.13.pp3-Omicron21K-I3758V
ARGVVFPR	254	Omicron (21K + 21K/21L)	>cgOrf1ab.13.pp3-Omicron21K-I3758V
CARGVVFW	255	Omicron (21K + 21K/21L)	>ahOrf1ab.13.pp3-Omicron21K-I3758V
ARGVVFWS	256	Omicron (21K + 21K/21L)	>bhOrf1ab.13.pp3-Omicron21K-I3758V
CARGVVFG	257	Omicron (21K + 21K/21L)	>aiOrf1ab.13.pp3-Omicron21K-I3758V
ARGVVFGN	258	Omicron (21K + 21K/21L)	>biOrf1ab.13.pp3-Omicron21K-I3758V
MHFPPTSF	259	SARS-CoV-2	>aOrf1ab.1.pp4-YP_009724389.1
HFPPTSFD	260	SARS-CoV-2	>bOrf1ab.1.pp4-YP_009724389.1
FPPTSFDS	261	SARS-CoV-2	>cOrf1ab.1.pp4-YP_009724389.1
QKFPLTSF	262	Omicron (21K + 21K/21L)	>aOrf1ab.1.pp4-Omicron21K-P314L-21L-P314L
KFPLTSFR	263	Omicron (21K + 21K/21L)	>bOrf1ab.1.pp4-Omicron21K-P314L-21L-P314L
FPLTSFRG	264	Omicron (21K + 21K/21L)	>cOrf1ab.1.pp4-Omicron21K-P314L-21L-P314L
IKPTSFGP	265	SARS-CoV-2	>aa2Orf1ab.1.pp5-YP_009724389.1
KPTSFGPP	266	SARS-CoV-2	>ba2Orf1ab.1.pp5-YP_009724389.1
PTSFGPPD	267	SARS-CoV-2	>ca2Orf1ab.1.pp5-YP_009724389.1
PVPTSFGP	268	SARS-CoV-2	>ab2Orf1ab.1.pp5-YP_009724389.1
VPTSFGPL	269	SARS-CoV-2	>bb2Orf1ab.1.pp5-YP_009724389.1
PTSFGPLR	270	SARS-CoV-2	>cb2Orf1ab.1.pp5-YP_009724389.1
KELTSFGP	271	Omicron (21K + 21K/21L)	>aa2Orf1ab.1.pp5-Omicron21K-P314L-21L-P314L
ELTSFGPF	272	Omicron (21K + 21K/21L)	>ba2Orf1ab.1.pp5-Omicron21K-P314L-21L-P314L
LTSFGPFD	273	Omicron (21K + 21K/21L)	>ca2Orf1ab.1.pp5-Omicron21K-P314L-21L-P314L
ELLTSFGP	274	Omicron (21K + 21K/21L)	>ab2Orf1ab.1.pp5-Omicron21K-P314L-21L-P314L
LLTSFGPL	275	Omicron (21K + 21K/21L)	>bb2Orf1ab.1.pp5-Omicron21K-P314L-21L-P314L
LTSFGPLK	276	Omicron (21K + 21K/21L)	>cb2Orf1ab.1.pp5-Omicron21K-P314L-21L-P314L
LILTSFGP	277	Omicron (21K + 21K/21L)	>ac2Orf1ab.1.pp5-Omicron21K-P314L-21L-P314L
ILTSFGPY	278	Omicron (21K + 21K/21L)	>bc2Orf1ab.1.pp5-Omicron21K-P314L-21L-P314L
LTSFGPYG	279	Omicron (21K + 21K/21L)	>cc2Orf1ab.1.pp5-Omicron21K-P314L-21L-P314L
FEDIPGIP	280	SARS-CoV-2	>aOrf1ab.3.pp5-YP_009724389.1
EDIPGIPK	281	SARS-CoV-2	>bOrf1ab.3.pp5-YP_009724389.1
DIPGIPKQ	282	SARS-CoV-2	>cOrf1ab.3.pp5-YP_009724389.1
RDDVPGIP	283	Omicron (21K + 21K/21L)	>aaOrf1ab.3.pp5-Omicron21K-I1566V-21L-I1566V
DDVPGIPD	284	Omicron (21K + 21K/21L)	>baOrf1ab.3.pp5-Omicron21K-I1566V-21L-I1566V
DVPGIPDY	285	Omicron (21K + 21K/21L)	>caOrf1ab.3.pp5-Omicron21K-I1566V-21L-I1566V
CPDVPGIP	286	Omicron (21K + 21K/21L)	>abOrf1ab.3.pp5-Omicron21K-I1566V-21L-I1566V
PDVPGIPF	287	Omicron (21K + 21K/21L)	>bbOrf1ab.3.pp5-Omicron21K-I1566V-21L-I1566V
DVPGIPFP	288	Omicron (21K + 21K/21L)	>cbOrf1ab.3.pp5-Omicron21K-I1566V-21L-I1566V
RYHPALRL	289	SARS-CoV-2	>aaOrf9b.1.pp5-P0DTD2
YHPALRLQ	290	SARS-CoV-2	>baOrf9b.1.pp5-P0DTD2
HPALRLQK	291	SARS-CoV-2	>caOrf9b.1.pp5-P0DTD2
DAHPALRL	292	SARS-CoV-2	>abOrf9b.1.pp5-P0DTD2
AHPALRLH	293	SARS-CoV-2	>bbOrf9b.1.pp5-P0DTD2
HPALRLHS	294	SARS-CoV-2	>cbOrf9b.1.pp5-P0DTD2
PAHPALRL	295	SARS-CoV-2	>acOrf9b.1.pp5-P0DTD2
AHPALRLL	296	SARS-CoV-2	>bcOrf9b.1.pp5-P0DTD2
HPALRLLR	297	SARS-CoV-2	>ccOrf9b.1.pp5-P0DTD2
DRHSALRL	298	Omicron (21K + 21K/21L)	>aOrf9b.1.pp5-Omicron21K-P10S-21L-LP10S
RHSALRLE	299	Omicron (21K + 21K/21L)	>bOrf9b.1.pp5-Omicron21K-P10S-21L-LP10S
HSALRLES	300	Omicron (21K + 21K/21L)	>cOrf9b.1.pp5-Omicron21K-P10S-21L-LP10S
SVRMENAV	301	SARS-CoV-2	>aOrf9b.2.pp4.1-P0DTD2
VRMENAVP	302	SARS-CoV-2	>bOrf9b.2.pp4.1-P0DTD2
RMENAVPI	303	SARS-CoV-2	>cOrf9b.2.pp4.1-P0DTD2
SNMENAVG	304	SARS-CoV-2	>aaOrf9b.2.pp4.2-P0DTD2
NMENAVGS	305	SARS-CoV-2	>baOrf9b.2.pp4.2-P0DTD2
MENAVGSL	306	SARS-CoV-2	>caOrf9b.2.pp4.2-P0DTD2
GNMENAVG	307	SARS-CoV-2	>abOrf9b.2.pp4.2-P0DTD2
NMENAVGR	308	SARS-CoV-2	>bbOrf9b.2.pp4.2-P0DTD2
MENAVGRL	309	SARS-CoV-2	>cbOrf9b.2.pp4.2-P0DTD2
TAENAVGR	310	SARS-CoV-2	>aOrf9b.2.pp4.3-P0DTD2
AENAVGRA	311	SARS-CoV-2	>bOrf9b.2.pp4.3-P0DTD2
ENAVGRAR	312	SARS-CoV-2	>cOrf9b.2.pp4.3-P0DTD2
CARMVGRD	313	Omicron (21K + 21K/21L)	>aOrf9b.2.pp4-Omicron21K-delE27-delN28-delA29-21L-delE27-delN28-delA29
ARMVGRDY	314	Omicron (21K + 21K/21L)	>bOrf9b.2.pp4-Omicron21K-delE27-delN28-delA29-21L-delE27-delN28-delA29
RMVGRDYG	315	Omicron (21K + 21K/21L)	>cOrf9b.2.pp4-Omicron21K-delE27-delN28-delA29-21L-delE27-delN28-delA29
VQFVSEET	316	SARS-CoV-2	>aE.1.pp1-YP_009724392.1
QFVSEETV	317	SARS-CoV-2	>bE.1.pp1-YP_009724392.1
FVSEETVP	318	SARS-CoV-2	>cE.1.pp1-YP_009724392.1
WKFVSEEI	319	Omicron (21K + 21K/21L)	>aE.1.pp1-Omicron21K-T9I-21L-T9I
KFVSEEIE	320	Omicron (21K + 21K/21L)	>bE.1.pp1-Omicron21K-T9I-21L-T9I
FVSEEIER	321	Omicron (21K + 21K/21L)	>cE.1.pp1-Omicron21K-T9I-21L-T9I
AKEETGTL	322	SARS-CoV-2	>aE.1.pp4-YP_009724392.1
KEETGTLR	323	SARS-CoV-2	>bE.1.pp4-YP_009724392.1
EETGTLRK	324	SARS-CoV-2	>cE.1.pp4-YP_009724392.1
AEEEIGTL	325	Omicron (21K + 21K/21L)	>aE.1.pp4-Omicron21K-T9I-21L-T9I
EEEIGTLS	326	Omicron (21K + 21K/21L)	>bE.1.pp4-Omicron21K-T9I-21L-T9I
EEIGTLSR	327	Omicron (21K + 21K/21L)	>cE.1.pp4-Omicron21K-T9I-21L-T9I
DFTGTLIV	328	SARS-CoV-2	>aa2E.1.pp5-YP_009724392.1
FTGTLIVV	329	SARS-CoV-2	>ba2E.1.pp5-YP_009724392.1
TGTLIVVP	330	SARS-CoV-2	>ca2E.1.pp5-YP_009724392.1
RNTGTLIV	331	SARS-CoV-2	>ab2E.1.pp5-YP_009724392.1
NTGTLIVS	332	SARS-CoV-2	>bb2E.1.pp5-YP_009724392.1
TGTLIVSL	333	SARS-CoV-2	>cb2E.1.pp5-YP_009724392.1
PETGTLIV	334	SARS-CoV-2	>ac2E.1.pp5-YP_009724392.1
ETGTLIVP	335	SARS-CoV-2	>bc2E.1.pp5-YP_009724392.1
TGTLIVPI	336	SARS-CoV-2	>cc2E.1.pp5-YP_009724392.1
KAIGTLIV	337	Omicron (21K + 21K/21L)	>a2E.1.pp5-Omicron21K-T9I-21L-
AIGTLIVT	338	Omicron (21K + 21K/21L)	>b2E.1.pp5-Omicron21K-T9I-21L-
IGTLIVTK	339	Omicron (21K + 21K/21L)	>c2E.1.pp5-Omicron21K-T9I-21L-
RLKKLLEQ	340	SARS-CoV-2	>aaM.2.pp1-YP_009724393.1
LKKLLEQE	341	SARS-CoV-2	>baM.2.pp1-YP_009724393.1
KKLLEQEK	342	SARS-CoV-2	>caM.2.pp1-YP_009724393.1
EQKKLLEQ	343	SARS-CoV-2	>abM.2.pp1-YP_009724393.1
QKKLLEQR	344	SARS-CoV-2	>bbM.2.pp1-YP_009724393.1
KKLLEQRA	345	SARS-CoV-2	>cbM.2.pp1-YP_009724393.1
GIKKLLEE	346	Omicron (21K + 21K/21L)	>aM.2.pp1-Omicron21K-Q19E-21L-Q19E
IKKLLEEQ	347	Omicron (21K + 21K/21L)	>bM.2.pp1-Omicron21K-Q19E-21L-Q19E
KKLLEEQG	348	Omicron (21K + 21K/21L)	>cM.2.pp1-Omicron21K-Q19E-21L-Q19E
NTTLACFV	349	SARS-CoV-2	>aM.3.pp4-YP_009724393.1
TTLACFVA	350	SARS-CoV-2	>bM.3.pp4-YP_009724393.1
TLACFVAI	351	SARS-CoV-2	>cM.3.pp4-YP_009724393.1
AGTLTCFV	352	Omicron (21K + 21K/21L)	>aM.3.pp4-Omicron21K-A63T-21L-A63T
GTLTCFVL	353	Omicron (21K + 21K/21L)	>bM.3.pp4-Omicron21K-A63T-21L-A63T
TLTCFVLL	354	Omicron (21K + 21K/21L)	>cM.3.pp4-Omicron21K-A63T-21L-A63T
LFLACFVL	355	SARS-CoV-2	>aM.3.pp5-YP_009724393.1
FLACFVLV	356	SARS-CoV-2	>bM.3.pp5-YP_009724393.1
LACFVLVL	357	SARS-CoV-2	>cM.3.pp5-YP_009724393.1
GTLTCFVL	358	Omicron (21K + 21K/21L)	>aM.3.pp5-Omicron21K-A63T-21L-A63T
TLTCFVLL	359	Omicron (21K + 21K/21L)	>bM.3.pp5-Omicron21K-A63T-21L-A63T
LTCFVLLE	360	Omicron (21K + 21K/21L)	>cM.3.pp5-Omicron21K-A63T-21L-A63T
TEACFVLA	361	SARS-CoV-2	>a2M.3.pp5-YP_009724393.1
EACFVLAE	362	SARS-CoV-2	>b2M.3.pp5-YP_009724393.1
ACFVLAEG	363	SARS-CoV-2	>c2M.3.pp5-YP_009724393.1
